# Supplementary material for: Regulation of IGF1R by MicroRNA-15b Contributes to the Anticancer Effects of Calorie Restriction in a Murine C3-TAg Model of Triple-Negative Breast Cancer
Source: Cancers (Basel). 2023 Aug 29;15(17):4320. doi: 10.3390/cancers15174320 (PMC10486801; doi:10.3390/cancers15174320)
Supplement: Supplementary file 1 [file cancers-15-04320-s001.zip]

Archive with 5 entries (5 files):
- cancers-2482927-origimages.pdf
- cancers-2482927-supplementary-english.pdf
- SupplementaryExcelFile-1_hsa_miR15b_validation_XBM.xlsx
- SupplementaryExcelFile-2_mmu_miR15b_validation_XBM.xlsx
- SupplementaryExcelFile-3_hsa-mmu_miR15b_mirTarbase-validation_XBM.xlsx
