# Supplementary material for: Regulation of IGF1R by MicroRNA-15b Contributes to the Anticancer Effects of Calorie Restriction in a Murine C3-TAg Model of Triple-Negative Breast Cancer
Source: Cancers (Basel). 2023 Aug 29;15(17):4320. doi: 10.3390/cancers15174320 (PMC10486801; doi:10.3390/cancers15174320)
Supplement: Supplementary file 1 [file cancers-15-04320-s001.zip › SupplementaryExcelFile-1_hsa_miR15b_validation_XBM.xlsx]

## Sheet: hsa-mir15b-5p-3p
mirDB		miRabel		miRmap		TargetScan
hsa-miR-15b-5p	hsa-miR-15b-3p	hsa-miR-15b-5p	hsa-miR-15b-3p	hsa-miR-15b-5p	hsa-miR-15b-3p	hsa-miR-15b-5p	hsa-miR-15b-3p
PAPPA	PTPRJ	ARPP21	ZMYM1	DOT1L	MDM4	CHD2	FAM60A
FASN	EYS	C1QL3	CDK5RAP2	KIAA1967	AFF2	ZBTB43	AKIP1
UNC80	C5orf30	ANXA11	SLC22A10	IBA57	SLC5A3	DCUN1D1	HTR2A
FGF2	CLOCK	ZHX1	PEX11B	DGCR2	CALN1	TBPL1	USP42
TNRC6B	VSTM2A	NDP	TDRKH	STK35	FGD4	TUBA4A	AICDA
PTPN4	TOPORS	USP3	HTR2C	C1orf95	PRLR	ENAH	RP11-176H8.1
PHF19	NPY2R	MAP2K1	PGRMC2	SPECC1L	FAM105B	RAB9A	EPHA2
DESI1	CEP44	AXIN2	NRBF2	TSPAN14	ZBTB10	DYNLL2	KRTAP9-9
UBE2Q1	FAM122C	ZNF367	PALLD	RAB11FIP4	PFKFB2	SUMO3	ST6GALNAC3
LSM11	KATNA1	UBE2V1	BCAS1	MDM4	DOK6	GPATCH8	CYB561
NECTIN1	SPOCK3	RUNX1T1	DMAP1	FAM46C	RNF169	ANKS1A	SNN
GAREM1	HHAT	CALU	C11orf61	PGPEP1	RMND5A	STXBP5	TMEM87A
ANKUB1	TRIM33	PTPRR	C14orf133	LMX1B	ABLIM1	TRANK1	SLK
FBXO21	DFFB	HMGA1	MXD1	CALN1	DNAJC21	FAM133B	HS2ST1
CCNE1	ME1	RPS6KB1	FBXW7	ISM2	ZNF500	UBE2Q1	IST1
ATG14	PDZK1	PLAG1	FGF13	CAMK1D	RAB3IP	PDCD1	PDE4DIP
KIF1B	TMEM200B	USP6NL	DNAJC15	RNF40	CHML	CNTNAP1	ZNF226
LUZP1	CHMP5	STXBP3	SCYL3	TOLLIP	LL22NC03-63E9.3	CBX5	FER
SLC13A3	COBL	CHAC1	SNAP23	TMEM105	CTB-186H2.3	ATXN7L3B	CDHR4
ARIH1	LYN	C6orf64	PLK4	SOX11	SORL1	TMEM87B	UQCRH
MGAT4A	PABPC5	MAP3K7IP3	FUT10	CYS1	NPR3	RPS6KA6	OGN
EPHB2	GLMN	HEXA	CPEB4	ZMIZ1	GPR107	ZNF423	CSRNP3
BTRC	ANKRD27	CDS2	PHF17	GGA2	PAFAH1B2	ATXN1L	EAF2
SPRYD3	CROT	DYRK2	SLC16A14	SESN2	ZC3H12B	ATXN7L3	GAP43
ARL2	OGN	POMZP3	INTS6	NTSR1	SLC5A5	GATAD2A	STARD3NL
CASK	MED23	PLAGL1	AHCTF1	TBL3	ZBTB34	ATG13	SIM1
NUP50	CNGB1	KCNIP1	ATXN7	TMUB1	ZKSCAN2	ARHGDIA	SLC35G1
DCLK1	PRB3	BCL11B	PTPN9	KLHL21	IBA57	VAPB	SRSF10
CYB561A3	DYNLT1	SALL1	TRAF3IP2	GMPPB	C1orf173	WNT3A	HUS1
ZBTB46	URI1	DMRT2	DELE	PPARD	PRICKLE2	CBX6	NUPL1
FGF7	SPINK8	FERMT2	PDGFB	FAM172A	GNAQ	SEMA3A	TMEM64
RECK	CCL28	GPRASP1	AGPS	SDK2	BNIP2	USP14	PRRC1
PLAG1	NUP160	SDHC	PAH	RBM33	PLD1	SPRYD3	METTL4
AXIN2	NALCN	ENPP4	MEF2C	FIBCD1	IPO9	INSR	ZBED5
GPR63	CLSTN2	ARCN1	FGF1	MICALL1	PTPRB	EPB41L4B	DDAH2
SYNJ1	CDK5RAP2	GPR88	AK1	NPRL3	ZNF268	FOSL2	OSTF1
ABL2	CYP7A1	IHPK1	VTA1	CBL	CGN	KLHL18	COX7A2
SCN8A	PDE8A	NUP35	NAA20	NTNG2	LEPROT	FBXL20	GNG11
CACNA1E	TRIM38	ECHDC1	C13orf23	DTX2	SMARCC1	TGIF2	TCF7L1
PISD	PRB1	STRADB	PIK3R3	PKD1	TLR5	APLN	ANKRD27
KCNJ2	COPS8	KSR1	PAX6	NPTXR	SULT4A1	FAM73B	SLCO1B1
C2orf42	KITLG	IHPK3	SLC1A6	NEK8	SARM1	MAP3K9	RP11-65D24.2
UBE2V1	ABHD2	FOXP2	OSBPL8	MARK2	CBL	TRMT112	MRS2
SPRED1	P3H1	CGNL1	SLC16A1	KIAA0930	SNX30		FANCD2OS
SREK1	NEURL1B	TAF7L	STON2	SEMA3G	ANXA11		NCAPG2
TBL1XR1	PRB2	WNK3	LMNB1	FAM22D	FOXJ2		FAM50B
MTMR3	RNFT2	RARB	SOX30	RNF157	ZNF248		FAM92A1
TLK1	CISD2	MFAP3L	NUCKS1	BTBD7	SIRPA		TXNDC9
SLC11A2	CREBRF	CLIP4	FAN1	HIC1	SNTB2		OSBPL11
MOB3B	RAD21	ADAM10	DPY19L3	ABLIM1	GGA2		CAMKMT
ZBTB44	PEAK1	PTPRD	SENP6	PPP1R3B	FUT10		PHF14
ANO3	LACTB2	DTNA	CACNA1C	C1orf233	SCD		ZKSCAN3
SLC9A6	TMEM251	SLC35A4	LHX9	BSG	SUDS3		ZNF138
APLN	CLCC1	XPO4	SPTBN1	HCFC1	CHD9		CWF19L2
AKT3	REPS1	ARHGEF9	FAM126A	TSPYL5	THBD		CLIC4
IPO7	SH3TC2	PSCA	SATB1	AP000350.4	N4BP2		HEXB
RASGEF1B	TUBB6	C9orf61	FAM71C	TIMM50	NEDD9		PRKD1
ATG9A	PCDHGA11	CENPN	YIPF5	FOXL2	TCF12		ZNF19
CPEB2	PLXDC2	TUFT1	SV2B	ZNF319	SMAD9		RPL22
AHCYL2	KLHL36	C17orf63	ZNF12	ARHGAP39	ZC3H6		SEMA3C
MYB	NPNT	ADORA2A	ZNF780A	SIRPA	ATP11A		DLD
CCND2	IGSF10	USP6	RASL10B	KLHDC3	CREB3L2		NALCN
KIF5C	MOSMO	DUSP28	ABCD2	DSTYK	MBNL1		AC093802.1
UBN2	CHL1	HECW1	PRICKLE2	SARM1	ADPRH		HSPBAP1
UBE4B	MLLT3	ATPAF1	BSDC1	CCL22	PGPEP1		KCNJ6
ARL3	ABI1	RD3	SYNGAP1	MAF1	RAB3C		TSPAN6
MAMSTR	TXNDC9	ZNF362	EBAG9	MYO1E	SDK2		TMEM47
RNF144B	CDKN2AIP	PIK3C2A	AFF3	SRGAP3	GM2A		MERTK
CDCA4	LSM8	GPX1	MCTS1	COL1A1	ATP8A2		DNAJA3
KDSR	PPP1R2	DUSP10	ZHX3	SLMO1	LPL		SNAPC3
KIF23	MFAP3L	SOS1	C1orf21	BRPF3	PRKAR2A		NDUFA5
TFAP2A	CCL20	DCC	IKZF2	DNAJB2	G3BP1		NSL1
PPM1E	KLF13	FAM120AOS	MAP3K9	LMX1A	OPALIN		MTCP1
SHOC2	SEC22C	ZNF705D	KCNMB3	HNRNPUL2	SLC2A10		FAM162B
HTR2A	PPM1A	SURF4	SCRG1	SOX4	CD274		FRZB
LURAP1L	ZNF407	ZNF343	VPS54	CORO6	KHNYN		MORC1
DMPK	CSMD3	LOC541469	C4orf46	FAM107B	RAB14		SLC22A10
RAB11FIP2	COL4A4	CRISPLD2	NOL8	APBA1	ZNF323		UFM1
TMEM100	NAV2	C19orf36	ETV1	HMX3	TPK1		KMO
RASSF8	LRRC40	C14orf150	MPP4	CNTN2	GFOD1		ADAMDEC1
FBXW7	TAOK1	PCDH9	ATG16L1	WWC2	MMD		ZMYM1
DNAJB4	GPC6	RAB22A	ZNF688	MYL3	MDH2		TFRC
GRM7	ENPEP	C14orf83	PSMD11	YKT6	PRRC2B		MXD1
WEE1	GABRB2	PRKCZ	CNNM2	LGALS9C	CEP63		LEPROT
STOX2	LYPD6	STX3	FLJ43080	SERINC2	USP14		CCDC176
CYP26B1	WWC2	ZNF589	RNASET2	ZNF417	INO80D		BST1
N4BP1	KLF2	C17orf62	JMJD3	NGB	PARM1		RNF180
PLPP1	TMEM47	TIFAB	G3BP2	CAMKK1	ARPP19		CGGBP1
ZNF691	CCNC	ITGB5	RABL2B	FAM163A	DNAJC16		VPS13A
ZCCHC3	PCNX1	MYOM3	TBC1D22A	HOXD9	TEP1		SNTG1
ARMH4	GVQW2	RAB23	ATP10A	GPR114	FRMD4A		CISD2
SALL4	FAM92A	FNBP1L	C9orf3	GPD1	GABRB2		KRT38
TBPL1	CCSER1	C9orf82	CHEK1	IER2	SVIP		PAXIP1
CFAP45	STRADB	C10orf72	DAOA	GALNT9	MEGF9		C5orf22
CNOT6L	MACROD2	FBXO44	FRMPD2	LRRC8A	TOLLIP		ZNF791
SEMA6D	GLRX5	THRAP3	C1D	ONECUT3	STAT5A		YIPF2
RFX3	PAXIP1	TSGA13	KCNQ3	CHST11	SOX11		APC
PCMT1	STYX	YOD1	NLGN1	PPM1H	TMEM41A		BTLA
EDA	FASLG	MFAP5	TLK2	EDC3	HLF		KIAA1377
SEC24A	SYT6	PKNOX1	NHSL2	ARIH2	ELOVL6		ZNF695
KLHL2	PTPN2	TRIP10	CSTF3	NMT2	ZFAND5		RSC1A1
PAFAH1B1	TLN1	TP53TG3C	PHEX	CDCA8	PDLIM5		TNFAIP8
PTPN3	C1orf112	VAMP7	CWC22	EVC	CALML3		OR2A4
CASR	HTR2A	SLC16A1	RPS24	FUT1	NFYB		C4orf33
MYLK	UBR3	ZNF207	RAB11FIP2	PAX6	SEMA3G		AP000783.1
CCDC6	ZNF138	MANBAL	SPARCL1	FAM109A	APC2		C6orf10
NAPG	SAMD12	FKBP5	USPL1	DOK6	HECW1		IFNA5
ZNF367	NETO1	B3GAT1	CCDC66	RHOT2	UFM1		TMEM200B
ZMAT3	EML1	RIMS3	ACMSD	TNFRSF10B	STOX2		SRRM5
STXBP5	MPP6	SLC6A14	CCDC125	ZZEF1	PPP1R3B		TMPRSS2
UBFD1	SDHC	IKZF4	GRM8	AC127496.1	FAM60A		CST3
CHAC1	RANBP17	KIAA0513	ZNF790	PGAP3	ERMP1		UBA6
HIPK2	ATXN1	SEC31B	MOSPD1	GRM4	REXO1L1		MRPS10
UBE4A	CAMSAP1	PIAS1	PPP2R2B	ZC3H12B	CRKL		STK17B
CEP55	SLITRK2	ADD1	TMEM186	TMEM222	KBTBD6		LRRC28
MKX	TOM1L1	NDST3	PPFIBP2	JOSD2	GAB1		CDH2
CBX2	AFTPH	KIAA0859	REV3L	AC005754.1	EDEM1		C14orf23
TNFSF13B	IGF2BP2	C10orf4	SLC39A12	DMRTA2	CNTN4		DDI2
IPPK	SLC26A7	SLC38A1	LOC203547	BMF	GSG1L		URI1
VEGFA	EIF4A1	DGCR8	ZBTB16	XPNPEP2	ZNF770		SPA17
SLC25A37	GABPB1	GRIN2A	TOMM40L	PRODH	MKX		CDKN2AIP
ZBTB34	MORN2	CBARA1	HERPUD2	FAM167A	CTTNBP2NL		TOPORS
KIF5B	ZFHX4	ANO6	RFPL3	RNF166	COG8		CHM
SETD3	NSMCE4A	TMED9	EXD2	SPEF1	KIAA1462		TMPRSS11B
PAFAH1B2	SLC35G1	ARHGAP24	RAP2C	STK32C	XRCC3		PDZK1
MAP2K1	ZNF730	ST3GAL3	CCDC91	OSGIN1	RAB6B		PRELID1
SMURF1	LPGAT1	SLC5A3	GABRA1	LRRC61	BTRC		EYS
GABARAPL1	SSB	N4BP3	DDX60	CDH1	RNF152		MLANA
USP25	ZMYM1	MAPT	HECW2	RBM23	FAM84A		EPB41L2
STXBP3	PCSK5	ATG5	BMP2	AC114772.1	PCDH19		GLO1
FGFR1	ST8SIA3	NKX2-1	INTS12	ZNF395	DICER1		ZNF436
MYBL1	DBF4	MAX	SETDB2	TTBK1	LYVE1		HIGD2A
GPATCH8	SLCO4C1	RHOA	APPBP1	AL138968.1	LIPH		SLC1A1
CBX4	THRAP3	ZNF434	SLC9A11	DTX4	CLDN1		RP11-122A3.2
JPH3	PI15	B3GALT6	RAPGEF4	CCNO	TRAM2		UAP1
USP42	HECW1	RPS9	KBTBD2	STRN4	TMCC1		TTC33
STRADB	SOX9	HIC2	TPCN2	PTPN11	PARP14		CCDC93
RNF217	BPTF	SPIN1	CFLAR	APC2	AHR		EMP1
TRANK1	BSDC1	CERS3	SLC7A8	GNG7	TMED4		DNAJC15
LRRN3	CEP126	LIMS3	RMND1	HYOU1	TSC1		ITM2B
ZFHX4	FAS	RAI14	RPP14	TAX1BP3	FAM107B		LRRIQ4
ZNF622	COMMD10	SGCD	CHCHD7	SREBF2	PIM2		PPP1R2
PTPRR	CLMP	DDAH1	PCDH17	EFNB1	PLEKHG3		SULT1B1
ATXN2	CCNJ	TADA3	RIMKLB	TBC1D9B	ELOVL7		AC093677.1
OOEP	ZNF568	SRP14	FGFR2	UBR2	CD2AP		PAH
INSR	TMTC1	KAT6A	DUSP10	SPTAN1	CDC73		KCNJ13
P3H2	ERO1B	C5orf33	C3orf21	CCS	COL19A1		ATG5
ZBTB39	NCMAP	LOC153364	SLC39A6	GRM2	PPP2R2D		SLC1A6
SRPRA	NID2	SH3TC2	CTNNA1	ASL	PDK2		AC145676.2
PLXNA4	ZNF19	PREPL	VPS72	TTBK2	CDCA4		RGS5
WNK3	TBCE	PIP5K1B	STAU1	SEMA6B	AFMID		CNPY1
PPP1R11	MYO5A	FIGN	PANK2	ARPP19	KIAA1671		SMIM13
LATS1	HUWE1	PLCXD2	SUV420H1	FAM123C	MCMDC2		NUPL2
DDX3X	KCNJ13	TNFAIP8L1	HDAC8	DNAL4	NTNG2		PSMD12
LRIG2	CEP70	TM2D2	KCTD9	PAX9	TNPO1		NUP62CL
ARHGDIA	CASC1	CACNB2	ORMDL3	RP11-422N16.3	NPRL3		SMDT1
PPP2R1B	FGF11	OPTN	GABRA2	CTNS	ATG16L1		WISP1
DCP1A	OAZ1	ATXN7	AP3M2	DOCK3	GTDC1		CMPK1
CHEK1	SEMA3C	CARHSP1	ADORA3	RGS11	PHAX		PGM2
OMG	DHCR24	TMED7	HSPB8	SNX33	TTBK2		STRADB
GALNT13	CWF19L2	ATXN7L3B	SP100	ZC3HAV1L	HMX3		ST6GAL1
ACTR2	TRIM36	MTCH2	ECHDC1	TXLNA	C3orf70		ANAPC7
GHR	INPP4B	DIABLO	GPBP1	SENP1	UHRF1BP1		TRIM36
BTAF1	ADAMTS19	MEIS2	RNF217	MBLAC1	TMOD2		RAB22A
AVL9	AFF1	SAR1A	ZNF605	TMEM62	CACUL1		COX15
FBXL20	TMPRSS11B	HOXB3	ZPLD1	CDK19	PDS5A		CROT
DIXDC1	COX15	ZNF707	C5orf40	TREML2	NXPH1		SPINK8
CCND1	MBNL3	GPBP1	LYVE1	MAP4K2	BTBD1		ZSWIM7
SEPTIN2	HPSE2	TMEM200A	NCALD	OAF	MFAP3L		CASP6
MFN2	RERG	ZNF331	ETS2	SP6	AL353791.1		CLDN12
E2F3	COA5	DEFB132	ACP6	BBS1	CCL28		CCDC160
WNT3A	GPR161	TRIM32	DDX11	ISOC2	SETD8		SHCBP1
CHD2	AKT3	ZZZ3	ENTHD1	KRTAP12-1	B3GALT6		CDK5RAP2
ZNRF2	AKR1C2	FGF1	ZNF84	GPR68	GPAM		UGT2B10
SOCS6	NUP58	POMGNT1	CNNM3	BGLAP	PLA2R1		PIGP
HSPA4L	CXADR	GIGYF2	ELMO1	TBC1D14	EIF3L		RAD21
SEL1L3	TIMP2	CDH18	LOC26010	VCPIP1	MYLK		LEPRE1
FOXK1	SHPRH	BDP1	ERAP2	PSMG3	OLFM3		BLOC1S4
SYT3	ANKS1B	PXK	C7orf50	NHLH1	ZBTB6		HHAT
HSPG2	RAB14	SNX10	PPM1E	CDH23	NPTXR		ABI1
CD2AP	LARP1B	TBL2	SCD	TBC1D22B	FAM102B		CCDC89
SUCO	ZNF28	LEF1	GRWD1	FAM78B	KIAA1244		TMEM251
MYO5A	SMIM13	AMD1	FBXL11	SFTPC	ERC2		GLRX
GATAD2A	HIF1A	BRSK2	JRK	HABP2	ACSL3		PPP1R3G
AMOTL1	CHERP	TBX3	ANKH	TBL1X	TMEM50A		MRAS
KANK1	CNPY1	C9orf164	TMEM200B	SLC7A14	ATAD1		PLXDC2
RBPJ	ATAD1	FXYD6	HTR2A	C12orf36	GBP4		NCMAP
SYDE2	UNC80	SLC35B4	SPINK8	FBXL8	ZBTB44		SSB
TMEM245	BBOF1	OXNAD1	TOPORS	PDPR	MAPK9		KLF13
RPS6KA3	CLIC4	LRRIQ3	NUP160	EMC1	PKHD1		KCNH5
PLXNC1	CTDSPL2	C8orf83	NSMCE4A	ZNF503	PADI3		PITX3
VPS33B	SNN	RAD52	ADAMDEC1	MOGAT3	RALBP1		N4BP2L2
KIF21A	TMEM59	TACC2	DYNLT1	NUDT1	MTMR2		C11orf73
ZMYM2	MRPS10	ABLIM1	LEPRE1	NUP210	PHLDA1		LYSMD3
SUMO3	CLDN12	CITED2	PAXIP1	SPATA18	NCR3LG1		TEFM
CACUL1	AIDA	MARCKS	TUBB6	HAUS4	CST9		C16orf52
PIAS2	KIDINS220	SCHIP1	NPY2R	TRPM5	C16orf72		TMED7
ACVR2A	ZNF391	TPR	SPRR1B	ACSF3	SREBF2		MPP6
TBP	C9orf72	RAN	RNFT2	RPUSD4	NFIA		PTPN2
STK33	PNISR	LCE1E	SSB	AFF2	MAPK8		SPATA17
SLIT2	ZNF561	AZIN1	ADRB1	DDX19A	ZMIZ1		TMEM33
XPO7	NAV1	GNG2	GALK2	CANT1	ZNF681		TAL2
SMAD7	FAM122B	TAGLN2	MERTK	XXYLT1	APMAP		BRWD1
YTHDC1	PPM1B	CC2D2B	AFTPH	KIF9	F12		TYW5
SLC12A2	GRIN2A	SARS2	PCDHB16	GPR55	DNAJB1		LACTB2
POU2F1	ATG5	IL24	SLC1A1	TMCC3	PRSS53		ME1
COP1	SEPHS1	NCALD	TIMM9	BRI3BP	SRGAP3		LIN7C
ADAMTS3	MAN1A1	SFRS2B	PRKD1	RP11-1118M6.1	DLG3		SLC31A2
AGO4	SPATA17	KLHDC8A	TXNDC9	RABIF	DSTYK		OAZ1
KCNK10	SRSF10	MAML3	GAP43	SLC24A3	TTBK1		FAM122C
ASH1L	ZNF117	CD93	OAZ1	RALBP1	NXN		SMIM20
RAD23B	FAM204A	MSRB3	KIAA1598	RRAGD	RNF111		RAP2A
SIRT4	ITGB6	MTFR1	NUPL1	MFAP4	ANKRD26		C6orf57
TMEM178B	DNAJC15	TRIM7	THRAP3	SOD3	DYNLL2		ZNF626
RNF10	NIT2	CHST10	LARP1B	AQP5	FAM133A		TIMM9
IFT74	ITGA10	EVI1	CCDC89	BNIP2	ARIH2		PANK1
PTH	C5orf22	BMPR1B	DNAJA3	SV2A	FAM46C		CISD1
G2E3	HIKESHI	CCM2	RHPN2	RNF208	SLC25A24		SSBP2
ATXN7L2	CCDC89	SLC39A14	IGJ	WASH4P	KIAA1432		WEE1
LITAF	PHC3	ANGPT2	SOX9	ZNF286A	FOXP2		TMED5
KRTAP11-1	KMO	MXRA8	GLRX	RMND5A	BRI3BP		PARPBP
TRABD2B	IL2	TBC1D5	USP42	SLC2A10	PRKCI		COMMD10
ZNF449	RPL22	RNF166	L3MBTL4	TRAPPC6A	STBD1		FGF11
RETREG2	ZFC3H1	RPS18	TMEM87A	PTPRG	TWIST1		MYL12B
DLL1	MFAP5	CLDN18	TCF7L1	NECAB3	ANKRD34C		OR4C13
NHLRC2	USP14	PPP1R3B	RBL1	USB1	DHX8		HDDC2
SLC20A2	GUCY1A1	CPA6	SNTG2	ZC3H6	MDFIC		TBCE
NAA25	ITPRIPL2	ZMAT3	NALCN	RAB6B	RCAN3		PRH2
LAMP3	SH3KBP1	KRTAP1-5	ADAMTS19	KIAA1244	HAUS5		ZNF788
TMEM183A	NMBR	CDK8	COMMD10	MRPS16	C5orf62		LYN
CDC25A	LOC100132813	CEACAM19	CA10	DUS2L	TPD52L3		CHCHD4
MEOX2	ASCC3	SOX7	CCNC	KRTAP4-4	NUP210		TAS2R1
CPEB3	RFC5	SIKE	FLJ20628	FRMD4A	FAM134C		CP
MEX3C	TRIP12	C1QTNF1	C4orf33	PLEKHG1	IL6ST		AC012123.1
PCDH17	SLC8A1	GPR21	HIF1A	PLEKHG3	CELSR3		CHMP5
ATXN7L1	HFE	RAB9B	PTPN2	LIPH	UGGT1		RP11-422N16.3
SIK1	SPRED2	GHITM	CXCL13	GABRB2	ZNF333		GLMN
SALL1	RIMBP2	SLC45A4	CASP6	PSAP	ODZ3		ADAMTS20
CC2D1B	TSBP1	NEFH	RAD21	C20orf43	SNX12		UBR3
TMCC1	PDCD6IP	C2orf34	ANKS1B	RHPN1	ARHGAP29		SDHC
ZNRF3	GIN1	TP53TG3D	PPP1R2	CIB2	ZNF319		NSMCE4A
CLOCK	KRTAP9-9	RAB39B	PDE8A	MTL5	RHPN1		COQ4
KRTAP4-6	ZNF791	UTP14C	PRB3	TLR5	CTAGE9		C12orf60
CDC42SE2	ZNF780B	KIAA1217	GJA1	SNX12	LIX1L		TUBB6
ZFHX3	NOX4	ETS1	PRB2	KCNK2	TBC1D9		AGO2
PPM1A	POU2F1	ZDHHC11B	ZFC3H1	INO80D	TMEM105		BCL2L15
CCNT1	RC3H1	TST	NCAM2	SDHAF2	RIN2		STX7
NOS1	METTL4	COL23A1	EPB41L2	FKBP10	ARHGAP42		SLC16A7
LRRK1	TMEM87A	RNASE4	ARL8A	LDHD	MOB4		C5orf30
RPS6KA6	DIMT1	AKAP7	TMPRSS11B	TKT	C17orf51		ERO1LB
TLL1	SLC4A1AP	GIPC1	NUDT10	GINS4	MPZL1		SPRR1B
EZH1	CHD9	EMB	ZNF189	AP003774.4	RB1		KCTD16
SPTLC1	DCAF10	NMNAT3	DRAM2	CDC40	CCL22		DYNLT1
AMER1	FASN	PACSIN3	ENOX1	HTRA2	DTNA		SH3TC2
LARGE2	OXR1	TAF1C	CAP2	CLEC18B	CTAGE8		CYP7A1
RARB	FAT1	AGPAT1	SLITRK2	COQ5	TCTE1		PSMC6
ZC3H13	RORA	CBLN4	USP28	TCTE1	FAM118B		GLRX5
CSDE1	RUNX1T1	TRDN	PFN2	POLQ	ENTPD5		NPY2R
WIPI2	FAM110B	SPINT4	TAS2R1	C3orf70	LILRA5		C1QL3
TFCP2L1	IL5RA	FBXO43	CA2	MYOCD	NCOA2		STYX
CDK5R1	TTC33	RMRP	SSBP1	KLHL26	MFAP4		PRB3
CACNA2D1	GALM	VGLL4	CYP7A1	GOT1	KIAA0895		MORN2
TGFBR3	RAPGEF2	PSMB2	UFM1	WDR59	MS4A10		PRB2
FAM133B	RAD51B	PDSS2	GLMN	FAM207A	ZMYM4		AP5M1
UBQLNL	PRKD1	TBC1D7	GPR137C	ZFAND5	ANKRD24		COA5
TRIM66	PHF14	ALG13	RDH8	PKN2	NLRP2		COPS8
ELMSAN1	MEGF9	LUZP6	FGF11	SOWAHB	DSEL		PKIA
AK4	KLF3	GOPC	EPHA2	GDPD2	DEPDC1		OR2J3
ABHD2	IL21	METTL6	FAM122C	OPALIN	PRSS23		PRB1
C1orf21	CDC42SE2	NUDT19	ATMIN	RFTN1	PAX6		NAA38
NRN1	UBXN8	GJA9	SPOCK3	PCDH19	KLHDC7A
ADGRL1	TNKS	ENTPD5	CHERP	AP3M1	GTPBP1
JARID2	STRN	ZNF551	SMC3	POFUT2	SELL
SYNRG	CALHM5	CHGB	NID2	ASH1L	POU4F1
USP31	ADAMTS5	DOC2A	UBA2	LTBP1	SENP8
CD47	ZNF143	HLA-DRB1	PARP8	DDX51	OSBPL8
SEMA3A	ATF7IP	SYT13	EPS8	FAM105A	EPS8
LRIG1	CIAO2A	CREB1	DDX3Y	NEURL4	SPRYD4
TMC7	LARP1	ANKZF1	GLRX5	THRB	KRT38
DENND1B	SEMA6A	CBX6	ERO1LB	PRICKLE2	KLF9
RAB9B	BST1	SEC16A	LRRC49	CCDC86	CD247
AMOT	COL4A3BP	ZNF503	STRADB	CLEC4G	C7orf60
FERMT2	PLPBP	LAPTM4A	EXOC6	PNMA6C	SERPINB1
ILDR2	USP42	HSDL1	CHMP5	IRAK4	RGPD5
CSRNP1	PGM2L1	C12orf73	DAB2	DGKB	EMC1
NR2C2	FAM13A	COL8A1	FAM50B	PACRG	DCDC2
ELL	SCN9A	ST8SIA1	NAV2	NFX1	KCNK6
C12orf76	GALNT3	RAD51AP1	PRKAG3	PSMF1	TRPM8
BAG4	TMED5	NUP62	TRPA1	PDK2	TBC1D14
DYRK1B	NUFIP2	GPSM2	SDCBP	LRBA	NHLH1
ZSCAN31	GPATCH2L	PNOC	PABPC5	REXO1L1	DPY19L3
PDZD8	MPL	TNR	BLOC1S4	SLC31A1	SREK1IP1
ARFGAP2	CASP7	ZBED2	SLC31A2	GYPE	EPM2A
CDK17	GPATCH2	ZNF300	HMG20A	ZKSCAN3	PLEKHF2
ROCK2	CP	AFTPH	BMI1	POLR2F	MANEA
PNPLA6	F5	SIGLEC7	SH3KBP1	PLA2G2C	JMY
MED26	DRAM2	THRA	MRPS10	CEP63	GMPPB
ATXN1L	FZD4	GSR	C14orf45	PKHD1	ICK
ISLR	PGM2	TNFSF4	SLC25A24	O3FAR1	ABL2
PRDM4	C4orf33	AFF1	TRAM1	HBP1	FCRL5
SIK1B	DGKE	SSR2	ZNF19	ASPRV1	UHMK1
SKI	ZNF527	ZNF283	SUCLA2	RPRD1A	PCDHAC2
MNT	FER	CLDN14	DENND4C	PAQR9	PCDHA8
GSTCD	TMCC3	AMER2	LPPR1	TP63	TAF7L
CBX6	PNMA8A	PRR5	SLC35G1	PIM2	CDC40
PAG1	DDHD2	C1orf144	C1QL3	STAT5A	NISCH
TAB3	FAM111A	MEF2C	PRELID1	ATXN3	DNAL4
PARVA	PTEN	MAP2K2	STAG3	NOXRED1	NWD1
MKNK1	TMPRSS2	EVA1A	CASP7	PRSS27	PCDHGA5
CMPK1	IRS1	TMEM69	MINK1	FAM120AOS	PCDHGC5
COL12A1	TSPAN6	IFNE	FAM60A	VAT1	CTU1
SERBP1	MRAS	COL10A1	DHH	ITGB7	IGDCC4
ETNK1	POMGNT2	KCNQ1	PGM2	USP36	TP63
ANKS1A	EFHC2	PTRH2	RNF212	EXOC1	SPRED1
BCL11B	SEPTIN11	TMEM156	MPL	RRH	MRS2
ARHGAP32	SINHCAF	ANGPTL5	RPL22	SLC25A26	EXOC4
TMEM189-UBE2V1	EREG	OSBPL2	CROT	AL391421.1	AC093802.1
FAM91A1	THRB	ZNF200	CMPK2	RBKS	AC114772.1
SEMA5B	GABRG1	ZNF174	ANKRD27	UHRF1BP1	PSMF1
SGK1	KLF6	KCNQ3	CDC42	SMAD9	C1QTNF7
RS1	SLC6A4	MZF1	ATP1B1	TTPA	IL20RA
PIP4P2	PKIA	ZNF568	ABCG1	NCR3LG1	GLI3
CHPT1	DDHD1	ELF5	CYB561	ELOVL1	ZSWIM7
PCDH9	SEMA3A	GARNL3	RANBP17	CTSS	CYLD
CLCN4	MERTK	ZEB1	XKR4	TRAFD1	RSAD2
TCAIM	GFPT1	CCL1	TBCE	SDHC	ACACA
EPHA7	SHTN1	LRTM2	TSPYL6	PCDH1	HIP1
TMEM268	RNF7	C3orf26	CSMD3	SLC5A5	TGFBR1
RASEF	EXOC6	SYP	FBXO33	LPAR3	FZD4
RREB1	CMTM6	PCDHB16	CHAMP1	VWA5B1	C9orf35
CAPRIN1	NUDCD1	PARVB	HS3ST5	ADAM17	VEZT
EGLN1	FREM2	ZNF586	OXR1	IGDCC4	ZZEF1
MAP3K13	ST6GAL1	ZNF567	FASN	NEUROG3	SOX4
PRRC2C	SLC16A7	KIAA1958	C9orf72	HK2	CYBRD1
CEP85L	DMXL1	SH3GL3	LATS2	MLLT4	MYO5B
RBM6	SLC1A1	ZBTB25	CP	UBXN6	DOCK3
EXOC3L2	SCARB2	UBA5	EVI1	KIAA1462	LRRC66
CDC37L1	RRM2B	COMMD2	C2orf43	CYSLTR1	ZNF705D
NRP2	NOS2	USP38	ATP6AP2	FGD4	ANKRD13A
SCOC	NEK7	MKS1	METTL4	FAM134C	RBM23
HERC6	GJC1	ASH2L	SEMA3C	SPTLC3	TRAFD1
GNAT1	SLC22A10	TNIP3	CEPT1	SYT2	CREBBP
DRD1	ALG9	CBX8	SCG5	GAS2L1	RHD
CPD	SLC25A17	C10orf84	EIF3E	ATP11C	HAO1
CXCR5	CLINT1	ALG14	IGF2BP2	PBLD	CAMK1D
PDIA6	DENND4C	ERCC1	ACSL4	PRPF4B	PLAG1
RBBP6	SSBP2	TMEM167A	GALNT1	IL6ST	MICALL1
PIK3R1	ANKRD33B	STX7	TMEM47	GPR61	LRRC47
USP15	MICU2	ZSCAN2	OGN	PHB	RIPK1
ADRB2	TM9SF2	LOC26010	C12orf66	IQCK	AC104942.1
WNT7A	CCPG1	COMMD7	CALD1	DCTN5	NPTX2
HIGD1A	DMXL2	METT5D1	MLLT3	NIT1	PTPLB
QKI	SPICE1	SERPINB5	RAB34	KLHDC7A	CHRM3
DMTF1	SEC14L1	TMEM165	TCEAL2	PSME4	ARHGEF18
LRP6	BMPER	AVPI1	MAP3K7	KLK2	GCN1L1
BZW1	RAP2B	SLC25A24	PDZK1	GABBR1	DCXR
FAM81A	PLSCR1	C11orf59	DHTKD1	ERC2	VASH2
SMIM13	FAM155B	CILP2	CLDN12	ARHGAP11A	MAP1LC3C
GLS2	DUSP18	SLC39A3	PCDHA4	SMU1	ATG14
MOB4	MXD1	PRKACB	OSBP	RCAN2	CLUAP1
KCNG4	DSE	ING4	ADAMTS9	AMOTL2	CDRT1
HMGA1	TRIM67	RPAIN	C1orf213	SGSM2	LILRA6
MYO5B	FAM160B1	ING1	CABP5	GM2A	IL7R
SPTBN2	UBASH3B	FRMD5	NOC3L	SYK	SETD3
CLUH	RAB22A	KIAA0754	HUS1	HSPA5	ZNF18
SLC36A1	EXPH5	GGA1	EDNRA	LUM	MED1
TENM2	GPR15	APOD	FMO3	ARAP2	AL138968.1
PDE3B	KALRN	TMEM128	NRG1	MPHOSPH6	C14orf45
HTR4	NAF1	CHST15	IKBKE	VSX2	MBNL2
ATXN7L3	CCN4	EFCAB4B	COL4A3BP	FAT2	SPTLC3
IKBKB	KCNE5	BEND3	FLJ45455	COG8	AGXT2
CHUK	GALNT7	SMNDC1	ANKRD46	ANO10	IFFO1
USP44	WSCD2	GNA14	SSFA2	SPN	ACP1
WWC1	KIF3B	ZNF43	HUWE1	SMG6	POLI
SIPA1L2	GLRX	THAP7	HIGD2A	TRAM2	RGPD2
MCU	CYB561	PCDH20	LYSMD3	MAP1LC3C	NCKAP5
SSR1	C1orf21	SLC35C2	CMPK	MXD3	CYSLTR1
CUX1	KCNMA1	TMTC3	VTCN1	KCMF1	UGT3A2
RUNDC3B	LIN7C	ZNF75D	MRAS	MS4A10	FLG2
PEX13	RAB3B	CSNK1G2	STARD3NL	ST3GAL4	GPR176
UNC5D	TSPAN12	C11orf34	LRRC40	SUSD1	ZNF417
HEPHL1	ST6GALNAC3	TULP4	CTXN3	ERMP1	FAM163A
SLC4A4	FMN1	STAT5B	C11orf73	COG3	SIM2
HECTD1	CDKN1A	FCGR3A	RRM2B	CACUL1	SLC25A42
SNX16	APLN	FCGR3B	PLSCR1	PAGE1	ZNF746
VPS4A	TENM1	RNF39	CCNJ	GTPBP4	PTPN11
IVNS1ABP	LRRC58	HPS1	C11orf24	C19orf44	MUC15
MASP1	XKR4	BLK	STYX	SF3A2	DMRTC2
NAV1	GRIA2	NOL5A	C3orf59	FAM111A	RSPRY1
RET	ADAR	NUDT16L1	POU2F2	CCNE2	CCKBR
MTFR1L	STK17B	HSH2D	CNPY1	ENTPD5	INVS
SLC6A11	CMTM4	MINPP1	HOXC9	GRIA1	SLC45A4
RELN	ZBTB10	APCDD1L	WBP2NL	TNRC6C	APOLD1
DDX3Y	ATP11A	NOTCH2NL	ABI1	UBE2D4	BCL2L15
DEPDC4	CD47	CCNE1	PTPN20A	NPL	ZBTB8B
ANXA11	ST8SIA4	FAM70A	DFFB	CCDC109B	SP6
RFK	OXNAD1	FRMPD1	C5orf22	FAM138A	ARID3C
KPNA3	NCAM2	SLC9A7	KRT38	MINA	CENPK
ST8SIA3	LRRIQ4	RNF217	ST6GAL1	TUBA3D	EMP1
TARBP2	UFM1	MIPOL1	SNN	ANKRD17	ALG6
USP3	PACSIN2	PTHLH	CASP8	ACACA	KIAA0141
GALNT7	DCTN4	ARL3	GNAL	CTTNBP2NL	RBMS1
LGR5	C12orf66	ARMCX2	HMGCL	ZNF333	PKN2
MYEF2	EYA4	CDC37L1	RAP2A	C1orf88	ZNF561
YRDC	MECOM	WNT3A	STX3	PRKAR2A	ZNF738
ARHGAP12	AICDA	BDNF-AS	PLSCR2	ABCF3	HK2
SLC39A10	ABI3BP	ANO3	MCM9	DTNA	TIMM17A
KIF3B	DAB2	MAFK	NXPH1	DKK3	KIAA1841
SYPL1	PANK1	RECK	ARHGAP9	SLC26A2	HMGCS2
OGT	HMGCL	CDCA4	CLDN8	AMOTL1	C12orf36
UNC13A	DTD2	GADD45G	C10orf12	PARM1	MARCH8
YWHAH	ERMN	TARBP2	SHPRH	LGI4	ABCA12
SOBP	BLMH	CLCN3	EML1	CYP2C9	FAM22D
SLC35G1	SMIM10L1	CCNT2	CHL1	APMAP	C12orf55
GFAP	NOC3L	SPRED1	FAT1	RTN4	B3GNT2
PIP4P1	NID1	COL24A1	GCN1L1	SULT4A1	GPR135
SPAG7	MMP24	MEOX2	AP5M1	STK16	TCEA1
IARS	GALNT1	LRRC7	HIPK3	TGFBR1	KIAA1024
CDK8	BLOC1S4	CUL2	LDHD	PRSS23	DIEXF
CYP2S1	B3GALNT2	GRM7	WAPAL	GBAS	PDE4B
TUBA4A	ELL2	ASH1L	C5orf30	TMED9	CHIC1
RSPO3	C2CD2	FLJ36070	CAB39L	UBE2Z	CTD-2368P22.1
DPY19L4	PIAS2	SEPTIN6	YIPF2	KIAA1671	GALK1
COPS7B	RDH11	CSPG5	ENDOU	ORMDL1	STRA13
NF1	PARP8	YWHAQ	ENPEP	HIBCH	ANKRD17
KCNN4	FCRL1	WBP11	SEC14L1	MPZL1	KRIT1
SESN1	DHTKD1	ANKIB1	ATAD1	POU6F1	HERPUD1
SON	POLK	MKNK1	DHDDS	PHF20	PKNOX1
NOB1	TMEM64	RSPO3	CD96	C17orf67	GTPBP3
WBP11	GCN1	PLSCR4	SYP	CRYBA1	TXLNA
DENND2C	FAM129A	SLC35G1	GLO1	HAUS5	ANKRD46
NUFIP2	MYO16	MYLK	STK17B	ARMC10	CTSS
ARHGAP20	SNCG	ZDHHC14	KIAA1377	NID1	DCAF13
RAB9A	DCP2	AQP11	DDIT4L	FAXC	GGH
BTG2	TCF7L1	RBBP6	AMD1	MAP3K4	AMOTL2
RBM12	GJA1	CMC4	C15orf44	ANHX	C12orf45
ZNHIT6	GAP43	QKI	IL20RA	FBXW4	LACE1
RICTOR	RAB11FIP4	ITPR1	PNMAL1	SLC22A13	COX7B
CD80	PHTF2	EGLN1	HHAT	TBC1D23	MRPS35
PDK4	NSUN4	TRPC1	KPNA3	CLDN6	ZFYVE19
FAM110C	LYSMD3	KCNU1	CHD9	KRT73	GPR55
LRP2	ZNF829	LONP1	MS4A12	HAL	APBA1
ACOX1	ZNF831	SIRT4	LIN7C	ASB5	TFDP1
GCC2	TIMM9	LHX3	FCHO2	N4BP2	FYCO1
MAN2A2	ABL1	RRAGA	AICDA	HIP1	TBL1X
GPN1	ITCH	GGA3	TMPRSS2	CST9	POLR3E
SSTR3	UGT2B10	ASNSD1	REPS1	PRKD3	MYOCD
RUNX1T1	ZC4H2	VPS4A	ZNF791	DLG3	HLTF
TRAM1	PDHA1	ZNF705A	C18orf54	SCD	ANGPTL7
SNRPB2	CD96	HTR2A	ALDH1B1	NECAP1	FAM75D1
OTX1	ANKFY1	EMC4	LASP1	PDLIM5	SCUBE3
PELI2	DNM3	TMEM100	DMD	GLT25D2	GRIA1
TMEM199	EPB41L4B	C8orf4	ELOVL5	TMEM52	SCN8A
NFATC3	AIFM1	KIF21A	WDR7	DLEU2L	YKT6
MAP3K9	AMMECR1L	ZCCHC3	TFR2	B3GALT6	ZFHX4
ELAC1	DPYSL5	FCHSD1	HFE	UGGT1	CASP8
ANKRD46	ZC2HC1A	PAFAH1B1	LPHN3	NOMO3	HNRNPU
MOV10	ILF2	GLT1D1	ZSWIM7	FAIM2	TBC1D12
CAPZA2	CUL3	KLHDC8B	PHF1	SETD8	RHOT2
CREBRF	VTCN1	PTCH1	KLHL28	GPC1	ATP5E
ELMOD1	RAB29	SEMA6D	CTTNBP2NL	IL20RA	LIN7A
RBM24	IFNA7	PPIL1	PAK7	DHX8	LSM12
PLEKHA1	PLAG1	ATXN2	HN1L	CD83	DDX19A
ZC2HC1A	IL20RA	XDH	ARID4B	RIF1	PLA2G2C
PTPRD	SLC38A1	CD80	DSE	ZKSCAN4	P2RY13
NSG1	NRBF2	APP	SPRED2	PI4K2B	SNX16
FLT3	EPB41L2	LYRM5	TOMM22	RCL1	NT5DC4
NCS1	DHX8	SNAP25	SASH1	ADPRH	RBP4
ACVR2B	RBKS	SLC2A14	CAPZA2	JAZF1	ZNF321P
SAV1	PDGFD	SLC2A3	FUSIP1	ANKRD12	RPRD1A
GGA3		RBM6	MKX	ABCF2	COX7C
RIMKLB		CDK5R1	UBR3	PCDHA8	TMEM214
ZDHHC15		PLEKHA1	DNAL4	HNRNPD	OPN4
ZCCHC2		ZSWIM3	SYDE2	PCDHAC2	PRKD3
SEH1L		RNF111	AXIN2	C1orf173	MFAP5
SNTB2		IKBKB	NIT2	NFAT5	ABCC2
BCL2L2		CEP55	SUMF2	EFNA3	ZCCHC9
CCDC88C		OMG	CHP2	ATP11A	LMX1B
RAB30		PCDHAC1	HOXA9	TMEM41A	RRAGD
DENND4A		SEH1L	KIAA0232	SAMD4A	NEUROG3
DYNC1LI2		NDNL2	FAM122B	DCLK2	C3orf72
ABCF3		TMEM55A	KIAA1305	RNF152	WDR76
EXT2		SMAD7	FAM155B	FARSA	GAS2L2
ZBTB20		CRYZL1	SESN1	HECW1	VCPIP1
LAMC1		OSCAR	SSBP2	WHSC2	AP4B1
ARMCX2		PSAT1	MPZ	ECHDC3	EREG
PPP6R3		ZBTB39	NUDCD1	HERPUD2	SLC35D3
HELZ		RFWD2	ZNF117	NF1	C19orf66
NSMF		TFAP2D	RAPGEF2	CGN	DUT
HMBOX1		TMEM55B	UTRN	FNDC3B	SLC22A13
KCTD8		PSMD7	C9orf61	DNASE1L2	ARHGAP32
ZNF548		TACC1	ANKRD57	G3BP1	PTPRK
PPT2		SSU72	C4orf39	ANKRD13A	YARS
ATF6		BTAF1	PDE4DIP	YWHAG	C1orf145
CARM1		PCMT1	GALM	SRSF2	BLOC1S6
IHH		AGO4	C12orf36	WBSCR17	MLANA
GOLGA1		CRYM	RGS5	ETV3	HRSP12
TSC22D2		C20orf39	SPTLC3	AL355390.1	FUT1
UTP25		ZNF622	TFRC	RINL	NFXL1
CLDN12		EIF4B	KCNH5	PANX1	AFTPH
AGO1		CASR	DNAJB14	JPH1	AL391421.1
EYA1		NISCH	TRIM36	SLC25A42	NSUN7
ATXN7L3B		STK33	C10orf84	SALL2	EFCAB13
EPC1		CNTNAP1	CCDC82	AC093802.1	DNAJC4
CHIC1		GABARAPL1	HEY1	LINC00636	ASPRV1
SLC2A14		PANK1	ANKRD13A	DPT	TMEM45B
AMMECR1		GPATCH8	C5orf28	CCDC80	NOTCH1
LYPLA2		SVEP1	NTS	NTMT1	ZNF436
NRBP1		SGK1	ZNF800	UGT8	ECHDC3
CMC4		CASC1	RERG	CTNNBIP1	SLITRK6
AREL1		CMTM1	ESRRG	BLOC1S6	KTI12
HOXA10		CDK17	ST6GALNAC3	EXOC4	C14orf129
SOX6		TPD52L3	APOBEC1	CDT1	ANKRD36BP1
LDLRAD2		MYCBP2	CCDC150	PRLR	CHST11
VTI1B		TLE4	HNRNPH2	USP19	PEX11B
FAM122B		FGFR1	BHLHB2	AMIGO3	C3orf62
CCDC83		POLR3F	CNOT6	PARP14	XKR4
COBLL1		ZCCHC5	PCDHB10	PRKAG2	UBD
SALL3		SYT4	HOXA11	HMOX2	CXCL2
LOC100130451		KARS	ZNF382	PIK3C3	DROSHA
FAM135A		SRPR	FAM111A	LIX1L	MRAS
ADAMTS6		CBX4	KIAA1217	CEP85	ECE2
TMEM74B		KIF5A	FEZ2	C16orf72	UBLCP1
SYT4		CPEB2	PARVA	POU4F1	EDC3
STXBP1		NXPH1	EFHA1	PTCH2	FAM50B
IGF1R		COL12A1	HPGD	LCE6A	ZNF709
PLRG1		CLDN12	C17orf57	GGA3	ZNF354C
IGF2R		MED26	CTDSPL2	TMEM45B	TAF8
ARPP19		GOLGA1	MFF	NWD1	PNMA6C
MYRIP		SPTLC1	SLC35E4	ELMOD1	ZNF674
ACSL4		PPM1D	C7orf42	METTL13	CNRIP1
CDC27		N4BP1	KLK15	COL9A2	AP4S1
UROS		NFS1	ZNF654	ACAD9	TRABD2A
SLC2A3		BMX	MFAP3L	NKAP	MPC1
WNT4		C3orf27	SEC61A2	GPR107	ANKRD12
ZNF275		CNOT6L	MCFD2	GPM6B	NFAT5
RSBN1		PPIF	IFNA8	SYT6	GPM6B
BMPR1A		EN2	PKN2	C20orf96	EIF5B
CDHR1		ATG9A	KLHL14	TAF8	ZNF502
IL7R		SCN2A	EIF4A1	NRARP	SLAMF1
FAM89A		FAM91A1	KCNE1L	GTDC1	PGRMC2
RTN4		ANKRD46	NCAPG2	APRT	PHB
ST7L		PHF19	FBXL5	MSR1	RAP1GAP2
MAP7		ELMOD1	HAO1	GOT2	DBF4
SMURF2		SLC41A2	SLC17A4	KCNA3	NAV2
TGIF2		PPT1	CD44	CLDN1	ZNF189
RAD50		FAM73A	MFN1	RGMB	IL26
MBNL2		PDLIM5	CHRNA3	ZBTB10	KLHL32
FGF9		ZNF548	TRAK1	CLUAP1	DPPA5
CD3E		PAQR3	ANKFY1	EMB	XRCC6BP1
MIB1		CD28	MNT	FCRL5	SLC31A1
C1QL3		XPO7	SEC22C	POLI	RHOBTB1
DLEU7		GNAI3	RAB6A	SKOR1	C14orf23
TMEM135		PRKAR1A	ACACB	DYNLL2	NASP
ISM2		FAM81A	PTPRJ	TNFRSF13B	RTP2
ATG13		BTG2	EXTL2	MAP7D2	TRAM1
RGMA		SLN	FBXO3	RP11-363G10.2	ZNF713
EPB41L4B		ZMYM2	DDX17	ACSL5	FAM199X
SH3GL2		MBNL2	SYT6	PPP1R17	CA8
ANLN		ATXN7L1	SEC24C	SLC25A12	CTSL1
SUZ12		PEX13	SEPHS1	B4GALNT3	CA2
FNTA		GORASP2	AIFM1	SNX30	ATP11C
G0S2		SYNJ1	TTC33	ATRNL1	GLO1
HECTD4		AEBP2	SLC2A2	ARHGAP42	PGS1
TMEM154		CCDC19	PDGFD	CDH11	CYSLTR2
RIF1		TRIM9	IDH3B	C1QL4	HOXA2
SESTD1		YWHAH	TXK	MRS2	ZFP90
RORA		RTN4	ZNF28	PPL	FGFBP3
CCNJL		COBLL1	IRF8	SMARCD2	BCHE
SEMA3D		PURA	C1orf174	SPON2	NALCN
ELL2		CCDC28A	FOXJ3	ADSS	CERK
PRKAR2A		BCL7A	RAB30	DNAJC9-AS1	SV2A
MYT1L		KCNJ11	PITPNC1	ZNF500	COL5A1
KIF5A		KIF1B	DCTN4	C3orf72	NR2F1
SAMD10		ACVR2A	BAT2D1	CHD9	NKX3-2
POLR3F		SLC15A4	HMGN3	SDCBP2	RBM12B
UBR3		GPR63	DCAF4L1	PKNOX1	SLC25A12
TTC14		SATB2	ERMN	CYBRD1	STK17B
BCL7A		VTI1B	HLF	GOLGA6L9	CRB1
SVIP		USP15	OR2C3	FAM60A	CPEB3
PRDM11		C20orf46	APOBEC4	CAPN6	OAZ1
CNTNAP1		CAPZA2	TXLNB	LRRC8D	FAM111A
CPSF7		C14orf129	RIMBP2	SREK1IP1	GALC
PTCH1		AGTR2	SPATA17	TMEM86B	RAB7L1
EML6		MBD1	RAB14	NPR2	ADRB1
PID1		PTPN3	PPHLN1	MAP2K3	NR2F2
DNAJA2		BCL2L2	PDHA1	FAM133A	THRB
SIAH1		ACSBG2	GRM5	TIMM22	KIAA2018
LCOR		SMURF1	CWF19L2	BTBD3	GLT25D2
OTUD4		ARHGAP18	AMMECR1L	EYA1	FAM208A
ENAH		NEK10	OSBPL11	MMD	FMO3
PHACTR2		RAB3B	JAK1	GPATCH2	RANBP17
SLC35B2		SALL4	CLOCK	CST9L	AC012123.1
KBTBD2		KRTAP11-1	LYN	THEMIS2	PSAT1
BCAP29		DDI1	FSHB	FCHSD1	PRR16
EIF3A		UBE4B	C14orf109	CTNND1	RERG
HSPE1-MOB4		HTR4	STOM	FAM110C	METTL13
MDN1		LMO7	SEPTIN6	IL7R	CDK19
PSKH1		YRDC	SIX1	EFR3A	CREB3
LHX3		AKT3	CTGF	ZNF548	MTR
SLC15A4		SESN1	HNRNPF	NPR3	SLC27A6
USP9X		KCNH4	FAM13A	CERK	RAB11FIP4
NISCH		UBQLNL	AIDA	LRRK1	SLC33A1
ERC2		MOB4	CLDN22	USP24	BRPF1
PPIF		WNT7A	NUDT11	TBC1D12	TXNDC17
ZNF423		TMEM70	UBE2N	PRKCI	SLC24A3
RAF1		MYCL1	OGT	NSUN7	CXCL13
SUSD6		DDX3Y	INPP4B	ECE2	NID1
BCL2		ZBTB33	FOXN4	ZNF705D	EIF4EBP2
CUL2		IFT74	CCDC141	LRRC47	MCL1
YAP1		ANLN	ZNF138	TXNDC17	RBKS
GNAI3		TDGF1P3	EGFLAM	FAM102B	SYT11
ATP7A		KCTD8	TMED5	CBLC	SYDE2
KLHL18		BFAR	RBM18	GALC	CRISPLD1
ATP13A3		FBXW7	USP1	CPEB3	SYT6
LOC390877		MASP1	CRB1	C9orf41	RNF157
HMGA2		FCRLB	FAM127C	MPC1	TMCC3
PLXNA2		TLK1	RBBP7	CD274	DLEU2L
SLC1A2		ARFGAP2	RAC2	GABARAPL3	MCM9
ADAMTSL3		SIPA1L2	FYN	ZKSCAN2	GEN1
MAPRE1		UBR3	MACROD2	PGM1	CYP24A1
C2orf72		CYP26B1	ODZ3	NISCH	C6orf228
RAB10		FASN	ITCH	P4HA2	TBCE
GNAQ		CHD6	LINC00598	C9orf35	RBM33
FAM122A		PRDM4	RSBN1L	FYCO1	MED23
TMEM121B		THYN1	EPHA4	DYNLT3	PLSCR1
MIGA1		DNAJB4	RFWD3	VPS13D	CDH11
RTF1		CIDEB	SFRS11	SPDYE1	ETV3
SCAI		FAM134A	SLC4A7	TNPO1	KAL1
CBFA2T3		CC2D1B	SLC25A17	SIAH1	GCFC2
UHMK1		SOS2	DGAT2	TRAM1	DDX60L
OSCP1		TBPL1	CBLN3	SWAP70	RP11-422N16.3
CAMSAP1		SNRNP48	SERPINB9	UBASH3A	AL591684.1
KIF1C		ACSBG1	TTC32	ZBTB9	TUBB6
NEDD9		HECTD1	RAB7L1	XPR1	CAMKMT
LYNX1		PAPPA	KIDINS220	CA8	DDIT4L
RAB40AL		SNRK	AIFM2	RGPD5	GPATCH2
PTAR1		RBM24	COPS8	SLITRK6	GNGT1
NUAK2		ZC3H6	PPP1CB	EIF4EBP2	C6orf57
RIC1		NUP50	SLC24A1	KCNK1	CHD2
MMD		ANKS1A	ASB3	MMP3	LRRIQ4
CCDC85C		TSPAN5	CACHD1	PLAGL1	SCARB2
SATB2		SLC20A2	ZBTB10	ADAMTS3	WWC2
ZSWIM3		LSM11	KCNJ14	SH2D3C	TMED8
PDIK1L		SH2D2A	C2orf64	MBNL2	PIAS2
CREBL2		TMEM217	ZNF761	PFKFB2	PCDHB13
RAPH1		CCND2	UBR1	PIAS2	C5orf30
GLRX		ALAD	INA	E2F3	DGKB
PTPRJ		SLC25A22	LACTB2	AP2B1	PGAP1
TRMT9B		RNF138	SEPTIN11	JARID2	MXD1
SLC6A4		KIAA0895	CBR4	TMEM199	TNRC6B
CALU		SNCG	WEE1	F2RL1	IGFBP5
SLC39A9		TARBP1	CCL20	PIP4K2C	GREM2
CCND3		SOCS5	RAB10	PTPDC1	ZMAT3
TOX3		RBM12	LOC221710	RYBP	BEND4
CLDN2		MYT1L	CCL13	AURKAIP1	NIPA1
ESRRA		BEST3	MYNN	PTPRM	TACC1
TFAP2D		BTRC	SUDS3	C14orf45	CPEB4
USP12		RAB10	SLC38A1	RNF169	PAQR8
FAT4		ANKRD29	NPAS4	EIF3A	DNAJC5
SNRK		KRT20	MED23	GPR124	PTEN
IRAK2		ZNF609	LRRTM3	MED26	PTPRE
NOTCH2		FAM135A	UBA6	PLEKHA5	TNKS
CARD10		CCDC83	UBE2G1	PWWP2B	DERL2
BOLA3		ANAPC13	SLIT3	CD302	FOSB
KCNQ5		SWAP70	HNT	TMEM135	ZNF207
MLYCD		ESPN	MTMR12	EPPK1	SCN3A
ZNF705E		USP42	IL7R	CD2AP	SEMA3A
C16orf72		FUBP1	GDAP1	CNKSR2	RRP15
FKBP1A		HOXC8	FGF7	RELN	KPNA6
KCNU1		CLOCK	PIWIL1	YARS2	LIN54
IST1		SIAH1	STAT5A	PRRC2B	GJA3
PDCD1		SYDE2	SLC22A4	MSRB2	YIPF4
YOD1		ICOS	PDP2	ZFHX4	GIPC3
DNAJC16		TBRG1	XPNPEP3	SERPINB7	IREB2
SLC13A1		PRPH2	C22orf32	C6orf57	CSF2RB
ZNF117		SLC45A2	MGA	MYLK	CCDC170
PSAT1		LRIG1	NPNT	KAL1	ZNF28
PPFIA2		C9orf150	TRIM38	TTC21B	PATE4
KLHDC8B		ELL	RAB31	ARL6IP5	CA5B
NLRX1		SLC39A10	RAB12	AC012123.1	NGFR
KPNA1		RAB4B	NKX2-1	LDLRAD2	VWA8
E2F7		DCP1A	GPR88	EIF5B	OPCML
GOLT1B		C9orf3	L2HGDH	ZNF91	HDAC2
NF2		B3GNT2	RBM46	WFDC5	HFE
CCNT2		LRP2	CSNK1A1L	ABHD13	STK4
IL10RA		ATP4B	HTR7	RAP1GAP2	NAPEPLD
MINDY2		MAP7	MAT2A	SERF2	PIK3CB
DLL4		IVNS1ABP	PIP4K2A	MOB4	APPL1
HPSE2		KPNA3	RBKS	MTR	AGPAT4
ASNSD1		MYB	SLC9A2	C18orf62	SLFN13
RTN3		C16orf72	C8orf34	IL3	EMP2
MXD3		B4GALT1	NID1	MEOX2	OLA1
CLCN3		CACNA2D4	PHYHIPL	SLC3A1	SLC12A5
PCDHA8		CHPT1	C12orf48	FAM195B	DRAXIN
PCDHAC1		JPH1	IFNA7	PLD1	WNT5A
LY9		USP25	HOXA13	SCN8A	ENPP6
RNF43		ELL2	ALG1L2	SEL1L3	KIAA1614
YWHAQ		ATG14	RPS6KB1	ACSL3	TLL2
ABTB2		LITAF	CD1B	PSAT1	CA12
PCDHAC2		PCDHA4	FYCO1	DIEXF	RDH16
PCDHA13		MYBL1	SEC31B	SVIP	POU3F1
NAA15		CLLU1	KLHL36	LDOC1	C11orf92
ENTPD1		IFITM2	GRIA1	C5orf62	C3orf27
FGF18		PLRG1	SDHC	RNF183	FAM122B
TLR1		SNX16	ST6GALNAC2	ALAD	WDR52
PCDHA10		FGF13	DDB1	SIM2	MTMR10
PCDHA5		RAB11FIP2	PRRC1	GRAMD3	GIMAP1
SPRTN		E2F7	GNAI3	TPD52L3	ATG7
LATS2		DMTF1	CD47	CRYM	SCAMP5
TSPYL2		LATS2	GREM1	STARD9	PLCXD1
PCDHA6		CLDN2	GPN3	SNX16	CNR2
PCDHA11		ADAMTS3	PANK1	ANKRD46	FAT3
PCDHA3		RHOBTB2	AADACL1	C14orf129	RAPGEF2
NUCKS1		SRPX	DCAF5	FOXP2	BBS5
CRIM1		SMPD1	ANKRD26	GTPBP1	ERCC4
ELAC2		RELN	GIN1	KCNG3	HHIPL1
PRTG		EXOSC1	ZNF611	GNAQ	FBXO32
PCDHA4		MFN2	AGGF1	YWHAH	ZNF831
SCUBE3		TTC14	TMEM100	ZFYVE1	AKNA
PCDHA1		HIGD1A	POU4F2	MFAP5	LIN52
DCAF8		ZFHX4	GTDC1	DSEL	DDX6
PCDHA7		ILDR1	DNM1L	GALNT4	SGCA
ALDH1A3		TKTL1	SMARCC1	DZIP3	NDST3
PCDHA2		CPEB3	C10orf97	TBC1D9	ACSS3
WDTC1		CLASRP	ZNF776	GPR135	VSTM4
DEF8		VEGF	PTGS1	SYT4	CYYR1
WWP1		ANKRD34A	DGKB	WIF1	UBFD1
TRIM35		GHR	INSR	TM6SF1	PDGFB
PCDHA12		HOXA10	HECW1	ZC2HC1A	Z99715.1
ENTPD7		ABCG4	EYA4	RAB40AL	P2RY8
ZDHHC23		ZNF449	CCP110	CMTM1	DLST
MTMR4		CCNJL	ZNF41	FAM199X	ADO
ATP1B4		FAM54B	C1orf103	CA2	STAT1
LRRFIP2		CCDC18	LRP11	RBM6	FAM92A1
ACSS2		KCNQ5	C15orf56	HTT	CLNK
XDH		FKBP1A	ERLIN2	NAA25	FBXO2
DOLPP1		OTUB1	MYO6	CD48	LGI2
DEPDC5		GLS2	ACAP2	B3GNT2	PPP1R3E
FAM160B1		LBA1	PHB	CHRM3	CAPN5
TACC1		FLJ35767	NFE2L1	RFWD2	GIPC2
TTC1		MSL1	BRWD1	PIGB	PLS3
PNISR		RNF144B	RGS2	CHRNA5	PDDC1
ZNF704		TUBA1A	MED12	IMPG1	MYO1C
NEBL		AP2B1	NUBPL	GATC	ARHGAP4
ETFRF1		PPAP2B	ZNF546	SYDE2	HSPA12A
PWWP2B		EPB41L4B	LOC730130	MRAS	GREB1
SOS2		EXOC3L2	DCUN1D4	LRRC55	FAM106A
TRIP11		ZNF10	RERE	ELOVL7	ADCY9
SRSF11		PTH	C20orf74	MFAP3L	GPR180
TFPI2		CRKL	OXNAD1	RPL13	PRKAB2
CREG1		GRAMD3	MARCH8	SETD3	SCN2B
EN2		KCNN4	MSL3	ZNF436	PDE4DIP
ATG4B		TPM3	CNGB1	MKX	PAPD7
ADSS		TAF15	UAP1	LYPLAL1	SHE
TCIM		PPAP2A	ATF7IP	SORT1	TMEM217
MARCH4		SLC13A1	SNX18	XIRP2	SLC48A1
ZNF705A		PPAPDC2	KCNJ13	LL22NC03-63E9.3	OAS3
PPM1D		RHPN2	TXNRD1	GPAM	TFRC
PPP2R5C		BACE1	EIF2S3	DSG3	ZNF611
IP6K1		HMGA2	CSMD1	ABCB5	PA2G4
PHKA1		MLL3	KIAA0859	POM121C	RAD18
MMS19		GALC	SYT12	SNTB2	PDE7A
CASZ1		MCART6	AGO2	CCNT2	MIER3
KL		ZBTB34	RAPGEF6	TAF7L	NFATC2
EMC4		LRRN3	GALP	NXPH1	SOBP
ZNF264		NTRK2	THBD	LRRC27	DCAF4L1
ANKRD33B		DRD1	KMO	PPP2R2D	PGR
RAB11FIP1		PIGB	PCDHA10	RBMS1	MEGF6
HPCAL4		AKIRIN1	SMARCC2	CRKL	TM4SF20
ESPN		PLA2G15	DPP8	SNX11	ETS1
TMEM221		SNRPC	SLC9A7	DNAJC16	DCP2
NCBP3		DEDD	RSPO2	RNF111	CELF2
MAPK9		SFXN2	CD164	LAMTOR3	CCDC69
OSCAR		ESRRG	CAV1	STOX2	PIK3R5
INSYN2		UBE4A	ZC3H11A	KHNYN	TSHZ2
RBM20		RAF1	DPPA4	NELF	TGDS
ZDHHC16		EIF2S2	HNF4G	AHNAK2	SPRY4
RNF41		BAT2D1	LRBA	KIAA0895	CELF2-AS1
SLC35A4		SOCS6	USP14	DICER1	EPHA7
DENND6A		AP2A1	CDC42SE2	UHMK1	THUMPD1
PANK1		UBE2Q1	RBM7	PAFAH1B2	COL7A1
AFF4		INSR	SLC22A15	ARHGAP32	SLC6A11
ESRRG		EYA1	IRS4	TMEM87B	WDR72
ADAMTS5		DLK1	RAD9A	SCUBE3	SEMA3E
ABCB5		ATXN7L3	PPTC7	STK33	MORN4
PIEZO1		SMURF2	SDPR	BACE1	SMARCE1
ARHGAP5		CEACAM6	SLC6A15	TMED8	TUBB4A
TMEM43		FNTA	CA3	CARM1	PGAM5
SLC25A22		GALNT15	PRH2	SPRED1	FBXL17
TEX19		VAMP8	MBNL1	LRIG2	MBTPS2
TMEM255A		BMPR1A	ERAP1	ANXA11	CXCL16
ZNF705D		BTLA	TPK1	GDI2	ELOVL2
FZD6		ATP10B	TPD52L3	CDC14B	KLHL20
MTHFR		CHEK1	GALNT3	USP14	VAMP4
SLC30A8		CREG1	RAG1	MKNK1	HDX
NPAS3		CNNM2	TCF7L2	SLC5A3	SLC17A7
ABCC5		GPR171	C17orf100	ZNF323	PCSK2
MAP3K7		IL3	GULP1	NOTCH2	PDYN
PFKFB4		FLT3	ZNF317	DVL1	UBE3B
GLYATL3		E2F3	CTSL1	CDCA4	KIR3DX1
PDK3		PBX3	ALG2	ZBTB44	EPB41L4B
PRKG1		TBP	RGPD5	PRDM5	SRCRB4D
MFAP5		SH3BGRL2	RSBN1	BTRC	S1PR4
EXTL3		ZNF654	CAMK2N1	TSC1	P2RX6
PAM		CNTN3	LRRC4	MAPK8	SMUG1
NOL4L		SNIP1	MRPL33	ATP5E	AK1
FURIN		SCN8A	OLA1	ATXN1L	TNS4
TSPAN5		HSPA4L	FANCD2	FZD4	DCBLD2
CAAP1		POU4F2	MITF	ELOVL6	ATP5G3
TVP23C		PPP6C	PDCD6IP	KIAA1432	RRP1B
RNF183		SYDE1	NAAA	C6orf228	HMP19
ZBTB33		KRTAP4-4	MAPK13	CBX6	ZC3H15
FAT3		ATP7A	RGPD6	RNF24	PAWR
COL4A3BP		HELZ	SERPINA1	ZBTB34	MGEA5
WSB1		RNF149	IFNA14	C17orf51	B3GNT5
MAP3K21		ELOVL7	TMEM41A	WDTC1	ENPP1
PARD6B		KIF5C	EXOSC2	ATXN7L1	RPL22
IRS1		APOBEC2	ZFHX4	PLAG1	SIDT2
SEC61A1		LRP1B	COX18	TMCC1	SAP18
PAQR3		SH3GL2	LZTFL1	CACNA2D1	RBM27
DCAF7		XIRP2	C1orf130	MYO5B	SLC35B4
PARP12		NRP2	KCTD8	ATG14	THAP3
SPRY4		REEP3	KIF3B	RAB3IP	RAPH1
CDV3		CCND3	LOC201229	SREK1	DDA1
CHORDC1		TSPYL2	IST1	ATG4B	MPHOSPH8
PACRG		CHD2	MFAP5	MAN2A2	TRPA1
TXNDC17		SRP72	ZNF366	MAPK9	TEDDM1
SLC24A3		FBXO21	TMEM64	TMEM183A	CPOX
DRAM1		SMAD3	CGN	CHD2	SCN2A
FNDC3B		SMAP2	FBXO36	TK2	WDR91
CARNMT1		GSTCD	TMEM167B	ABL2	MFHAS1
LIPE		PLEKHA5	FZD9	ANKRD34C	CAPN7
POM121C		WIF1	TSPAN6	LIN7A	PHF16
RUBCNL		ZNF423	PCYOX1	DESI1	C2CD4A
MAPK8		CEACAM7	GCC2	UBE2Q1	SPTLC2
SINHCAF		LRRFIP2	PRR16	IPO9	MAD2L2
C5orf63		ADAMTSL3	KLHL23	LUZP1	FHL1
ELK4		TGIF2	SAR1B	DDA1	RTP1
PANK2		ZFHX3	PDHX	KIAA1614	FSIP1
VSX1		WHSC1	GTF2H1	ZNRF1	CENPP
FAM189B		NRN1	ODZ1	PHKG2	FAM180A
ANK2		ZDHHC23	FAM29A	hsa-mir-4763	ESYT3
PLSCR4		FGFR2	KIAA0256	DRAXIN	ZSCAN30
TPD52L3		SERPINA10	ADAM28	AGPAT4	TMX4
HAS2		HOXA3	GLI2	SLC22A23	UPK1B
LRP1B		DYNC1LI2	MMGT1	TEX22	NRBP2
ADAMTSL1		CAPRIN1	MLLT10	HHIPL1	MYLK4
SCAF11		WEE1	FGD2	CHRNA2	KRTAP9-2
FRY		KL	TNNC1	SLIT1	ZNF382
PDLIM5		VAMP1	C12orf51	PYCRL	FOXN3
RAPGEFL1		LAMP3	LRRFIP2	SCAMP5	ZNF441
BTLA		SYPL1	PCDHAC1	GABPB2	FAM84B
PEX12		BZW1	CLTC	CLDN19	CHST5
ADCY5		TGOLN2	PCDHA13	SCN2B	CCDC150
SPSB4		NF2	ATF6	B3GAT1	REPS2
APP		ALDH1A3	PCDHA12	CAPN5	DMC1
CPSF6		ABCF2	RBP4	LYSMD4	SOX7
GRK3		MN1	PCDHA11	SLC12A5	ZNF501
RAB40B		SP5	HOMER1	RASA4	TOMM20
USP49		RPS6KA3	PCDHAC2	SRC	PLEKHH1
PLBD2		LYZL4	PCDHA8	EHMT1	SUSD4
ZFYVE1		RPP30	PCDHA7	HES5	PAG1
FRMPD1		TRAK1	RNF20	PITX1	TTC5
UNC5B		AHNAK2	PCDHA6	SLC25A29	ADAMTS6
WAPL		GALNT12	PCDHA5	PSD4	GBA
PCDHA9		SFRS11	PRKAA1	UBL4A	DDAH1
OCRL		EED	ANTXR2	PDDC1	PIGN
HSPA8		CARM1	KLF13	SPTLC2	MAN1A1
NTRK2		ZBTB43	PCDHA3	CLCN7	KIF6
DYNC1I1		NLRX1	CPEB3	C9orf69	HSPB6
OTUD5		ZKSCAN8	UBXN2B	B3GNT7	PRDM1
CLSPN		CCND1	PCDHA2	SHE	PAK7
RIMS3		ISOC1	PCDHA1	C11orf9	SUN1
CCNJ		CMTM4	CHCHD4	CES3	ANKIB1
EFCAB5		NBR1	SOBP	C2orf71	NR5A1
FDFT1		FAM160B1	POLR3B	RASGRF1	SCRN3
COPS7A		VSX2	BRP44	EMP2	KRTAP9-4
CACNA2D4		PDPK1	MARCH3	MIER2	FOXL1
KMT2A		PPP1R2	TMEM217	KDM4B	ITGAV
CDC23		KIAA0746	LSM8	GOSR1	SFXN3
ERLIN2		PRSS7	CLIC4	AC092535.1	ZNF135
NAPEPLD		PDIK1L	HS2ST1	FAM73B	HLA-DPA1
LRRC27		SCAMP4	RNF144A	PLD6	CXorf56
METTL8		CAPN6	NCOA4	LSM4	C2orf83
SLITRK1		C9orf91	KIAA0895	TEF	PCDHAC1
TPM2		PTGFR	MAP7	FA2H	PCDHA10
TNFAIP8L3		RIMKLB	MYBPC1	KCNH2	PPP3R1
KLHL26		RCOR3	C2orf21	AC005481.5	S100A7A
BORCS6		SLC9A8	GRIA2	SLC35E2B	ZNF20
DLGAP1		FAM60A	CYP24A1	TLL2	RASA3
MIPOL1		VAT1	COL4A4	P2RY8	PCDHGB1
DEPTOR		ATG13	IRS1	NRBP2	TSPYL6
DACH1		DYNC1I1	RABEP1	GATA5	PDIK1L
RAB4B		IL10RA	FRMD4A	MEGF6	ZNF705G
ZBTB10		ZNF280C	ABHD17B	TMEM164	GOSR1
NDP		PIK3R1	ZFP64	LSP1	HOGA1
LRRC7		NLGN1	TAF9B	CNR2	MSMO1
KCNAB1		STIM1	KITLG	GIMAP1	MYO3B
SRPK1		NCOA4	DNAJB4	C12orf61	CAPZA2
SRPRB		KRTAP9-8	GPR155	ULK1	NUP155
LDLRAD4		MTMR3	NICN1	UBE3B	SYT10
PLPP3		SPRYD3	TBC1D4	PLCXD1	MSANTD4
ZBTB43		SYT3	KPNA1	LSM14B	HECTD2
RNF125		BEST4	TBL1XR1	LDB3	CCDC171
SGCA		CA8	RICTOR	SCN4B	LACC1
CDC42EP2		SLC6A4	GABRE	RGS16	SERAC1
PHF20		PTPN4	PKIA	FOXRED2	KPNA3
BDNF		LRP10	LRRC47	TAGLN2	SFT2D3
RBMS1		KDSR	OAZ3	PIK3R5	CHRNA2
NAT8L		RAD23B	PELO	ATG7	NUDCD1
HSPA1B		KLHL18	LSM11	CORO2A	FBXW7
PPM1K		IRAK2	CAPRIN1	RASA3	VAT1L
FCHSD2		PTPRJ	IL26	PLCH2	FAM90A1
PCBP4		RSPO1	HES2	SLCO2A1	ERCC6L2
SENP5		PID1	RNF180	GNAZ	VPS35
DCUN1D1		C17orf59	PCSK2	AKNA	CCDC155
ZNF267		NIN	FAM53A	CCDC42B	GRWD1
SNIP1		EIF1AX	ZNF706	FOSB	TLR7
GRB10		SAV1	SLC30A6	TMEM144	EHMT1
RGS8		SEMA3A	PDIK1L	FAM127B	ZPLD1
ZNF559-ZNF177		PRKAR2A	NASP	MED9	MAP9
ZNF177		UTRN	GZF1	HIVEP3	NEUROG2
CNNM2		AKAP12	SPCS1	FAM53A	EXOC8
TASP1		KRTAP9-2	ANKMY2	WTIP	U2SURP
GEN1		ZRANB1	OR9Q1	CCR10	AC139426.2
IPO9		HIST2H2BE	TDP2	NRXN2	PARS2
COL24A1		IRS2	TNKS	TMC3	GGCT
CRKL		VPS33B	IMAA	APOA5	AC110373.1
YIF1B		PEX12	MYO16	POLR3A	SULF1
TTC25		ACSL4	KLHL9	ZNF212	SNCAIP
KY		D4S234E	TRPC5	KRTAP5-8	CCR2
LYPLAL1		STEAP3	ZNF436	C1orf198	IL31
CDS2		CGI-38	TOMM6	FSTL3	PPP3R2
NFS1		SRPK1	EPB41L3	C17orf50	ATG4C
PLS1		NFYC	BLMH	WASF3	PFN2
ODAPH		MS4A10	MFSD9	OPCML	KCNC1
AJUBA		TTC1	CASC1	SREBF1	CTBS
MED14OS		DNAH10	ATP13A3	ETS1	CPA4
GATAD2B		DDX3X	CBX7	PHLDB3	IMP3
SLC38A4		TMEM47	ZNF143	MC2R	OPA1
C8orf58		PXMP2	PTGES3	PUSL1	TNFSF14
SIDT2		HPSE2	BRCA1	SLC35B4	RNPC3
SKIL		ACTR2	FOXJ2	FAM78A	LCE1E
ASB1		C14orf37	OPRK1	KRTAP10-1	SNRPD1
DHRS7		TGFBR3	CLCC1	ZNF101	FZD10
TBCK		ZNF326	BCL2L15	NLRP8	CCDC82
PRR13		RNF43	DHCR24	CACNA1I	TAF9B
ATP5MC3		GCC1	FAM19A5	NAP1L4	KIAA0754
FCRL2		TFG	E2F7	NDUFS6	SLCO2B1
RAB23		SCN1A	BTLA	QPCTL	PDE4D
CXorf40B		TCF7L1	KCTD20	ZFAND3	MMGT1
UBE2J1		UBE2I	CCT5	CDC34	KDM4A
PDPR		MMD	ANAPC7	PCTP	TBC1D15
ABCG4		STK38L	PLEK	CDKN2D	FCAR
HOXC8		REEP1	SCN3A	PEX5L	ZNF491
SEC14L4		IRS1	CNKSR3	FAM177A1	NAP1L6
RAB35		RSBN1	TMEM30B	HRAS	PJA1
CD40		C11orf42	NEGR1	ADAM8	ZC2HC1B
FAM189A1		PPP6R3	PRKCSH	TSPAN9	PLD6
PSMA5		UBE2J1	C2CD4A	EEPD1	PISD
NIM1K		SLITRK6	REPIN1	JMJD7	LRIF1
CMTM4		C10orf46	POLK	C1orf35	ERBB2IP
UBE3C		SCOC	SLC8A1	UQCR11	TTC9
TARBP1		FAM63B	ADAM9	AMN	KLHDC5
ESRP1		GLUD1	ITPRIPL2	TMEM241	CCND2
RYBP		RASGEF1B	CAMSAP1	ARID3A	MED19
UBAC1		LRRC57	CMTM6	P2RX6	DMXL1
ODF2L		SOX5	C2orf60	GREM2	LRRC4
CD28		GOLT1B	IPO5	EIF4H	RGS20
ZBTB7A		JARID2	SPINK6	GRIK4	ALDH9A1
GNA12		CRIM1	CLN5	CHMP1A	TTC38
FOSL1		PI4K2B	IBTK	CACNG4	PPP6R3
TSC1		GPR180	RRAGD	FAM57B	C10orf40
ANKRD13B		C18orf34	AKTIP	KPNA6	MT1G
SAMD4A		SLC24A1	FBXO40	NUP155	C11orf39
AP2B1		DIAPH1	CYP4V2	GATS	RPS3
AQP11		CXorf40B	DOLK	SOX13	SIAH2
RDH13		KBTBD2	ETNK2	SLFN13	LMBR1
ASTN1		UBFD1	SOST	C17orf49	LYSMD1
RNF138		PLS1	CBFA2T3	FOXD4L3	RAB35
BACE1		PDCD4	TSC22D2	FHL1	C16orf95
ZER1		FAM29A	ST8SIA4	SOX3	BVES
TMEM143		MYO5B	TOX4	BGN	RSPO2
BMX		ODZ2	PTGER3	PRCC	AGTR2
RHPN2		BLCAP	ZFP2	MGAT5B	BHLHB9
CYB561D1		IPPK	NAP1L3	ADCY9	E2F6
PPIL1		UBAC1	ZKSCAN2	CACFD1	CYP2S1
ITPR1		ESRRA	TAOK3	CYB5R2	ALCAM
TAOK1		DPH5	NAPSB	MUC21	UBQLN1
NHSL1		CYP2S1	C20orf103	STK10	SLC16A14
CCDC18		ZNF701	PLCB1	C19orf60	FGF7
LGI2		ZNF317	C1orf27	C7orf41	SH2D2A
DNAJC24		PPP2R5C	NAB1	CEACAM19	ZNF891
KCNIP1		SYT10	CXCL2	LRCH4	FKBP9
VWA8		PPM1L	PICALM	C9orf78	RXFP1
SMPD1		SCN3A	MS4A2	NGFR	CBX2
PLEKHA5		RET	MPP2	SHC2	ZRANB3
SLITRK6		SLC4A4	GART	KRBA1	CTD-2192J16.17
OTUB2		FRY	HOMER2	GMPPA	ABHD16A
RBSN		ABI3	POU4F1	CCDC64	RIOK2
PDCD4		OTX1	DPY19L4	INPP5D	RILPL2
PHIP		IL15	TRIM33	USP2	PITPNM3
MAP2K3		SLC44A1	KLHL24	Z99715.1	NLRP9
EIF4E		PAK7	COPS7A	PIANP	TBX3
LAMTOR4		DCAF8	SCN9A	MAPKAP1	AC062017.1
AP1S2		GOLGA7	ABCF1	ASPG	ZNF506
ORC4		PPIH	PADI3	MTNR1B	FNDC1
CYB561		CDV3	SMAP1	TMEM213	HS3ST4
HARS2		NRBP1	PIGK	SMPD3	COX20
DPP8		KIF23	NRIP3	SVOP	IBTK
PPP1R2		KIAA0247	TMED7	AICDA	DIRC1
RAP2C		EPHA7	CCR2	FAM222A	POGK
ACACB		MAPRE1	IL16	GID8	CCT8L2
CRACR2B		SFRS2	RUNX1	VPS37C	ZNF558
GLCE		TAOK1	PCCA	MAGEB10	HFE2
ELAVL4		ALS2CR4	ELL2	VAMP2	CSNK1A1L
KLHL15		IFNGR2	CPA4	DNAJA3	MADCAM1
TMPRSS15		C6orf152	RAD23B	PEX16	LRRC46
GRB2		SPON2	RPTN	CCDC93	CHAMP1
PSMD7		LPHN2	ETF1	CEACAM21	BLOC1S4
KCNC2		CDC42EP2	ST3GAL6	PQLC1	C1QTNF9
SLC4A8		AGA	RAB6C	LAPTM5	ZNF143
FRYL		DNASE1L2	CLEC4D	C7orf72	CLDN16
GABRA1		CSDE1	KCTD21	MYADML2	INHBA
CCNYL1		AREL1	MMP24	MBD3	STAM
CLU		ITGA2	CISD1	DDX6	EPB41L2
ATP4B		PVRL1	PAX7	PGR	CCT5
CCDC28A		SMARCD2	ZSWIM2	ZDHHC24	ZNF570
B4GALT1		MICAL3	RFPL4B	ALPP	BRD2
TREM1		KIF16B	RPRD2	TMEM127	BCLAF1
VSIR		CYB561D1	ZXDB	CTD-3074O7.11	TANC2
BTN1A1		C20orf194	CADM1	ZSWIM4	U52112.12
ADORA2A		EDA	PCMTD2	WDR91	CD200
ZNF436		FGFR4	TRPC6	TMEM63C	PSMG1
UMOD		PPP3CB	PRNP	PDAP1	CCRL2
C8orf86		KLC4	TMCC3	PRCD	SLC2A2
TATDN3		CD2AP	MYO3B	NODAL	GID8
TBC1D9		PPIL4	MMP16	ACTC1	E2F5
CCDC179		PRKAB2	PLS3	RPS23	ROM1
MIEF2		G0S2	STARD7	RP11-321F6.1	HUWE1
BRK1		FAM122C	EDC3	RIPPLY1	RGS22
TUBA1A		CST9	BAZ2B	CASKIN1	ARHGAP27
TTC39A		CLCN4	ASPRV1	GRWD1	KRTAP4-9
ELMO2		C13orf18	HS3ST4	BOD1	SCN9A
FSTL4		ANGEL1	PISD	CACNG1	RBAK
PTCD3		ARL2	RGPD4	CDC123	TULP4
HIPK3		CEP350	PRRX1	ZNF324B	ACSM1
WASL		DIXDC1	UPRT	DDAH1	PANK1
NFRKB		SPTLC3	CDK5R1	CASP2	OR4C13
FCHSD1		UBR1	DIDO1	MTPAP	HIVEP2
PGM2L1		M6PR	MYO5A	KIR3DX1	XYLB
ARRDC4		KCNRG	C2orf3	AACS	HSD3B1
ITGA10		RPRD1B	CD1E	KIAA0913	DCDC1
MYLK4		SLC39A9	MUC7	CLNK	KRTAP9-7
PLAGL1		DDX54	HDAC9	HRCT1	GABPA
SSRP1		TFAP2E	CLINT1	LRRC4	GABPB2
RAD9A		BCAP29	EFHC2	NARF	C2orf71
RAB3IP		WDR47	USP48	S100A7A	RHPN2
NFE2L1		FNDC3B	TSEN34	ARID5B	ZNF788
GABRP		KDR	ZFYVE19	EFNA2	ASAH2
UBE2B		CDHR1	SLC5A5	KRT80	KRR1
SH2D2A		MAP3K7	WWC2	FAM169B	RNF115
CDC14A		SNRPA1	MCL1	ARHGAP4	NSL1
THRB		RNF125	RNF39	HS3ST1	GAP43
GLUD1		NUAK2	ABCD3	CSF2RB	GET4
IRF2BP2		C11orf24	SIX4	HIVEP2	CLEC4A
AP5B1		EGLN2	SRCRB4D	FAM106A	GTF2H1
SYDE1		DBF4B	MADCAM1	FAM109B	C12orf29
USP14		NECAP1	STC1	WNT5A	RNF128
PLEKHH1		BCL2	ZFP62	MYH10	RP11-545J16.1
FBXO33		PRKCSH	SNCAIP	NIPA1	JHDM1D
SYNDIG1		CTNNBIP1	C14orf126	TFCP2	DDX60
PTPRM		PIK3C2B	RBAK	WFIKKN2	SLC35E2B
NECAP1		TMEM26	SLC41A2	JHDM1D	FAM5B
DTNA		ZBTB9	GJD3	TIGD6	ANKMY2
KLF7		KPNA4	COMMD6	RRP1B	H2BFM
NACC2		DCUN1D4	TMEM106C	ARHGAP27	PABPC5
ZNF362		CCDC109A	STAU2	LINC00675	KPNA1
EPHA1		C11orf68	SEPSECS	NDUFA10	PTGR2
CCDC149		MEOX1	ARHGAP28	VPS25	CCDC8
LHFPL4		B3GNT4	APMAP	RS1	ARX
C15orf40		KRTAP9-4	C3orf58	PACSIN1	RABL3
PPIL4		TBL1XR1	SEC23IP	UBE2A	CYP2E1
RPS6KB1		CSRNP2	MARCH1	AP000322.53	ZNF627
PPM1H		TSC22D2	MUC15	URB1	C11orf70
GRPR		GNAQ	FCRL5	SLFNL1	KCTD9
MAP3K4		SENP2	HLTF	CELSR1	HEBP1
VEGFD		LPAR4	SAP18	SOX21	RAB6A
ANKIB1		DVL1	EDNRB	HIST2H4A	PDCD4
TXNRD2		LMOD1	EMP1	NYAP1	C4orf52
SNX29		MON1B	FAM162B	RP11-770J1.4	AKAP1
SLC4A7		CDC42SE2	TAF7L	OSBPL7	LARP1
GRM1		FRYL	CYLD	NCALD	ETNK2
BVES		SUMO2	PQLC3	SIK3	COQ10B
CSMD1		AP1S2	CD300LF	NPY2R	FAM53A
ESYT3		TK2	FKBP7	STEAP2	ERLIN2
SIDT1		SLC3A1	STK24	BICC1	GATA5
ISOC1		ZBTB10	JMJD1C	APOBEC3A	USP28
C11orf24		ZNF488	YLPM1	CSF2	TDRD6
ASB7		WIPI2	TCHHL1	DOK4	RP11-1C1.5
SARM1		CDC14A	KRT77	TAT	BMPR1B
SLC16A6		ARHGAP20	WDR31	RAPGEF2	ITGB8
KCNMA1		ATP13A3	COLGALT2	CRB2	ZC3H18
NRARP		HOMER2	RAB22A	NDUFA2	RP11-366L20.2
DSEL		NELF	MARCH5	FNDC4	PSG4
CADM1		CCDC6	CC2D2B	MBTPS2	CA3
CACNB4		PRKG1	INPP4A	OAS3	FRZB
DCN		PPL	USH2A	CBX2	TRIM52
VCL		ZNF750	UBFD1	PTK2B	SOS1
RBMS2		NKD1	C6orf120	CREB5	POU4F2
MEAK7		MYL1	SLC35F1	SOX7	ENDOV
ACTR1A		YTHDC1	PCDH10	SFMBT1	PRR14
TRIM37		THAP6	ZNF329	LIPG	AURKA
CXorf40A		STOX2	SLC16A7	PER1	SRRM5
RNF111		SNX18	PTPRN2	GNLY	CHCHD4
HS3ST5		TMEM138	PHF20L1	MTG1	C9orf38
SCN2A		SHOC2	MTMR9	SEPTIN9	TIGD5
ZBTB2		PDK4	VDAC1	C11orf72	NUPL2
ZC3H11A		RCE1	ARID5B	TRIM16L	FAM71C
XPR1		DLL1	DDAH1	GANAB	C2orf56
MTAP		IST1	PROM1	HBS1L	PLSCR2
BACE2		STC1	C16orf35	PPP3R1	NOC3L
RAB40A		ZNRF2	ZNF527	MAT1A	FBXO9
MAFK		DTD1	EIF1AD	SLC16A3	DCAF5
CWC15		MGAT4A	GEMIN5	TP53INP2	CAMK4
BACH2		CRELD1	TRIM23	TSHZ2	LRPPRC
TNIK		ETV1	F5	MLEC	POLE2
SSU72		SFT2D3	TOMM70A	RPS3	SAMD8
SGPL1		TBC1D20	BRK1	DENND2D	ELF5
VSTM2A		RASSF3	C13orf3	TCAP	ZBTB11
TLE4		ITGAX	F2R	CYFIP2	CDS1
RANBP3		MTMR11	TNFRSF19	HIST1H2BJ	HBS1L
EYA4		LAMC1	CERKL	RAPGEF1	EOMES
VAMP1		PMEPA1	UGCGL1	FBXO32	C4orf33
COMT		GRPR	ZFX	NCKAP1L	KRTCAP2
POM121		ALPK3	STX7	NTSR2	SYNC
STX1A		SPRY4	CLASP1	C16orf52	ZNF438
MICAL2		CHD9	NPEPPS	KPNA1	SAT1
PTPN14		VAPB	NARS	C1orf64	GIN1
LHPP		ZNF691	PHF13	ZNF285	STK10
PITPNA		EXOSC10	TRERF1	PRR18	SLC22A10
PLEKHB2		RBM7	C3orf15	CLCN6	YIPF5
PKDCC		RNF165	BACH2	C3orf37	STXBP4
PDAP1		KANK1	SPPL2A	STK17A	ANKRD29
CDC42		EIF4E	GYG1	ITGA7	SLC1A1
RELT		GPR109A	TCF12	RP1-139D8.6	ESCO2
PIP4K2C		LRP6	C14orf129	ABHD15	BEST1
ELP1		ZNRF3	JPH2	NUDC	CCNJ
AATK		RANBP3	ZC3H8	RP13-512J5.1	CAV1
SLC9B2		TMEM135	SLC5A6	RAD18	HOOK2
RAB3B		NCKIPSD	COX15	BNIP1	CASKIN1
TTPAL		TNIP2	DDX56	HSPA12A	C11orf87
NMD3		PNRC2	PAPOLG	GLE1	TIGD6
MYO1C		SLC30A8	ERMP1	ALPK1	ME1
THUMPD1		WSB1	ICK	KDM6A	KLF3
CXCR3		F2RL1	HOMEZ	FKBP9	LSM5
CNIH2		SLC4A7	DLAT	IFT20	PCDHB10
PLPP6		DDX26B	KANK4	MYO1C	NID2
PAFAH2		CHORDC1	ACADSB	SLC17A7	PEX5L
EFNB2		GORASP1	STXBP5L	TOMM20	RPTN
BPIFA1		PISD	EPHA7	ANAPC5	MFF
LHFPL5		TPRG1L	RCOR3	CAMKK2	PINK1
RNMT		NUAK1	CCND2	KIF6	CRIM1
M6PR		ATAD5	MAP4	CHST10	COMMD10
SVEP1		C20orf121	HCFC2	NFATC2	ZBTB43
C6orf222		AXUD1	TRIM2	BLOC1S4	FBXO3
GHSR		ELAC1	VAMP7	RP11-625H11.1	FASLG
IGSF23		GRAMD2	YPEL2	LGI2	PCNX
CAPN6		FGF7	STAM2	CPA6	TMEM67
KCTD1		SLC13A5	NMNAT2	NUP133	AICDA
TAF5		RTF1	UBE2R2	APOBEC3B	FAM216B
MYADM		SYS1	RAB18	ADRA2A	GTDC2
LCP1		RFK	DROSHA	MAPK8IP3	HACE1
CYB5B		MTMR4	ATP6V1G2	STXBP4	MORN2
ANOS1		TLL1	ZNF74	KIAA2013	UTRN
ZDHHC21		GDI2	S1PR3	RHBG	SNTG2
RAB3D		ZFYVE20	CMTM4	APOC3	NCALD
UBL3		OCRL	PHF14	PLCXD3	F13A1
PIAS1		DYRK1B	PEX2	OSR1	HHAT
TMEM68		MKX	MYRIP	TUSC5	NCAPG2
GRAMD2B		CD209	FAM180A	CENPP	SNCG
TBC1D16		ZFP28	H2AFY2	ERRFI1	CWF19L2
PIK3C2A		LAMTOR3	CRISPLD2	GIPC2	AP000783.1
ZNF662		KCNK5	CYP2U1	SIAE	DAB1
USP38		PDIA6	ZNF740	CD97	MTPN
DEDD		ARHGEF12	PXMP2	SULF1	DNAJA3
MTSS1		ZCCHC2	SLC30A10	MAP9	CHMP5
MAMLD1		USP9X	TMBIM6	PNMA5	CCDC93
CAB39		MPP2	LUZP2	MON1B	TMEM47
BCL9L		ZADH2	ITGA4	ERCC4	C5orf22
ZNF697		FOXRED1	METT5D1	FAM175B	C16orf52
GLT1D1		MTMR9	C1orf141	ASIC4	ARID5B
SLC22A17		TOMM34	ACOX3	RPTN	DIAPH2
GSG1		ENTPD6	PCBP2	CETN2	USP37
RNF213		CKB	FBXW11	CLEC1A	NPY2R
AP5Z1		CBFB	C6orf89	COX20	MYO5A
SNCG		CD151	MED19	NR5A1	RC3H1
IL17RE		LYPLA2	FMR1	SLC16A14	KIAA2022
SLC45A2		DPYSL3	PRSS16	ESM1	DNM3
PURA		ARL6IP5	RFTN2	SLC25A27	CEP97
PALM2-AKAP2		MAP3K3	DNM3	GOLGA8A	PANK3
PPP2R1A		MYEF2	WNT10B	AKR1D1	ADAMTS5
CHD6		ACSL5	MKRN1	NDST3	ACADSB
ARMC8		CYB5B	MBNL3	RP1-32I10.10	SEPSECS
CABLES2		ALOX12	ZBTB12	DEC1	EXPH5
BTF3		PAFAH2	RTKN2	TRPA1	DCLK3
AKAP2		SALL3	MSRA	C1orf204	PHF20L1
ALOX12		ICMT	KLKB1	GOLIM4	PARP11
RASSF5		TBC1D19	MAST3	APOA4	NMNAT2
PPP6C		AASDHPPT	NHLRC1	ARL5A	LOX
TMEM138		AMMECR1	NUPL2	SPTY2D1	FAM120C
LOC100996842		S100A5	IGDCC4	DBI	VPS53
PAGR1		BTN3A3	FRMD6	DNAAF3	MTHFD2
TRAF6		VPS37C	ETNK1	NARFL	JMJD6
PTGFR		PPP2R1B	SLC19A2	CCNF	ING3
CNNM3		MOB3B	ZNF615	MIER3	ANTXR1
MFAP3L		ECOP	C2orf24	TNIP1	ZXDB
MLLT6		GRB2	C20orf11	HDX	ADAM12
AK9		C9orf25	KTI12	SPRY4	MCFD2
DYNLT3		RGAG4	ADAR	SHISA2	RP5-862P8.2
VAMP8		BAAT	SLCO1B1	COL7A1	CLTC
SRP72		MAP3K9	ST8SIA3	ALDOB	MAST3
DPH5		HMBOX1	SYNC	FAM126B	KIAA1147
TMEM33		C9orf89	NTRK2	BAIAP2L1	FAM117B
SCN4B		EPHB4	C20orf197	PPP1R3E	STRN
GOLGA4		DNAJA2	CRY2	LACC1	AHCYL2
BHLHE41		FZD6	ASAM	SAP18	SOGA1
PRR15L		TMEM134	BIVM	SESTD1	RAB10
PEX5		GPR109B	KCNS1	REPS2	TBL1XR1
PSME3		MCFD2	TMEM182	C2orf73	RICTOR
CAST		HAS2	CLUAP1	PGAP2	ZNF654
SELENOS		MAMDC2	TTC7A	SOS1	RLIM
KRTAP4-4		VCL	DMXL2	TSPYL6	KIAA0513
USP32		YAP1	C2orf37	NRXN1	NOVA2
SH3BP2		ARHGDIA	CDH2	NOV	ZC3HAV1
FAM174B		ATP2B3	CUL3	TMEM168	CYP2U1
CCDC81		IHH	PSMF1	C10orf40	SYAP1
A4GNT		DACH1	DZIP1	DIDO1	ELAVL1
ADGRD1		RNF24	BICD2	UFL1	LUZP2
ABI2		NR4A1	ZNF607	ITGB8	SMYD1
HOXA3		SOX9	TTC5	DDX26B	GRIK3
NXPH1		TMCC1	SERBP1	PCSK2	GTPBP10
VAPB		CDC25B	GNE	COQ10B	LHX4
NSMCE3		METAP1	ROCK1	CCNJ	FIGN
SOX5		WNT8A	CRMP1	MLC1	SPCS3
TFEC		DPY19L4	NLGN2	SFXN3	ACOT9
SELENOI		FAM127A	C6orf190	CDIPT	SLC6A12
DNAJA4		SLC12A1	AK3	HEATR1	ZYG11B
CPNE1		HNRNPA2B1	WSB2	PON2	SECISBP2L
AHNAK2		SLC12A2	SLC39A9	ACADL	VMA21
CTDSPL		SAE1	CAB39	C1orf180	SORD
DNAJC5		PPM1E	COLGALT1	DNAJA2	SLC7A1
REEP1		GPN1	RIC8B	ZNF441	PLXNA4
CA8		GIT1	CCDC93	CRHR1	NFATC3
CDK6		KIF5B	NAV1	ST8SIA5	PPARGC1A
ESS2		PTPRM	ELF5	CLPX	ATG10
SYT10		ACP2	C12orf29	TUBA3C	SLC16A6
FBXO22		RBM15	IRAK3	ERLIN2	SLFN12L
SEPTIN11		PEX5	BRD3	FOXO1	NCAM1
AEBP2		C14orf4	DPP6	NPTN	TACR3
KLC4		PSME3	ZNF627	RP11-383H13.1	PAPLN
SOGA1		RACGAP1	WSCD2	ADAMTS6	TJAP1
TRIM36		CLUH	GALR1	BMPR1A	ZNF329
SMIM21		ITK	HBS1L	GPR180	UQCRB
TPM3		GOT2	GPR107	DLST	SLC30A4
RPRD1B		NUP210	PDYN	TMEM47	TBC1D28
SZRD1		RAD51D	SCARB2	ZNF367	CSNK1G1
PARM1		FRMD6	GFI1	ANKRD29	ZBTB4
ZBTB9		MARCH5	ARID4A	GAGE12F	AL355149.1
CLCN5		ARHGAP35	BBX	SEMA3E	CDSN
LRCH1		ERAP1	DBF4B	SCMH1	ZDHHC22
THSD4		ARL13A	PIGU	MAPRE2	C21orf62
C5orf64		CDC25A	ABHD4	GAGE2B	MRPL50
TIMM10B		TMEM43	PTCHD1	GAGE12E	FAM63B
HTR1B		CTAGE1	CGGBP1	GAGE2E	KDSR
CHRNB2		ATP5G3	RC3H1	FAM127A	RFFL
ARHGEF12		ERVFRD-1	EPS15	MMAB	PDE7B
GDI2		SGCA	GALC	FRMD5	TRAPPC8
PRR11		TSEN15	ACBD3	C9orf66	MTRF1L
LRP10		CD164	DOK6	C17orf105	SUMF2
AMMECR1L		DRAM	FGL2	ABCC5	MYO15A
ADAM10		KCNA3	PDS5A	PDE4D	STARD3NL
PRKAA1		GALNT4	RHOT2	HS3ST4	DNAJC27
SPEN		BAIAP2	C17orf58	C4orf33	GLI2
GABRE		FSTL4	PTPRE	ALDH2	MFN1
B3GNT2		AMER1	SLC6A12	LMBR1	FBXO30
GORASP1		SLC7A2	NFATC4	THUMPD1	CHMP1B
FSD1		TRAM1	CCNL2	FAM69A	SRCAP
ADAP1		SEC24A	SLC35C1	MYO5A	HTR7
SWAP70		CECR1	DUSP16	TMEM79	MLH3
TECPR2		SEMA5B	MRPL40	ZZZ3	GNB1L
FGFR4		GYLTL1B	LAMP2	RSPO2	PLAGL2
DENR		CHD7	PPAP2B	HSPA8	ZNF507
MBTPS2		FZD9	FOXP1	LARP1	PDE4C
MYLK3		PCDH7	MEFV	EXOC2	LIN28A
NEXMIF		POLR2D	SAR1A	SNRPD1	S100A16
ZDHHC14		TCEAL6	ABAT	ZBTB11	TSPAN5
FLCN		LDOC1	LIN52	DCAF5	ZNF607
ANP32E		MMP3	RCHY1	MORN4	AAED1
ZNF699		ISLR	CAV2	GTF2H1	NT5C2
SLC9A8		LSDP5	PRPF40A	CARD10	CPSF2
FRS2		FKBP1B	SLC7A2	MADD	AC074091.13
GNPDA2		MAPK9	EXPH5	ZNF569	THTPA
MRPS2		SLC25A12	GFRA3	CRH	HRK
MTMR11		MAPKAPK2	FNDC1	CHAC1	CXCL9
SNRNP48		CHUK	TDRD10	WDR72	PRRT1
CNTN3		FNDC3A	CLIC5	FAM122B	DDR1
TTC38		SACM1L	THRSP	KPNA3	PTPRN2
AP1S3		C14orf43	EIF5B	LRP12	GINS1
SBNO1		FRAT1	HSF5	ATF7IP2	LAMP3
DCAF10		NAA15	FCMD	PIP5K1B	HMGN4
EPB41L1		CYB561	C5orf51	FXR1	RRP8
DAZAP2		IKBKAP	SULT4A1	PABPC5	AC093726.4
ZNF609		PNPLA6	ABHD2	NANOS1	BASP1
C11orf53		ARRDC4	UBE2NL	TPRX1	XRRA1
DNAJA1		DOLPP1	PTPRB	PCDHA10	NUBPL
LMAN2L		PHACTR2	PLEKHF2	PCDHAC1	PRKX
MCFD2		SAMD10	AOF1	BEND4	HHLA2
ZNF81		CASZ1	SAMD12	VAT1L	TMEM169
KCNJ11		PARD6B	NHEDC2	KSR1	EXOC5
MOCS3		L2HGDH	NR1D2	SLC6A11	GABRA4
SLC38A7		RNMT	NSUN4	VTI1A	ZNF562
PIM1		IRF2BP2	SMC1A	BRD1	SIM1
NYNRIN		MIB1	DNAJC5	SPHKAP	ZDHHC9
ANKRD11		CD40	C9orf91	HDAC2	C6orf120
KLC1		KBTBD4	NLRP9	ELOVL2	PRUNE
BRWD1		TRIM2	GDF2	NCL	C10orf67
MACC1		PIKFYVE	DIAPH2	GBA	PEAK1
TXN2		PKN2	SENP5	TP53TG3B	GJC1
ZC3H12C		POU6F1	CDK17	TGIF2LY	TMCO1
ZNF497		APLN	GPA33	PAK7	JAG1
WNT2B		ARMCX1	C3orf64	C22orf28	PSD3
VTCN1		LRCH1	CCDC85A	ZNF536	SHROOM3
IDH3A		PLXNA2	RMND5A	ASCL2	CNTN1
TUBGCP2		FAM179B	NRIP1	ZNF71	CYBB
EIF2B2		GCNT3	DSG2	LGR6	BRIP1
MRAS		LYNX1	NPM1	SUN1	DERL1
MYCL		KATNB1	CALML3	GET4	AQP1
ONECUT2		ARMC1	DTNA	LIMS3L	TMEM26
C1orf226		ERC2	ITGA10	TRAF6	FBXL7
GDPD1		CYP1B1	FAM133A	FOXI2	MEGF10
NKD1		SEMA3D	DDX60L	ZPLD1	SH3BP4
SELENOO		MAN2A2	ERBB2IP	RNF128	LRRC58
UVSSA		CAMKV	VAMP3	MAPKAPK5	VTCN1
SPEG		DNAJB14	LOC54492	TUFT1	ENY2
PHF21A		PRKCA	CYP2B6	FRS2	BTLA
SLC7A2		SCN4B	SYNJ2	PNPO	RHOU
FBXO10		COPS7B	KIT	KCNAB1	LPGAT1
UBAP1		SMYD4	ATP5G3	ICOS	CIC
XIRP2		LYST	DCBLD2	ALDH6A1	RDH10
PYM1		OTUD4	TMPRSS4	PUF60	TPP1
TRAF3		C1orf114	PXMP4	VWA8	OLFML2A
EIF1AX		CWC15	RUFY1	PTEN	CCND1
PDCD11		ALS2	TMEM132D	IRF2BPL	ABCD3
GCNT3		PACRG	CCPG1	MTPN	TGFBRAP1
TUFT1		PLCD1	UBIAD1	HMGXB4	EFCAB11
ITPRIPL2		INCENP	PCDH12	ZNF33B	UTP23
RLIM		ADSS	LARP1	ANO6	TLE3
HIRA		RSC1A1	WNT5A	FOXO3	RREB1
PSMF1		PRKCD	NAPEPLD	TBP	EIF5
TPRG1L		MACF1	C13orf30	TRIM9	CSNK1G3
UBE2K		ZBTB46	RAP2B	SSTR3	POLE3
CNN1		CHRNA5	CS	CDS1	ARHGAP19
TBRG1		ARL8B	PCDHA9	SERAC1	CNOT6L
ABHD13		NHEJ1	NUP50	SEC14L4	OTUD7B
LRRTM2		WDR82	MLH3	ZNF501	PARD6B
ADNP2		BRS3	IREB2	SCN3A	ITGB6
PEAK1		PHF17	ZBTB38	BRI3	SASH1
CHD9		ADAP1	DPYSL5	HGSNAT	ANGEL1
LYZL4		LNX1	RUNDC1	DAB1	TBC1D4
DICER1		DIRC1	ZNF492	TIPIN	OPN5
XPO4		APPBP1	LEPREL1	FAM84B	DEFB134
FAM161A		KRT73	S1PR1	ZNF682	SPIB
PIGB		C1orf2	SERINC3	ENDOV	RNF19A
RGPD6		KIAA1618	WDR26	MRPL37	LYST
TP53INP1		SELENBP1	GREM2	GATAD2B	C2orf49
IFFO2		SLC22A17	SLC24A4	HSF2BP	NOL9
PTEN		DNAJC24	NGFR	EMR2	KIAA1257
WDR47		KIAA0226	STK4	PIK3CB	TMEM68
SMYD5		SMAP1	COVA1	RABL3	SESN3
C14orf180		ZC3H12C	RARB	ABP1	BTK
CHFR		ESRP1	ITPR1	ZDHHC11B	TRIB2
MCRIP1		MOCS1	DMXL1	EPB41L4B	RP11-644F5.10
C11orf68		FBXO33	PNPLA4	HOXB7	OPHN1
FAM84B		NEO1	C1orf173	ZNF532	FRMD3
KARS		SPSB4	C2orf71	CPEB4	ATP2B4
ANKRD34A		TRIM14	RSPO1	SAMD8	RAET1L
NSD2		ANKRD13D	DKFZP564O0823	ATP13A2	CCDC97
ZNF224		KLHL2	FOXN2	DACT2	MAP3K1
PXMP4		ACOT7	PABPC4L	ITGBL1	GRB10
DUSP9		C1orf21	NUFIP1	U2SURP	COL22A1
GTPBP1		TMEM109	KIF3A	PDYN	SLC46A1
SEC22C		RNF10	ZNF491	TAF9B	MOB3A
ALDH6A1		RNF41	KANSL1	DSCR3	C3orf33
CSF1		COLQ	DCAF12L1	AKAP6	DDI1
CLASP1		FSD1	SMC4	FRZB	AC074212.3
ANKRD13D		STARD13	GRM1	HOXC13	FABP2
RRAGA		TTC21B	NRIP2	POLDIP3	RD3
KHNYN		DSEL	BAALC	GAD2	MYH15
PMM1		PCSK6	WDFY2	GABPA	SLC25A48
SENP2		RTN3	TIPRL	D2HGDH	ARID3B
HAPLN4		TSC22D3	PCBD2	GJA3	SLC11A2
MMP19		COPS2	ARCN1	ZNF831	FOXD4L5
DYRK2		AFF4	CYB5A	RAB4B	DHX36
TK2		GCLC	ADD2	SIDT2	C3orf52
PCNX1		HSPG2	KLF3	ZDHHC14	SDC2
SNRPA1		FCHSD2	ZNF701	PATE4	PPFIA4
TRPC1		MNT	SNX5	TPPP3	MTAP
TM7SF3		SLC25A2	ADH6	EIF2B5	ZC4H2
CASC1		KIAA1530	CENPP	RBL1	RNF39
RGS5		SYTL2	RABL5	TRIM44	VPS26B
OTUD6A		CANX	CD36	MAP2K1	AL160314.1
TBC1D13		NAV1	SNX16	DMRTC1-AS1	MID1
ZHX1		DKC1	ZSCAN2	TLR7	CNNM3
CENPN		EIF3A	NR2F2	WDR62	FAM188A
OGFOD3		PIK3R3	KPNA4	MMS19	SYNJ2
TEAD1		IQGAP1	CCND1	WNT8A	RP11-111H3.1
		BAG5	TBL1X	MIA3	PPP2R2C
		PRG2	SLC46A1	ZNF627	FOXP4
		SETD3	RNF111	GSTT2	SYNDIG1L
		ANP32E	FGF12	GSTT2B	PLA2G12A
		PTER	RALA	MANBAL	KCNK9
		KCNJ2	CLSTN2	BEST1	SMG1
		SPDYE1	TP53BP2	ISOC1	ITPR1
		RAB3D	ING1	NUP35	WDHD1
		CD47	TRIM67	ADARB1	TTPAL
		PFKFB4	ADAT1	CNN1	CAP2
		CDK5RAP1	THUMPD3	PLEKHH1	CD300LF
		ATP6V1B2	SEC24A	TMCO7	GPR85
		CCDC47	AKAP5	HEY2	DPYSL5
		CREBL2	UNC13A	FGF18	BCL11A
		PCBP4	C14orf104	PPP2R5E	CELF4
		AP5S1	STK38L	CEACAM7	NAA40
		JCAD	RAB17	IL2RB	RGPD6
		NT5DC3	ACACA	PBX3	C1QL3
		LAMP2	RASGRP3	CIDEB	HIPK2
		KIAA1257	TSFM	FAM92A1	PSG5
		ABTB2	CCDC109A	PA2G4	CHRNB4
		C6orf98	MOB4	LPHN2	ATP6V1A
		BTN1A1	RAD50	UTRN	CD164
		EPHA1	KRAS	YIPF4	CADPS
		WIBG	FSIP1	PPP6R3	HSD17B13
		USP14	PSAT1	ANKRD34A	CPS1
		PLEKHB2	EVI5	CLLU1	PCDHA11
		C1orf190	ARHGAP31	CRIM1	OAS2
		MSRB2	PPP1R9A	ZNF705G	NLGN4X
		ZDHHC16	CDSN	OIP5	WNT10B
		HCN1	LOC153364	IRS2	TMSB15B
		CARD10	PRND	EPHA7	SIGLEC7
		KCNT2	FUT11	ZNF207	SLC28A3
		RGS5	CYP21A2	PPP3CB	FEZ2
		NAPEPLD	LRRIQ4	CHFR	NAA16
		UBL4A	SEC16A	ENPP1	RAN
		EZH2	TMEM67	TTC17	FOXK1
		EXTL3	SCN2B	MTMR10	FAM160B1
		RNGTT	CYB561D1	SYNE1	KLK10
		DDX52	NEDD4L	ZNF362	SLC6A5
		TYRO3	FAM89A	DCP2	SPRN
		NFE2L1	ZNF551	BMPR1B	AC093726.6
		CACNA1E	VCPIP1	GHR	BCL2L11
		CLDN1	NAF1	LRPPRC	ATG12
		LANCL1	FUK	TP53TG3C	WFDC8
		SLITRK1	ZNF708	C4orf50	LL22NC03-75H12.2
		WT1	KIAA0802	ZNF705A	DLX4
		SLITRK2	SRRM5	ST7L	ADH1B
		MYO5A	PAK3	TEDDM1	AL137145.2
		ZKSCAN1	FZD4	PDIA6	ITFG2
		UHMK1	CRTAC1	EBI3	IDH3B
		RSPO2	SNCG	FBXW7	C3orf43
		WASL	KIAA0895L	SMAD7	TRIM21
		AKAP11	GRB10	CYP2S1	WHAMM
		FREQ	PTGFR	PANK1	RUNDC1
		KCTD1	C2orf34	PPFIA2	ZNF365
		ASTN1	LNX1	YEATS2	PTRF
		SLC30A4	ZBTB40	PERP	VPRBP
		EFHC1	DNASE1L1	SNRPA1	CYP4F3
		TNPO1	RFC5	AGTR2	CABLES1
		TNK2	SMIM20	ANKIB1	LRAT
		PCGF5	CCNYL1	ZNF25	FKBP5
		CALM1	C2orf18	SOBP	C20orf160
		PRPF38A	UCP3	SH2D2A	SNX5
		PCDH17	GBA	SLC30A10	FREM1
		MRS2	TIFA	GNG12	PLAC9
		PTBP2	IL2	ZHX1	ZKSCAN5
		CBFA2T3	LSM5	TFAP2E	C17orf102
		USP2	FBXO5	CST6	DDB1
		KAL1	FOSB	C3orf27	RBBP4
		FUT3	HEYL	TMEM217	ZNF331
		GPAM	DHRSX	UBFD1	BMI1
		ASAP1	EEF2K	RGS22	SGMS1
		MYRIP	GAK	PION	RFTN2
		KBTBD5	VEZF1	FAM18B1	EPN2
		SIDT2	LARGE	MED15	TMEM120B
		FSTL1	UBN2	SCN2A	SMOC2
		NXPH4	UQCRH	BCL2L10	GNB4
		CLCN5	LOC100101115	KRTAP9-4	SFTPB
		NEBL	RBM15	KLHL28	ARFGEF1
		BPIFB4	RIMS2	TSPYL2	WASF2
		RNF144A	F7	CCDC18	RP11-20I23.1
		SEPTIN3	DIMT1	RAB40A	TMEM155
		VTCN1	MESDC2	KRTAP9-2	SLC7A6
		PALM2-AKAP2	PYCR2	ARMCX2	CD276
		AGK	EPT1	PTHLH	ZNF146
		C12orf30	EIF1B	ACSS2	HOXA13
		AATK	PA2G4	BAG4	CCP110
		WWC1	BDP1	SNRPC	ALDH7A1
		SPAG7	EHHADH	EIF4B	NRIP2
		CACNB1	ADAM10	CCND2	WDR3
		ACTR3B	IL23R	BVES	ANKS6
		ARHGAP5	AKIP1	CLK4	XCR1
		FAM84B	SYNJ1	SYPL1	UBN2
		RGS3	OLFM3	GADD45G	MFRP
		CHRNA4	ZEB1	TRIM14	CXXC5
		POLR2A	C1orf14	TBCK	DDX20
		NOTCH2	BTBD1	SPDYE3	FNBP1L
		VIT	ACADS	BTN1A1	PRKAA2
		CTNND1	TOMM20	ZNF135	FDX1
		CLDN6	SLC4A1AP	POU4F2	NUDT11
		ATP1B4	BRMS1L	ATP5G3	FGFR3
		C11orf10	PDE4D	TBC1D24	LPIN1
		GRB10	FGD6	SYT10	DNAJB4
		C19orf12	CNGB3	CAPZA2	AKAP17A
		TCF7	SLC39A14	TMEM215	RALA
		ELMO2	FCRL1	RECK	ALG9
		LUZP1	IQGAP1	CPNE1	DNAJC12
		PTPLAD1	RAD51B	ZNF267	SULT2A1
		AP1GBP1	HIST2H2BE	ERCC6L2	KRTDAP
		LPHN1	PPM1B	ZBTB43	SFMBT2
		TMEM33	DCAF10	SEMA3D	TIFAB
		PPP2CA	ZBED5	C5orf47	MTMR6
		ELOVL6	EYS	TRAF3	TTC33
		DNAJC16	CLU	C9orf89	KCNJ12
		PIP4K2C	TNIP3	PDCD4	SMARCD1
		ZIK1	BAK1	DNAJC5	NKAIN3
		PLEKHH1	MTHFD2L	RAB11FIP3	SLC4A10
		PRICKLE2	EPB41L4B	LRIF1	RIC3
		PDE3B	C6orf10	NAPEPLD	KCNC2
		ADAMTS18	CCBL2	SERPINB13	CSTA
		LRRC32	ARHGEF9	ZNF891	ZNF592
		ZNRF1	CLDN11	KLC4	CLEC4E
		ATRNL1	TRIM58	ASNSD1	IL20RB
		PWWP2B	MDFIC	PEX13	PRUNE2
		DCAF7	SCRN1	CCDC19	STX3
		CTDSP2	ARC	MINOS1	SRPK1
		FAM59A	C22orf23	PDIK1L	NPLOC4
		IGF1R	ZZEF1	MYBL1	WDR92
		INPP5J	TMEM55A	AQP11	PVR
		DOCK4	C21orf66	PAWR	MATN3
		COL4A1	PM20D2	RP11-545J16.1	MOB1A
		CAB39	PSMC6	TFAP2D	RALGAPA2
		CYGB	PTGDR	PITPNM3	ROR2
		TFCP2L1	CDC42EP4	KATNB1	AC023590.1
		ATXN7L2	ZNF549	USP3	AC006946.15
		NCOR2	CD55	CA12	KLF17
		GFER	OR51E1	DDHD2	CES2
		FAM111A	PROSC	DEDD	LINC00493
		BRMS1L	PDE7A	HMBOX1	DERA
		RNF38	KRTAP9-9	TANC2	KRTAP1-5
		C11orf45	PMEPA1	FAM174B	PRKAG3
		BACE2	NWD1	SOX6	ST6GALNAC2
		TNFRSF13B	SLC26A7	DEF8	CTD-2054N24.2
		METTL4	FBXO4	MRPL35	ARHGEF10
		CPSF6	IGFBP5	C20orf112	RSL24D1
		TPRX1	FAM96A	SGCA	LPPR5
		KIAA0329	NR0B2	RHPN2	PRPSAP2
		MMS19	NUDCD3	ZDHHC16	IFIT2
		BMPER	C1QTNF3	DIAPH2	ALG1
		BAT2L	FSTL5	SNCG	ITGA9
		PPP2R4	FRAS1	RAPH1	TMEM221
		TTLL10	GALNT15	TTC38	CS
		FAM122A	TAF8	SUMO3	PACSIN2
		PLXND1	NEK7	CEACAM6	CHTOP
		CBLC	CA12	OTOGL	MZT1
		DVL3	DOCK3	ENPP4	AC108463.3
		CNIH3	SPRN	ZDHHC23	PCCA
		TSPYL6	LARP4B	PCNX	C21orf128
		DKFZP564O0823	PCDHGA11	RAB9B	NOX4
		DICER1	C20orf85	SBNO1	KIF3B
		IL2RB	DOCK4	ZMAT3	WSB2
		RAB11FIP5	RIOK3	SFT2D3	SLC18B1
		MRPS2	RTN1	KIF5C	DNER
		CDC25C	GPC6	PISD	MAPK13
		THUMPD1	ATG5	MYLK4	SLC22A5
		CXCR3	ECD	PRKAB2	HMG20A
		BVES	HELLS	SEMA3A	VPS54
		MARCH4	ZNF845	PAG1	WFDC1
		PPM1H	ARFIP1	FAT3	CCDC140
		C4orf15	RDH11	RUNDC3B	DCAF12L1
		PDCD11	TIGD6	MAFK	ZNF676
		CD69	CHIC1	TRIP11	SLC6A6
		RPRM	PPFIA1	C2orf42	CHURC1
		KLC3	SUB1	DLGAP2	PTPLAD1
		DCTN5	LIMD1	PTCH1	CMTM6
		ZNF532	RTP2	FGF7	DVL3
		PARP12	ATP7B	USP15	C17orf104
		KPNA6	ATP11C	EIF2C4	IFNA2
		CADM1	ACVR1B	EIF2C1	NMNAT3
		SPOCK3	SNAP29	TACC1	ANKRD13B
		DCAKD	TNFSF11	TNRC6B	KDM1B
		SMC6	ZNF623	DMPK	FUCA1
		NR2C2	INTS3	BRD3	EPB41L5
		PMP2	ZNF440	GNB1L	CHRM5
		BHLHB3	ATP11A	RCOR1	POFUT1
		ABI2	ABHD5	DGKD	DHCR24
		KIF3B	MRS2	LDOC1L	IER3IP1
		ZC3H11A	SLCO4C1	MXD4	KDELR1
		RAD9A	YWHAH	RFFL	APOPT1
		SNPH	FAR2	TMEM120B	ARMC8
		IFT57	FASLG	PLIN4	HES1
		MRPL35	SERF1A	ICOSLG	AC016722.1
		MIA3	TCF7	NPLOC4	PMAIP1
		BHLHB2	ASCC3	SYT12	COX10
		SLC19A2	KLHL32	CLASP1	TRIM25
		GBA	PMAIP1	SEC14L2	EDNRB
		AVL9	SLC45A2	KIAA0513	NDUFAB1
		GPR124	NOX4	AL137145.2	SENP6
		SLC2A13	C19orf57	KIAA1147	CD47
		CDC27	SGCB	SYNDIG1L	S1PR1
		TNFAIP8L3	GPAM	AC005329.1	C10orf108
		DCAF4	MICALL1	SLC35E3	C11orf1
		DHDDS	CCDC52	SEC14L5	N4BP1
		XKR8	MEIS1	ELAVL1	RP11-1127D7.1
		FRS2	FBXL17	TMEM130	DMXL2
		FUCA1	PPFIA4	ANKS6	CBX7
		ANKRD13B	CAMKK2	C10orf67	GATA6
		SLC46A3	PELI2	CSNK1G1	FSTL5
		BTBD9	HIF3A	CABP7	SIK1
		BPTF	MGC21644	TTYH3	PRPF40A
		MMP16	RPGRIP1L	SNX8	B4GALT4
		DENR	SLC27A6	HLX	ZEB1
		CMPK	ABI3BP	AC079612.1	ALDH1B1
		ARF3	TFAP2B	CD276	HEG1
		C13orf1	CD247	METTL21A	CIT
		DLST	ITGB1BP2	MGRN1	BRD3
		FEZ2	MAN1A1	CSDC2	ST6GALNAC1
		RAP2C	OSBPL10	RIMS4	PQLC3
		POMT2	ALG6	RP11-644F5.10	BRWD3
		IFNLR1	THAP9	STMN3	C22orf29
		LRRC3	PPM1A	JMJD6	CRISPLD2
		ABHD2	C10orf119	NOVA2	FBXO8
		TASP1	KCTD12	OLFML2A	PPIG
		C1orf173	ZNF788	SEPN1	GALP
		WNT4	C14orf106	POFUT1	SAMD12
		RIC8B	CDV3	FBXO31	CABP7
		RAPGEF2	NOTCH2NL	APOPT1	ACADS
		RIC8A	CDH29	GNA15	EPM2AIP1
		ROCK1	CSRNP2	MTSS1L	ANGPTL3
		PPP2R1A	GFRA1	ADAM12	TRIM23
		WDR7	CASK	C20orf160	SLC39A13
		ARL10	TRIM52	TRIM25	FAM74A1
		MBD4	C17orf51	ZBTB47	TPD52
		NPC2	LOXL2	SPRN	RBM43
		ZC3H12B	SLC4A4	RPS15	PDGFC
		CREG2	ZNF561	AC010536.1	ARHGEF3
		RGMA	XKRX	EPN2	EIF2S2
		PURG	ZNF695	FATE1	BTBD9
		PPP1R12B	KDSR	MOB3A	MPC2
		MTAP	NAA50	RIN3	AF127577.1
		UBTD1	PRDM1	DPYSL5	TLN2
		CAMK2G	RASSF2	SORCS2	PROM1
		BACH2	CDC2L6	PTRF	LRP2BP
		PPM1A	RNF139	PEX26	DBNL
		SLC36A1	LPIN2	IL17D	DDHD1
		UBL4B	TCF21	TLN2	LDHC
		AMPD3	TXNDC17	STARD3	SLC4A1AP
		PDPR	EREG	SLC12A7	TTLL7
		FAM58A	POLR1A	MOCOS	FBXO33
		HGSNAT	SDC4	APCDD1L	CUL4B
		DHTKD1	FAM160B1	ZMIZ2	RABEP1
		TR2IT1	NFAT5	CALML6	PTH
		DNASE1L1	PRRT1	RUNX3	GEMIN5
		SLC25A42	ZNF826	PLEKHA6	ARFIP1
		ALKBH3	STMN4	TBC1D10B	PDE8A
		TOMM20	COG5	GLI2	ST6GALNAC3
		VTI1A	TMEM43	ZFYVE28	ZNF695
		ATP2B4	ZKSCAN8	HUS1	APOBEC1
		DUOX2	GYPA	AP5Z1	SUMO4
		RYBP	KCTD15	OTOF	GALNT3
		C9orf69	PHAX	ACOXL	PTPN9
		RABL3	ZNF280B	CARHSP1	FAM180B
		SLC22A13	CRH	SMCR7L	CLASP1
		FAM101B	FAM185A	SLC6A6	DOLK
		C4orf19	C16orf52	RPRML	SENP5
		ERMP1	NCOA3	NMNAT2	DENND5B
		PHF15	C11orf34	SCUBE1	GMCL1
		CBX2	SH3BGRL2	CCR9	ZBED1
		AGPAT5	ARHGEF10	DPYSL4	TMEM87A
		NUDCD3	CXCR2	NR1I2	ZNF343
		DZIP3	PTGR2	WNT2B	RP11-268F1.2
		CYFIP1	SNAPC3	ZNF148	PI15
		ARHGAP10	AP4E1	PXDN	TMEM53
		SFRS12	C2CD2	TCN2	CAPRIN1
		FAM127C	SELT	TLE3	RAB34
		CLSTN1	C12orf55	NKX1-2	TCF7L2
		CD163	PPP1R3B	SLC6A5	PTPRJ
		CCDC25	LIN28B	ARPC5L	SYT12
		SERPINB9	FAM164A	GGT6	CRX
		EML5	PLAG1	POLA2	KIAA1919
		FOSL2	HNRPDL	PTPN1	RFWD3
		SSRP1	AKT3	SERPINF2	FICD
		UBE3C	LPGAT1	JPH4	NRIP1
		ITSN1	CPSF6	HIST1H2AG	SLITRK2
		C17orf81	SNTB1	TSPYL4	SLCO1B1
		NFATC3	ENPP6	MAPK8IP1	ARSB
		FAT3	BCL9L	XCR1	PHACTR3
		TMEM45B	RGS20	SLC43A2	YTHDC1
		AMIGO3	MYEOV2	PREX2	NAT2
		THSD4	CCDC107	SPHK2	CASZ1
		ACACB	C3orf23	ZBED1	MECOM
		C8orf58	SEC22A	PNKD	TXNDC15
		CYB561A3	BVES	MAP2K2	ZFC3H1
		SLC18A1	GABRB2	SRD5A1	MUC7
		GCC2	ETV5	CRX	NAB1
		KIF21B	ZNF451	ANAPC15	TSEN34
		TRIM44	ATXN7L3B	AC003102.1	PLK4
		LRRK1	ABL1	ZBTB32	PREPL
		EFNB1	FAM78B	KCNJ12	AKAP12
		SLC1A2	SERF1B	SNX20	FMR1NB
		DUSP2	MAP3K7IP3	AHCY	C1orf65
		PDCD1	RABL3	AOC3	ATL3
		LTBP1	F11R	AC132186.1	SSB
		TMEM87A	MUC19	ST6GAL1	DPPA4
		ADRB2	TDP1	KRTAP10-4	BTNL3
		SUV420H2	AQPEP	GALT	C4orf19
		FNIP1	NANOS2	FOXD4L5	UQCRH
		USH2A	KIAA0649	ADAD2	AC145676.2
		SEMA6A	TATDN2	PPP1CA	ZNF449
		C1orf107	NUP153	FAM193B	IFNA8
		GNA12	LRRC28	ZKSCAN5	CLMP
		SYNGR3	PCMTD1	ATP6V0B	ISCA1
		AKT2	RASSF8	EFCAB11	PARK2
		SNX11	ST7-OT3	LIN28A	DPYSL3
		TXNDC17	CLSTN1	LPHN1	PLEKHH2
		C6orf167	GDA	KCNMB1	PPP4R1L
		SUZ12	GUF1	PCYT2	THAP9
		PSKH1	MEGF9	COL6A2	PDZK1
		ARL5B	C5orf41	AHSA1	MYSM1
		ANKRD12	SNIP1	NFIC	SLC30A7
		DGCR14	RBFOX2	ATG10	HUS1
		CKAP5	MORN2	PPP2R2C	EIF3E
		ERLIN2	GTF2B	ALDH7A1	LIFR
		C12orf51	PCDH11X	URM1	CCDC89
		KIAA1853	TMEM71	ADRA2C	LIN7C
		GNG4	DRD1	KLK10	EIF1AD
		ITGA10	UBXN8	CELF4	KIAA1377
		HOXD1	HEG1	TMEM11	LRRFIP2
		LRRTM2	PRRG1	PANK3	YPEL2
		TAF7	MTX3	CCDC97	DZIP1
		GNL3L	PLAA	CYP4F3	RNF212
		DOK4	FER	MAVS	KATNA1
		ACTR1A	ATF3	SLC9A1	SUGT1P3
		ZNF831	KIAA0430	YPEL4	MNT
		TM4SF1	MFSD4	ZC4H2	PTPN2
		MOK	SUPT7L	ZFYVE27	LNX1
		ITIH1	LRRC58	MIDN	ELOVL5
		AGPAT3	TSGA10	ERAL1	ST6GAL1
		CHRNB2	STK40	PYCR1	ATF6
		FNDC8	KGFLP1	C6orf47	COL11A1
		CTSO	PDPK1	AL591845.1	APLN
		FOXO1	GPR111	TMPRSS5	RFC5
		PIGA	PGM2L1	MMP15	TOM1L1
		PAX2	LILRA2	FADS1	AL603965.1
		AMT	TIMP2	COX10	SLC35D1
		MAP2K3	CENPN	FIGN	AC105052.1
		FDFT1	ZCCHC2	C7orf13	SLC4A7
		LCORL	ENSA	TRPC4AP	EFHC2
		HDGF	ARMC8	FKBP5	ZMYM1
		FZD4	ZMIZ1	SEPTIN12	PRRC1
		C9orf5	FAM179B	TMEM53	SEMA3C
		ARAP2	BET1	ZNF33A	LPCAT2
		LMAN2L	COL12A1	C1orf115	PPP1CB
		FOXK1	C11orf86	TBC1D28	RAB3B
		UBL3	RNF7	FOXD4L6	CBX5
		C9orf66	TTC4	ENTHD2	FMN1
		HAS3	KLF6	RP11-111H3.1	FGF2
		IRF2BP1	TTC9	CLTC	ZNF585B
		C15orf57	APLN	NCKAP5L	OCLN
		KIAA1305	CPM	YPEL2	C21orf91
		SNX1	OXSR1	WDR73	TRIM2
		ZNF697	SLC6A2	CXCR6	ODZ4
		KIAA2022	SNCA	CENPV	STAM2
		GARNL1	CYR61	BMS1	FREM2
		GDPD2	C3orf39	EARS2	DLGAP1
		MADD	ZSCAN22	PTK6	UBXN2B
		GATA4	TRIM9	GJC1	FRA10AC1
		GFPT1	PCDHB11	CALCOCO2	SLC22A15
		PHLPP2	BBS7	SOWAHD	CUL3
		TNFSF9	FAM110B	S1PR1	ZNF10
		MGA	SNX1	PSD3	TMEM154
		DHX33	DBF4	AKAP17A	EIF5A2
		RCL1	KCNA6	AP3S2	CUX1
		ANK2	COQ7	PLEKHG4B	CXADR
		ADAR	IL25	VPS8	VANGL1
		TFAP2A	LRCH1	CTDSPL	PLXNA2
		HNRNPA1	CNBP	CPLX1	CDS2
		KCNC4	GOSR1	CDSN	GTF3C4
		TBC1D2B	KIF1B	L3MBTL2	PIGK
		RAB11FIP1	BCAP29	ZXDB	ZNF805
		MDGA1	ZNF483	JAG1	HECA
		KCTD12	CD24	ACHE	SNX27
		C18orf1	MPZL1	MAPK4	ERC1
		CALML4	LY75	SEPSECS	TMEM182
		TRIM36	ZNF323	FOXP4	GPRC5A
		BLMH	ONECUT2	NMNAT3	SERF1A
		NOD1	TMTC1	ZNF695	GOLGA3
		GLRX	JPH1	CBY1	AFF4
		TRIM37	FAM169A	VPS33A	RFT1
		PPP1R14C	ARHGEF3	ATP2B4	HN1L
		PTDSS1	TMEM26	ANKRD13B	RGP1
		SLC4A8	UBR7	RHOU	IRAK3
		HOXA7	NR3C2	C7orf49	PADI2
		DEPDC5	FAM129A	KIAA0556	SGPL1
		ASPH	ZNF208	RRP8	CDK14
		GAS2L1	DCHS2	FNTB	EGFR
		RAB6B	FAM74A3	KRT85	ITCH
		SLC7A6	SIK2	SERTM1	NAMPT
		FKRP	LMTK2	DLGAP4	ORAI2
		WAPAL	ARHGAP26	IQGAP3	THSD4
		FUT2	NAMPT	SLC35D1	KCTD20
		TFAP4	RUNX1T1	AC084121.16	CACNG8
		FLYWCH1	BCL2	RTN4RL1	ARHGAP1
		SYT6	PROK1	HEG1	PDGFD
		ZDHHC22	AP4S1	ID3	PEX19
		MED15	ZNF507	TRIM16	MTDH
		TXNIP	GAPVD1	LMAN2	ADAM19
		COG3	PTPN22	FOXP3	AC015804.1
		MMP24	CMC4	B4GALT4	ESYT2
		CCDC52	CNTLN	SCAMP4	KIAA1737
		GPC3	CSRNP3	SPIN1	BCL11B
		SNURF	LOC129293	PRKCG	GOLGA1
		UNC13A	CXCL12	RFESD	ERCC6
		CXorf40A	TWIST1	RP11-1105G2.3	SHISA7
		ENC1	TP63	MID1	ZNF623
		YARS2	TBXA2R	TGFBRAP1	CDH17
		KCNAB1	DVL3	MLXIPL	SLITRK4
		PACS2	ZDHHC15	THTPA	STK32B
		SKIP	PPP1R1C	DLG5	ACACB
		FAM164A	PPARGC1A	ZNF512B	GMEB2
		CLCN6	ADAM11	SESN3	TEX261
		NARS	PDE1C	ZBTB4	NAP1L1
		CHMP3	RBM20	PRDM12	MOB3B
		IL1F5	PRDM16	GNL1	ITGA2
		SNX9	CTBS	VRTN	ZFHX3
		RGS22	IDE	KCND3	IGSF10
		RAPGEFL1	PATE4	SMYD1	ZSCAN29
		ARHGAP19	MXRA7	ZNF154	ATPAF1
		BSPRY	RNF185	C10orf108	KIAA1467
		PTCHD2	HOXD1	RNF39	ZNF814
		DPH2	RPS21	IFIT2	ZSCAN22
		TRIM35	IMPAD1	AVPI1	SFXN5
		ITM2C	PRTG	LNX2	ING5
		AGO1	EIF5	MRVI1	SLC19A1
		C16orf57	PSPC1	LPGAT1	C18orf54
		WNT2B	HDDC2	PIGR	ATXN7L3B
		MAF	HAT1	IFNGR2	HAUS6
		APPBP2	MAPK9	ING3	TOB2
		PRKD3	ZNF583	RPS9	PPP1R16B
		DLL4	ATPAF1	CYP2U1	MALL
		CLU	TLL2	LHPP	PIM3
		FBXL18	PRPF4B	ISPD	AZI2
		MLH3	C9orf68	ATP8B3	ILF3
		EXT2	USP12	FLNC	RP11-181C3.1
		HOXC11	FBXW2	PAPLN	DGCR14
		N6AMT1	NT5DC4	WDR37	TRIM66
		PA2G4	KLRK1	PPARGC1A	CUL5
		SLC25A38	ELK3	AL160314.1	ZNF202
		FXC1	PBX3	PEMT	PNPLA5
		PCM1	MAP3K1	CXCL9	C2orf68
		SIK2	PRMT3	CT62	TRPC5
		PLXNB1	LMX1B	DENND5B	KCTD7
		ZNF81	RFX3	SPSB3	CD99L2
		SERAC1	FAM3B	NEU4	AC013269.5
		RGS9BP	TJAP1	COMMD9	RPP30
		DCAF10	LETMD1	PANK2	HPGD
		ATP6V1C1	IGF2BP1	ZNF507	UAP1L1
		SUPT16H	COL15A1	HMG20A	CADM1
		HR	ELOF1	LANCL2	PTCHD1
		C16orf58	XAF1	MECOM	TMEM181
		CUL3	PRLR	GABRA4	TRAF3IP1
		ATP7B	CNOT4	PPFIA4	GRM5
		C20orf11	AGTR2	OTUD7B	CALM1
		BTBD3	HBG1	BCL2L11	NADK
		NOL3	THUMPD1	GAL3ST3	R3HDM2
		SLC35B2	EML4	PLXNA1	LILRB4
		ZNF215	FBXO48	SPINT1	MYOF
		PLXNA4	GOPC	SLC28A3	ACBD5
		LARP1B	UNC5D	PPP2R4	STAT3
		NMT1	ZNF90	SLC12A8	TTC28
		GJA3	ETS1	MAST4	NOS1AP
		CDCA7L	ADAMTSL3	DPF3	HNF4G
		TRIM6	SLC6A4	B9D2	CRMP1
		WDTC1	TMEM56	TFDP2	PHLPP2
		EIF2B5	MATN3	ARFRP1	EXOC6B
		MGC42105	ZNF367	TSPEAR	PRKAR1A
		MOV10	POU6F2	EEA1	CYFIP1
		SEC14L4	PCGF5	PCID2	GRAMD2
		HADH	ARPP19	DCAF4	RAVER1
		TSPAN3	NOVA1	DERA	CAMTA1
		RANBP10	BPTF	AQP1	EIF4E3
		ELF4	IL20RB	REST	CALHM1
		PNPO	SPAG16	RABEP1	HIPK1
		KIAA0319L	GAD1	CASZ1	SLC39A14
		SRPRB	MFAP3	ARSB	SGTB
		PPP1R13B	FAM104A	MED13	DFFA
		MAMLD1	KLF9	BCORL1	RNF217
		SGK3	P4HA1	ACOT11	PDS5B
		C15orf41	BCOX	KCNJ16	CTXN3
		RDH13	CNTN4	CCL5	SPEN
		DNAJA4	KBTBD6	ZYG11B	TTC4
		ADAMTS1	CLEC5A	PVR	ZFP42
		CCR9	PPP4R1L	TMEM201	NHLRC3
		MLLT6	METTL7A	EIF1AD	ENAM
		BRP44L	LEMD3	ITGA9	KIT
		BSND	FIGNL2	ZNF329	SEMA6A
		GARNL4	CLDN16	RGAG4	TRMT2B
		CLEC2D	RHD	SNHG16	ATF3
		WBSCR17	MMD	SERPINA11	TYRO3
		WASF2	ASB1	SERP1	CHRAC1
		USP48	MTMR6	SLC7A6	MBNL3
		CREB5	DNMT2	NOC2L	COX18
		INPP1	CYYR1	IGF2-AS	KIAA1958
		STXBP1	DAND5	FAM154B	RAP2C
		FLJ14154	C5orf23	SOX5	CCDC106
		ENTPD7	ZNF655	CNDP1	ARHGEF12
		PROK2	DMRTC2	ZNF562	FXN
		GATAD2A	MPP6	ZDHHC9	SH3BP2
		SLC24A3	SLC22A14	ATL3	RPS20
		HOXB7	GABRG1	ELOVL5	FAM213B
		FLJ14213	EIF5A2	BBC3	SEPTIN2
		G2E3	SOCS4	DUSP6	RASL11B
		GTPBP1	NLRP2	NAA40	RWDD2B
		CCSP1	FBXO11	RAPGEF5	NFYA
		MECR	KLC4	FAM120C	CBLB
		FLNB	FOXN3	LRRC58	DIP2A
		KIAA1012	TIAM2	UBL4B	TNNI1
		HTR2C	TMEM214	SELE	UBA6
		SMYD5	PEX19	C10orf76	RP11-24B21.1
		CCDC81	RABGEF1	SRP19	DKK2
		USP22	LYST	FAM86A	SHISA6
		NEDD4L	DUOXA1	FAM222B	RP11-664D7.4
		PHF21A	GPR3	GABRB3	EVI5
		KLHL3	NEK5	NCAM1	ZNF551
		RRP1B	FAM107B	DKC1	MLLT6
		TCFL5	KCNMB4	POLR2G	ZCCHC3
		TRIM59	IPP	ITGB1BP1	SLC17A9
		LDOC1L	RSF1	PIK3C2A	FRMD8
		ZBTB24	GALNT10	MYOM3	ZFP64
		PPRC1	KCNK6	DHX36	ZNF530
		PCDH10	RNPC3	DHFR	C8orf17
		LRRC27	C14orf118	FGFR3	QKI
		CGGBP1	KIAA1627	CEP97	ZFP14
		RAD50	ARHGAP42	C14orf1	PEAR1
		ZNF623	PPP2R2C	SMAGP	SPRED2
		UBE2H	ALDH3B1	FAM86B1	TNFAIP8L3
		CAMSAP1L1	KIAA0040	SFMBT2	HOXA11
		NBEA	CADM2	LINGO4	CXorf67
		ALS2CL	CDH6	ACADSB	LINS
		BPIFA1	PCDH18	TPCN2	STARD13
		NFKB1	LPL	MYSM1	STOML1
		TTC33	HDGFRP3	TMEM132B	HDAC4
		XPR1	IFNLR1	RYR3	MRPS25
		FBXO17	TBX3	C15orf52	CLIC5
		CCDC88C	MYH10	NABP1	LURAP1
		PHLDA3	TBC1D9	RALGAPA2	GPX6
		PGLS	HARBI1	KDELC2	TMEM151B
		CDX2	UQCRB	SP140	GLCE
		DUSP13	TLN1	NOL4	NIPSNAP1
		ARPP19	NUDT21	PRDM10	MYH9
		PHF5A	ZFP30	ELF4	PTGFR
		IL20	ITGBL1	GABRG2	RAB33B
		GABRP	RRP12	PRUNE	ELFN2
		ZNF436	OGFRL1	GOLGA8B	DUSP5
		C1orf103	ZNF417	PADI1	PHF6
		TBX2	AFF1	NRIP2	LRRC25
		ANKRD17	CHST11	CDHR1	MPZL3
		PPFIA3	B3GALNT2	POMZP3	PEX5
		NUDT11	USP6	PDE8A	PM20D2
		TLK2	EXOC4	COL23A1	MARCH1
		EPB49	MS4A6A	GAA	ZMPSTE24
		MTHFR	SAP30L	VIL1	C1orf141
		TMEM79	STEAP2	FAM228B	ENO4
		TRMT2A	ATXN1	NUDT11	FMR1
		POLE4	APBA1	DDT	ZSCAN12
		ARHGAP26	SLC48A1	AAGAB	APOBR
		CTDSPL	PPP3R1	PPP4R1L	ZNF100
		SPATA21	TEF	SPDEF	FOXO6
		ZNF71	VPRBP	CTDP1	SIKE1
		ACVR2B	C8orf55	STX3	TMEM189
		BCAP31	TTC28	ACOT9	LCORL
		C2orf42	ZNF592	GATA4	SIRT5
		GABRA1	DCP1A	FRMD3	TMEM189-UBE2V1
		C19orf56	ANKRD34B	HLA-DQA1	FEZF1
		HAPLN4	SERHL2	LY6K	RNF144B
		CCDC80	MTMR7	CSTA	SUPT7L
		NFASC	PCF11	APLP2	CLEC4F
		SLC38A4	PLEKHA7	UBE2E1	LHFPL1
		SFRS1	NHLRC2	GOLGA8IP	PCDHA4
[truncated: 8,956 more rows]

## Sheet: combinedGeneList
miRDB	miRabel	miRmap	TargetScan	Duplicates removed -->	miRDB	miRabel	miRmap	TargetScan	all genes-->	All gene list	Duplicates removed -->	Combined Gene List
PAPPA	ARPP21	DOT1L	CHD2		PAPPA	ARPP21	DOT1L	CHD2		PAPPA		PAPPA
FASN	C1QL3	KIAA1967	ZBTB43		FASN	C1QL3	KIAA1967	ZBTB43		FASN		FASN
UNC80	ANXA11	IBA57	DCUN1D1		UNC80	ANXA11	IBA57	DCUN1D1		UNC80		UNC80
FGF2	ZHX1	DGCR2	TBPL1		FGF2	ZHX1	DGCR2	TBPL1		FGF2		FGF2
TNRC6B	NDP	STK35	TUBA4A		TNRC6B	NDP	STK35	TUBA4A		TNRC6B		TNRC6B
PTPN4	USP3	C1orf95	ENAH		PTPN4	USP3	C1orf95	ENAH		PTPN4		PTPN4
PHF19	MAP2K1	SPECC1L	RAB9A		PHF19	MAP2K1	SPECC1L	RAB9A		PHF19		PHF19
DESI1	AXIN2	TSPAN14	DYNLL2		DESI1	AXIN2	TSPAN14	DYNLL2		DESI1		DESI1
UBE2Q1	ZNF367	RAB11FIP4	SUMO3		UBE2Q1	ZNF367	RAB11FIP4	SUMO3		UBE2Q1		UBE2Q1
LSM11	UBE2V1	MDM4	GPATCH8		LSM11	UBE2V1	MDM4	GPATCH8		LSM11		LSM11
NECTIN1	RUNX1T1	FAM46C	ANKS1A		NECTIN1	RUNX1T1	FAM46C	ANKS1A		NECTIN1		NECTIN1
GAREM1	CALU	PGPEP1	STXBP5		GAREM1	CALU	PGPEP1	STXBP5		GAREM1		GAREM1
ANKUB1	PTPRR	LMX1B	TRANK1		ANKUB1	PTPRR	LMX1B	TRANK1		ANKUB1		ANKUB1
FBXO21	HMGA1	CALN1	FAM133B		FBXO21	HMGA1	CALN1	FAM133B		FBXO21		FBXO21
CCNE1	RPS6KB1	ISM2	UBE2Q1		CCNE1	RPS6KB1	ISM2	UBE2Q1		CCNE1		CCNE1
ATG14	PLAG1	CAMK1D	PDCD1		ATG14	PLAG1	CAMK1D	PDCD1		ATG14		ATG14
KIF1B	USP6NL	RNF40	CNTNAP1		KIF1B	USP6NL	RNF40	CNTNAP1		KIF1B		KIF1B
LUZP1	STXBP3	TOLLIP	CBX5		LUZP1	STXBP3	TOLLIP	CBX5		LUZP1		LUZP1
SLC13A3	CHAC1	TMEM105	ATXN7L3B		SLC13A3	CHAC1	TMEM105	ATXN7L3B		SLC13A3		SLC13A3
ARIH1	C6orf64	SOX11	TMEM87B		ARIH1	C6orf64	SOX11	TMEM87B		ARIH1		ARIH1
MGAT4A	MAP3K7IP3	CYS1	RPS6KA6		MGAT4A	MAP3K7IP3	CYS1	RPS6KA6		MGAT4A		MGAT4A
EPHB2	HEXA	ZMIZ1	ZNF423		EPHB2	HEXA	ZMIZ1	ZNF423		EPHB2		EPHB2
BTRC	CDS2	GGA2	ATXN1L		BTRC	CDS2	GGA2	ATXN1L		BTRC		BTRC
SPRYD3	DYRK2	SESN2	ATXN7L3		SPRYD3	DYRK2	SESN2	ATXN7L3		SPRYD3		SPRYD3
ARL2	POMZP3	NTSR1	GATAD2A		ARL2	POMZP3	NTSR1	GATAD2A		ARL2		ARL2
CASK	PLAGL1	TBL3	ATG13		CASK	PLAGL1	TBL3	ATG13		CASK		CASK
NUP50	KCNIP1	TMUB1	ARHGDIA		NUP50	KCNIP1	TMUB1	ARHGDIA		NUP50		NUP50
DCLK1	BCL11B	KLHL21	VAPB		DCLK1	BCL11B	KLHL21	VAPB		DCLK1		DCLK1
CYB561A3	SALL1	GMPPB	WNT3A		CYB561A3	SALL1	GMPPB	WNT3A		CYB561A3		CYB561A3
ZBTB46	DMRT2	PPARD	CBX6		ZBTB46	DMRT2	PPARD	CBX6		ZBTB46		ZBTB46
FGF7	FERMT2	FAM172A	SEMA3A		FGF7	FERMT2	FAM172A	SEMA3A		FGF7		FGF7
RECK	GPRASP1	SDK2	USP14		RECK	GPRASP1	SDK2	USP14		RECK		RECK
PLAG1	SDHC	RBM33	SPRYD3		PLAG1	SDHC	RBM33	SPRYD3		PLAG1		PLAG1
AXIN2	ENPP4	FIBCD1	INSR		AXIN2	ENPP4	FIBCD1	INSR		AXIN2		AXIN2
GPR63	ARCN1	MICALL1	EPB41L4B		GPR63	ARCN1	MICALL1	EPB41L4B		GPR63		GPR63
SYNJ1	GPR88	NPRL3	FOSL2		SYNJ1	GPR88	NPRL3	FOSL2		SYNJ1		SYNJ1
ABL2	IHPK1	CBL	KLHL18		ABL2	IHPK1	CBL	KLHL18		ABL2		ABL2
SCN8A	NUP35	NTNG2	FBXL20		SCN8A	NUP35	NTNG2	FBXL20		SCN8A		SCN8A
CACNA1E	ECHDC1	DTX2	TGIF2		CACNA1E	ECHDC1	DTX2	TGIF2		CACNA1E		CACNA1E
PISD	STRADB	PKD1	APLN		PISD	STRADB	PKD1	APLN		PISD		PISD
KCNJ2	KSR1	NPTXR	FAM73B		KCNJ2	KSR1	NPTXR	FAM73B		KCNJ2		KCNJ2
C2orf42	IHPK3	NEK8	MAP3K9		C2orf42	IHPK3	NEK8	MAP3K9		C2orf42		C2orf42
UBE2V1	FOXP2	MARK2	TRMT112		UBE2V1	FOXP2	MARK2	TRMT112		UBE2V1		UBE2V1
SPRED1	CGNL1	KIAA0930	FAM60A		SPRED1	CGNL1	KIAA0930	FAM60A		SPRED1		SPRED1
SREK1	TAF7L	SEMA3G	AKIP1		SREK1	TAF7L	SEMA3G	AKIP1		SREK1		SREK1
TBL1XR1	WNK3	FAM22D	HTR2A		TBL1XR1	WNK3	FAM22D	HTR2A		TBL1XR1		TBL1XR1
MTMR3	RARB	RNF157	USP42		MTMR3	RARB	RNF157	USP42		MTMR3		MTMR3
TLK1	MFAP3L	BTBD7	AICDA		TLK1	MFAP3L	BTBD7	AICDA		TLK1		TLK1
SLC11A2	CLIP4	HIC1	RP11-176H8.1		SLC11A2	CLIP4	HIC1	RP11-176H8.1		SLC11A2		SLC11A2
MOB3B	ADAM10	ABLIM1	EPHA2		MOB3B	ADAM10	ABLIM1	EPHA2		MOB3B		MOB3B
ZBTB44	PTPRD	PPP1R3B	KRTAP9-9		ZBTB44	PTPRD	PPP1R3B	KRTAP9-9		ZBTB44		ZBTB44
ANO3	DTNA	C1orf233	ST6GALNAC3		ANO3	DTNA	C1orf233	ST6GALNAC3		ANO3		ANO3
SLC9A6	SLC35A4	BSG	CYB561		SLC9A6	SLC35A4	BSG	CYB561		SLC9A6		SLC9A6
APLN	XPO4	HCFC1	SNN		APLN	XPO4	HCFC1	SNN		APLN		APLN
AKT3	ARHGEF9	TSPYL5	TMEM87A		AKT3	ARHGEF9	TSPYL5	TMEM87A		AKT3		AKT3
IPO7	PSCA	AP000350.4	SLK		IPO7	PSCA	AP000350.4	SLK		IPO7		IPO7
RASGEF1B	C9orf61	TIMM50	HS2ST1		RASGEF1B	C9orf61	TIMM50	HS2ST1		RASGEF1B		RASGEF1B
ATG9A	CENPN	FOXL2	IST1		ATG9A	CENPN	FOXL2	IST1		ATG9A		ATG9A
CPEB2	TUFT1	ZNF319	PDE4DIP		CPEB2	TUFT1	ZNF319	PDE4DIP		CPEB2		CPEB2
AHCYL2	C17orf63	ARHGAP39	ZNF226		AHCYL2	C17orf63	ARHGAP39	ZNF226		AHCYL2		AHCYL2
MYB	ADORA2A	SIRPA	FER		MYB	ADORA2A	SIRPA	FER		MYB		MYB
CCND2	USP6	KLHDC3	CDHR4		CCND2	USP6	KLHDC3	CDHR4		CCND2		CCND2
KIF5C	DUSP28	DSTYK	UQCRH		KIF5C	DUSP28	DSTYK	UQCRH		KIF5C		KIF5C
UBN2	HECW1	SARM1	OGN		UBN2	HECW1	SARM1	OGN		UBN2		UBN2
UBE4B	ATPAF1	CCL22	CSRNP3		UBE4B	ATPAF1	CCL22	CSRNP3		UBE4B		UBE4B
ARL3	RD3	MAF1	EAF2		ARL3	RD3	MAF1	EAF2		ARL3		ARL3
MAMSTR	ZNF362	MYO1E	GAP43		MAMSTR	ZNF362	MYO1E	GAP43		MAMSTR		MAMSTR
RNF144B	PIK3C2A	SRGAP3	STARD3NL		RNF144B	PIK3C2A	SRGAP3	STARD3NL		RNF144B		RNF144B
CDCA4	GPX1	COL1A1	SIM1		CDCA4	GPX1	COL1A1	SIM1		CDCA4		CDCA4
KDSR	DUSP10	SLMO1	SLC35G1		KDSR	DUSP10	SLMO1	SLC35G1		KDSR		KDSR
KIF23	SOS1	BRPF3	SRSF10		KIF23	SOS1	BRPF3	SRSF10		KIF23		KIF23
TFAP2A	DCC	DNAJB2	HUS1		TFAP2A	DCC	DNAJB2	HUS1		TFAP2A		TFAP2A
PPM1E	FAM120AOS	LMX1A	NUPL1		PPM1E	FAM120AOS	LMX1A	NUPL1		PPM1E		PPM1E
SHOC2	ZNF705D	HNRNPUL2	TMEM64		SHOC2	ZNF705D	HNRNPUL2	TMEM64		SHOC2		SHOC2
HTR2A	SURF4	SOX4	PRRC1		HTR2A	SURF4	SOX4	PRRC1		HTR2A		HTR2A
LURAP1L	ZNF343	CORO6	METTL4		LURAP1L	ZNF343	CORO6	METTL4		LURAP1L		LURAP1L
DMPK	LOC541469	FAM107B	ZBED5		DMPK	LOC541469	FAM107B	ZBED5		DMPK		DMPK
RAB11FIP2	CRISPLD2	APBA1	DDAH2		RAB11FIP2	CRISPLD2	APBA1	DDAH2		RAB11FIP2		RAB11FIP2
TMEM100	C19orf36	HMX3	OSTF1		TMEM100	C19orf36	HMX3	OSTF1		TMEM100		TMEM100
RASSF8	C14orf150	CNTN2	COX7A2		RASSF8	C14orf150	CNTN2	COX7A2		RASSF8		RASSF8
FBXW7	PCDH9	WWC2	GNG11		FBXW7	PCDH9	WWC2	GNG11		FBXW7		FBXW7
DNAJB4	RAB22A	MYL3	TCF7L1		DNAJB4	RAB22A	MYL3	TCF7L1		DNAJB4		DNAJB4
GRM7	C14orf83	YKT6	ANKRD27		GRM7	C14orf83	YKT6	ANKRD27		GRM7		GRM7
WEE1	PRKCZ	LGALS9C	SLCO1B1		WEE1	PRKCZ	LGALS9C	SLCO1B1		WEE1		WEE1
STOX2	STX3	SERINC2	RP11-65D24.2		STOX2	STX3	SERINC2	RP11-65D24.2		STOX2		STOX2
CYP26B1	ZNF589	ZNF417	MRS2		CYP26B1	ZNF589	ZNF417	MRS2		CYP26B1		CYP26B1
N4BP1	C17orf62	NGB	FANCD2OS		N4BP1	C17orf62	NGB	FANCD2OS		N4BP1		N4BP1
PLPP1	TIFAB	CAMKK1	NCAPG2		PLPP1	TIFAB	CAMKK1	NCAPG2		PLPP1		PLPP1
ZNF691	ITGB5	FAM163A	FAM50B		ZNF691	ITGB5	FAM163A	FAM50B		ZNF691		ZNF691
ZCCHC3	MYOM3	HOXD9	FAM92A1		ZCCHC3	MYOM3	HOXD9	FAM92A1		ZCCHC3		ZCCHC3
ARMH4	RAB23	GPR114	TXNDC9		ARMH4	RAB23	GPR114	TXNDC9		ARMH4		ARMH4
SALL4	FNBP1L	GPD1	OSBPL11		SALL4	FNBP1L	GPD1	OSBPL11		SALL4		SALL4
TBPL1	C9orf82	IER2	CAMKMT		TBPL1	C9orf82	IER2	CAMKMT		TBPL1		TBPL1
CFAP45	C10orf72	GALNT9	PHF14		CFAP45	C10orf72	GALNT9	PHF14		CFAP45		CFAP45
CNOT6L	FBXO44	LRRC8A	ZKSCAN3		CNOT6L	FBXO44	LRRC8A	ZKSCAN3		CNOT6L		CNOT6L
SEMA6D	THRAP3	ONECUT3	ZNF138		SEMA6D	THRAP3	ONECUT3	ZNF138		SEMA6D		SEMA6D
RFX3	TSGA13	CHST11	CWF19L2		RFX3	TSGA13	CHST11	CWF19L2		RFX3		RFX3
PCMT1	YOD1	PPM1H	CLIC4		PCMT1	YOD1	PPM1H	CLIC4		PCMT1		PCMT1
EDA	MFAP5	EDC3	HEXB		EDA	MFAP5	EDC3	HEXB		EDA		EDA
SEC24A	PKNOX1	ARIH2	PRKD1		SEC24A	PKNOX1	ARIH2	PRKD1		SEC24A		SEC24A
KLHL2	TRIP10	NMT2	ZNF19		KLHL2	TRIP10	NMT2	ZNF19		KLHL2		KLHL2
PAFAH1B1	TP53TG3C	CDCA8	RPL22		PAFAH1B1	TP53TG3C	CDCA8	RPL22		PAFAH1B1		PAFAH1B1
PTPN3	VAMP7	EVC	SEMA3C		PTPN3	VAMP7	EVC	SEMA3C		PTPN3		PTPN3
CASR	SLC16A1	FUT1	DLD		CASR	SLC16A1	FUT1	DLD		CASR		CASR
MYLK	ZNF207	PAX6	NALCN		MYLK	ZNF207	PAX6	NALCN		MYLK		MYLK
CCDC6	MANBAL	FAM109A	AC093802.1		CCDC6	MANBAL	FAM109A	AC093802.1		CCDC6		CCDC6
NAPG	FKBP5	DOK6	HSPBAP1		NAPG	FKBP5	DOK6	HSPBAP1		NAPG		NAPG
ZNF367	B3GAT1	RHOT2	KCNJ6		ZNF367	B3GAT1	RHOT2	KCNJ6		ZNF367		ZNF367
ZMAT3	RIMS3	TNFRSF10B	TSPAN6		ZMAT3	RIMS3	TNFRSF10B	TSPAN6		ZMAT3		ZMAT3
STXBP5	SLC6A14	ZZEF1	TMEM47		STXBP5	SLC6A14	ZZEF1	TMEM47		STXBP5		STXBP5
UBFD1	IKZF4	AC127496.1	MERTK		UBFD1	IKZF4	AC127496.1	MERTK		UBFD1		UBFD1
CHAC1	KIAA0513	PGAP3	DNAJA3		CHAC1	KIAA0513	PGAP3	DNAJA3		CHAC1		CHAC1
HIPK2	SEC31B	GRM4	SNAPC3		HIPK2	SEC31B	GRM4	SNAPC3		HIPK2		HIPK2
UBE4A	PIAS1	ZC3H12B	NDUFA5		UBE4A	PIAS1	ZC3H12B	NDUFA5		UBE4A		UBE4A
CEP55	ADD1	TMEM222	NSL1		CEP55	ADD1	TMEM222	NSL1		CEP55		CEP55
MKX	NDST3	JOSD2	MTCP1		MKX	NDST3	JOSD2	MTCP1		MKX		MKX
CBX2	KIAA0859	AC005754.1	FAM162B		CBX2	KIAA0859	AC005754.1	FAM162B		CBX2		CBX2
TNFSF13B	C10orf4	DMRTA2	FRZB		TNFSF13B	C10orf4	DMRTA2	FRZB		TNFSF13B		TNFSF13B
IPPK	SLC38A1	BMF	MORC1		IPPK	SLC38A1	BMF	MORC1		IPPK		IPPK
VEGFA	DGCR8	XPNPEP2	SLC22A10		VEGFA	DGCR8	XPNPEP2	SLC22A10		VEGFA		VEGFA
SLC25A37	GRIN2A	PRODH	UFM1		SLC25A37	GRIN2A	PRODH	UFM1		SLC25A37		SLC25A37
ZBTB34	CBARA1	FAM167A	KMO		ZBTB34	CBARA1	FAM167A	KMO		ZBTB34		ZBTB34
KIF5B	ANO6	RNF166	ADAMDEC1		KIF5B	ANO6	RNF166	ADAMDEC1		KIF5B		KIF5B
SETD3	TMED9	SPEF1	ZMYM1		SETD3	TMED9	SPEF1	ZMYM1		SETD3		SETD3
PAFAH1B2	ARHGAP24	STK32C	TFRC		PAFAH1B2	ARHGAP24	STK32C	TFRC		PAFAH1B2		PAFAH1B2
MAP2K1	ST3GAL3	OSGIN1	MXD1		MAP2K1	ST3GAL3	OSGIN1	MXD1		MAP2K1		MAP2K1
SMURF1	SLC5A3	LRRC61	LEPROT		SMURF1	SLC5A3	LRRC61	LEPROT		SMURF1		SMURF1
GABARAPL1	N4BP3	CDH1	CCDC176		GABARAPL1	N4BP3	CDH1	CCDC176		GABARAPL1		GABARAPL1
USP25	MAPT	RBM23	BST1		USP25	MAPT	RBM23	BST1		USP25		USP25
STXBP3	ATG5	AC114772.1	RNF180		STXBP3	ATG5	AC114772.1	RNF180		STXBP3		STXBP3
FGFR1	NKX2-1	ZNF395	CGGBP1		FGFR1	NKX2-1	ZNF395	CGGBP1		FGFR1		FGFR1
MYBL1	MAX	TTBK1	VPS13A		MYBL1	MAX	TTBK1	VPS13A		MYBL1		MYBL1
GPATCH8	RHOA	AL138968.1	SNTG1		GPATCH8	RHOA	AL138968.1	SNTG1		GPATCH8		GPATCH8
CBX4	ZNF434	DTX4	CISD2		CBX4	ZNF434	DTX4	CISD2		CBX4		CBX4
JPH3	B3GALT6	CCNO	KRT38		JPH3	B3GALT6	CCNO	KRT38		JPH3		JPH3
USP42	RPS9	STRN4	PAXIP1		USP42	RPS9	STRN4	PAXIP1		USP42		USP42
STRADB	HIC2	PTPN11	C5orf22		STRADB	HIC2	PTPN11	C5orf22		STRADB		STRADB
RNF217	SPIN1	APC2	ZNF791		RNF217	SPIN1	APC2	ZNF791		RNF217		RNF217
TRANK1	CERS3	GNG7	YIPF2		TRANK1	CERS3	GNG7	YIPF2		TRANK1		TRANK1
LRRN3	LIMS3	HYOU1	APC		LRRN3	LIMS3	HYOU1	APC		LRRN3		LRRN3
ZFHX4	RAI14	TAX1BP3	BTLA		ZFHX4	RAI14	TAX1BP3	BTLA		ZFHX4		ZFHX4
ZNF622	SGCD	SREBF2	KIAA1377		ZNF622	SGCD	SREBF2	KIAA1377		ZNF622		ZNF622
PTPRR	DDAH1	EFNB1	ZNF695		PTPRR	DDAH1	EFNB1	ZNF695		PTPRR		PTPRR
ATXN2	TADA3	TBC1D9B	RSC1A1		ATXN2	TADA3	TBC1D9B	RSC1A1		ATXN2		ATXN2
OOEP	SRP14	UBR2	TNFAIP8		OOEP	SRP14	UBR2	TNFAIP8		OOEP		OOEP
INSR	KAT6A	SPTAN1	OR2A4		INSR	KAT6A	SPTAN1	OR2A4		INSR		INSR
P3H2	C5orf33	CCS	C4orf33		P3H2	C5orf33	CCS	C4orf33		P3H2		P3H2
ZBTB39	LOC153364	GRM2	AP000783.1		ZBTB39	LOC153364	GRM2	AP000783.1		ZBTB39		ZBTB39
SRPRA	SH3TC2	ASL	C6orf10		SRPRA	SH3TC2	ASL	C6orf10		SRPRA		SRPRA
PLXNA4	PREPL	TTBK2	IFNA5		PLXNA4	PREPL	TTBK2	IFNA5		PLXNA4		PLXNA4
WNK3	PIP5K1B	SEMA6B	TMEM200B		WNK3	PIP5K1B	SEMA6B	TMEM200B		WNK3		WNK3
PPP1R11	FIGN	ARPP19	SRRM5		PPP1R11	FIGN	ARPP19	SRRM5		PPP1R11		PPP1R11
LATS1	PLCXD2	FAM123C	TMPRSS2		LATS1	PLCXD2	FAM123C	TMPRSS2		LATS1		LATS1
DDX3X	TNFAIP8L1	DNAL4	CST3		DDX3X	TNFAIP8L1	DNAL4	CST3		DDX3X		DDX3X
LRIG2	TM2D2	PAX9	UBA6		LRIG2	TM2D2	PAX9	UBA6		LRIG2		LRIG2
ARHGDIA	CACNB2	RP11-422N16.3	MRPS10		ARHGDIA	CACNB2	RP11-422N16.3	MRPS10		ARHGDIA		ARHGDIA
PPP2R1B	OPTN	CTNS	STK17B		PPP2R1B	OPTN	CTNS	STK17B		PPP2R1B		PPP2R1B
DCP1A	ATXN7	DOCK3	LRRC28		DCP1A	ATXN7	DOCK3	LRRC28		DCP1A		DCP1A
CHEK1	CARHSP1	RGS11	CDH2		CHEK1	CARHSP1	RGS11	CDH2		CHEK1		CHEK1
OMG	TMED7	SNX33	C14orf23		OMG	TMED7	SNX33	C14orf23		OMG		OMG
GALNT13	ATXN7L3B	ZC3HAV1L	DDI2		GALNT13	ATXN7L3B	ZC3HAV1L	DDI2		GALNT13		GALNT13
ACTR2	MTCH2	TXLNA	URI1		ACTR2	MTCH2	TXLNA	URI1		ACTR2		ACTR2
GHR	DIABLO	SENP1	SPA17		GHR	DIABLO	SENP1	SPA17		GHR		GHR
BTAF1	MEIS2	MBLAC1	CDKN2AIP		BTAF1	MEIS2	MBLAC1	CDKN2AIP		BTAF1		BTAF1
AVL9	SAR1A	TMEM62	TOPORS		AVL9	SAR1A	TMEM62	TOPORS		AVL9		AVL9
FBXL20	HOXB3	CDK19	CHM		FBXL20	HOXB3	CDK19	CHM		FBXL20		FBXL20
DIXDC1	ZNF707	TREML2	TMPRSS11B		DIXDC1	ZNF707	TREML2	TMPRSS11B		DIXDC1		DIXDC1
CCND1	GPBP1	MAP4K2	PDZK1		CCND1	GPBP1	MAP4K2	PDZK1		CCND1		CCND1
SEPTIN2	TMEM200A	OAF	PRELID1		SEPTIN2	TMEM200A	OAF	PRELID1		SEPTIN2		SEPTIN2
MFN2	ZNF331	SP6	EYS		MFN2	ZNF331	SP6	EYS		MFN2		MFN2
E2F3	DEFB132	BBS1	MLANA		E2F3	DEFB132	BBS1	MLANA		E2F3		E2F3
WNT3A	TRIM32	ISOC2	EPB41L2		WNT3A	TRIM32	ISOC2	EPB41L2		WNT3A		WNT3A
CHD2	ZZZ3	KRTAP12-1	GLO1		CHD2	ZZZ3	KRTAP12-1	GLO1		CHD2		CHD2
ZNRF2	FGF1	GPR68	ZNF436		ZNRF2	FGF1	GPR68	ZNF436		ZNRF2		ZNRF2
SOCS6	POMGNT1	BGLAP	HIGD2A		SOCS6	POMGNT1	BGLAP	HIGD2A		SOCS6		SOCS6
HSPA4L	GIGYF2	TBC1D14	SLC1A1		HSPA4L	GIGYF2	TBC1D14	SLC1A1		HSPA4L		HSPA4L
SEL1L3	CDH18	VCPIP1	RP11-122A3.2		SEL1L3	CDH18	VCPIP1	RP11-122A3.2		SEL1L3		SEL1L3
FOXK1	BDP1	PSMG3	UAP1		FOXK1	BDP1	PSMG3	UAP1		FOXK1		FOXK1
SYT3	PXK	NHLH1	TTC33		SYT3	PXK	NHLH1	TTC33		SYT3		SYT3
HSPG2	SNX10	CDH23	CCDC93		HSPG2	SNX10	CDH23	CCDC93		HSPG2		HSPG2
CD2AP	TBL2	TBC1D22B	EMP1		CD2AP	TBL2	TBC1D22B	EMP1		CD2AP		CD2AP
SUCO	LEF1	FAM78B	DNAJC15		SUCO	LEF1	FAM78B	DNAJC15		SUCO		SUCO
MYO5A	AMD1	SFTPC	ITM2B		MYO5A	AMD1	SFTPC	ITM2B		MYO5A		MYO5A
GATAD2A	BRSK2	HABP2	LRRIQ4		GATAD2A	BRSK2	HABP2	LRRIQ4		GATAD2A		GATAD2A
AMOTL1	TBX3	TBL1X	PPP1R2		AMOTL1	TBX3	TBL1X	PPP1R2		AMOTL1		AMOTL1
KANK1	C9orf164	SLC7A14	SULT1B1		KANK1	C9orf164	SLC7A14	SULT1B1		KANK1		KANK1
RBPJ	FXYD6	C12orf36	AC093677.1		RBPJ	FXYD6	C12orf36	AC093677.1		RBPJ		RBPJ
SYDE2	SLC35B4	FBXL8	PAH		SYDE2	SLC35B4	FBXL8	PAH		SYDE2		SYDE2
TMEM245	OXNAD1	PDPR	KCNJ13		TMEM245	OXNAD1	PDPR	KCNJ13		TMEM245		TMEM245
RPS6KA3	LRRIQ3	EMC1	ATG5		RPS6KA3	LRRIQ3	EMC1	ATG5		RPS6KA3		RPS6KA3
PLXNC1	C8orf83	ZNF503	SLC1A6		PLXNC1	C8orf83	ZNF503	SLC1A6		PLXNC1		PLXNC1
VPS33B	RAD52	MOGAT3	AC145676.2		VPS33B	RAD52	MOGAT3	AC145676.2		VPS33B		VPS33B
KIF21A	TACC2	NUDT1	RGS5		KIF21A	TACC2	NUDT1	RGS5		KIF21A		KIF21A
ZMYM2	ABLIM1	NUP210	CNPY1		ZMYM2	ABLIM1	NUP210	CNPY1		ZMYM2		ZMYM2
SUMO3	CITED2	SPATA18	SMIM13		SUMO3	CITED2	SPATA18	SMIM13		SUMO3		SUMO3
CACUL1	MARCKS	HAUS4	NUPL2		CACUL1	MARCKS	HAUS4	NUPL2		CACUL1		CACUL1
PIAS2	SCHIP1	TRPM5	PSMD12		PIAS2	SCHIP1	TRPM5	PSMD12		PIAS2		PIAS2
ACVR2A	TPR	ACSF3	NUP62CL		ACVR2A	TPR	ACSF3	NUP62CL		ACVR2A		ACVR2A
TBP	RAN	RPUSD4	SMDT1		TBP	RAN	RPUSD4	SMDT1		TBP		TBP
STK33	LCE1E	AFF2	WISP1		STK33	LCE1E	AFF2	WISP1		STK33		STK33
SLIT2	AZIN1	DDX19A	CMPK1		SLIT2	AZIN1	DDX19A	CMPK1		SLIT2		SLIT2
XPO7	GNG2	CANT1	PGM2		XPO7	GNG2	CANT1	PGM2		XPO7		XPO7
SMAD7	TAGLN2	XXYLT1	STRADB		SMAD7	TAGLN2	XXYLT1	STRADB		SMAD7		SMAD7
YTHDC1	CC2D2B	KIF9	ST6GAL1		YTHDC1	CC2D2B	KIF9	ST6GAL1		YTHDC1		YTHDC1
SLC12A2	SARS2	GPR55	ANAPC7		SLC12A2	SARS2	GPR55	ANAPC7		SLC12A2		SLC12A2
POU2F1	IL24	TMCC3	TRIM36		POU2F1	IL24	TMCC3	TRIM36		POU2F1		POU2F1
COP1	NCALD	BRI3BP	RAB22A		COP1	NCALD	BRI3BP	RAB22A		COP1		COP1
ADAMTS3	SFRS2B	RP11-1118M6.1	COX15		ADAMTS3	SFRS2B	RP11-1118M6.1	COX15		ADAMTS3		ADAMTS3
AGO4	KLHDC8A	RABIF	CROT		AGO4	KLHDC8A	RABIF	CROT		AGO4		AGO4
KCNK10	MAML3	SLC24A3	SPINK8		KCNK10	MAML3	SLC24A3	SPINK8		KCNK10		KCNK10
ASH1L	CD93	RALBP1	ZSWIM7		ASH1L	CD93	RALBP1	ZSWIM7		ASH1L		ASH1L
RAD23B	MSRB3	RRAGD	CASP6		RAD23B	MSRB3	RRAGD	CASP6		RAD23B		RAD23B
SIRT4	MTFR1	MFAP4	CLDN12		SIRT4	MTFR1	MFAP4	CLDN12		SIRT4		SIRT4
TMEM178B	TRIM7	SOD3	CCDC160		TMEM178B	TRIM7	SOD3	CCDC160		TMEM178B		TMEM178B
RNF10	CHST10	AQP5	SHCBP1		RNF10	CHST10	AQP5	SHCBP1		RNF10		RNF10
IFT74	EVI1	BNIP2	CDK5RAP2		IFT74	EVI1	BNIP2	CDK5RAP2		IFT74		IFT74
PTH	BMPR1B	SV2A	UGT2B10		PTH	BMPR1B	SV2A	UGT2B10		PTH		PTH
G2E3	CCM2	RNF208	PIGP		G2E3	CCM2	RNF208	PIGP		G2E3		G2E3
ATXN7L2	SLC39A14	WASH4P	RAD21		ATXN7L2	SLC39A14	WASH4P	RAD21		ATXN7L2		ATXN7L2
LITAF	ANGPT2	ZNF286A	LEPRE1		LITAF	ANGPT2	ZNF286A	LEPRE1		LITAF		LITAF
KRTAP11-1	MXRA8	RMND5A	BLOC1S4		KRTAP11-1	MXRA8	RMND5A	BLOC1S4		KRTAP11-1		KRTAP11-1
TRABD2B	TBC1D5	SLC2A10	HHAT		TRABD2B	TBC1D5	SLC2A10	HHAT		TRABD2B		TRABD2B
ZNF449	RNF166	TRAPPC6A	ABI1		ZNF449	RNF166	TRAPPC6A	ABI1		ZNF449		ZNF449
RETREG2	RPS18	PTPRG	CCDC89		RETREG2	RPS18	PTPRG	CCDC89		RETREG2		RETREG2
DLL1	CLDN18	NECAB3	TMEM251		DLL1	CLDN18	NECAB3	TMEM251		DLL1		DLL1
NHLRC2	PPP1R3B	USB1	GLRX		NHLRC2	PPP1R3B	USB1	GLRX		NHLRC2		NHLRC2
SLC20A2	CPA6	ZC3H6	PPP1R3G		SLC20A2	CPA6	ZC3H6	PPP1R3G		SLC20A2		SLC20A2
NAA25	ZMAT3	RAB6B	MRAS		NAA25	ZMAT3	RAB6B	MRAS		NAA25		NAA25
LAMP3	KRTAP1-5	KIAA1244	PLXDC2		LAMP3	KRTAP1-5	KIAA1244	PLXDC2		LAMP3		LAMP3
TMEM183A	CDK8	MRPS16	NCMAP		TMEM183A	CDK8	MRPS16	NCMAP		TMEM183A		TMEM183A
CDC25A	CEACAM19	DUS2L	SSB		CDC25A	CEACAM19	DUS2L	SSB		CDC25A		CDC25A
MEOX2	SOX7	KRTAP4-4	KLF13		MEOX2	SOX7	KRTAP4-4	KLF13		MEOX2		MEOX2
CPEB3	SIKE	FRMD4A	KCNH5		CPEB3	SIKE	FRMD4A	KCNH5		CPEB3		CPEB3
MEX3C	C1QTNF1	PLEKHG1	PITX3		MEX3C	C1QTNF1	PLEKHG1	PITX3		MEX3C		MEX3C
PCDH17	GPR21	PLEKHG3	N4BP2L2		PCDH17	GPR21	PLEKHG3	N4BP2L2		PCDH17		PCDH17
ATXN7L1	RAB9B	LIPH	C11orf73		ATXN7L1	RAB9B	LIPH	C11orf73		ATXN7L1		ATXN7L1
SIK1	GHITM	GABRB2	LYSMD3		SIK1	GHITM	GABRB2	LYSMD3		SIK1		SIK1
SALL1	SLC45A4	PSAP	TEFM		SALL1	SLC45A4	PSAP	TEFM		SALL1		SALL1
CC2D1B	NEFH	C20orf43	C16orf52		CC2D1B	NEFH	C20orf43	C16orf52		CC2D1B		CC2D1B
TMCC1	C2orf34	RHPN1	TMED7		TMCC1	C2orf34	RHPN1	TMED7		TMCC1		TMCC1
ZNRF3	TP53TG3D	CIB2	MPP6		ZNRF3	TP53TG3D	CIB2	MPP6		ZNRF3		ZNRF3
CLOCK	RAB39B	MTL5	PTPN2		CLOCK	RAB39B	MTL5	PTPN2		CLOCK		CLOCK
KRTAP4-6	UTP14C	TLR5	SPATA17		KRTAP4-6	UTP14C	TLR5	SPATA17		KRTAP4-6		KRTAP4-6
CDC42SE2	KIAA1217	SNX12	TMEM33		CDC42SE2	KIAA1217	SNX12	TMEM33		CDC42SE2		CDC42SE2
ZFHX3	ETS1	KCNK2	TAL2		ZFHX3	ETS1	KCNK2	TAL2		ZFHX3		ZFHX3
PPM1A	ZDHHC11B	INO80D	BRWD1		PPM1A	ZDHHC11B	INO80D	BRWD1		PPM1A		PPM1A
CCNT1	TST	SDHAF2	TYW5		CCNT1	TST	SDHAF2	TYW5		CCNT1		CCNT1
NOS1	COL23A1	FKBP10	LACTB2		NOS1	COL23A1	FKBP10	LACTB2		NOS1		NOS1
LRRK1	RNASE4	LDHD	ME1		LRRK1	RNASE4	LDHD	ME1		LRRK1		LRRK1
RPS6KA6	AKAP7	TKT	LIN7C		RPS6KA6	AKAP7	TKT	LIN7C		RPS6KA6		RPS6KA6
TLL1	GIPC1	GINS4	SLC31A2		TLL1	GIPC1	GINS4	SLC31A2		TLL1		TLL1
EZH1	EMB	AP003774.4	OAZ1		EZH1	EMB	AP003774.4	OAZ1		EZH1		EZH1
SPTLC1	NMNAT3	CDC40	FAM122C		SPTLC1	NMNAT3	CDC40	FAM122C		SPTLC1		SPTLC1
AMER1	PACSIN3	HTRA2	SMIM20		AMER1	PACSIN3	HTRA2	SMIM20		AMER1		AMER1
LARGE2	TAF1C	CLEC18B	RAP2A		LARGE2	TAF1C	CLEC18B	RAP2A		LARGE2		LARGE2
RARB	AGPAT1	COQ5	C6orf57		RARB	AGPAT1	COQ5	C6orf57		RARB		RARB
ZC3H13	CBLN4	TCTE1	ZNF626		ZC3H13	CBLN4	TCTE1	ZNF626		ZC3H13		ZC3H13
CSDE1	TRDN	POLQ	TIMM9		CSDE1	TRDN	POLQ	TIMM9		CSDE1		CSDE1
WIPI2	SPINT4	C3orf70	PANK1		WIPI2	SPINT4	C3orf70	PANK1		WIPI2		WIPI2
TFCP2L1	FBXO43	MYOCD	CISD1		TFCP2L1	FBXO43	MYOCD	CISD1		TFCP2L1		TFCP2L1
CDK5R1	RMRP	KLHL26	SSBP2		CDK5R1	RMRP	KLHL26	SSBP2		CDK5R1		CDK5R1
CACNA2D1	VGLL4	GOT1	WEE1		CACNA2D1	VGLL4	GOT1	WEE1		CACNA2D1		CACNA2D1
TGFBR3	PSMB2	WDR59	TMED5		TGFBR3	PSMB2	WDR59	TMED5		TGFBR3		TGFBR3
FAM133B	PDSS2	FAM207A	PARPBP		FAM133B	PDSS2	FAM207A	PARPBP		FAM133B		FAM133B
UBQLNL	TBC1D7	ZFAND5	COMMD10		UBQLNL	TBC1D7	ZFAND5	COMMD10		UBQLNL		UBQLNL
TRIM66	ALG13	PKN2	FGF11		TRIM66	ALG13	PKN2	FGF11		TRIM66		TRIM66
ELMSAN1	LUZP6	SOWAHB	MYL12B		ELMSAN1	LUZP6	SOWAHB	MYL12B		ELMSAN1		ELMSAN1
AK4	GOPC	GDPD2	OR4C13		AK4	GOPC	GDPD2	OR4C13		AK4		AK4
ABHD2	METTL6	OPALIN	HDDC2		ABHD2	METTL6	OPALIN	HDDC2		ABHD2		ABHD2
C1orf21	NUDT19	RFTN1	TBCE		C1orf21	NUDT19	RFTN1	TBCE		C1orf21		C1orf21
NRN1	GJA9	PCDH19	PRH2		NRN1	GJA9	PCDH19	PRH2		NRN1		NRN1
ADGRL1	ENTPD5	AP3M1	ZNF788		ADGRL1	ENTPD5	AP3M1	ZNF788		ADGRL1		ADGRL1
JARID2	ZNF551	POFUT2	LYN		JARID2	ZNF551	POFUT2	LYN		JARID2		JARID2
SYNRG	CHGB	ASH1L	CHCHD4		SYNRG	CHGB	ASH1L	CHCHD4		SYNRG		SYNRG
USP31	DOC2A	LTBP1	TAS2R1		USP31	DOC2A	LTBP1	TAS2R1		USP31		USP31
CD47	HLA-DRB1	DDX51	CP		CD47	HLA-DRB1	DDX51	CP		CD47		CD47
SEMA3A	SYT13	FAM105A	AC012123.1		SEMA3A	SYT13	FAM105A	AC012123.1		SEMA3A		SEMA3A
LRIG1	CREB1	NEURL4	CHMP5		LRIG1	CREB1	NEURL4	CHMP5		LRIG1		LRIG1
TMC7	ANKZF1	THRB	RP11-422N16.3		TMC7	ANKZF1	THRB	RP11-422N16.3		TMC7		TMC7
DENND1B	CBX6	PRICKLE2	GLMN		DENND1B	CBX6	PRICKLE2	GLMN		DENND1B		DENND1B
RAB9B	SEC16A	CCDC86	ADAMTS20		RAB9B	SEC16A	CCDC86	ADAMTS20		RAB9B		RAB9B
AMOT	ZNF503	CLEC4G	UBR3		AMOT	ZNF503	CLEC4G	UBR3		AMOT		AMOT
FERMT2	LAPTM4A	PNMA6C	SDHC		FERMT2	LAPTM4A	PNMA6C	SDHC		FERMT2		FERMT2
ILDR2	HSDL1	IRAK4	NSMCE4A		ILDR2	HSDL1	IRAK4	NSMCE4A		ILDR2		ILDR2
CSRNP1	C12orf73	DGKB	COQ4		CSRNP1	C12orf73	DGKB	COQ4		CSRNP1		CSRNP1
NR2C2	COL8A1	PACRG	C12orf60		NR2C2	COL8A1	PACRG	C12orf60		NR2C2		NR2C2
ELL	ST8SIA1	NFX1	TUBB6		ELL	ST8SIA1	NFX1	TUBB6		ELL		ELL
C12orf76	RAD51AP1	PSMF1	AGO2		C12orf76	RAD51AP1	PSMF1	AGO2		C12orf76		C12orf76
BAG4	NUP62	PDK2	BCL2L15		BAG4	NUP62	PDK2	BCL2L15		BAG4		BAG4
DYRK1B	GPSM2	LRBA	STX7		DYRK1B	GPSM2	LRBA	STX7		DYRK1B		DYRK1B
ZSCAN31	PNOC	REXO1L1	SLC16A7		ZSCAN31	PNOC	REXO1L1	SLC16A7		ZSCAN31		ZSCAN31
PDZD8	TNR	SLC31A1	C5orf30		PDZD8	TNR	SLC31A1	C5orf30		PDZD8		PDZD8
ARFGAP2	ZBED2	GYPE	ERO1LB		ARFGAP2	ZBED2	GYPE	ERO1LB		ARFGAP2		ARFGAP2
CDK17	ZNF300	ZKSCAN3	SPRR1B		CDK17	ZNF300	ZKSCAN3	SPRR1B		CDK17		CDK17
ROCK2	AFTPH	POLR2F	KCTD16		ROCK2	AFTPH	POLR2F	KCTD16		ROCK2		ROCK2
PNPLA6	SIGLEC7	PLA2G2C	DYNLT1		PNPLA6	SIGLEC7	PLA2G2C	DYNLT1		PNPLA6		PNPLA6
MED26	THRA	CEP63	SH3TC2		MED26	THRA	CEP63	SH3TC2		MED26		MED26
ATXN1L	GSR	PKHD1	CYP7A1		ATXN1L	GSR	PKHD1	CYP7A1		ATXN1L		ATXN1L
ISLR	TNFSF4	O3FAR1	PSMC6		ISLR	TNFSF4	O3FAR1	PSMC6		ISLR		ISLR
PRDM4	AFF1	HBP1	GLRX5		PRDM4	AFF1	HBP1	GLRX5		PRDM4		PRDM4
SIK1B	SSR2	ASPRV1	NPY2R		SIK1B	SSR2	ASPRV1	NPY2R		SIK1B		SIK1B
SKI	ZNF283	RPRD1A	C1QL3		SKI	ZNF283	RPRD1A	C1QL3		SKI		SKI
MNT	CLDN14	PAQR9	STYX		MNT	CLDN14	PAQR9	STYX		MNT		MNT
GSTCD	AMER2	TP63	PRB3		GSTCD	AMER2	TP63	PRB3		GSTCD		GSTCD
CBX6	PRR5	PIM2	MORN2		CBX6	PRR5	PIM2	MORN2		CBX6		CBX6
PAG1	C1orf144	STAT5A	PRB2		PAG1	C1orf144	STAT5A	PRB2		PAG1		PAG1
TAB3	MEF2C	ATXN3	AP5M1		TAB3	MEF2C	ATXN3	AP5M1		TAB3		TAB3
PARVA	MAP2K2	NOXRED1	COA5		PARVA	MAP2K2	NOXRED1	COA5		PARVA		PARVA
MKNK1	EVA1A	PRSS27	COPS8		MKNK1	EVA1A	PRSS27	COPS8		MKNK1		MKNK1
CMPK1	TMEM69	FAM120AOS	PKIA		CMPK1	TMEM69	FAM120AOS	PKIA		CMPK1		CMPK1
COL12A1	IFNE	VAT1	OR2J3		COL12A1	IFNE	VAT1	OR2J3		COL12A1		COL12A1
SERBP1	COL10A1	ITGB7	PRB1		SERBP1	COL10A1	ITGB7	PRB1		SERBP1		SERBP1
ETNK1	KCNQ1	USP36	NAA38		ETNK1	KCNQ1	USP36	NAA38		ETNK1		ETNK1
ANKS1A	PTRH2	EXOC1			ANKS1A	PTRH2	EXOC1			ANKS1A		ANKS1A
BCL11B	TMEM156	RRH			BCL11B	TMEM156	RRH			BCL11B		BCL11B
ARHGAP32	ANGPTL5	SLC25A26			ARHGAP32	ANGPTL5	SLC25A26			ARHGAP32		ARHGAP32
TMEM189-UBE2V1	OSBPL2	AL391421.1			TMEM189-UBE2V1	OSBPL2	AL391421.1			TMEM189-UBE2V1		TMEM189-UBE2V1
FAM91A1	ZNF200	RBKS			FAM91A1	ZNF200	RBKS			FAM91A1		FAM91A1
SEMA5B	ZNF174	UHRF1BP1			SEMA5B	ZNF174	UHRF1BP1			SEMA5B		SEMA5B
SGK1	KCNQ3	SMAD9			SGK1	KCNQ3	SMAD9			SGK1		SGK1
RS1	MZF1	TTPA			RS1	MZF1	TTPA			RS1		RS1
PIP4P2	ZNF568	NCR3LG1			PIP4P2	ZNF568	NCR3LG1			PIP4P2		PIP4P2
CHPT1	ELF5	ELOVL1			CHPT1	ELF5	ELOVL1			CHPT1		CHPT1
PCDH9	GARNL3	CTSS			PCDH9	GARNL3	CTSS			PCDH9		PCDH9
CLCN4	ZEB1	TRAFD1			CLCN4	ZEB1	TRAFD1			CLCN4		CLCN4
TCAIM	CCL1	SDHC			TCAIM	CCL1	SDHC			TCAIM		TCAIM
EPHA7	LRTM2	PCDH1			EPHA7	LRTM2	PCDH1			EPHA7		EPHA7
TMEM268	C3orf26	SLC5A5			TMEM268	C3orf26	SLC5A5			TMEM268		TMEM268
RASEF	SYP	LPAR3			RASEF	SYP	LPAR3			RASEF		RASEF
RREB1	PCDHB16	VWA5B1			RREB1	PCDHB16	VWA5B1			RREB1		RREB1
CAPRIN1	PARVB	ADAM17			CAPRIN1	PARVB	ADAM17			CAPRIN1		CAPRIN1
EGLN1	ZNF586	IGDCC4			EGLN1	ZNF586	IGDCC4			EGLN1		EGLN1
MAP3K13	ZNF567	NEUROG3			MAP3K13	ZNF567	NEUROG3			MAP3K13		MAP3K13
PRRC2C	KIAA1958	HK2			PRRC2C	KIAA1958	HK2			PRRC2C		PRRC2C
CEP85L	SH3GL3	MLLT4			CEP85L	SH3GL3	MLLT4			CEP85L		CEP85L
RBM6	ZBTB25	UBXN6			RBM6	ZBTB25	UBXN6			RBM6		RBM6
EXOC3L2	UBA5	KIAA1462			EXOC3L2	UBA5	KIAA1462			EXOC3L2		EXOC3L2
CDC37L1	COMMD2	CYSLTR1			CDC37L1	COMMD2	CYSLTR1			CDC37L1		CDC37L1
NRP2	USP38	FGD4			NRP2	USP38	FGD4			NRP2		NRP2
SCOC	MKS1	FAM134C			SCOC	MKS1	FAM134C			SCOC		SCOC
HERC6	ASH2L	SPTLC3			HERC6	ASH2L	SPTLC3			HERC6		HERC6
GNAT1	TNIP3	SYT2			GNAT1	TNIP3	SYT2			GNAT1		GNAT1
DRD1	CBX8	GAS2L1			DRD1	CBX8	GAS2L1			DRD1		DRD1
CPD	C10orf84	ATP11C			CPD	C10orf84	ATP11C			CPD		CPD
CXCR5	ALG14	PBLD			CXCR5	ALG14	PBLD			CXCR5		CXCR5
PDIA6	ERCC1	PRPF4B			PDIA6	ERCC1	PRPF4B			PDIA6		PDIA6
RBBP6	TMEM167A	IL6ST			RBBP6	TMEM167A	IL6ST			RBBP6		RBBP6
PIK3R1	STX7	GPR61			PIK3R1	STX7	GPR61			PIK3R1		PIK3R1
USP15	ZSCAN2	PHB			USP15	ZSCAN2	PHB			USP15		USP15
ADRB2	LOC26010	IQCK			ADRB2	LOC26010	IQCK			ADRB2		ADRB2
WNT7A	COMMD7	DCTN5			WNT7A	COMMD7	DCTN5			WNT7A		WNT7A
HIGD1A	METT5D1	NIT1			HIGD1A	METT5D1	NIT1			HIGD1A		HIGD1A
QKI	SERPINB5	KLHDC7A			QKI	SERPINB5	KLHDC7A			QKI		QKI
DMTF1	TMEM165	PSME4			DMTF1	TMEM165	PSME4			DMTF1		DMTF1
LRP6	AVPI1	KLK2			LRP6	AVPI1	KLK2			LRP6		LRP6
BZW1	SLC25A24	GABBR1			BZW1	SLC25A24	GABBR1			BZW1		BZW1
FAM81A	C11orf59	ERC2			FAM81A	C11orf59	ERC2			FAM81A		FAM81A
SMIM13	CILP2	ARHGAP11A			SMIM13	CILP2	ARHGAP11A			SMIM13		SMIM13
GLS2	SLC39A3	SMU1			GLS2	SLC39A3	SMU1			GLS2		GLS2
MOB4	PRKACB	RCAN2			MOB4	PRKACB	RCAN2			MOB4		MOB4
KCNG4	ING4	AMOTL2			KCNG4	ING4	AMOTL2			KCNG4		KCNG4
HMGA1	RPAIN	SGSM2			HMGA1	RPAIN	SGSM2			HMGA1		HMGA1
MYO5B	ING1	GM2A			MYO5B	ING1	GM2A			MYO5B		MYO5B
SPTBN2	FRMD5	SYK			SPTBN2	FRMD5	SYK			SPTBN2		SPTBN2
CLUH	KIAA0754	HSPA5			CLUH	KIAA0754	HSPA5			CLUH		CLUH
SLC36A1	GGA1	LUM			SLC36A1	GGA1	LUM			SLC36A1		SLC36A1
TENM2	APOD	ARAP2			TENM2	APOD	ARAP2			TENM2		TENM2
PDE3B	TMEM128	MPHOSPH6			PDE3B	TMEM128	MPHOSPH6			PDE3B		PDE3B
HTR4	CHST15	VSX2			HTR4	CHST15	VSX2			HTR4		HTR4
ATXN7L3	EFCAB4B	FAT2			ATXN7L3	EFCAB4B	FAT2			ATXN7L3		ATXN7L3
IKBKB	BEND3	COG8			IKBKB	BEND3	COG8			IKBKB		IKBKB
CHUK	SMNDC1	ANO10			CHUK	SMNDC1	ANO10			CHUK		CHUK
USP44	GNA14	SPN			USP44	GNA14	SPN			USP44		USP44
WWC1	ZNF43	SMG6			WWC1	ZNF43	SMG6			WWC1		WWC1
SIPA1L2	THAP7	TRAM2			SIPA1L2	THAP7	TRAM2			SIPA1L2		SIPA1L2
MCU	PCDH20	MAP1LC3C			MCU	PCDH20	MAP1LC3C			MCU		MCU
SSR1	SLC35C2	MXD3			SSR1	SLC35C2	MXD3			SSR1		SSR1
CUX1	TMTC3	KCMF1			CUX1	TMTC3	KCMF1			CUX1		CUX1
RUNDC3B	ZNF75D	MS4A10			RUNDC3B	ZNF75D	MS4A10			RUNDC3B		RUNDC3B
PEX13	CSNK1G2	ST3GAL4			PEX13	CSNK1G2	ST3GAL4			PEX13		PEX13
UNC5D	C11orf34	SUSD1			UNC5D	C11orf34	SUSD1			UNC5D		UNC5D
HEPHL1	TULP4	ERMP1			HEPHL1	TULP4	ERMP1			HEPHL1		HEPHL1
SLC4A4	STAT5B	COG3			SLC4A4	STAT5B	COG3			SLC4A4		SLC4A4
HECTD1	FCGR3A	CACUL1			HECTD1	FCGR3A	CACUL1			HECTD1		HECTD1
SNX16	FCGR3B	PAGE1			SNX16	FCGR3B	PAGE1			SNX16		SNX16
VPS4A	RNF39	GTPBP4			VPS4A	RNF39	GTPBP4			VPS4A		VPS4A
IVNS1ABP	HPS1	C19orf44			IVNS1ABP	HPS1	C19orf44			IVNS1ABP		IVNS1ABP
MASP1	BLK	SF3A2			MASP1	BLK	SF3A2			MASP1		MASP1
NAV1	NOL5A	FAM111A			NAV1	NOL5A	FAM111A			NAV1		NAV1
RET	NUDT16L1	CCNE2			RET	NUDT16L1	CCNE2			RET		RET
MTFR1L	HSH2D	ENTPD5			MTFR1L	HSH2D	ENTPD5			MTFR1L		MTFR1L
SLC6A11	MINPP1	GRIA1			SLC6A11	MINPP1	GRIA1			SLC6A11		SLC6A11
RELN	APCDD1L	TNRC6C			RELN	APCDD1L	TNRC6C			RELN		RELN
DDX3Y	NOTCH2NL	UBE2D4			DDX3Y	NOTCH2NL	UBE2D4			DDX3Y		DDX3Y
DEPDC4	CCNE1	NPL			DEPDC4	CCNE1	NPL			DEPDC4		DEPDC4
ANXA11	FAM70A	CCDC109B			ANXA11	FAM70A	CCDC109B			ANXA11		ANXA11
RFK	FRMPD1	FAM138A			RFK	FRMPD1	FAM138A			RFK		RFK
KPNA3	SLC9A7	MINA			KPNA3	SLC9A7	MINA			KPNA3		KPNA3
ST8SIA3	RNF217	TUBA3D			ST8SIA3	RNF217	TUBA3D			ST8SIA3		ST8SIA3
TARBP2	MIPOL1	ANKRD17			TARBP2	MIPOL1	ANKRD17			TARBP2		TARBP2
USP3	PTHLH	ACACA			USP3	PTHLH	ACACA			USP3		USP3
GALNT7	ARL3	CTTNBP2NL			GALNT7	ARL3	CTTNBP2NL			GALNT7		GALNT7
LGR5	ARMCX2	ZNF333			LGR5	ARMCX2	ZNF333			LGR5		LGR5
MYEF2	CDC37L1	C1orf88			MYEF2	CDC37L1	C1orf88			MYEF2		MYEF2
YRDC	WNT3A	PRKAR2A			YRDC	WNT3A	PRKAR2A			YRDC		YRDC
ARHGAP12	BDNF-AS	ABCF3			ARHGAP12	BDNF-AS	ABCF3			ARHGAP12		ARHGAP12
SLC39A10	ANO3	DTNA			SLC39A10	ANO3	DTNA			SLC39A10		SLC39A10
KIF3B	MAFK	DKK3			KIF3B	MAFK	DKK3			KIF3B		KIF3B
SYPL1	RECK	SLC26A2			SYPL1	RECK	SLC26A2			SYPL1		SYPL1
OGT	CDCA4	AMOTL1			OGT	CDCA4	AMOTL1			OGT		OGT
UNC13A	GADD45G	PARM1			UNC13A	GADD45G	PARM1			UNC13A		UNC13A
YWHAH	TARBP2	LGI4			YWHAH	TARBP2	LGI4			YWHAH		YWHAH
SOBP	CLCN3	CYP2C9			SOBP	CLCN3	CYP2C9			SOBP		SOBP
SLC35G1	CCNT2	APMAP			SLC35G1	CCNT2	APMAP			SLC35G1		SLC35G1
GFAP	SPRED1	RTN4			GFAP	SPRED1	RTN4			GFAP		GFAP
PIP4P1	COL24A1	SULT4A1			PIP4P1	COL24A1	SULT4A1			PIP4P1		PIP4P1
SPAG7	MEOX2	STK16			SPAG7	MEOX2	STK16			SPAG7		SPAG7
IARS	LRRC7	TGFBR1			IARS	LRRC7	TGFBR1			IARS		IARS
CDK8	CUL2	PRSS23			CDK8	CUL2	PRSS23			CDK8		CDK8
CYP2S1	GRM7	GBAS			CYP2S1	GRM7	GBAS			CYP2S1		CYP2S1
TUBA4A	ASH1L	TMED9			TUBA4A	ASH1L	TMED9			TUBA4A		TUBA4A
RSPO3	FLJ36070	UBE2Z			RSPO3	FLJ36070	UBE2Z			RSPO3		RSPO3
DPY19L4	SEPTIN6	KIAA1671			DPY19L4	SEPTIN6	KIAA1671			DPY19L4		DPY19L4
COPS7B	CSPG5	ORMDL1			COPS7B	CSPG5	ORMDL1			COPS7B		COPS7B
NF1	YWHAQ	HIBCH			NF1	YWHAQ	HIBCH			NF1		NF1
KCNN4	WBP11	MPZL1			KCNN4	WBP11	MPZL1			KCNN4		KCNN4
SESN1	ANKIB1	POU6F1			SESN1	ANKIB1	POU6F1			SESN1		SESN1
SON	MKNK1	PHF20			SON	MKNK1	PHF20			SON		SON
NOB1	RSPO3	C17orf67			NOB1	RSPO3	C17orf67			NOB1		NOB1
WBP11	PLSCR4	CRYBA1			WBP11	PLSCR4	CRYBA1			WBP11		WBP11
DENND2C	SLC35G1	HAUS5			DENND2C	SLC35G1	HAUS5			DENND2C		DENND2C
NUFIP2	MYLK	ARMC10			NUFIP2	MYLK	ARMC10			NUFIP2		NUFIP2
ARHGAP20	ZDHHC14	NID1			ARHGAP20	ZDHHC14	NID1			ARHGAP20		ARHGAP20
RAB9A	AQP11	FAXC			RAB9A	AQP11	FAXC			RAB9A		RAB9A
BTG2	RBBP6	MAP3K4			BTG2	RBBP6	MAP3K4			BTG2		BTG2
RBM12	CMC4	ANHX			RBM12	CMC4	ANHX			RBM12		RBM12
ZNHIT6	QKI	FBXW4			ZNHIT6	QKI	FBXW4			ZNHIT6		ZNHIT6
RICTOR	ITPR1	SLC22A13			RICTOR	ITPR1	SLC22A13			RICTOR		RICTOR
CD80	EGLN1	TBC1D23			CD80	EGLN1	TBC1D23			CD80		CD80
PDK4	TRPC1	CLDN6			PDK4	TRPC1	CLDN6			PDK4		PDK4
FAM110C	KCNU1	KRT73			FAM110C	KCNU1	KRT73			FAM110C		FAM110C
LRP2	LONP1	HAL			LRP2	LONP1	HAL			LRP2		LRP2
ACOX1	SIRT4	ASB5			ACOX1	SIRT4	ASB5			ACOX1		ACOX1
GCC2	LHX3	N4BP2			GCC2	LHX3	N4BP2			GCC2		GCC2
MAN2A2	RRAGA	HIP1			MAN2A2	RRAGA	HIP1			MAN2A2		MAN2A2
GPN1	GGA3	CST9			GPN1	GGA3	CST9			GPN1		GPN1
SSTR3	ASNSD1	PRKD3			SSTR3	ASNSD1	PRKD3			SSTR3		SSTR3
RUNX1T1	VPS4A	DLG3			RUNX1T1	VPS4A	DLG3			RUNX1T1		RUNX1T1
TRAM1	ZNF705A	SCD			TRAM1	ZNF705A	SCD			TRAM1		TRAM1
SNRPB2	HTR2A	NECAP1			SNRPB2	HTR2A	NECAP1			SNRPB2		SNRPB2
OTX1	EMC4	PDLIM5			OTX1	EMC4	PDLIM5			OTX1		OTX1
PELI2	TMEM100	GLT25D2			PELI2	TMEM100	GLT25D2			PELI2		PELI2
TMEM199	C8orf4	TMEM52			TMEM199	C8orf4	TMEM52			TMEM199		TMEM199
NFATC3	KIF21A	DLEU2L			NFATC3	KIF21A	DLEU2L			NFATC3		NFATC3
MAP3K9	ZCCHC3	B3GALT6			MAP3K9	ZCCHC3	B3GALT6			MAP3K9		MAP3K9
ELAC1	FCHSD1	UGGT1			ELAC1	FCHSD1	UGGT1			ELAC1		ELAC1
ANKRD46	PAFAH1B1	NOMO3			ANKRD46	PAFAH1B1	NOMO3			ANKRD46		ANKRD46
MOV10	GLT1D1	FAIM2			MOV10	GLT1D1	FAIM2			MOV10		MOV10
CAPZA2	KLHDC8B	SETD8			CAPZA2	KLHDC8B	SETD8			CAPZA2		CAPZA2
CREBRF	PTCH1	GPC1			CREBRF	PTCH1	GPC1			CREBRF		CREBRF
ELMOD1	SEMA6D	IL20RA			ELMOD1	SEMA6D	IL20RA			ELMOD1		ELMOD1
RBM24	PPIL1	DHX8			RBM24	PPIL1	DHX8			RBM24		RBM24
PLEKHA1	ATXN2	CD83			PLEKHA1	ATXN2	CD83			PLEKHA1		PLEKHA1
ZC2HC1A	XDH	RIF1			ZC2HC1A	XDH	RIF1			ZC2HC1A		ZC2HC1A
PTPRD	CD80	ZKSCAN4			PTPRD	CD80	ZKSCAN4			PTPRD		PTPRD
NSG1	APP	PI4K2B			NSG1	APP	PI4K2B			NSG1		NSG1
FLT3	LYRM5	RCL1			FLT3	LYRM5	RCL1			FLT3		FLT3
NCS1	SNAP25	ADPRH			NCS1	SNAP25	ADPRH			NCS1		NCS1
ACVR2B	SLC2A14	JAZF1			ACVR2B	SLC2A14	JAZF1			ACVR2B		ACVR2B
SAV1	SLC2A3	ANKRD12			SAV1	SLC2A3	ANKRD12			SAV1		SAV1
GGA3	RBM6	ABCF2			GGA3	RBM6	ABCF2			GGA3		GGA3
RIMKLB	CDK5R1	PCDHA8			RIMKLB	CDK5R1	PCDHA8			RIMKLB		RIMKLB
ZDHHC15	PLEKHA1	HNRNPD			ZDHHC15	PLEKHA1	HNRNPD			ZDHHC15		ZDHHC15
ZCCHC2	ZSWIM3	PCDHAC2			ZCCHC2	ZSWIM3	PCDHAC2			ZCCHC2		ZCCHC2
SEH1L	RNF111	C1orf173			SEH1L	RNF111	C1orf173			SEH1L		SEH1L
SNTB2	IKBKB	NFAT5			SNTB2	IKBKB	NFAT5			SNTB2		SNTB2
BCL2L2	CEP55	EFNA3			BCL2L2	CEP55	EFNA3			BCL2L2		BCL2L2
CCDC88C	OMG	ATP11A			CCDC88C	OMG	ATP11A			CCDC88C		CCDC88C
RAB30	PCDHAC1	TMEM41A			RAB30	PCDHAC1	TMEM41A			RAB30		RAB30
DENND4A	SEH1L	SAMD4A			DENND4A	SEH1L	SAMD4A			DENND4A		DENND4A
DYNC1LI2	NDNL2	DCLK2			DYNC1LI2	NDNL2	DCLK2			DYNC1LI2		DYNC1LI2
ABCF3	TMEM55A	RNF152			ABCF3	TMEM55A	RNF152			ABCF3		ABCF3
EXT2	SMAD7	FARSA			EXT2	SMAD7	FARSA			EXT2		EXT2
ZBTB20	CRYZL1	HECW1			ZBTB20	CRYZL1	HECW1			ZBTB20		ZBTB20
LAMC1	OSCAR	WHSC2			LAMC1	OSCAR	WHSC2			LAMC1		LAMC1
ARMCX2	PSAT1	ECHDC3			ARMCX2	PSAT1	ECHDC3			ARMCX2		ARMCX2
PPP6R3	ZBTB39	HERPUD2			PPP6R3	ZBTB39	HERPUD2			PPP6R3		PPP6R3
HELZ	RFWD2	NF1			HELZ	RFWD2	NF1			HELZ		HELZ
NSMF	TFAP2D	CGN			NSMF	TFAP2D	CGN			NSMF		NSMF
HMBOX1	TMEM55B	FNDC3B			HMBOX1	TMEM55B	FNDC3B			HMBOX1		HMBOX1
KCTD8	PSMD7	DNASE1L2			KCTD8	PSMD7	DNASE1L2			KCTD8		KCTD8
ZNF548	TACC1	G3BP1			ZNF548	TACC1	G3BP1			ZNF548		ZNF548
PPT2	SSU72	ANKRD13A			PPT2	SSU72	ANKRD13A			PPT2		PPT2
ATF6	BTAF1	YWHAG			ATF6	BTAF1	YWHAG			ATF6		ATF6
CARM1	PCMT1	SRSF2			CARM1	PCMT1	SRSF2			CARM1		CARM1
IHH	AGO4	WBSCR17			IHH	AGO4	WBSCR17			IHH		IHH
GOLGA1	CRYM	ETV3			GOLGA1	CRYM	ETV3			GOLGA1		GOLGA1
TSC22D2	C20orf39	AL355390.1			TSC22D2	C20orf39	AL355390.1			TSC22D2		TSC22D2
UTP25	ZNF622	RINL			UTP25	ZNF622	RINL			UTP25		UTP25
CLDN12	EIF4B	PANX1			CLDN12	EIF4B	PANX1			CLDN12		CLDN12
AGO1	CASR	JPH1			AGO1	CASR	JPH1			AGO1		AGO1
EYA1	NISCH	SLC25A42			EYA1	NISCH	SLC25A42			EYA1		EYA1
ATXN7L3B	STK33	SALL2			ATXN7L3B	STK33	SALL2			ATXN7L3B		ATXN7L3B
EPC1	CNTNAP1	AC093802.1			EPC1	CNTNAP1	AC093802.1			EPC1		EPC1
CHIC1	GABARAPL1	LINC00636			CHIC1	GABARAPL1	LINC00636			CHIC1		CHIC1
SLC2A14	PANK1	DPT			SLC2A14	PANK1	DPT			SLC2A14		SLC2A14
AMMECR1	GPATCH8	CCDC80			AMMECR1	GPATCH8	CCDC80			AMMECR1		AMMECR1
LYPLA2	SVEP1	NTMT1			LYPLA2	SVEP1	NTMT1			LYPLA2		LYPLA2
NRBP1	SGK1	UGT8			NRBP1	SGK1	UGT8			NRBP1		NRBP1
CMC4	CASC1	CTNNBIP1			CMC4	CASC1	CTNNBIP1			CMC4		CMC4
AREL1	CMTM1	BLOC1S6			AREL1	CMTM1	BLOC1S6			AREL1		AREL1
HOXA10	CDK17	EXOC4			HOXA10	CDK17	EXOC4			HOXA10		HOXA10
SOX6	TPD52L3	CDT1			SOX6	TPD52L3	CDT1			SOX6		SOX6
LDLRAD2	MYCBP2	PRLR			LDLRAD2	MYCBP2	PRLR			LDLRAD2		LDLRAD2
VTI1B	TLE4	USP19			VTI1B	TLE4	USP19			VTI1B		VTI1B
FAM122B	FGFR1	AMIGO3			FAM122B	FGFR1	AMIGO3			FAM122B		FAM122B
CCDC83	POLR3F	PARP14			CCDC83	POLR3F	PARP14			CCDC83		CCDC83
COBLL1	ZCCHC5	PRKAG2			COBLL1	ZCCHC5	PRKAG2			COBLL1		COBLL1
SALL3	SYT4	HMOX2			SALL3	SYT4	HMOX2			SALL3		SALL3
LOC100130451	KARS	PIK3C3			LOC100130451	KARS	PIK3C3			LOC100130451		LOC100130451
FAM135A	SRPR	LIX1L			FAM135A	SRPR	LIX1L			FAM135A		FAM135A
ADAMTS6	CBX4	CEP85			ADAMTS6	CBX4	CEP85			ADAMTS6		ADAMTS6
TMEM74B	KIF5A	C16orf72			TMEM74B	KIF5A	C16orf72			TMEM74B		TMEM74B
SYT4	CPEB2	POU4F1			SYT4	CPEB2	POU4F1			SYT4		SYT4
STXBP1	NXPH1	PTCH2			STXBP1	NXPH1	PTCH2			STXBP1		STXBP1
IGF1R	COL12A1	LCE6A			IGF1R	COL12A1	LCE6A			IGF1R		IGF1R
PLRG1	CLDN12	GGA3			PLRG1	CLDN12	GGA3			PLRG1		PLRG1
IGF2R	MED26	TMEM45B			IGF2R	MED26	TMEM45B			IGF2R		IGF2R
ARPP19	GOLGA1	NWD1			ARPP19	GOLGA1	NWD1			ARPP19		ARPP19
MYRIP	SPTLC1	ELMOD1			MYRIP	SPTLC1	ELMOD1			MYRIP		MYRIP
ACSL4	PPM1D	METTL13			ACSL4	PPM1D	METTL13			ACSL4		ACSL4
CDC27	N4BP1	COL9A2			CDC27	N4BP1	COL9A2			CDC27		CDC27
UROS	NFS1	ACAD9			UROS	NFS1	ACAD9			UROS		UROS
SLC2A3	BMX	NKAP			SLC2A3	BMX	NKAP			SLC2A3		SLC2A3
WNT4	C3orf27	GPR107			WNT4	C3orf27	GPR107			WNT4		WNT4
ZNF275	CNOT6L	GPM6B			ZNF275	CNOT6L	GPM6B			ZNF275		ZNF275
RSBN1	PPIF	SYT6			RSBN1	PPIF	SYT6			RSBN1		RSBN1
BMPR1A	EN2	C20orf96			BMPR1A	EN2	C20orf96			BMPR1A		BMPR1A
CDHR1	ATG9A	TAF8			CDHR1	ATG9A	TAF8			CDHR1		CDHR1
IL7R	SCN2A	NRARP			IL7R	SCN2A	NRARP			IL7R		IL7R
FAM89A	FAM91A1	GTDC1			FAM89A	FAM91A1	GTDC1			FAM89A		FAM89A
RTN4	ANKRD46	APRT			RTN4	ANKRD46	APRT			RTN4		RTN4
ST7L	PHF19	MSR1			ST7L	PHF19	MSR1			ST7L		ST7L
MAP7	ELMOD1	GOT2			MAP7	ELMOD1	GOT2			MAP7		MAP7
SMURF2	SLC41A2	KCNA3			SMURF2	SLC41A2	KCNA3			SMURF2		SMURF2
TGIF2	PPT1	CLDN1			TGIF2	PPT1	CLDN1			TGIF2		TGIF2
RAD50	FAM73A	RGMB			RAD50	FAM73A	RGMB			RAD50		RAD50
MBNL2	PDLIM5	ZBTB10			MBNL2	PDLIM5	ZBTB10			MBNL2		MBNL2
FGF9	ZNF548	CLUAP1			FGF9	ZNF548	CLUAP1			FGF9		FGF9
CD3E	PAQR3	EMB			CD3E	PAQR3	EMB			CD3E		CD3E
MIB1	CD28	FCRL5			MIB1	CD28	FCRL5			MIB1		MIB1
C1QL3	XPO7	POLI			C1QL3	XPO7	POLI			C1QL3		C1QL3
DLEU7	GNAI3	SKOR1			DLEU7	GNAI3	SKOR1			DLEU7		DLEU7
TMEM135	PRKAR1A	DYNLL2			TMEM135	PRKAR1A	DYNLL2			TMEM135		TMEM135
ISM2	FAM81A	TNFRSF13B			ISM2	FAM81A	TNFRSF13B			ISM2		ISM2
ATG13	BTG2	MAP7D2			ATG13	BTG2	MAP7D2			ATG13		ATG13
RGMA	SLN	RP11-363G10.2			RGMA	SLN	RP11-363G10.2			RGMA		RGMA
EPB41L4B	ZMYM2	ACSL5			EPB41L4B	ZMYM2	ACSL5			EPB41L4B		EPB41L4B
SH3GL2	MBNL2	PPP1R17			SH3GL2	MBNL2	PPP1R17			SH3GL2		SH3GL2
ANLN	ATXN7L1	SLC25A12			ANLN	ATXN7L1	SLC25A12			ANLN		ANLN
SUZ12	PEX13	B4GALNT3			SUZ12	PEX13	B4GALNT3			SUZ12		SUZ12
FNTA	GORASP2	SNX30			FNTA	GORASP2	SNX30			FNTA		FNTA
G0S2	SYNJ1	ATRNL1			G0S2	SYNJ1	ATRNL1			G0S2		G0S2
HECTD4	AEBP2	ARHGAP42			HECTD4	AEBP2	ARHGAP42			HECTD4		HECTD4
TMEM154	CCDC19	CDH11			TMEM154	CCDC19	CDH11			TMEM154		TMEM154
RIF1	TRIM9	C1QL4			RIF1	TRIM9	C1QL4			RIF1		RIF1
SESTD1	YWHAH	MRS2			SESTD1	YWHAH	MRS2			SESTD1		SESTD1
RORA	RTN4	PPL			RORA	RTN4	PPL			RORA		RORA
CCNJL	COBLL1	SMARCD2			CCNJL	COBLL1	SMARCD2			CCNJL		CCNJL
SEMA3D	PURA	SPON2			SEMA3D	PURA	SPON2			SEMA3D		SEMA3D
ELL2	CCDC28A	ADSS			ELL2	CCDC28A	ADSS			ELL2		ELL2
PRKAR2A	BCL7A	DNAJC9-AS1			PRKAR2A	BCL7A	DNAJC9-AS1			PRKAR2A		PRKAR2A
MYT1L	KCNJ11	ZNF500			MYT1L	KCNJ11	ZNF500			MYT1L		MYT1L
KIF5A	KIF1B	C3orf72			KIF5A	KIF1B	C3orf72			KIF5A		KIF5A
SAMD10	ACVR2A	CHD9			SAMD10	ACVR2A	CHD9			SAMD10		SAMD10
POLR3F	SLC15A4	SDCBP2			POLR3F	SLC15A4	SDCBP2			POLR3F		POLR3F
UBR3	GPR63	PKNOX1			UBR3	GPR63	PKNOX1			UBR3		UBR3
TTC14	SATB2	CYBRD1			TTC14	SATB2	CYBRD1			TTC14		TTC14
BCL7A	VTI1B	GOLGA6L9			BCL7A	VTI1B	GOLGA6L9			BCL7A		BCL7A
SVIP	USP15	FAM60A			SVIP	USP15	FAM60A			SVIP		SVIP
PRDM11	C20orf46	CAPN6			PRDM11	C20orf46	CAPN6			PRDM11		PRDM11
CNTNAP1	CAPZA2	LRRC8D			CNTNAP1	CAPZA2	LRRC8D			CNTNAP1		CNTNAP1
CPSF7	C14orf129	SREK1IP1			CPSF7	C14orf129	SREK1IP1			CPSF7		CPSF7
PTCH1	AGTR2	TMEM86B			PTCH1	AGTR2	TMEM86B			PTCH1		PTCH1
EML6	MBD1	NPR2			EML6	MBD1	NPR2			EML6		EML6
PID1	PTPN3	MAP2K3			PID1	PTPN3	MAP2K3			PID1		PID1
DNAJA2	BCL2L2	FAM133A			DNAJA2	BCL2L2	FAM133A			DNAJA2		DNAJA2
SIAH1	ACSBG2	TIMM22			SIAH1	ACSBG2	TIMM22			SIAH1		SIAH1
LCOR	SMURF1	BTBD3			LCOR	SMURF1	BTBD3			LCOR		LCOR
OTUD4	ARHGAP18	EYA1			OTUD4	ARHGAP18	EYA1			OTUD4		OTUD4
ENAH	NEK10	MMD			ENAH	NEK10	MMD			ENAH		ENAH
PHACTR2	RAB3B	GPATCH2			PHACTR2	RAB3B	GPATCH2			PHACTR2		PHACTR2
SLC35B2	SALL4	CST9L			SLC35B2	SALL4	CST9L			SLC35B2		SLC35B2
KBTBD2	KRTAP11-1	THEMIS2			KBTBD2	KRTAP11-1	THEMIS2			KBTBD2		KBTBD2
BCAP29	DDI1	FCHSD1			BCAP29	DDI1	FCHSD1			BCAP29		BCAP29
EIF3A	UBE4B	CTNND1			EIF3A	UBE4B	CTNND1			EIF3A		EIF3A
HSPE1-MOB4	HTR4	FAM110C			HSPE1-MOB4	HTR4	FAM110C			HSPE1-MOB4		HSPE1-MOB4
MDN1	LMO7	IL7R			MDN1	LMO7	IL7R			MDN1		MDN1
PSKH1	YRDC	EFR3A			PSKH1	YRDC	EFR3A			PSKH1		PSKH1
LHX3	AKT3	ZNF548			LHX3	AKT3	ZNF548			LHX3		LHX3
SLC15A4	SESN1	NPR3			SLC15A4	SESN1	NPR3			SLC15A4		SLC15A4
USP9X	KCNH4	CERK			USP9X	KCNH4	CERK			USP9X		USP9X
NISCH	UBQLNL	LRRK1			NISCH	UBQLNL	LRRK1			NISCH		NISCH
ERC2	MOB4	USP24			ERC2	MOB4	USP24			ERC2		ERC2
PPIF	WNT7A	TBC1D12			PPIF	WNT7A	TBC1D12			PPIF		PPIF
ZNF423	TMEM70	PRKCI			ZNF423	TMEM70	PRKCI			ZNF423		ZNF423
RAF1	MYCL1	NSUN7			RAF1	MYCL1	NSUN7			RAF1		RAF1
SUSD6	DDX3Y	ECE2			SUSD6	DDX3Y	ECE2			SUSD6		SUSD6
BCL2	ZBTB33	ZNF705D			BCL2	ZBTB33	ZNF705D			BCL2		BCL2
CUL2	IFT74	LRRC47			CUL2	IFT74	LRRC47			CUL2		CUL2
YAP1	ANLN	TXNDC17			YAP1	ANLN	TXNDC17			YAP1		YAP1
GNAI3	TDGF1P3	FAM102B			GNAI3	TDGF1P3	FAM102B			GNAI3		GNAI3
ATP7A	KCTD8	CBLC			ATP7A	KCTD8	CBLC			ATP7A		ATP7A
KLHL18	BFAR	GALC			KLHL18	BFAR	GALC			KLHL18		KLHL18
ATP13A3	FBXW7	CPEB3			ATP13A3	FBXW7	CPEB3			ATP13A3		ATP13A3
LOC390877	MASP1	C9orf41			LOC390877	MASP1	C9orf41			LOC390877		LOC390877
HMGA2	FCRLB	MPC1			HMGA2	FCRLB	MPC1			HMGA2		HMGA2
PLXNA2	TLK1	CD274			PLXNA2	TLK1	CD274			PLXNA2		PLXNA2
SLC1A2	ARFGAP2	GABARAPL3			SLC1A2	ARFGAP2	GABARAPL3			SLC1A2		SLC1A2
ADAMTSL3	SIPA1L2	ZKSCAN2			ADAMTSL3	SIPA1L2	ZKSCAN2			ADAMTSL3		ADAMTSL3
MAPRE1	UBR3	PGM1			MAPRE1	UBR3	PGM1			MAPRE1		MAPRE1
C2orf72	CYP26B1	NISCH			C2orf72	CYP26B1	NISCH			C2orf72		C2orf72
RAB10	FASN	P4HA2			RAB10	FASN	P4HA2			RAB10		RAB10
GNAQ	CHD6	C9orf35			GNAQ	CHD6	C9orf35			GNAQ		GNAQ
FAM122A	PRDM4	FYCO1			FAM122A	PRDM4	FYCO1			FAM122A		FAM122A
TMEM121B	THYN1	DYNLT3			TMEM121B	THYN1	DYNLT3			TMEM121B		TMEM121B
MIGA1	DNAJB4	VPS13D			MIGA1	DNAJB4	VPS13D			MIGA1		MIGA1
RTF1	CIDEB	SPDYE1			RTF1	CIDEB	SPDYE1			RTF1		RTF1
SCAI	FAM134A	TNPO1			SCAI	FAM134A	TNPO1			SCAI		SCAI
CBFA2T3	CC2D1B	SIAH1			CBFA2T3	CC2D1B	SIAH1			CBFA2T3		CBFA2T3
UHMK1	SOS2	TRAM1			UHMK1	SOS2	TRAM1			UHMK1		UHMK1
OSCP1	TBPL1	SWAP70			OSCP1	TBPL1	SWAP70			OSCP1		OSCP1
CAMSAP1	SNRNP48	UBASH3A			CAMSAP1	SNRNP48	UBASH3A			CAMSAP1		CAMSAP1
KIF1C	ACSBG1	ZBTB9			KIF1C	ACSBG1	ZBTB9			KIF1C		KIF1C
NEDD9	HECTD1	XPR1			NEDD9	HECTD1	XPR1			NEDD9		NEDD9
LYNX1	PAPPA	CA8			LYNX1	PAPPA	CA8			LYNX1		LYNX1
RAB40AL	SNRK	RGPD5			RAB40AL	SNRK	RGPD5			RAB40AL		RAB40AL
PTAR1	RBM24	SLITRK6			PTAR1	RBM24	SLITRK6			PTAR1		PTAR1
NUAK2	ZC3H6	EIF4EBP2			NUAK2	ZC3H6	EIF4EBP2			NUAK2		NUAK2
RIC1	NUP50	KCNK1			RIC1	NUP50	KCNK1			RIC1		RIC1
MMD	ANKS1A	MMP3			MMD	ANKS1A	MMP3			MMD		MMD
CCDC85C	TSPAN5	PLAGL1			CCDC85C	TSPAN5	PLAGL1			CCDC85C		CCDC85C
SATB2	SLC20A2	ADAMTS3			SATB2	SLC20A2	ADAMTS3			SATB2		SATB2
ZSWIM3	LSM11	SH2D3C			ZSWIM3	LSM11	SH2D3C			ZSWIM3		ZSWIM3
PDIK1L	SH2D2A	MBNL2			PDIK1L	SH2D2A	MBNL2			PDIK1L		PDIK1L
CREBL2	TMEM217	PFKFB2			CREBL2	TMEM217	PFKFB2			CREBL2		CREBL2
RAPH1	CCND2	PIAS2			RAPH1	CCND2	PIAS2			RAPH1		RAPH1
GLRX	ALAD	E2F3			GLRX	ALAD	E2F3			GLRX		GLRX
PTPRJ	SLC25A22	AP2B1			PTPRJ	SLC25A22	AP2B1			PTPRJ		PTPRJ
TRMT9B	RNF138	JARID2			TRMT9B	RNF138	JARID2			TRMT9B		TRMT9B
SLC6A4	KIAA0895	TMEM199			SLC6A4	KIAA0895	TMEM199			SLC6A4		SLC6A4
CALU	SNCG	F2RL1			CALU	SNCG	F2RL1			CALU		CALU
SLC39A9	TARBP1	PIP4K2C			SLC39A9	TARBP1	PIP4K2C			SLC39A9		SLC39A9
CCND3	SOCS5	PTPDC1			CCND3	SOCS5	PTPDC1			CCND3		CCND3
TOX3	RBM12	RYBP			TOX3	RBM12	RYBP			TOX3		TOX3
CLDN2	MYT1L	AURKAIP1			CLDN2	MYT1L	AURKAIP1			CLDN2		CLDN2
ESRRA	BEST3	PTPRM			ESRRA	BEST3	PTPRM			ESRRA		ESRRA
TFAP2D	BTRC	C14orf45			TFAP2D	BTRC	C14orf45			TFAP2D		TFAP2D
USP12	RAB10	RNF169			USP12	RAB10	RNF169			USP12		USP12
FAT4	ANKRD29	EIF3A			FAT4	ANKRD29	EIF3A			FAT4		FAT4
SNRK	KRT20	GPR124			SNRK	KRT20	GPR124			SNRK		SNRK
IRAK2	ZNF609	MED26			IRAK2	ZNF609	MED26			IRAK2		IRAK2
NOTCH2	FAM135A	PLEKHA5			NOTCH2	FAM135A	PLEKHA5			NOTCH2		NOTCH2
CARD10	CCDC83	PWWP2B			CARD10	CCDC83	PWWP2B			CARD10		CARD10
BOLA3	ANAPC13	CD302			BOLA3	ANAPC13	CD302			BOLA3		BOLA3
KCNQ5	SWAP70	TMEM135			KCNQ5	SWAP70	TMEM135			KCNQ5		KCNQ5
MLYCD	ESPN	EPPK1			MLYCD	ESPN	EPPK1			MLYCD		MLYCD
ZNF705E	USP42	CD2AP			ZNF705E	USP42	CD2AP			ZNF705E		ZNF705E
C16orf72	FUBP1	CNKSR2			C16orf72	FUBP1	CNKSR2			C16orf72		C16orf72
FKBP1A	HOXC8	RELN			FKBP1A	HOXC8	RELN			FKBP1A		FKBP1A
KCNU1	CLOCK	YARS2			KCNU1	CLOCK	YARS2			KCNU1		KCNU1
IST1	SIAH1	PRRC2B			IST1	SIAH1	PRRC2B			IST1		IST1
PDCD1	SYDE2	MSRB2			PDCD1	SYDE2	MSRB2			PDCD1		PDCD1
YOD1	ICOS	ZFHX4			YOD1	ICOS	ZFHX4			YOD1		YOD1
DNAJC16	TBRG1	SERPINB7			DNAJC16	TBRG1	SERPINB7			DNAJC16		DNAJC16
SLC13A1	PRPH2	C6orf57			SLC13A1	PRPH2	C6orf57			SLC13A1		SLC13A1
ZNF117	SLC45A2	MYLK			ZNF117	SLC45A2	MYLK			ZNF117		ZNF117
PSAT1	LRIG1	KAL1			PSAT1	LRIG1	KAL1			PSAT1		PSAT1
PPFIA2	C9orf150	TTC21B			PPFIA2	C9orf150	TTC21B			PPFIA2		PPFIA2
KLHDC8B	ELL	ARL6IP5			KLHDC8B	ELL	ARL6IP5			KLHDC8B		KLHDC8B
NLRX1	SLC39A10	AC012123.1			NLRX1	SLC39A10	AC012123.1			NLRX1		NLRX1
KPNA1	RAB4B	LDLRAD2			KPNA1	RAB4B	LDLRAD2			KPNA1		KPNA1
E2F7	DCP1A	EIF5B			E2F7	DCP1A	EIF5B			E2F7		E2F7
GOLT1B	C9orf3	ZNF91			GOLT1B	C9orf3	ZNF91			GOLT1B		GOLT1B
NF2	B3GNT2	WFDC5			NF2	B3GNT2	WFDC5			NF2		NF2
CCNT2	LRP2	ABHD13			CCNT2	LRP2	ABHD13			CCNT2		CCNT2
IL10RA	ATP4B	RAP1GAP2			IL10RA	ATP4B	RAP1GAP2			IL10RA		IL10RA
MINDY2	MAP7	SERF2			MINDY2	MAP7	SERF2			MINDY2		MINDY2
DLL4	IVNS1ABP	MOB4			DLL4	IVNS1ABP	MOB4			DLL4		DLL4
HPSE2	KPNA3	MTR			HPSE2	KPNA3	MTR			HPSE2		HPSE2
ASNSD1	MYB	C18orf62			ASNSD1	MYB	C18orf62			ASNSD1		ASNSD1
RTN3	C16orf72	IL3			RTN3	C16orf72	IL3			RTN3		RTN3
MXD3	B4GALT1	MEOX2			MXD3	B4GALT1	MEOX2			MXD3		MXD3
CLCN3	CACNA2D4	SLC3A1			CLCN3	CACNA2D4	SLC3A1			CLCN3		CLCN3
PCDHA8	CHPT1	FAM195B			PCDHA8	CHPT1	FAM195B			PCDHA8		PCDHA8
PCDHAC1	JPH1	PLD1			PCDHAC1	JPH1	PLD1			PCDHAC1		PCDHAC1
LY9	USP25	SCN8A			LY9	USP25	SCN8A			LY9		LY9
RNF43	ELL2	SEL1L3			RNF43	ELL2	SEL1L3			RNF43		RNF43
YWHAQ	ATG14	ACSL3			YWHAQ	ATG14	ACSL3			YWHAQ		YWHAQ
ABTB2	LITAF	PSAT1			ABTB2	LITAF	PSAT1			ABTB2		ABTB2
PCDHAC2	PCDHA4	DIEXF			PCDHAC2	PCDHA4	DIEXF			PCDHAC2		PCDHAC2
PCDHA13	MYBL1	SVIP			PCDHA13	MYBL1	SVIP			PCDHA13		PCDHA13
NAA15	CLLU1	LDOC1			NAA15	CLLU1	LDOC1			NAA15		NAA15
ENTPD1	IFITM2	C5orf62			ENTPD1	IFITM2	C5orf62			ENTPD1		ENTPD1
FGF18	PLRG1	RNF183			FGF18	PLRG1	RNF183			FGF18		FGF18
TLR1	SNX16	ALAD			TLR1	SNX16	ALAD			TLR1		TLR1
PCDHA10	FGF13	SIM2			PCDHA10	FGF13	SIM2			PCDHA10		PCDHA10
PCDHA5	RAB11FIP2	GRAMD3			PCDHA5	RAB11FIP2	GRAMD3			PCDHA5		PCDHA5
SPRTN	E2F7	TPD52L3			SPRTN	E2F7	TPD52L3			SPRTN		SPRTN
LATS2	DMTF1	CRYM	CHD2		LATS2	DMTF1	CRYM			LATS2		LATS2
TSPYL2	LATS2	STARD9	ZBTB43		TSPYL2	LATS2	STARD9			TSPYL2		TSPYL2
PCDHA6	CLDN2	SNX16	DCUN1D1		PCDHA6	CLDN2	SNX16			PCDHA6		PCDHA6
PCDHA11	ADAMTS3	ANKRD46	TBPL1		PCDHA11	ADAMTS3	ANKRD46			PCDHA11		PCDHA11
PCDHA3	RHOBTB2	C14orf129	TUBA4A		PCDHA3	RHOBTB2	C14orf129			PCDHA3		PCDHA3
NUCKS1	SRPX	FOXP2	ENAH		NUCKS1	SRPX	FOXP2			NUCKS1		NUCKS1
CRIM1	SMPD1	GTPBP1	RAB9A		CRIM1	SMPD1	GTPBP1			CRIM1		CRIM1
ELAC2	RELN	KCNG3	DYNLL2		ELAC2	RELN	KCNG3			ELAC2		ELAC2
PRTG	EXOSC1	GNAQ	SUMO3		PRTG	EXOSC1	GNAQ			PRTG		PRTG
PCDHA4	MFN2	YWHAH	GPATCH8		PCDHA4	MFN2	YWHAH			PCDHA4		PCDHA4
SCUBE3	TTC14	ZFYVE1	ANKS1A		SCUBE3	TTC14	ZFYVE1			SCUBE3		SCUBE3
PCDHA1	HIGD1A	MFAP5	STXBP5		PCDHA1	HIGD1A	MFAP5			PCDHA1		PCDHA1
DCAF8	ZFHX4	DSEL	TRANK1		DCAF8	ZFHX4	DSEL			DCAF8		DCAF8
PCDHA7	ILDR1	GALNT4	FAM133B		PCDHA7	ILDR1	GALNT4			PCDHA7		PCDHA7
ALDH1A3	TKTL1	DZIP3	UBE2Q1		ALDH1A3	TKTL1	DZIP3			ALDH1A3		ALDH1A3
PCDHA2	CPEB3	TBC1D9	PDCD1		PCDHA2	CPEB3	TBC1D9			PCDHA2		PCDHA2
WDTC1	CLASRP	GPR135	CNTNAP1		WDTC1	CLASRP	GPR135			WDTC1		WDTC1
DEF8	VEGF	SYT4	CBX5		DEF8	VEGF	SYT4			DEF8		DEF8
WWP1	ANKRD34A	WIF1	ATXN7L3B		WWP1	ANKRD34A	WIF1			WWP1		WWP1
TRIM35	GHR	TM6SF1	TMEM87B		TRIM35	GHR	TM6SF1			TRIM35		TRIM35
PCDHA12	HOXA10	ZC2HC1A	RPS6KA6		PCDHA12	HOXA10	ZC2HC1A			PCDHA12		PCDHA12
ENTPD7	ABCG4	RAB40AL	ZNF423		ENTPD7	ABCG4	RAB40AL			ENTPD7		ENTPD7
ZDHHC23	ZNF449	CMTM1	ATXN1L		ZDHHC23	ZNF449	CMTM1			ZDHHC23		ZDHHC23
MTMR4	CCNJL	FAM199X	ATXN7L3		MTMR4	CCNJL	FAM199X			MTMR4		MTMR4
ATP1B4	FAM54B	CA2	GATAD2A		ATP1B4	FAM54B	CA2			ATP1B4		ATP1B4
LRRFIP2	CCDC18	RBM6	ATG13		LRRFIP2	CCDC18	RBM6			LRRFIP2		LRRFIP2
ACSS2	KCNQ5	HTT	ARHGDIA		ACSS2	KCNQ5	HTT			ACSS2		ACSS2
XDH	FKBP1A	NAA25	VAPB		XDH	FKBP1A	NAA25			XDH		XDH
DOLPP1	OTUB1	CD48	WNT3A		DOLPP1	OTUB1	CD48			DOLPP1		DOLPP1
DEPDC5	GLS2	B3GNT2	CBX6		DEPDC5	GLS2	B3GNT2			DEPDC5		DEPDC5
FAM160B1	LBA1	CHRM3	SEMA3A		FAM160B1	LBA1	CHRM3			FAM160B1		FAM160B1
TACC1	FLJ35767	RFWD2	USP14		TACC1	FLJ35767	RFWD2			TACC1		TACC1
TTC1	MSL1	PIGB	SPRYD3		TTC1	MSL1	PIGB			TTC1		TTC1
PNISR	RNF144B	CHRNA5	INSR		PNISR	RNF144B	CHRNA5			PNISR		PNISR
ZNF704	TUBA1A	IMPG1	EPB41L4B		ZNF704	TUBA1A	IMPG1			ZNF704		ZNF704
NEBL	AP2B1	GATC	FOSL2		NEBL	AP2B1	GATC			NEBL		NEBL
ETFRF1	PPAP2B	SYDE2	KLHL18		ETFRF1	PPAP2B	SYDE2			ETFRF1		ETFRF1
PWWP2B	EPB41L4B	MRAS	FBXL20		PWWP2B	EPB41L4B	MRAS			PWWP2B		PWWP2B
SOS2	EXOC3L2	LRRC55	TGIF2		SOS2	EXOC3L2	LRRC55			SOS2		SOS2
TRIP11	ZNF10	ELOVL7	APLN		TRIP11	ZNF10	ELOVL7			TRIP11		TRIP11
SRSF11	PTH	MFAP3L	FAM73B		SRSF11	PTH	MFAP3L			SRSF11		SRSF11
TFPI2	CRKL	RPL13	MAP3K9		TFPI2	CRKL	RPL13			TFPI2		TFPI2
CREG1	GRAMD3	SETD3	TRMT112		CREG1	GRAMD3	SETD3			CREG1		CREG1
EN2	KCNN4	ZNF436	FAM60A		EN2	KCNN4	ZNF436			EN2		EN2
ATG4B	TPM3	MKX	AKIP1		ATG4B	TPM3	MKX			ATG4B		ATG4B
ADSS	TAF15	LYPLAL1	HTR2A		ADSS	TAF15	LYPLAL1			ADSS		ADSS
TCIM	PPAP2A	SORT1	USP42		TCIM	PPAP2A	SORT1			TCIM		TCIM
MARCH4	SLC13A1	XIRP2	AICDA		MARCH4	SLC13A1	XIRP2			MARCH4		MARCH4
ZNF705A	PPAPDC2	LL22NC03-63E9.3	RP11-176H8.1		ZNF705A	PPAPDC2	LL22NC03-63E9.3			ZNF705A		ZNF705A
PPM1D	RHPN2	GPAM	EPHA2		PPM1D	RHPN2	GPAM			PPM1D		PPM1D
PPP2R5C	BACE1	DSG3	KRTAP9-9		PPP2R5C	BACE1	DSG3			PPP2R5C		PPP2R5C
IP6K1	HMGA2	ABCB5	ST6GALNAC3		IP6K1	HMGA2	ABCB5			IP6K1		IP6K1
PHKA1	MLL3	POM121C	CYB561		PHKA1	MLL3	POM121C			PHKA1		PHKA1
MMS19	GALC	SNTB2	SNN		MMS19	GALC	SNTB2			MMS19		MMS19
CASZ1	MCART6	CCNT2	TMEM87A		CASZ1	MCART6	CCNT2			CASZ1		CASZ1
KL	ZBTB34	TAF7L	SLK		KL	ZBTB34	TAF7L			KL		KL
EMC4	LRRN3	NXPH1	HS2ST1		EMC4	LRRN3	NXPH1			EMC4		EMC4
ZNF264	NTRK2	LRRC27	IST1		ZNF264	NTRK2	LRRC27			ZNF264		ZNF264
ANKRD33B	DRD1	PPP2R2D	PDE4DIP		ANKRD33B	DRD1	PPP2R2D			ANKRD33B		ANKRD33B
RAB11FIP1	PIGB	RBMS1	ZNF226		RAB11FIP1	PIGB	RBMS1			RAB11FIP1		RAB11FIP1
HPCAL4	AKIRIN1	CRKL	FER		HPCAL4	AKIRIN1	CRKL			HPCAL4		HPCAL4
ESPN	PLA2G15	SNX11	CDHR4		ESPN	PLA2G15	SNX11			ESPN		ESPN
TMEM221	SNRPC	DNAJC16	UQCRH		TMEM221	SNRPC	DNAJC16			TMEM221		TMEM221
NCBP3	DEDD	RNF111	OGN		NCBP3	DEDD	RNF111			NCBP3		NCBP3
MAPK9	SFXN2	LAMTOR3	CSRNP3		MAPK9	SFXN2	LAMTOR3			MAPK9		MAPK9
OSCAR	ESRRG	STOX2	EAF2		OSCAR	ESRRG	STOX2			OSCAR		OSCAR
INSYN2	UBE4A	KHNYN	GAP43		INSYN2	UBE4A	KHNYN			INSYN2		INSYN2
RBM20	RAF1	NELF	STARD3NL		RBM20	RAF1	NELF			RBM20		RBM20
ZDHHC16	EIF2S2	AHNAK2	SIM1		ZDHHC16	EIF2S2	AHNAK2			ZDHHC16		ZDHHC16
RNF41	BAT2D1	KIAA0895	SLC35G1		RNF41	BAT2D1	KIAA0895			RNF41		RNF41
SLC35A4	SOCS6	DICER1	SRSF10		SLC35A4	SOCS6	DICER1			SLC35A4		SLC35A4
DENND6A	AP2A1	UHMK1	HUS1		DENND6A	AP2A1	UHMK1			DENND6A		DENND6A
PANK1	UBE2Q1	PAFAH1B2	NUPL1		PANK1	UBE2Q1	PAFAH1B2			PANK1		PANK1
AFF4	INSR	ARHGAP32	TMEM64		AFF4	INSR	ARHGAP32			AFF4		AFF4
ESRRG	EYA1	TMEM87B	PRRC1		ESRRG	EYA1	TMEM87B			ESRRG		ESRRG
ADAMTS5	DLK1	SCUBE3	METTL4		ADAMTS5	DLK1	SCUBE3			ADAMTS5		ADAMTS5
ABCB5	ATXN7L3	STK33	ZBED5		ABCB5	ATXN7L3	STK33			ABCB5		ABCB5
PIEZO1	SMURF2	BACE1	DDAH2		PIEZO1	SMURF2	BACE1			PIEZO1		PIEZO1
ARHGAP5	CEACAM6	TMED8	OSTF1		ARHGAP5	CEACAM6	TMED8			ARHGAP5		ARHGAP5
TMEM43	FNTA	CARM1	COX7A2		TMEM43	FNTA	CARM1			TMEM43		TMEM43
SLC25A22	GALNT15	SPRED1	GNG11		SLC25A22	GALNT15	SPRED1			SLC25A22		SLC25A22
TEX19	VAMP8	LRIG2	TCF7L1		TEX19	VAMP8	LRIG2			TEX19		TEX19
TMEM255A	BMPR1A	ANXA11	ANKRD27		TMEM255A	BMPR1A	ANXA11			TMEM255A		TMEM255A
ZNF705D	BTLA	GDI2	SLCO1B1		ZNF705D	BTLA	GDI2			ZNF705D		ZNF705D
FZD6	ATP10B	CDC14B	RP11-65D24.2		FZD6	ATP10B	CDC14B			FZD6		FZD6
MTHFR	CHEK1	USP14	MRS2		MTHFR	CHEK1	USP14			MTHFR		MTHFR
SLC30A8	CREG1	MKNK1	FANCD2OS		SLC30A8	CREG1	MKNK1			SLC30A8		SLC30A8
NPAS3	CNNM2	SLC5A3	NCAPG2		NPAS3	CNNM2	SLC5A3			NPAS3		NPAS3
ABCC5	GPR171	ZNF323	FAM50B		ABCC5	GPR171	ZNF323			ABCC5		ABCC5
MAP3K7	IL3	NOTCH2	FAM92A1		MAP3K7	IL3	NOTCH2			MAP3K7		MAP3K7
PFKFB4	FLT3	DVL1	TXNDC9		PFKFB4	FLT3	DVL1			PFKFB4		PFKFB4
GLYATL3	E2F3	CDCA4	OSBPL11		GLYATL3	E2F3	CDCA4			GLYATL3		GLYATL3
PDK3	PBX3	ZBTB44	CAMKMT		PDK3	PBX3	ZBTB44			PDK3		PDK3
PRKG1	TBP	PRDM5	PHF14		PRKG1	TBP	PRDM5			PRKG1		PRKG1
MFAP5	SH3BGRL2	BTRC	ZKSCAN3		MFAP5	SH3BGRL2	BTRC			MFAP5		MFAP5
EXTL3	ZNF654	TSC1	ZNF138		EXTL3	ZNF654	TSC1			EXTL3		EXTL3
PAM	CNTN3	MAPK8	CWF19L2		PAM	CNTN3	MAPK8			PAM		PAM
NOL4L	SNIP1	ATP5E	CLIC4		NOL4L	SNIP1	ATP5E			NOL4L		NOL4L
FURIN	SCN8A	ATXN1L	HEXB		FURIN	SCN8A	ATXN1L			FURIN		FURIN
TSPAN5	HSPA4L	FZD4	PRKD1		TSPAN5	HSPA4L	FZD4			TSPAN5		TSPAN5
CAAP1	POU4F2	ELOVL6	ZNF19		CAAP1	POU4F2	ELOVL6			CAAP1		CAAP1
TVP23C	PPP6C	KIAA1432	RPL22		TVP23C	PPP6C	KIAA1432			TVP23C		TVP23C
RNF183	SYDE1	C6orf228	SEMA3C		RNF183	SYDE1	C6orf228			RNF183		RNF183
ZBTB33	KRTAP4-4	CBX6	DLD		ZBTB33	KRTAP4-4	CBX6			ZBTB33		ZBTB33
FAT3	ATP7A	RNF24	NALCN		FAT3	ATP7A	RNF24			FAT3		FAT3
COL4A3BP	HELZ	ZBTB34	AC093802.1		COL4A3BP	HELZ	ZBTB34			COL4A3BP		COL4A3BP
WSB1	RNF149	C17orf51	HSPBAP1		WSB1	RNF149	C17orf51			WSB1		WSB1
MAP3K21	ELOVL7	WDTC1	KCNJ6		MAP3K21	ELOVL7	WDTC1			MAP3K21		MAP3K21
PARD6B	KIF5C	ATXN7L1	TSPAN6		PARD6B	KIF5C	ATXN7L1			PARD6B		PARD6B
IRS1	APOBEC2	PLAG1	TMEM47		IRS1	APOBEC2	PLAG1			IRS1		IRS1
SEC61A1	LRP1B	TMCC1	MERTK		SEC61A1	LRP1B	TMCC1			SEC61A1		SEC61A1
PAQR3	SH3GL2	CACNA2D1	DNAJA3		PAQR3	SH3GL2	CACNA2D1			PAQR3		PAQR3
DCAF7	XIRP2	MYO5B	SNAPC3		DCAF7	XIRP2	MYO5B			DCAF7		DCAF7
PARP12	NRP2	ATG14	NDUFA5		PARP12	NRP2	ATG14			PARP12		PARP12
SPRY4	REEP3	RAB3IP	NSL1		SPRY4	REEP3	RAB3IP			SPRY4		SPRY4
CDV3	CCND3	SREK1	MTCP1		CDV3	CCND3	SREK1			CDV3		CDV3
CHORDC1	TSPYL2	ATG4B	FAM162B		CHORDC1	TSPYL2	ATG4B			CHORDC1		CHORDC1
PACRG	CHD2	MAN2A2	FRZB		PACRG	CHD2	MAN2A2			PACRG		PACRG
TXNDC17	SRP72	MAPK9	MORC1		TXNDC17	SRP72	MAPK9			TXNDC17		TXNDC17
SLC24A3	FBXO21	TMEM183A	SLC22A10		SLC24A3	FBXO21	TMEM183A			SLC24A3		SLC24A3
DRAM1	SMAD3	CHD2	UFM1		DRAM1	SMAD3	CHD2			DRAM1		DRAM1
FNDC3B	SMAP2	TK2	KMO		FNDC3B	SMAP2	TK2			FNDC3B		FNDC3B
CARNMT1	GSTCD	ABL2	ADAMDEC1		CARNMT1	GSTCD	ABL2			CARNMT1		CARNMT1
LIPE	PLEKHA5	ANKRD34C	ZMYM1		LIPE	PLEKHA5	ANKRD34C			LIPE		LIPE
POM121C	WIF1	LIN7A	TFRC		POM121C	WIF1	LIN7A			POM121C		POM121C
RUBCNL	ZNF423	DESI1	MXD1		RUBCNL	ZNF423	DESI1			RUBCNL		RUBCNL
MAPK8	CEACAM7	UBE2Q1	LEPROT		MAPK8	CEACAM7	UBE2Q1			MAPK8		MAPK8
SINHCAF	LRRFIP2	IPO9	CCDC176		SINHCAF	LRRFIP2	IPO9			SINHCAF		SINHCAF
C5orf63	ADAMTSL3	LUZP1	BST1		C5orf63	ADAMTSL3	LUZP1			C5orf63		C5orf63
ELK4	TGIF2	DDA1	RNF180		ELK4	TGIF2	DDA1			ELK4		ELK4
PANK2	ZFHX3	KIAA1614	CGGBP1		PANK2	ZFHX3	KIAA1614			PANK2		PANK2
VSX1	WHSC1	ZNRF1	VPS13A		VSX1	WHSC1	ZNRF1			VSX1		VSX1
FAM189B	NRN1	PHKG2	SNTG1		FAM189B	NRN1	PHKG2			FAM189B		FAM189B
ANK2	ZDHHC23	hsa-mir-4763	CISD2		ANK2	ZDHHC23	hsa-mir-4763			ANK2		ANK2
PLSCR4	FGFR2	DRAXIN	KRT38		PLSCR4	FGFR2	DRAXIN			PLSCR4		PLSCR4
TPD52L3	SERPINA10	AGPAT4	PAXIP1		TPD52L3	SERPINA10	AGPAT4			TPD52L3		TPD52L3
HAS2	HOXA3	SLC22A23	C5orf22		HAS2	HOXA3	SLC22A23			HAS2		HAS2
LRP1B	DYNC1LI2	TEX22	ZNF791		LRP1B	DYNC1LI2	TEX22			LRP1B		LRP1B
ADAMTSL1	CAPRIN1	HHIPL1	YIPF2		ADAMTSL1	CAPRIN1	HHIPL1			ADAMTSL1		ADAMTSL1
SCAF11	WEE1	CHRNA2	APC		SCAF11	WEE1	CHRNA2			SCAF11		SCAF11
FRY	KL	SLIT1	BTLA		FRY	KL	SLIT1			FRY		FRY
PDLIM5	VAMP1	PYCRL	KIAA1377		PDLIM5	VAMP1	PYCRL			PDLIM5		PDLIM5
RAPGEFL1	LAMP3	SCAMP5	ZNF695		RAPGEFL1	LAMP3	SCAMP5			RAPGEFL1		RAPGEFL1
BTLA	SYPL1	GABPB2	RSC1A1		BTLA	SYPL1	GABPB2			BTLA		BTLA
PEX12	BZW1	CLDN19	TNFAIP8		PEX12	BZW1	CLDN19			PEX12		PEX12
ADCY5	TGOLN2	SCN2B	OR2A4		ADCY5	TGOLN2	SCN2B			ADCY5		ADCY5
SPSB4	NF2	B3GAT1	C4orf33		SPSB4	NF2	B3GAT1			SPSB4		SPSB4
APP	ALDH1A3	CAPN5	AP000783.1		APP	ALDH1A3	CAPN5			APP		APP
CPSF6	ABCF2	LYSMD4	C6orf10		CPSF6	ABCF2	LYSMD4			CPSF6		CPSF6
GRK3	MN1	SLC12A5	IFNA5		GRK3	MN1	SLC12A5			GRK3		GRK3
RAB40B	SP5	RASA4	TMEM200B		RAB40B	SP5	RASA4			RAB40B		RAB40B
USP49	RPS6KA3	SRC	SRRM5		USP49	RPS6KA3	SRC			USP49		USP49
PLBD2	LYZL4	EHMT1	TMPRSS2		PLBD2	LYZL4	EHMT1			PLBD2		PLBD2
ZFYVE1	RPP30	HES5	CST3		ZFYVE1	RPP30	HES5			ZFYVE1		ZFYVE1
FRMPD1	TRAK1	PITX1	UBA6		FRMPD1	TRAK1	PITX1			FRMPD1		FRMPD1
UNC5B	AHNAK2	SLC25A29	MRPS10		UNC5B	AHNAK2	SLC25A29			UNC5B		UNC5B
WAPL	GALNT12	PSD4	STK17B		WAPL	GALNT12	PSD4			WAPL		WAPL
PCDHA9	SFRS11	UBL4A	LRRC28		PCDHA9	SFRS11	UBL4A			PCDHA9		PCDHA9
OCRL	EED	PDDC1	CDH2		OCRL	EED	PDDC1			OCRL		OCRL
HSPA8	CARM1	SPTLC2	C14orf23		HSPA8	CARM1	SPTLC2			HSPA8		HSPA8
NTRK2	ZBTB43	CLCN7	DDI2		NTRK2	ZBTB43	CLCN7			NTRK2		NTRK2
DYNC1I1	NLRX1	C9orf69	URI1		DYNC1I1	NLRX1	C9orf69			DYNC1I1		DYNC1I1
OTUD5	ZKSCAN8	B3GNT7	SPA17		OTUD5	ZKSCAN8	B3GNT7			OTUD5		OTUD5
CLSPN	CCND1	SHE	CDKN2AIP		CLSPN	CCND1	SHE			CLSPN		CLSPN
RIMS3	ISOC1	C11orf9	TOPORS		RIMS3	ISOC1	C11orf9			RIMS3		RIMS3
CCNJ	CMTM4	CES3	CHM		CCNJ	CMTM4	CES3			CCNJ		CCNJ
EFCAB5	NBR1	C2orf71	TMPRSS11B		EFCAB5	NBR1	C2orf71			EFCAB5		EFCAB5
FDFT1	FAM160B1	RASGRF1	PDZK1		FDFT1	FAM160B1	RASGRF1			FDFT1		FDFT1
COPS7A	VSX2	EMP2	PRELID1		COPS7A	VSX2	EMP2			COPS7A		COPS7A
CACNA2D4	PDPK1	MIER2	EYS		CACNA2D4	PDPK1	MIER2			CACNA2D4		CACNA2D4
KMT2A	PPP1R2	KDM4B	MLANA		KMT2A	PPP1R2	KDM4B			KMT2A		KMT2A
CDC23	KIAA0746	GOSR1	EPB41L2		CDC23	KIAA0746	GOSR1			CDC23		CDC23
ERLIN2	PRSS7	AC092535.1	GLO1		ERLIN2	PRSS7	AC092535.1			ERLIN2		ERLIN2
NAPEPLD	PDIK1L	FAM73B	ZNF436		NAPEPLD	PDIK1L	FAM73B			NAPEPLD		NAPEPLD
LRRC27	SCAMP4	PLD6	HIGD2A		LRRC27	SCAMP4	PLD6			LRRC27		LRRC27
METTL8	CAPN6	LSM4	SLC1A1		METTL8	CAPN6	LSM4			METTL8		METTL8
SLITRK1	C9orf91	TEF	RP11-122A3.2		SLITRK1	C9orf91	TEF			SLITRK1		SLITRK1
TPM2	PTGFR	FA2H	UAP1		TPM2	PTGFR	FA2H			TPM2		TPM2
TNFAIP8L3	RIMKLB	KCNH2	TTC33		TNFAIP8L3	RIMKLB	KCNH2			TNFAIP8L3		TNFAIP8L3
KLHL26	RCOR3	AC005481.5	CCDC93		KLHL26	RCOR3	AC005481.5			KLHL26		KLHL26
BORCS6	SLC9A8	SLC35E2B	EMP1		BORCS6	SLC9A8	SLC35E2B			BORCS6		BORCS6
DLGAP1	FAM60A	TLL2	DNAJC15		DLGAP1	FAM60A	TLL2			DLGAP1		DLGAP1
MIPOL1	VAT1	P2RY8	ITM2B		MIPOL1	VAT1	P2RY8			MIPOL1		MIPOL1
DEPTOR	ATG13	NRBP2	LRRIQ4		DEPTOR	ATG13	NRBP2			DEPTOR		DEPTOR
DACH1	DYNC1I1	GATA5	PPP1R2		DACH1	DYNC1I1	GATA5			DACH1		DACH1
RAB4B	IL10RA	MEGF6	SULT1B1		RAB4B	IL10RA	MEGF6			RAB4B		RAB4B
ZBTB10	ZNF280C	TMEM164	AC093677.1		ZBTB10	ZNF280C	TMEM164			ZBTB10		ZBTB10
NDP	PIK3R1	LSP1	PAH		NDP	PIK3R1	LSP1			NDP		NDP
LRRC7	NLGN1	CNR2	KCNJ13		LRRC7	NLGN1	CNR2			LRRC7		LRRC7
KCNAB1	STIM1	GIMAP1	ATG5		KCNAB1	STIM1	GIMAP1			KCNAB1		KCNAB1
SRPK1	NCOA4	C12orf61	SLC1A6		SRPK1	NCOA4	C12orf61			SRPK1		SRPK1
SRPRB	KRTAP9-8	ULK1	AC145676.2		SRPRB	KRTAP9-8	ULK1			SRPRB		SRPRB
LDLRAD4	MTMR3	UBE3B	RGS5		LDLRAD4	MTMR3	UBE3B			LDLRAD4		LDLRAD4
PLPP3	SPRYD3	PLCXD1	CNPY1		PLPP3	SPRYD3	PLCXD1			PLPP3		PLPP3
ZBTB43	SYT3	LSM14B	SMIM13		ZBTB43	SYT3	LSM14B			ZBTB43		ZBTB43
RNF125	BEST4	LDB3	NUPL2		RNF125	BEST4	LDB3			RNF125		RNF125
SGCA	CA8	SCN4B	PSMD12		SGCA	CA8	SCN4B			SGCA		SGCA
CDC42EP2	SLC6A4	RGS16	NUP62CL		CDC42EP2	SLC6A4	RGS16			CDC42EP2		CDC42EP2
PHF20	PTPN4	FOXRED2	SMDT1		PHF20	PTPN4	FOXRED2			PHF20		PHF20
BDNF	LRP10	TAGLN2	WISP1		BDNF	LRP10	TAGLN2			BDNF		BDNF
RBMS1	KDSR	PIK3R5	CMPK1		RBMS1	KDSR	PIK3R5			RBMS1		RBMS1
NAT8L	RAD23B	ATG7	PGM2		NAT8L	RAD23B	ATG7			NAT8L		NAT8L
HSPA1B	KLHL18	CORO2A	STRADB		HSPA1B	KLHL18	CORO2A			HSPA1B		HSPA1B
PPM1K	IRAK2	RASA3	ST6GAL1		PPM1K	IRAK2	RASA3			PPM1K		PPM1K
FCHSD2	PTPRJ	PLCH2	ANAPC7		FCHSD2	PTPRJ	PLCH2			FCHSD2		FCHSD2
PCBP4	RSPO1	SLCO2A1	TRIM36		PCBP4	RSPO1	SLCO2A1			PCBP4		PCBP4
SENP5	PID1	GNAZ	RAB22A		SENP5	PID1	GNAZ			SENP5		SENP5
DCUN1D1	C17orf59	AKNA	COX15		DCUN1D1	C17orf59	AKNA			DCUN1D1		DCUN1D1
ZNF267	NIN	CCDC42B	CROT		ZNF267	NIN	CCDC42B			ZNF267		ZNF267
SNIP1	EIF1AX	FOSB	SPINK8		SNIP1	EIF1AX	FOSB			SNIP1		SNIP1
GRB10	SAV1	TMEM144	ZSWIM7		GRB10	SAV1	TMEM144			GRB10		GRB10
RGS8	SEMA3A	FAM127B	CASP6		RGS8	SEMA3A	FAM127B			RGS8		RGS8
ZNF559-ZNF177	PRKAR2A	MED9	CLDN12		ZNF559-ZNF177	PRKAR2A	MED9			ZNF559-ZNF177		ZNF559-ZNF177
ZNF177	UTRN	HIVEP3	CCDC160		ZNF177	UTRN	HIVEP3			ZNF177		ZNF177
CNNM2	AKAP12	FAM53A	SHCBP1		CNNM2	AKAP12	FAM53A			CNNM2		CNNM2
TASP1	KRTAP9-2	WTIP	CDK5RAP2		TASP1	KRTAP9-2	WTIP			TASP1		TASP1
GEN1	ZRANB1	CCR10	UGT2B10		GEN1	ZRANB1	CCR10			GEN1		GEN1
IPO9	HIST2H2BE	NRXN2	PIGP		IPO9	HIST2H2BE	NRXN2			IPO9		IPO9
COL24A1	IRS2	TMC3	RAD21		COL24A1	IRS2	TMC3			COL24A1		COL24A1
CRKL	VPS33B	APOA5	LEPRE1		CRKL	VPS33B	APOA5			CRKL		CRKL
YIF1B	PEX12	POLR3A	BLOC1S4		YIF1B	PEX12	POLR3A			YIF1B		YIF1B
TTC25	ACSL4	ZNF212	HHAT		TTC25	ACSL4	ZNF212			TTC25		TTC25
KY	D4S234E	KRTAP5-8	ABI1		KY	D4S234E	KRTAP5-8			KY		KY
LYPLAL1	STEAP3	C1orf198	CCDC89		LYPLAL1	STEAP3	C1orf198			LYPLAL1		LYPLAL1
CDS2	CGI-38	FSTL3	TMEM251		CDS2	CGI-38	FSTL3			CDS2		CDS2
NFS1	SRPK1	C17orf50	GLRX		NFS1	SRPK1	C17orf50			NFS1		NFS1
PLS1	NFYC	WASF3	PPP1R3G		PLS1	NFYC	WASF3			PLS1		PLS1
ODAPH	MS4A10	OPCML	MRAS		ODAPH	MS4A10	OPCML			ODAPH		ODAPH
AJUBA	TTC1	SREBF1	PLXDC2		AJUBA	TTC1	SREBF1			AJUBA		AJUBA
MED14OS	DNAH10	ETS1	NCMAP		MED14OS	DNAH10	ETS1			MED14OS		MED14OS
GATAD2B	DDX3X	PHLDB3	SSB		GATAD2B	DDX3X	PHLDB3			GATAD2B		GATAD2B
SLC38A4	TMEM47	MC2R	KLF13		SLC38A4	TMEM47	MC2R			SLC38A4		SLC38A4
C8orf58	PXMP2	PUSL1	KCNH5		C8orf58	PXMP2	PUSL1			C8orf58		C8orf58
SIDT2	HPSE2	SLC35B4	PITX3		SIDT2	HPSE2	SLC35B4			SIDT2		SIDT2
SKIL	ACTR2	FAM78A	N4BP2L2		SKIL	ACTR2	FAM78A			SKIL		SKIL
ASB1	C14orf37	KRTAP10-1	C11orf73		ASB1	C14orf37	KRTAP10-1			ASB1		ASB1
DHRS7	TGFBR3	ZNF101	LYSMD3		DHRS7	TGFBR3	ZNF101			DHRS7		DHRS7
TBCK	ZNF326	NLRP8	TEFM		TBCK	ZNF326	NLRP8			TBCK		TBCK
PRR13	RNF43	CACNA1I	C16orf52		PRR13	RNF43	CACNA1I			PRR13		PRR13
ATP5MC3	GCC1	NAP1L4	TMED7		ATP5MC3	GCC1	NAP1L4			ATP5MC3		ATP5MC3
FCRL2	TFG	NDUFS6	MPP6		FCRL2	TFG	NDUFS6			FCRL2		FCRL2
RAB23	SCN1A	QPCTL	PTPN2		RAB23	SCN1A	QPCTL			RAB23		RAB23
CXorf40B	TCF7L1	ZFAND3	SPATA17		CXorf40B	TCF7L1	ZFAND3			CXorf40B		CXorf40B
UBE2J1	UBE2I	CDC34	TMEM33		UBE2J1	UBE2I	CDC34			UBE2J1		UBE2J1
PDPR	MMD	PCTP	TAL2		PDPR	MMD	PCTP			PDPR		PDPR
ABCG4	STK38L	CDKN2D	BRWD1		ABCG4	STK38L	CDKN2D			ABCG4		ABCG4
HOXC8	REEP1	PEX5L	TYW5		HOXC8	REEP1	PEX5L			HOXC8		HOXC8
SEC14L4	IRS1	FAM177A1	LACTB2		SEC14L4	IRS1	FAM177A1			SEC14L4		SEC14L4
RAB35	RSBN1	HRAS	ME1		RAB35	RSBN1	HRAS			RAB35		RAB35
CD40	C11orf42	ADAM8	LIN7C		CD40	C11orf42	ADAM8			CD40		CD40
FAM189A1	PPP6R3	TSPAN9	SLC31A2		FAM189A1	PPP6R3	TSPAN9			FAM189A1		FAM189A1
PSMA5	UBE2J1	EEPD1	OAZ1		PSMA5	UBE2J1	EEPD1			PSMA5		PSMA5
NIM1K	SLITRK6	JMJD7	FAM122C		NIM1K	SLITRK6	JMJD7			NIM1K		NIM1K
CMTM4	C10orf46	C1orf35	SMIM20		CMTM4	C10orf46	C1orf35			CMTM4		CMTM4
UBE3C	SCOC	UQCR11	RAP2A		UBE3C	SCOC	UQCR11			UBE3C		UBE3C
TARBP1	FAM63B	AMN	C6orf57		TARBP1	FAM63B	AMN			TARBP1		TARBP1
ESRP1	GLUD1	TMEM241	ZNF626		ESRP1	GLUD1	TMEM241			ESRP1		ESRP1
RYBP	RASGEF1B	ARID3A	TIMM9		RYBP	RASGEF1B	ARID3A			RYBP		RYBP
UBAC1	LRRC57	P2RX6	PANK1		UBAC1	LRRC57	P2RX6			UBAC1		UBAC1
ODF2L	SOX5	GREM2	CISD1		ODF2L	SOX5	GREM2			ODF2L		ODF2L
CD28	GOLT1B	EIF4H	SSBP2		CD28	GOLT1B	EIF4H			CD28		CD28
ZBTB7A	JARID2	GRIK4	WEE1		ZBTB7A	JARID2	GRIK4			ZBTB7A		ZBTB7A
GNA12	CRIM1	CHMP1A	TMED5		GNA12	CRIM1	CHMP1A			GNA12		GNA12
FOSL1	PI4K2B	CACNG4	PARPBP		FOSL1	PI4K2B	CACNG4			FOSL1		FOSL1
TSC1	GPR180	FAM57B	COMMD10		TSC1	GPR180	FAM57B			TSC1		TSC1
ANKRD13B	C18orf34	KPNA6	FGF11		ANKRD13B	C18orf34	KPNA6			ANKRD13B		ANKRD13B
SAMD4A	SLC24A1	NUP155	MYL12B		SAMD4A	SLC24A1	NUP155			SAMD4A		SAMD4A
AP2B1	DIAPH1	GATS	OR4C13		AP2B1	DIAPH1	GATS			AP2B1		AP2B1
AQP11	CXorf40B	SOX13	HDDC2		AQP11	CXorf40B	SOX13			AQP11		AQP11
RDH13	KBTBD2	SLFN13	TBCE		RDH13	KBTBD2	SLFN13			RDH13		RDH13
ASTN1	UBFD1	C17orf49	PRH2		ASTN1	UBFD1	C17orf49			ASTN1		ASTN1
RNF138	PLS1	FOXD4L3	ZNF788		RNF138	PLS1	FOXD4L3			RNF138		RNF138
BACE1	PDCD4	FHL1	LYN		BACE1	PDCD4	FHL1			BACE1		BACE1
ZER1	FAM29A	SOX3	CHCHD4		ZER1	FAM29A	SOX3			ZER1		ZER1
TMEM143	MYO5B	BGN	TAS2R1		TMEM143	MYO5B	BGN			TMEM143		TMEM143
BMX	ODZ2	PRCC	CP		BMX	ODZ2	PRCC			BMX		BMX
RHPN2	BLCAP	MGAT5B	AC012123.1		RHPN2	BLCAP	MGAT5B			RHPN2		RHPN2
CYB561D1	IPPK	ADCY9	CHMP5		CYB561D1	IPPK	ADCY9			CYB561D1		CYB561D1
PPIL1	UBAC1	CACFD1	RP11-422N16.3		PPIL1	UBAC1	CACFD1			PPIL1		PPIL1
ITPR1	ESRRA	CYB5R2	GLMN		ITPR1	ESRRA	CYB5R2			ITPR1		ITPR1
TAOK1	DPH5	MUC21	ADAMTS20		TAOK1	DPH5	MUC21			TAOK1		TAOK1
NHSL1	CYP2S1	STK10	UBR3		NHSL1	CYP2S1	STK10			NHSL1		NHSL1
CCDC18	ZNF701	C19orf60	SDHC		CCDC18	ZNF701	C19orf60			CCDC18		CCDC18
LGI2	ZNF317	C7orf41	NSMCE4A		LGI2	ZNF317	C7orf41			LGI2		LGI2
DNAJC24	PPP2R5C	CEACAM19	COQ4		DNAJC24	PPP2R5C	CEACAM19			DNAJC24		DNAJC24
KCNIP1	SYT10	LRCH4	C12orf60		KCNIP1	SYT10	LRCH4			KCNIP1		KCNIP1
VWA8	PPM1L	C9orf78	TUBB6		VWA8	PPM1L	C9orf78			VWA8		VWA8
SMPD1	SCN3A	NGFR	AGO2		SMPD1	SCN3A	NGFR			SMPD1		SMPD1
PLEKHA5	RET	SHC2	BCL2L15		PLEKHA5	RET	SHC2			PLEKHA5		PLEKHA5
SLITRK6	SLC4A4	KRBA1	STX7		SLITRK6	SLC4A4	KRBA1			SLITRK6		SLITRK6
OTUB2	FRY	GMPPA	SLC16A7		OTUB2	FRY	GMPPA			OTUB2		OTUB2
RBSN	ABI3	CCDC64	C5orf30		RBSN	ABI3	CCDC64			RBSN		RBSN
PDCD4	OTX1	INPP5D	ERO1LB		PDCD4	OTX1	INPP5D			PDCD4		PDCD4
PHIP	IL15	USP2	SPRR1B		PHIP	IL15	USP2			PHIP		PHIP
MAP2K3	SLC44A1	Z99715.1	KCTD16		MAP2K3	SLC44A1	Z99715.1			MAP2K3		MAP2K3
EIF4E	PAK7	PIANP	DYNLT1		EIF4E	PAK7	PIANP			EIF4E		EIF4E
LAMTOR4	DCAF8	MAPKAP1	SH3TC2		LAMTOR4	DCAF8	MAPKAP1			LAMTOR4		LAMTOR4
AP1S2	GOLGA7	ASPG	CYP7A1		AP1S2	GOLGA7	ASPG			AP1S2		AP1S2
ORC4	PPIH	MTNR1B	PSMC6		ORC4	PPIH	MTNR1B			ORC4		ORC4
CYB561	CDV3	TMEM213	GLRX5		CYB561	CDV3	TMEM213			CYB561		CYB561
HARS2	NRBP1	SMPD3	NPY2R		HARS2	NRBP1	SMPD3			HARS2		HARS2
DPP8	KIF23	SVOP	C1QL3		DPP8	KIF23	SVOP			DPP8		DPP8
PPP1R2	KIAA0247	AICDA	STYX		PPP1R2	KIAA0247	AICDA			PPP1R2		PPP1R2
RAP2C	EPHA7	FAM222A	PRB3		RAP2C	EPHA7	FAM222A			RAP2C		RAP2C
ACACB	MAPRE1	GID8	MORN2		ACACB	MAPRE1	GID8			ACACB		ACACB
CRACR2B	SFRS2	VPS37C	PRB2		CRACR2B	SFRS2	VPS37C			CRACR2B		CRACR2B
GLCE	TAOK1	MAGEB10	AP5M1		GLCE	TAOK1	MAGEB10			GLCE		GLCE
ELAVL4	ALS2CR4	VAMP2	COA5		ELAVL4	ALS2CR4	VAMP2			ELAVL4		ELAVL4
KLHL15	IFNGR2	DNAJA3	COPS8		KLHL15	IFNGR2	DNAJA3			KLHL15		KLHL15
TMPRSS15	C6orf152	PEX16	PKIA		TMPRSS15	C6orf152	PEX16			TMPRSS15		TMPRSS15
GRB2	SPON2	CCDC93	OR2J3		GRB2	SPON2	CCDC93			GRB2		GRB2
PSMD7	LPHN2	CEACAM21	PRB1		PSMD7	LPHN2	CEACAM21			PSMD7		PSMD7
KCNC2	CDC42EP2	PQLC1	NAA38		KCNC2	CDC42EP2	PQLC1			KCNC2		KCNC2
SLC4A8	AGA	LAPTM5			SLC4A8	AGA	LAPTM5			SLC4A8		SLC4A8
FRYL	DNASE1L2	C7orf72			FRYL	DNASE1L2	C7orf72			FRYL		FRYL
GABRA1	CSDE1	MYADML2			GABRA1	CSDE1	MYADML2			GABRA1		GABRA1
CCNYL1	AREL1	MBD3			CCNYL1	AREL1	MBD3			CCNYL1		CCNYL1
CLU	ITGA2	DDX6			CLU	ITGA2	DDX6			CLU		CLU
ATP4B	PVRL1	PGR			ATP4B	PVRL1	PGR			ATP4B		ATP4B
CCDC28A	SMARCD2	ZDHHC24			CCDC28A	SMARCD2	ZDHHC24			CCDC28A		CCDC28A
B4GALT1	MICAL3	ALPP			B4GALT1	MICAL3	ALPP			B4GALT1		B4GALT1
TREM1	KIF16B	TMEM127			TREM1	KIF16B	TMEM127			TREM1		TREM1
VSIR	CYB561D1	CTD-3074O7.11			VSIR	CYB561D1	CTD-3074O7.11			VSIR		VSIR
BTN1A1	C20orf194	ZSWIM4			BTN1A1	C20orf194	ZSWIM4			BTN1A1		BTN1A1
ADORA2A	EDA	WDR91			ADORA2A	EDA	WDR91			ADORA2A		ADORA2A
ZNF436	FGFR4	TMEM63C			ZNF436	FGFR4	TMEM63C			ZNF436		ZNF436
UMOD	PPP3CB	PDAP1			UMOD	PPP3CB	PDAP1			UMOD		UMOD
C8orf86	KLC4	PRCD			C8orf86	KLC4	PRCD			C8orf86		C8orf86
TATDN3	CD2AP	NODAL			TATDN3	CD2AP	NODAL			TATDN3		TATDN3
TBC1D9	PPIL4	ACTC1			TBC1D9	PPIL4	ACTC1			TBC1D9		TBC1D9
CCDC179	PRKAB2	RPS23			CCDC179	PRKAB2	RPS23			CCDC179		CCDC179
MIEF2	G0S2	RP11-321F6.1			MIEF2	G0S2	RP11-321F6.1			MIEF2		MIEF2
BRK1	FAM122C	RIPPLY1			BRK1	FAM122C	RIPPLY1			BRK1		BRK1
TUBA1A	CST9	CASKIN1			TUBA1A	CST9	CASKIN1			TUBA1A		TUBA1A
TTC39A	CLCN4	GRWD1			TTC39A	CLCN4	GRWD1			TTC39A		TTC39A
ELMO2	C13orf18	BOD1			ELMO2	C13orf18	BOD1			ELMO2		ELMO2
FSTL4	ANGEL1	CACNG1			FSTL4	ANGEL1	CACNG1			FSTL4		FSTL4
PTCD3	ARL2	CDC123			PTCD3	ARL2	CDC123			PTCD3		PTCD3
HIPK3	CEP350	ZNF324B			HIPK3	CEP350	ZNF324B			HIPK3		HIPK3
WASL	DIXDC1	DDAH1			WASL	DIXDC1	DDAH1			WASL		WASL
NFRKB	SPTLC3	CASP2			NFRKB	SPTLC3	CASP2			NFRKB		NFRKB
FCHSD1	UBR1	MTPAP			FCHSD1	UBR1	MTPAP			FCHSD1		FCHSD1
PGM2L1	M6PR	KIR3DX1			PGM2L1	M6PR	KIR3DX1			PGM2L1		PGM2L1
ARRDC4	KCNRG	AACS			ARRDC4	KCNRG	AACS			ARRDC4		ARRDC4
ITGA10	RPRD1B	KIAA0913			ITGA10	RPRD1B	KIAA0913			ITGA10		ITGA10
MYLK4	SLC39A9	CLNK			MYLK4	SLC39A9	CLNK			MYLK4		MYLK4
PLAGL1	DDX54	HRCT1			PLAGL1	DDX54	HRCT1			PLAGL1		PLAGL1
SSRP1	TFAP2E	LRRC4			SSRP1	TFAP2E	LRRC4			SSRP1		SSRP1
RAD9A	BCAP29	NARF			RAD9A	BCAP29	NARF			RAD9A		RAD9A
RAB3IP	WDR47	S100A7A			RAB3IP	WDR47	S100A7A			RAB3IP		RAB3IP
NFE2L1	FNDC3B	ARID5B			NFE2L1	FNDC3B	ARID5B			NFE2L1		NFE2L1
GABRP	KDR	EFNA2			GABRP	KDR	EFNA2			GABRP		GABRP
UBE2B	CDHR1	KRT80			UBE2B	CDHR1	KRT80			UBE2B		UBE2B
SH2D2A	MAP3K7	FAM169B			SH2D2A	MAP3K7	FAM169B			SH2D2A		SH2D2A
CDC14A	SNRPA1	ARHGAP4			CDC14A	SNRPA1	ARHGAP4			CDC14A		CDC14A
THRB	RNF125	HS3ST1			THRB	RNF125	HS3ST1			THRB		THRB
GLUD1	NUAK2	CSF2RB			GLUD1	NUAK2	CSF2RB			GLUD1		GLUD1
IRF2BP2	C11orf24	HIVEP2			IRF2BP2	C11orf24	HIVEP2			IRF2BP2		IRF2BP2
AP5B1	EGLN2	FAM106A			AP5B1	EGLN2	FAM106A			AP5B1		AP5B1
SYDE1	DBF4B	FAM109B			SYDE1	DBF4B	FAM109B			SYDE1		SYDE1
USP14	NECAP1	WNT5A			USP14	NECAP1	WNT5A			USP14		USP14
PLEKHH1	BCL2	MYH10			PLEKHH1	BCL2	MYH10			PLEKHH1		PLEKHH1
FBXO33	PRKCSH	NIPA1			FBXO33	PRKCSH	NIPA1			FBXO33		FBXO33
SYNDIG1	CTNNBIP1	TFCP2			SYNDIG1	CTNNBIP1	TFCP2			SYNDIG1		SYNDIG1
PTPRM	PIK3C2B	WFIKKN2			PTPRM	PIK3C2B	WFIKKN2			PTPRM		PTPRM
NECAP1	TMEM26	JHDM1D			NECAP1	TMEM26	JHDM1D			NECAP1		NECAP1
DTNA	ZBTB9	TIGD6			DTNA	ZBTB9	TIGD6			DTNA		DTNA
KLF7	KPNA4	RRP1B			KLF7	KPNA4	RRP1B			KLF7		KLF7
NACC2	DCUN1D4	ARHGAP27			NACC2	DCUN1D4	ARHGAP27			NACC2		NACC2
ZNF362	CCDC109A	LINC00675			ZNF362	CCDC109A	LINC00675			ZNF362		ZNF362
EPHA1	C11orf68	NDUFA10			EPHA1	C11orf68	NDUFA10			EPHA1		EPHA1
CCDC149	MEOX1	VPS25			CCDC149	MEOX1	VPS25			CCDC149		CCDC149
LHFPL4	B3GNT4	RS1			LHFPL4	B3GNT4	RS1			LHFPL4		LHFPL4
C15orf40	KRTAP9-4	PACSIN1			C15orf40	KRTAP9-4	PACSIN1			C15orf40		C15orf40
PPIL4	TBL1XR1	UBE2A			PPIL4	TBL1XR1	UBE2A			PPIL4		PPIL4
RPS6KB1	CSRNP2	AP000322.53			RPS6KB1	CSRNP2	AP000322.53			RPS6KB1		RPS6KB1
PPM1H	TSC22D2	URB1			PPM1H	TSC22D2	URB1			PPM1H		PPM1H
GRPR	GNAQ	SLFNL1			GRPR	GNAQ	SLFNL1			GRPR		GRPR
MAP3K4	SENP2	CELSR1			MAP3K4	SENP2	CELSR1			MAP3K4		MAP3K4
VEGFD	LPAR4	SOX21			VEGFD	LPAR4	SOX21			VEGFD		VEGFD
ANKIB1	DVL1	HIST2H4A			ANKIB1	DVL1	HIST2H4A			ANKIB1		ANKIB1
TXNRD2	LMOD1	NYAP1			TXNRD2	LMOD1	NYAP1			TXNRD2		TXNRD2
SNX29	MON1B	RP11-770J1.4			SNX29	MON1B	RP11-770J1.4			SNX29		SNX29
SLC4A7	CDC42SE2	OSBPL7			SLC4A7	CDC42SE2	OSBPL7			SLC4A7		SLC4A7
GRM1	FRYL	NCALD			GRM1	FRYL	NCALD			GRM1		GRM1
BVES	SUMO2	SIK3			BVES	SUMO2	SIK3			BVES		BVES
CSMD1	AP1S2	NPY2R			CSMD1	AP1S2	NPY2R			CSMD1		CSMD1
ESYT3	TK2	STEAP2			ESYT3	TK2	STEAP2			ESYT3		ESYT3
SIDT1	SLC3A1	BICC1			SIDT1	SLC3A1	BICC1			SIDT1		SIDT1
ISOC1	ZBTB10	APOBEC3A			ISOC1	ZBTB10	APOBEC3A			ISOC1		ISOC1
C11orf24	ZNF488	CSF2			C11orf24	ZNF488	CSF2			C11orf24		C11orf24
ASB7	WIPI2	DOK4			ASB7	WIPI2	DOK4			ASB7		ASB7
SARM1	CDC14A	TAT			SARM1	CDC14A	TAT			SARM1		SARM1
SLC16A6	ARHGAP20	RAPGEF2			SLC16A6	ARHGAP20	RAPGEF2			SLC16A6		SLC16A6
KCNMA1	ATP13A3	CRB2			KCNMA1	ATP13A3	CRB2			KCNMA1		KCNMA1
NRARP	HOMER2	NDUFA2			NRARP	HOMER2	NDUFA2			NRARP		NRARP
DSEL	NELF	FNDC4			DSEL	NELF	FNDC4			DSEL		DSEL
CADM1	CCDC6	MBTPS2			CADM1	CCDC6	MBTPS2			CADM1		CADM1
CACNB4	PRKG1	OAS3			CACNB4	PRKG1	OAS3			CACNB4		CACNB4
DCN	PPL	CBX2			DCN	PPL	CBX2			DCN		DCN
VCL	ZNF750	PTK2B			VCL	ZNF750	PTK2B			VCL		VCL
RBMS2	NKD1	CREB5			RBMS2	NKD1	CREB5			RBMS2		RBMS2
MEAK7	MYL1	SOX7			MEAK7	MYL1	SOX7			MEAK7		MEAK7
ACTR1A	YTHDC1	SFMBT1			ACTR1A	YTHDC1	SFMBT1			ACTR1A		ACTR1A
TRIM37	THAP6	LIPG			TRIM37	THAP6	LIPG			TRIM37		TRIM37
CXorf40A	STOX2	PER1			CXorf40A	STOX2	PER1			CXorf40A		CXorf40A
RNF111	SNX18	GNLY			RNF111	SNX18	GNLY			RNF111		RNF111
HS3ST5	TMEM138	MTG1			HS3ST5	TMEM138	MTG1			HS3ST5		HS3ST5
SCN2A	SHOC2	SEPTIN9			SCN2A	SHOC2	SEPTIN9			SCN2A		SCN2A
ZBTB2	PDK4	C11orf72			ZBTB2	PDK4	C11orf72			ZBTB2		ZBTB2
ZC3H11A	RCE1	TRIM16L			ZC3H11A	RCE1	TRIM16L			ZC3H11A		ZC3H11A
XPR1	DLL1	GANAB			XPR1	DLL1	GANAB			XPR1		XPR1
MTAP	IST1	HBS1L			MTAP	IST1	HBS1L			MTAP		MTAP
BACE2	STC1	PPP3R1			BACE2	STC1	PPP3R1			BACE2		BACE2
RAB40A	ZNRF2	MAT1A			RAB40A	ZNRF2	MAT1A			RAB40A		RAB40A
MAFK	DTD1	SLC16A3			MAFK	DTD1	SLC16A3			MAFK		MAFK
CWC15	MGAT4A	TP53INP2			CWC15	MGAT4A	TP53INP2			CWC15		CWC15
BACH2	CRELD1	TSHZ2			BACH2	CRELD1	TSHZ2			BACH2		BACH2
TNIK	ETV1	MLEC			TNIK	ETV1	MLEC			TNIK		TNIK
SSU72	SFT2D3	RPS3			SSU72	SFT2D3	RPS3			SSU72		SSU72
SGPL1	TBC1D20	DENND2D			SGPL1	TBC1D20	DENND2D			SGPL1		SGPL1
VSTM2A	RASSF3	TCAP			VSTM2A	RASSF3	TCAP			VSTM2A		VSTM2A
TLE4	ITGAX	CYFIP2			TLE4	ITGAX	CYFIP2			TLE4		TLE4
RANBP3	MTMR11	HIST1H2BJ			RANBP3	MTMR11	HIST1H2BJ			RANBP3		RANBP3
EYA4	LAMC1	RAPGEF1			EYA4	LAMC1	RAPGEF1			EYA4		EYA4
VAMP1	PMEPA1	FBXO32			VAMP1	PMEPA1	FBXO32			VAMP1		VAMP1
COMT	GRPR	NCKAP1L			COMT	GRPR	NCKAP1L			COMT		COMT
POM121	ALPK3	NTSR2			POM121	ALPK3	NTSR2			POM121		POM121
STX1A	SPRY4	C16orf52			STX1A	SPRY4	C16orf52			STX1A		STX1A
MICAL2	CHD9	KPNA1			MICAL2	CHD9	KPNA1			MICAL2		MICAL2
PTPN14	VAPB	C1orf64			PTPN14	VAPB	C1orf64			PTPN14		PTPN14
LHPP	ZNF691	ZNF285			LHPP	ZNF691	ZNF285			LHPP		LHPP
PITPNA	EXOSC10	PRR18			PITPNA	EXOSC10	PRR18			PITPNA		PITPNA
PLEKHB2	RBM7	CLCN6			PLEKHB2	RBM7	CLCN6			PLEKHB2		PLEKHB2
PKDCC	RNF165	C3orf37			PKDCC	RNF165	C3orf37			PKDCC		PKDCC
PDAP1	KANK1	STK17A			PDAP1	KANK1	STK17A			PDAP1		PDAP1
CDC42	EIF4E	ITGA7			CDC42	EIF4E	ITGA7			CDC42		CDC42
RELT	GPR109A	RP1-139D8.6			RELT	GPR109A	RP1-139D8.6			RELT		RELT
PIP4K2C	LRP6	ABHD15			PIP4K2C	LRP6	ABHD15			PIP4K2C		PIP4K2C
ELP1	ZNRF3	NUDC			ELP1	ZNRF3	NUDC			ELP1		ELP1
AATK	RANBP3	RP13-512J5.1			AATK	RANBP3	RP13-512J5.1			AATK		AATK
SLC9B2	TMEM135	RAD18			SLC9B2	TMEM135	RAD18			SLC9B2		SLC9B2
RAB3B	NCKIPSD	BNIP1			RAB3B	NCKIPSD	BNIP1			RAB3B		RAB3B
TTPAL	TNIP2	HSPA12A			TTPAL	TNIP2	HSPA12A			TTPAL		TTPAL
NMD3	PNRC2	GLE1			NMD3	PNRC2	GLE1			NMD3		NMD3
MYO1C	SLC30A8	ALPK1			MYO1C	SLC30A8	ALPK1			MYO1C		MYO1C
THUMPD1	WSB1	KDM6A			THUMPD1	WSB1	KDM6A			THUMPD1		THUMPD1
CXCR3	F2RL1	FKBP9			CXCR3	F2RL1	FKBP9			CXCR3		CXCR3
CNIH2	SLC4A7	IFT20			CNIH2	SLC4A7	IFT20			CNIH2		CNIH2
PLPP6	DDX26B	MYO1C			PLPP6	DDX26B	MYO1C			PLPP6		PLPP6
PAFAH2	CHORDC1	SLC17A7			PAFAH2	CHORDC1	SLC17A7			PAFAH2		PAFAH2
EFNB2	GORASP1	TOMM20			EFNB2	GORASP1	TOMM20			EFNB2		EFNB2
BPIFA1	PISD	ANAPC5			BPIFA1	PISD	ANAPC5			BPIFA1		BPIFA1
LHFPL5	TPRG1L	CAMKK2			LHFPL5	TPRG1L	CAMKK2			LHFPL5		LHFPL5
RNMT	NUAK1	KIF6			RNMT	NUAK1	KIF6			RNMT		RNMT
M6PR	ATAD5	CHST10			M6PR	ATAD5	CHST10			M6PR		M6PR
SVEP1	C20orf121	NFATC2			SVEP1	C20orf121	NFATC2			SVEP1		SVEP1
C6orf222	AXUD1	BLOC1S4			C6orf222	AXUD1	BLOC1S4			C6orf222		C6orf222
GHSR	ELAC1	RP11-625H11.1			GHSR	ELAC1	RP11-625H11.1			GHSR		GHSR
IGSF23	GRAMD2	LGI2			IGSF23	GRAMD2	LGI2			IGSF23		IGSF23
CAPN6	FGF7	CPA6			CAPN6	FGF7	CPA6			CAPN6		CAPN6
KCTD1	SLC13A5	NUP133			KCTD1	SLC13A5	NUP133			KCTD1		KCTD1
TAF5	RTF1	APOBEC3B			TAF5	RTF1	APOBEC3B			TAF5		TAF5
MYADM	SYS1	ADRA2A			MYADM	SYS1	ADRA2A			MYADM		MYADM
LCP1	RFK	MAPK8IP3			LCP1	RFK	MAPK8IP3			LCP1		LCP1
CYB5B	MTMR4	STXBP4			CYB5B	MTMR4	STXBP4			CYB5B		CYB5B
ANOS1	TLL1	KIAA2013			ANOS1	TLL1	KIAA2013			ANOS1		ANOS1
ZDHHC21	GDI2	RHBG			ZDHHC21	GDI2	RHBG			ZDHHC21		ZDHHC21
RAB3D	ZFYVE20	APOC3			RAB3D	ZFYVE20	APOC3			RAB3D		RAB3D
UBL3	OCRL	PLCXD3			UBL3	OCRL	PLCXD3			UBL3		UBL3
PIAS1	DYRK1B	OSR1			PIAS1	DYRK1B	OSR1			PIAS1		PIAS1
TMEM68	MKX	TUSC5			TMEM68	MKX	TUSC5			TMEM68		TMEM68
GRAMD2B	CD209	CENPP			GRAMD2B	CD209	CENPP			GRAMD2B		GRAMD2B
TBC1D16	ZFP28	ERRFI1			TBC1D16	ZFP28	ERRFI1			TBC1D16		TBC1D16
PIK3C2A	LAMTOR3	GIPC2			PIK3C2A	LAMTOR3	GIPC2			PIK3C2A		PIK3C2A
ZNF662	KCNK5	SIAE			ZNF662	KCNK5	SIAE			ZNF662		ZNF662
USP38	PDIA6	CD97			USP38	PDIA6	CD97			USP38		USP38
DEDD	ARHGEF12	SULF1			DEDD	ARHGEF12	SULF1			DEDD		DEDD
MTSS1	ZCCHC2	MAP9			MTSS1	ZCCHC2	MAP9			MTSS1		MTSS1
MAMLD1	USP9X	PNMA5			MAMLD1	USP9X	PNMA5			MAMLD1		MAMLD1
CAB39	MPP2	MON1B			CAB39	MPP2	MON1B			CAB39		CAB39
BCL9L	ZADH2	ERCC4			BCL9L	ZADH2	ERCC4			BCL9L		BCL9L
ZNF697	FOXRED1	FAM175B			ZNF697	FOXRED1	FAM175B			ZNF697		ZNF697
GLT1D1	MTMR9	ASIC4			GLT1D1	MTMR9	ASIC4			GLT1D1		GLT1D1
SLC22A17	TOMM34	RPTN			SLC22A17	TOMM34	RPTN			SLC22A17		SLC22A17
GSG1	ENTPD6	CETN2			GSG1	ENTPD6	CETN2			GSG1		GSG1
RNF213	CKB	CLEC1A			RNF213	CKB	CLEC1A			RNF213		RNF213
AP5Z1	CBFB	COX20			AP5Z1	CBFB	COX20			AP5Z1		AP5Z1
SNCG	CD151	NR5A1			SNCG	CD151	NR5A1			SNCG		SNCG
IL17RE	LYPLA2	SLC16A14			IL17RE	LYPLA2	SLC16A14			IL17RE		IL17RE
SLC45A2	DPYSL3	ESM1			SLC45A2	DPYSL3	ESM1			SLC45A2		SLC45A2
PURA	ARL6IP5	SLC25A27			PURA	ARL6IP5	SLC25A27			PURA		PURA
PALM2-AKAP2	MAP3K3	GOLGA8A			PALM2-AKAP2	MAP3K3	GOLGA8A			PALM2-AKAP2		PALM2-AKAP2
PPP2R1A	MYEF2	AKR1D1			PPP2R1A	MYEF2	AKR1D1			PPP2R1A		PPP2R1A
CHD6	ACSL5	NDST3			CHD6	ACSL5	NDST3			CHD6		CHD6
ARMC8	CYB5B	RP1-32I10.10			ARMC8	CYB5B	RP1-32I10.10			ARMC8		ARMC8
CABLES2	ALOX12	DEC1			CABLES2	ALOX12	DEC1			CABLES2		CABLES2
BTF3	PAFAH2	TRPA1			BTF3	PAFAH2	TRPA1			BTF3		BTF3
AKAP2	SALL3	C1orf204			AKAP2	SALL3	C1orf204			AKAP2		AKAP2
ALOX12	ICMT	GOLIM4			ALOX12	ICMT	GOLIM4			ALOX12		ALOX12
RASSF5	TBC1D19	APOA4			RASSF5	TBC1D19	APOA4			RASSF5		RASSF5
PPP6C	AASDHPPT	ARL5A			PPP6C	AASDHPPT	ARL5A			PPP6C		PPP6C
TMEM138	AMMECR1	SPTY2D1			TMEM138	AMMECR1	SPTY2D1			TMEM138		TMEM138
LOC100996842	S100A5	DBI			LOC100996842	S100A5	DBI			LOC100996842		LOC100996842
PAGR1	BTN3A3	DNAAF3			PAGR1	BTN3A3	DNAAF3			PAGR1		PAGR1
TRAF6	VPS37C	NARFL			TRAF6	VPS37C	NARFL			TRAF6		TRAF6
PTGFR	PPP2R1B	CCNF			PTGFR	PPP2R1B	CCNF			PTGFR		PTGFR
CNNM3	MOB3B	MIER3			CNNM3	MOB3B	MIER3			CNNM3		CNNM3
MFAP3L	ECOP	TNIP1			MFAP3L	ECOP	TNIP1			MFAP3L		MFAP3L
MLLT6	GRB2	HDX			MLLT6	GRB2	HDX			MLLT6		MLLT6
AK9	C9orf25	SPRY4			AK9	C9orf25	SPRY4			AK9		AK9
DYNLT3	RGAG4	SHISA2			DYNLT3	RGAG4	SHISA2			DYNLT3		DYNLT3
VAMP8	BAAT	COL7A1			VAMP8	BAAT	COL7A1			VAMP8		VAMP8
SRP72	MAP3K9	ALDOB			SRP72	MAP3K9	ALDOB			SRP72		SRP72
DPH5	HMBOX1	FAM126B			DPH5	HMBOX1	FAM126B			DPH5		DPH5
TMEM33	C9orf89	BAIAP2L1			TMEM33	C9orf89	BAIAP2L1			TMEM33		TMEM33
SCN4B	EPHB4	PPP1R3E			SCN4B	EPHB4	PPP1R3E			SCN4B		SCN4B
GOLGA4	DNAJA2	LACC1			GOLGA4	DNAJA2	LACC1			GOLGA4		GOLGA4
BHLHE41	FZD6	SAP18			BHLHE41	FZD6	SAP18			BHLHE41		BHLHE41
PRR15L	TMEM134	SESTD1			PRR15L	TMEM134	SESTD1			PRR15L		PRR15L
PEX5	GPR109B	REPS2			PEX5	GPR109B	REPS2			PEX5		PEX5
PSME3	MCFD2	C2orf73			PSME3	MCFD2	C2orf73			PSME3		PSME3
CAST	HAS2	PGAP2			CAST	HAS2	PGAP2			CAST		CAST
SELENOS	MAMDC2	SOS1			SELENOS	MAMDC2	SOS1			SELENOS		SELENOS
KRTAP4-4	VCL	TSPYL6			KRTAP4-4	VCL	TSPYL6			KRTAP4-4		KRTAP4-4
USP32	YAP1	NRXN1			USP32	YAP1	NRXN1			USP32		USP32
SH3BP2	ARHGDIA	NOV			SH3BP2	ARHGDIA	NOV			SH3BP2		SH3BP2
FAM174B	ATP2B3	TMEM168			FAM174B	ATP2B3	TMEM168			FAM174B		FAM174B
CCDC81	IHH	C10orf40			CCDC81	IHH	C10orf40			CCDC81		CCDC81
A4GNT	DACH1	DIDO1			A4GNT	DACH1	DIDO1			A4GNT		A4GNT
ADGRD1	RNF24	UFL1			ADGRD1	RNF24	UFL1			ADGRD1		ADGRD1
ABI2	NR4A1	ITGB8			ABI2	NR4A1	ITGB8			ABI2		ABI2
HOXA3	SOX9	DDX26B			HOXA3	SOX9	DDX26B			HOXA3		HOXA3
NXPH1	TMCC1	PCSK2			NXPH1	TMCC1	PCSK2			NXPH1		NXPH1
VAPB	CDC25B	COQ10B			VAPB	CDC25B	COQ10B			VAPB		VAPB
NSMCE3	METAP1	CCNJ			NSMCE3	METAP1	CCNJ			NSMCE3		NSMCE3
SOX5	WNT8A	MLC1			SOX5	WNT8A	MLC1			SOX5		SOX5
TFEC	DPY19L4	SFXN3			TFEC	DPY19L4	SFXN3			TFEC		TFEC
SELENOI	FAM127A	CDIPT			SELENOI	FAM127A	CDIPT			SELENOI		SELENOI
DNAJA4	SLC12A1	HEATR1			DNAJA4	SLC12A1	HEATR1			DNAJA4		DNAJA4
CPNE1	HNRNPA2B1	PON2			CPNE1	HNRNPA2B1	PON2			CPNE1		CPNE1
AHNAK2	SLC12A2	ACADL			AHNAK2	SLC12A2	ACADL			AHNAK2		AHNAK2
CTDSPL	SAE1	C1orf180			CTDSPL	SAE1	C1orf180			CTDSPL		CTDSPL
DNAJC5	PPM1E	DNAJA2			DNAJC5	PPM1E	DNAJA2			DNAJC5		DNAJC5
REEP1	GPN1	ZNF441			REEP1	GPN1	ZNF441			REEP1		REEP1
CA8	GIT1	CRHR1			CA8	GIT1	CRHR1			CA8		CA8
CDK6	KIF5B	ST8SIA5			CDK6	KIF5B	ST8SIA5			CDK6		CDK6
ESS2	PTPRM	CLPX			ESS2	PTPRM	CLPX			ESS2		ESS2
SYT10	ACP2	TUBA3C			SYT10	ACP2	TUBA3C			SYT10		SYT10
FBXO22	RBM15	ERLIN2			FBXO22	RBM15	ERLIN2			FBXO22		FBXO22
SEPTIN11	PEX5	FOXO1			SEPTIN11	PEX5	FOXO1			SEPTIN11		SEPTIN11
AEBP2	C14orf4	NPTN			AEBP2	C14orf4	NPTN			AEBP2		AEBP2
KLC4	PSME3	RP11-383H13.1			KLC4	PSME3	RP11-383H13.1			KLC4		KLC4
SOGA1	RACGAP1	ADAMTS6			SOGA1	RACGAP1	ADAMTS6			SOGA1		SOGA1
TRIM36	CLUH	BMPR1A			TRIM36	CLUH	BMPR1A			TRIM36		TRIM36
SMIM21	ITK	GPR180			SMIM21	ITK	GPR180			SMIM21		SMIM21
TPM3	GOT2	DLST			TPM3	GOT2	DLST			TPM3		TPM3
RPRD1B	NUP210	TMEM47			RPRD1B	NUP210	TMEM47			RPRD1B		RPRD1B
SZRD1	RAD51D	ZNF367			SZRD1	RAD51D	ZNF367			SZRD1		SZRD1
PARM1	FRMD6	ANKRD29			PARM1	FRMD6	ANKRD29			PARM1		PARM1
ZBTB9	MARCH5	GAGE12F			ZBTB9	MARCH5	GAGE12F			ZBTB9		ZBTB9
CLCN5	ARHGAP35	SEMA3E			CLCN5	ARHGAP35	SEMA3E			CLCN5		CLCN5
LRCH1	ERAP1	SCMH1			LRCH1	ERAP1	SCMH1			LRCH1		LRCH1
THSD4	ARL13A	MAPRE2			THSD4	ARL13A	MAPRE2			THSD4		THSD4
C5orf64	CDC25A	GAGE2B			C5orf64	CDC25A	GAGE2B			C5orf64		C5orf64
TIMM10B	TMEM43	GAGE12E			TIMM10B	TMEM43	GAGE12E			TIMM10B		TIMM10B
HTR1B	CTAGE1	GAGE2E			HTR1B	CTAGE1	GAGE2E			HTR1B		HTR1B
CHRNB2	ATP5G3	FAM127A			CHRNB2	ATP5G3	FAM127A			CHRNB2		CHRNB2
ARHGEF12	ERVFRD-1	MMAB			ARHGEF12	ERVFRD-1	MMAB			ARHGEF12		ARHGEF12
GDI2	SGCA	FRMD5			GDI2	SGCA	FRMD5			GDI2		GDI2
PRR11	TSEN15	C9orf66			PRR11	TSEN15	C9orf66			PRR11		PRR11
LRP10	CD164	C17orf105			LRP10	CD164	C17orf105			LRP10		LRP10
AMMECR1L	DRAM	ABCC5			AMMECR1L	DRAM	ABCC5			AMMECR1L		AMMECR1L
ADAM10	KCNA3	PDE4D			ADAM10	KCNA3	PDE4D			ADAM10		ADAM10
PRKAA1	GALNT4	HS3ST4			PRKAA1	GALNT4	HS3ST4			PRKAA1		PRKAA1
SPEN	BAIAP2	C4orf33			SPEN	BAIAP2	C4orf33			SPEN		SPEN
GABRE	FSTL4	ALDH2			GABRE	FSTL4	ALDH2			GABRE		GABRE
B3GNT2	AMER1	LMBR1			B3GNT2	AMER1	LMBR1			B3GNT2		B3GNT2
GORASP1	SLC7A2	THUMPD1			GORASP1	SLC7A2	THUMPD1			GORASP1		GORASP1
FSD1	TRAM1	FAM69A			FSD1	TRAM1	FAM69A			FSD1		FSD1
ADAP1	SEC24A	MYO5A			ADAP1	SEC24A	MYO5A			ADAP1		ADAP1
SWAP70	CECR1	TMEM79			SWAP70	CECR1	TMEM79			SWAP70		SWAP70
TECPR2	SEMA5B	ZZZ3			TECPR2	SEMA5B	ZZZ3			TECPR2		TECPR2
FGFR4	GYLTL1B	RSPO2			FGFR4	GYLTL1B	RSPO2			FGFR4		FGFR4
DENR	CHD7	HSPA8			DENR	CHD7	HSPA8			DENR		DENR
MBTPS2	FZD9	LARP1			MBTPS2	FZD9	LARP1			MBTPS2		MBTPS2
MYLK3	PCDH7	EXOC2			MYLK3	PCDH7	EXOC2			MYLK3		MYLK3
NEXMIF	POLR2D	SNRPD1			NEXMIF	POLR2D	SNRPD1			NEXMIF		NEXMIF
ZDHHC14	TCEAL6	ZBTB11			ZDHHC14	TCEAL6	ZBTB11			ZDHHC14		ZDHHC14
FLCN	LDOC1	DCAF5			FLCN	LDOC1	DCAF5			FLCN		FLCN
ANP32E	MMP3	MORN4			ANP32E	MMP3	MORN4			ANP32E		ANP32E
ZNF699	ISLR	GTF2H1			ZNF699	ISLR	GTF2H1			ZNF699		ZNF699
SLC9A8	LSDP5	CARD10			SLC9A8	LSDP5	CARD10			SLC9A8		SLC9A8
FRS2	FKBP1B	MADD			FRS2	FKBP1B	MADD			FRS2		FRS2
GNPDA2	MAPK9	ZNF569			GNPDA2	MAPK9	ZNF569			GNPDA2		GNPDA2
MRPS2	SLC25A12	CRH			MRPS2	SLC25A12	CRH			MRPS2		MRPS2
MTMR11	MAPKAPK2	CHAC1			MTMR11	MAPKAPK2	CHAC1			MTMR11		MTMR11
SNRNP48	CHUK	WDR72			SNRNP48	CHUK	WDR72			SNRNP48		SNRNP48
CNTN3	FNDC3A	FAM122B			CNTN3	FNDC3A	FAM122B			CNTN3		CNTN3
TTC38	SACM1L	KPNA3			TTC38	SACM1L	KPNA3			TTC38		TTC38
AP1S3	C14orf43	LRP12			AP1S3	C14orf43	LRP12			AP1S3		AP1S3
SBNO1	FRAT1	ATF7IP2			SBNO1	FRAT1	ATF7IP2			SBNO1		SBNO1
DCAF10	NAA15	PIP5K1B			DCAF10	NAA15	PIP5K1B			DCAF10		DCAF10
EPB41L1	CYB561	FXR1			EPB41L1	CYB561	FXR1			EPB41L1		EPB41L1
DAZAP2	IKBKAP	PABPC5			DAZAP2	IKBKAP	PABPC5			DAZAP2		DAZAP2
ZNF609	PNPLA6	NANOS1			ZNF609	PNPLA6	NANOS1			ZNF609		ZNF609
C11orf53	ARRDC4	TPRX1			C11orf53	ARRDC4	TPRX1			C11orf53		C11orf53
DNAJA1	DOLPP1	PCDHA10			DNAJA1	DOLPP1	PCDHA10			DNAJA1		DNAJA1
LMAN2L	PHACTR2	PCDHAC1			LMAN2L	PHACTR2	PCDHAC1			LMAN2L		LMAN2L
MCFD2	SAMD10	BEND4			MCFD2	SAMD10	BEND4			MCFD2		MCFD2
ZNF81	CASZ1	VAT1L			ZNF81	CASZ1	VAT1L			ZNF81		ZNF81
KCNJ11	PARD6B	KSR1			KCNJ11	PARD6B	KSR1			KCNJ11		KCNJ11
MOCS3	L2HGDH	SLC6A11			MOCS3	L2HGDH	SLC6A11			MOCS3		MOCS3
SLC38A7	RNMT	VTI1A			SLC38A7	RNMT	VTI1A			SLC38A7		SLC38A7
PIM1	IRF2BP2	BRD1			PIM1	IRF2BP2	BRD1			PIM1		PIM1
NYNRIN	MIB1	SPHKAP			NYNRIN	MIB1	SPHKAP			NYNRIN		NYNRIN
ANKRD11	CD40	HDAC2			ANKRD11	CD40	HDAC2			ANKRD11		ANKRD11
KLC1	KBTBD4	ELOVL2			KLC1	KBTBD4	ELOVL2			KLC1		KLC1
BRWD1	TRIM2	NCL			BRWD1	TRIM2	NCL			BRWD1		BRWD1
MACC1	PIKFYVE	GBA			MACC1	PIKFYVE	GBA			MACC1		MACC1
TXN2	PKN2	TP53TG3B			TXN2	PKN2	TP53TG3B			TXN2		TXN2
ZC3H12C	POU6F1	TGIF2LY			ZC3H12C	POU6F1	TGIF2LY			ZC3H12C		ZC3H12C
ZNF497	APLN	PAK7			ZNF497	APLN	PAK7			ZNF497		ZNF497
WNT2B	ARMCX1	C22orf28			WNT2B	ARMCX1	C22orf28			WNT2B		WNT2B
VTCN1	LRCH1	ZNF536			VTCN1	LRCH1	ZNF536			VTCN1		VTCN1
IDH3A	PLXNA2	ASCL2			IDH3A	PLXNA2	ASCL2			IDH3A		IDH3A
TUBGCP2	FAM179B	ZNF71			TUBGCP2	FAM179B	ZNF71			TUBGCP2		TUBGCP2
EIF2B2	GCNT3	LGR6			EIF2B2	GCNT3	LGR6			EIF2B2		EIF2B2
MRAS	LYNX1	SUN1			MRAS	LYNX1	SUN1			MRAS		MRAS
MYCL	KATNB1	GET4			MYCL	KATNB1	GET4			MYCL		MYCL
ONECUT2	ARMC1	LIMS3L			ONECUT2	ARMC1	LIMS3L			ONECUT2		ONECUT2
C1orf226	ERC2	TRAF6			C1orf226	ERC2	TRAF6			C1orf226		C1orf226
GDPD1	CYP1B1	FOXI2			GDPD1	CYP1B1	FOXI2			GDPD1		GDPD1
NKD1	SEMA3D	ZPLD1			NKD1	SEMA3D	ZPLD1			NKD1		NKD1
SELENOO	MAN2A2	RNF128			SELENOO	MAN2A2	RNF128			SELENOO		SELENOO
UVSSA	CAMKV	MAPKAPK5			UVSSA	CAMKV	MAPKAPK5			UVSSA		UVSSA
SPEG	DNAJB14	TUFT1			SPEG	DNAJB14	TUFT1			SPEG		SPEG
PHF21A	PRKCA	FRS2			PHF21A	PRKCA	FRS2			PHF21A		PHF21A
SLC7A2	SCN4B	PNPO			SLC7A2	SCN4B	PNPO			SLC7A2		SLC7A2
FBXO10	COPS7B	KCNAB1			FBXO10	COPS7B	KCNAB1			FBXO10		FBXO10
UBAP1	SMYD4	ICOS			UBAP1	SMYD4	ICOS			UBAP1		UBAP1
XIRP2	LYST	ALDH6A1			XIRP2	LYST	ALDH6A1			XIRP2		XIRP2
PYM1	OTUD4	PUF60			PYM1	OTUD4	PUF60			PYM1		PYM1
TRAF3	C1orf114	VWA8			TRAF3	C1orf114	VWA8			TRAF3		TRAF3
EIF1AX	CWC15	PTEN			EIF1AX	CWC15	PTEN			EIF1AX		EIF1AX
PDCD11	ALS2	IRF2BPL			PDCD11	ALS2	IRF2BPL			PDCD11		PDCD11
GCNT3	PACRG	MTPN			GCNT3	PACRG	MTPN			GCNT3		GCNT3
TUFT1	PLCD1	HMGXB4			TUFT1	PLCD1	HMGXB4			TUFT1		TUFT1
ITPRIPL2	INCENP	ZNF33B			ITPRIPL2	INCENP	ZNF33B			ITPRIPL2		ITPRIPL2
RLIM	ADSS	ANO6			RLIM	ADSS	ANO6			RLIM		RLIM
HIRA	RSC1A1	FOXO3			HIRA	RSC1A1	FOXO3			HIRA		HIRA
PSMF1	PRKCD	TBP			PSMF1	PRKCD	TBP			PSMF1		PSMF1
TPRG1L	MACF1	TRIM9			TPRG1L	MACF1	TRIM9			TPRG1L		TPRG1L
UBE2K	ZBTB46	SSTR3			UBE2K	ZBTB46	SSTR3			UBE2K		UBE2K
CNN1	CHRNA5	CDS1			CNN1	CHRNA5	CDS1			CNN1		CNN1
TBRG1	ARL8B	SERAC1			TBRG1	ARL8B	SERAC1			TBRG1		TBRG1
ABHD13	NHEJ1	SEC14L4			ABHD13	NHEJ1	SEC14L4			ABHD13		ABHD13
LRRTM2	WDR82	ZNF501			LRRTM2	WDR82	ZNF501			LRRTM2		LRRTM2
ADNP2	BRS3	SCN3A			ADNP2	BRS3	SCN3A			ADNP2		ADNP2
PEAK1	PHF17	BRI3			PEAK1	PHF17	BRI3			PEAK1		PEAK1
CHD9	ADAP1	HGSNAT			CHD9	ADAP1	HGSNAT			CHD9		CHD9
LYZL4	LNX1	DAB1			LYZL4	LNX1	DAB1			LYZL4		LYZL4
DICER1	DIRC1	TIPIN			DICER1	DIRC1	TIPIN			DICER1		DICER1
XPO4	APPBP1	FAM84B			XPO4	APPBP1	FAM84B			XPO4		XPO4
FAM161A	KRT73	ZNF682			FAM161A	KRT73	ZNF682			FAM161A		FAM161A
PIGB	C1orf2	ENDOV			PIGB	C1orf2	ENDOV			PIGB		PIGB
RGPD6	KIAA1618	MRPL37			RGPD6	KIAA1618	MRPL37			RGPD6		RGPD6
TP53INP1	SELENBP1	GATAD2B			TP53INP1	SELENBP1	GATAD2B			TP53INP1		TP53INP1
IFFO2	SLC22A17	HSF2BP			IFFO2	SLC22A17	HSF2BP			IFFO2		IFFO2
PTEN	DNAJC24	EMR2			PTEN	DNAJC24	EMR2			PTEN		PTEN
WDR47	KIAA0226	PIK3CB			WDR47	KIAA0226	PIK3CB			WDR47		WDR47
SMYD5	SMAP1	RABL3			SMYD5	SMAP1	RABL3			SMYD5		SMYD5
C14orf180	ZC3H12C	ABP1			C14orf180	ZC3H12C	ABP1			C14orf180		C14orf180
CHFR	ESRP1	ZDHHC11B			CHFR	ESRP1	ZDHHC11B			CHFR		CHFR
MCRIP1	MOCS1	EPB41L4B			MCRIP1	MOCS1	EPB41L4B			MCRIP1		MCRIP1
C11orf68	FBXO33	HOXB7			C11orf68	FBXO33	HOXB7			C11orf68		C11orf68
FAM84B	NEO1	ZNF532			FAM84B	NEO1	ZNF532			FAM84B		FAM84B
KARS	SPSB4	CPEB4			KARS	SPSB4	CPEB4			KARS		KARS
ANKRD34A	TRIM14	SAMD8			ANKRD34A	TRIM14	SAMD8			ANKRD34A		ANKRD34A
NSD2	ANKRD13D	ATP13A2			NSD2	ANKRD13D	ATP13A2			NSD2		NSD2
ZNF224	KLHL2	DACT2			ZNF224	KLHL2	DACT2			ZNF224		ZNF224
PXMP4	ACOT7	ITGBL1			PXMP4	ACOT7	ITGBL1			PXMP4		PXMP4
DUSP9	C1orf21	U2SURP			DUSP9	C1orf21	U2SURP			DUSP9		DUSP9
GTPBP1	TMEM109	PDYN			GTPBP1	TMEM109	PDYN			GTPBP1		GTPBP1
SEC22C	RNF10	TAF9B			SEC22C	RNF10	TAF9B			SEC22C		SEC22C
ALDH6A1	RNF41	DSCR3			ALDH6A1	RNF41	DSCR3			ALDH6A1		ALDH6A1
CSF1	COLQ	AKAP6			CSF1	COLQ	AKAP6			CSF1		CSF1
CLASP1	FSD1	FRZB			CLASP1	FSD1	FRZB			CLASP1		CLASP1
ANKRD13D	STARD13	HOXC13			ANKRD13D	STARD13	HOXC13			ANKRD13D		ANKRD13D
RRAGA	TTC21B	POLDIP3			RRAGA	TTC21B	POLDIP3			RRAGA		RRAGA
KHNYN	DSEL	GAD2			KHNYN	DSEL	GAD2			KHNYN		KHNYN
PMM1	PCSK6	GABPA			PMM1	PCSK6	GABPA			PMM1		PMM1
SENP2	RTN3	D2HGDH			SENP2	RTN3	D2HGDH			SENP2		SENP2
HAPLN4	TSC22D3	GJA3			HAPLN4	TSC22D3	GJA3			HAPLN4		HAPLN4
MMP19	COPS2	ZNF831			MMP19	COPS2	ZNF831			MMP19		MMP19
DYRK2	AFF4	RAB4B			DYRK2	AFF4	RAB4B			DYRK2		DYRK2
TK2	GCLC	SIDT2			TK2	GCLC	SIDT2			TK2		TK2
PCNX1	HSPG2	ZDHHC14			PCNX1	HSPG2	ZDHHC14			PCNX1		PCNX1
SNRPA1	FCHSD2	PATE4			SNRPA1	FCHSD2	PATE4			SNRPA1		SNRPA1
TRPC1	MNT	TPPP3			TRPC1	MNT	TPPP3			TRPC1		TRPC1
TM7SF3	SLC25A2	EIF2B5			TM7SF3	SLC25A2	EIF2B5			TM7SF3		TM7SF3
CASC1	KIAA1530	RBL1			CASC1	KIAA1530	RBL1			CASC1		CASC1
RGS5	SYTL2	TRIM44			RGS5	SYTL2	TRIM44			RGS5		RGS5
OTUD6A	CANX	MAP2K1			OTUD6A	CANX	MAP2K1			OTUD6A		OTUD6A
TBC1D13	NAV1	DMRTC1-AS1			TBC1D13	NAV1	DMRTC1-AS1			TBC1D13		TBC1D13
ZHX1	DKC1	TLR7			ZHX1	DKC1	TLR7			ZHX1		ZHX1
CENPN	EIF3A	WDR62			CENPN	EIF3A	WDR62			CENPN		CENPN
OGFOD3	PIK3R3	MMS19			OGFOD3	PIK3R3	MMS19			OGFOD3		OGFOD3
TEAD1	IQGAP1	WNT8A			TEAD1	IQGAP1	WNT8A			TEAD1		TEAD1
PTPRJ	BAG5	MIA3			EYS	BAG5	MIA3			EYS		EYS
EYS	PRG2	ZNF627			C5orf30	PRG2	ZNF627			C5orf30		C5orf30
C5orf30	SETD3	GSTT2			TOPORS	SETD3	GSTT2			TOPORS		TOPORS
CLOCK	ANP32E	GSTT2B			NPY2R	ANP32E	GSTT2B			NPY2R		NPY2R
VSTM2A	PTER	MANBAL			CEP44	PTER	MANBAL			CEP44		CEP44
TOPORS	KCNJ2	BEST1			FAM122C	KCNJ2	BEST1			FAM122C		FAM122C
NPY2R	SPDYE1	ISOC1			KATNA1	SPDYE1	ISOC1			KATNA1		KATNA1
CEP44	RAB3D	NUP35			SPOCK3	RAB3D	NUP35			SPOCK3		SPOCK3
FAM122C	CD47	ADARB1			HHAT	CD47	ADARB1			HHAT		HHAT
KATNA1	PFKFB4	CNN1			TRIM33	PFKFB4	CNN1			TRIM33		TRIM33
SPOCK3	CDK5RAP1	PLEKHH1			DFFB	CDK5RAP1	PLEKHH1			DFFB		DFFB
HHAT	ATP6V1B2	TMCO7			ME1	ATP6V1B2	TMCO7			ME1		ME1
TRIM33	CCDC47	HEY2			PDZK1	CCDC47	HEY2			PDZK1		PDZK1
DFFB	CREBL2	FGF18			TMEM200B	CREBL2	FGF18			TMEM200B		TMEM200B
ME1	PCBP4	PPP2R5E			CHMP5	PCBP4	PPP2R5E			CHMP5		CHMP5
PDZK1	AP5S1	CEACAM7			COBL	AP5S1	CEACAM7			COBL		COBL
TMEM200B	JCAD	IL2RB			LYN	JCAD	IL2RB			LYN		LYN
CHMP5	NT5DC3	PBX3			PABPC5	NT5DC3	PBX3			PABPC5		PABPC5
COBL	LAMP2	CIDEB			GLMN	LAMP2	CIDEB			GLMN		GLMN
LYN	KIAA1257	FAM92A1			ANKRD27	KIAA1257	FAM92A1			ANKRD27		ANKRD27
PABPC5	ABTB2	PA2G4			CROT	ABTB2	PA2G4			CROT		CROT
GLMN	C6orf98	LPHN2			OGN	C6orf98	LPHN2			OGN		OGN
ANKRD27	BTN1A1	UTRN			MED23	BTN1A1	UTRN			MED23		MED23
CROT	EPHA1	YIPF4			CNGB1	EPHA1	YIPF4			CNGB1		CNGB1
OGN	WIBG	PPP6R3			PRB3	WIBG	PPP6R3			PRB3		PRB3
MED23	USP14	ANKRD34A			DYNLT1	USP14	ANKRD34A			DYNLT1		DYNLT1
CNGB1	PLEKHB2	CLLU1			URI1	PLEKHB2	CLLU1			URI1		URI1
PRB3	C1orf190	CRIM1			SPINK8	C1orf190	CRIM1			SPINK8		SPINK8
DYNLT1	MSRB2	ZNF705G			CCL28	MSRB2	ZNF705G			CCL28		CCL28
URI1	ZDHHC16	OIP5			NUP160	ZDHHC16	OIP5			NUP160		NUP160
SPINK8	HCN1	IRS2			NALCN	HCN1	IRS2			NALCN		NALCN
CCL28	CARD10	EPHA7			CLSTN2	CARD10	EPHA7			CLSTN2		CLSTN2
NUP160	KCNT2	ZNF207			CDK5RAP2	KCNT2	ZNF207			CDK5RAP2		CDK5RAP2
NALCN	RGS5	PPP3CB			CYP7A1	RGS5	PPP3CB			CYP7A1		CYP7A1
CLSTN2	NAPEPLD	CHFR			PDE8A	NAPEPLD	CHFR			PDE8A		PDE8A
CDK5RAP2	UBL4A	ENPP1			TRIM38	UBL4A	ENPP1			TRIM38		TRIM38
CYP7A1	EZH2	TTC17			PRB1	EZH2	TTC17			PRB1		PRB1
PDE8A	EXTL3	MTMR10			COPS8	EXTL3	MTMR10			COPS8		COPS8
TRIM38	RNGTT	SYNE1			KITLG	RNGTT	SYNE1			KITLG		KITLG
PRB1	DDX52	ZNF362			P3H1	DDX52	ZNF362			P3H1		P3H1
COPS8	TYRO3	DCP2			NEURL1B	TYRO3	DCP2			NEURL1B		NEURL1B
KITLG	NFE2L1	BMPR1B			PRB2	NFE2L1	BMPR1B			PRB2		PRB2
ABHD2	CACNA1E	GHR			RNFT2	CACNA1E	GHR			RNFT2		RNFT2
P3H1	CLDN1	LRPPRC			CISD2	CLDN1	LRPPRC			CISD2		CISD2
NEURL1B	LANCL1	TP53TG3C			RAD21	LANCL1	TP53TG3C			RAD21		RAD21
PRB2	SLITRK1	C4orf50			LACTB2	SLITRK1	C4orf50			LACTB2		LACTB2
RNFT2	WT1	ZNF705A			TMEM251	WT1	ZNF705A			TMEM251		TMEM251
CISD2	SLITRK2	ST7L			CLCC1	SLITRK2	ST7L			CLCC1		CLCC1
CREBRF	MYO5A	TEDDM1			REPS1	MYO5A	TEDDM1			REPS1		REPS1
RAD21	ZKSCAN1	PDIA6			SH3TC2	ZKSCAN1	PDIA6			SH3TC2		SH3TC2
PEAK1	UHMK1	EBI3			TUBB6	UHMK1	EBI3			TUBB6		TUBB6
LACTB2	RSPO2	FBXW7			PCDHGA11	RSPO2	FBXW7			PCDHGA11		PCDHGA11
TMEM251	WASL	SMAD7			PLXDC2	WASL	SMAD7			PLXDC2		PLXDC2
CLCC1	AKAP11	CYP2S1			KLHL36	AKAP11	CYP2S1			KLHL36		KLHL36
REPS1	FREQ	PANK1			NPNT	FREQ	PANK1			NPNT		NPNT
SH3TC2	KCTD1	PPFIA2			IGSF10	KCTD1	PPFIA2			IGSF10		IGSF10
TUBB6	ASTN1	YEATS2			MOSMO	ASTN1	YEATS2			MOSMO		MOSMO
PCDHGA11	SLC30A4	PERP			CHL1	SLC30A4	PERP			CHL1		CHL1
PLXDC2	EFHC1	SNRPA1			MLLT3	EFHC1	SNRPA1			MLLT3		MLLT3
KLHL36	TNPO1	AGTR2			ABI1	TNPO1	AGTR2			ABI1		ABI1
NPNT	TNK2	ANKIB1			TXNDC9	TNK2	ANKIB1			TXNDC9		TXNDC9
IGSF10	PCGF5	ZNF25			CDKN2AIP	PCGF5	ZNF25			CDKN2AIP		CDKN2AIP
MOSMO	CALM1	SOBP			LSM8	CALM1	SOBP			LSM8		LSM8
CHL1	PRPF38A	SH2D2A			CCL20	PRPF38A	SH2D2A			CCL20		CCL20
MLLT3	PCDH17	SLC30A10			KLF13	PCDH17	SLC30A10			KLF13		KLF13
ABI1	MRS2	GNG12			ZNF407	MRS2	GNG12			ZNF407		ZNF407
TXNDC9	PTBP2	ZHX1			CSMD3	PTBP2	ZHX1			CSMD3		CSMD3
CDKN2AIP	CBFA2T3	TFAP2E			COL4A4	CBFA2T3	TFAP2E			COL4A4		COL4A4
LSM8	USP2	CST6			NAV2	USP2	CST6			NAV2		NAV2
PPP1R2	KAL1	C3orf27			LRRC40	KAL1	C3orf27			LRRC40		LRRC40
MFAP3L	FUT3	TMEM217			GPC6	FUT3	TMEM217			GPC6		GPC6
CCL20	GPAM	UBFD1			ENPEP	GPAM	UBFD1			ENPEP		ENPEP
KLF13	ASAP1	RGS22			GABRB2	ASAP1	RGS22			GABRB2		GABRB2
SEC22C	MYRIP	PION			LYPD6	MYRIP	PION			LYPD6		LYPD6
PPM1A	KBTBD5	FAM18B1			WWC2	KBTBD5	FAM18B1			WWC2		WWC2
ZNF407	SIDT2	MED15			KLF2	SIDT2	MED15			KLF2		KLF2
CSMD3	FSTL1	SCN2A			TMEM47	FSTL1	SCN2A			TMEM47		TMEM47
COL4A4	NXPH4	BCL2L10			CCNC	NXPH4	BCL2L10			CCNC		CCNC
NAV2	CLCN5	KRTAP9-4			GVQW2	CLCN5	KRTAP9-4			GVQW2		GVQW2
LRRC40	NEBL	KLHL28			FAM92A	NEBL	KLHL28			FAM92A		FAM92A
TAOK1	BPIFB4	TSPYL2			CCSER1	BPIFB4	TSPYL2			CCSER1		CCSER1
GPC6	RNF144A	CCDC18			MACROD2	RNF144A	CCDC18			MACROD2		MACROD2
ENPEP	SEPTIN3	RAB40A			GLRX5	SEPTIN3	RAB40A			GLRX5		GLRX5
GABRB2	VTCN1	KRTAP9-2			PAXIP1	VTCN1	KRTAP9-2			PAXIP1		PAXIP1
LYPD6	PALM2-AKAP2	ARMCX2			STYX	PALM2-AKAP2	ARMCX2			STYX		STYX
WWC2	AGK	PTHLH			FASLG	AGK	PTHLH			FASLG		FASLG
KLF2	C12orf30	ACSS2			SYT6	C12orf30	ACSS2			SYT6		SYT6
TMEM47	AATK	BAG4			PTPN2	AATK	BAG4			PTPN2		PTPN2
CCNC	WWC1	SNRPC			TLN1	WWC1	SNRPC			TLN1		TLN1
PCNX1	SPAG7	EIF4B			C1orf112	SPAG7	EIF4B			C1orf112		C1orf112
GVQW2	CACNB1	CCND2			ZNF138	CACNB1	CCND2			ZNF138		ZNF138
FAM92A	ACTR3B	BVES			SAMD12	ACTR3B	BVES			SAMD12		SAMD12
CCSER1	ARHGAP5	CLK4			NETO1	ARHGAP5	CLK4			NETO1		NETO1
STRADB	FAM84B	SYPL1			EML1	FAM84B	SYPL1			EML1		EML1
MACROD2	RGS3	GADD45G			MPP6	RGS3	GADD45G			MPP6		MPP6
GLRX5	CHRNA4	TRIM14			SDHC	CHRNA4	TRIM14			SDHC		SDHC
PAXIP1	POLR2A	TBCK			RANBP17	POLR2A	TBCK			RANBP17		RANBP17
STYX	NOTCH2	SPDYE3			ATXN1	NOTCH2	SPDYE3			ATXN1		ATXN1
FASLG	VIT	BTN1A1			SLITRK2	VIT	BTN1A1			SLITRK2		SLITRK2
SYT6	CTNND1	ZNF135			TOM1L1	CTNND1	ZNF135			TOM1L1		TOM1L1
PTPN2	CLDN6	POU4F2			AFTPH	CLDN6	POU4F2			AFTPH		AFTPH
TLN1	ATP1B4	ATP5G3			IGF2BP2	ATP1B4	ATP5G3			IGF2BP2		IGF2BP2
C1orf112	C11orf10	TBC1D24			SLC26A7	C11orf10	TBC1D24			SLC26A7		SLC26A7
HTR2A	GRB10	SYT10			EIF4A1	GRB10	SYT10			EIF4A1		EIF4A1
UBR3	C19orf12	CAPZA2			GABPB1	C19orf12	CAPZA2			GABPB1		GABPB1
ZNF138	TCF7	TMEM215			MORN2	TCF7	TMEM215			MORN2		MORN2
SAMD12	ELMO2	RECK			NSMCE4A	ELMO2	RECK			NSMCE4A		NSMCE4A
NETO1	LUZP1	CPNE1			ZNF730	LUZP1	CPNE1			ZNF730		ZNF730
EML1	PTPLAD1	ZNF267			LPGAT1	PTPLAD1	ZNF267			LPGAT1		LPGAT1
MPP6	AP1GBP1	ERCC6L2			SSB	AP1GBP1	ERCC6L2			SSB		SSB
SDHC	LPHN1	ZBTB43			ZMYM1	LPHN1	ZBTB43			ZMYM1		ZMYM1
RANBP17	TMEM33	SEMA3D			PCSK5	TMEM33	SEMA3D			PCSK5		PCSK5
ATXN1	PPP2CA	C5orf47			DBF4	PPP2CA	C5orf47			DBF4		DBF4
CAMSAP1	ELOVL6	TRAF3			SLCO4C1	ELOVL6	TRAF3			SLCO4C1		SLCO4C1
SLITRK2	DNAJC16	C9orf89			THRAP3	DNAJC16	C9orf89			THRAP3		THRAP3
TOM1L1	PIP4K2C	PDCD4			PI15	PIP4K2C	PDCD4			PI15		PI15
AFTPH	ZIK1	DNAJC5			HECW1	ZIK1	DNAJC5			HECW1		HECW1
IGF2BP2	PLEKHH1	RAB11FIP3			SOX9	PLEKHH1	RAB11FIP3			SOX9		SOX9
SLC26A7	PRICKLE2	LRIF1			BPTF	PRICKLE2	LRIF1			BPTF		BPTF
EIF4A1	PDE3B	NAPEPLD			BSDC1	PDE3B	NAPEPLD			BSDC1		BSDC1
GABPB1	ADAMTS18	SERPINB13			CEP126	ADAMTS18	SERPINB13			CEP126		CEP126
MORN2	LRRC32	ZNF891			FAS	LRRC32	ZNF891			FAS		FAS
ZFHX4	ZNRF1	KLC4			COMMD10	ZNRF1	KLC4			COMMD10		COMMD10
NSMCE4A	ATRNL1	ASNSD1			CLMP	ATRNL1	ASNSD1			CLMP		CLMP
SLC35G1	PWWP2B	PEX13			ZNF568	PWWP2B	PEX13			ZNF568		ZNF568
ZNF730	DCAF7	CCDC19			TMTC1	DCAF7	CCDC19			TMTC1		TMTC1
LPGAT1	CTDSP2	MINOS1			ERO1B	CTDSP2	MINOS1			ERO1B		ERO1B
SSB	FAM59A	PDIK1L			NCMAP	FAM59A	PDIK1L			NCMAP		NCMAP
ZMYM1	IGF1R	MYBL1			NID2	IGF1R	MYBL1			NID2		NID2
PCSK5	INPP5J	AQP11			ZNF19	INPP5J	AQP11			ZNF19		ZNF19
ST8SIA3	DOCK4	PAWR			TBCE	DOCK4	PAWR			TBCE		TBCE
DBF4	COL4A1	RP11-545J16.1			HUWE1	COL4A1	RP11-545J16.1			HUWE1		HUWE1
SLCO4C1	CAB39	TFAP2D			KCNJ13	CAB39	TFAP2D			KCNJ13		KCNJ13
THRAP3	CYGB	PITPNM3			CEP70	CYGB	PITPNM3			CEP70		CEP70
PI15	TFCP2L1	KATNB1			FGF11	TFCP2L1	KATNB1			FGF11		FGF11
HECW1	ATXN7L2	USP3			OAZ1	ATXN7L2	USP3			OAZ1		OAZ1
SOX9	NCOR2	CA12			SEMA3C	NCOR2	CA12			SEMA3C		SEMA3C
BPTF	GFER	DDHD2			DHCR24	GFER	DDHD2			DHCR24		DHCR24
BSDC1	FAM111A	DEDD			CWF19L2	FAM111A	DEDD			CWF19L2		CWF19L2
CEP126	BRMS1L	HMBOX1			INPP4B	BRMS1L	HMBOX1			INPP4B		INPP4B
FAS	RNF38	TANC2			ADAMTS19	RNF38	TANC2			ADAMTS19		ADAMTS19
COMMD10	C11orf45	FAM174B			AFF1	C11orf45	FAM174B			AFF1		AFF1
CLMP	BACE2	SOX6			TMPRSS11B	BACE2	SOX6			TMPRSS11B		TMPRSS11B
CCNJ	TNFRSF13B	DEF8			COX15	TNFRSF13B	DEF8			COX15		COX15
ZNF568	METTL4	MRPL35			MBNL3	METTL4	MRPL35			MBNL3		MBNL3
TMTC1	CPSF6	C20orf112			RERG	CPSF6	C20orf112			RERG		RERG
ERO1B	TPRX1	SGCA			COA5	TPRX1	SGCA			COA5		COA5
NCMAP	KIAA0329	RHPN2			GPR161	KIAA0329	RHPN2			GPR161		GPR161
NID2	MMS19	ZDHHC16			AKR1C2	MMS19	ZDHHC16			AKR1C2		AKR1C2
ZNF19	BMPER	DIAPH2			NUP58	BMPER	DIAPH2			NUP58		NUP58
TBCE	BAT2L	SNCG			CXADR	BAT2L	SNCG			CXADR		CXADR
MYO5A	PPP2R4	RAPH1			TIMP2	PPP2R4	RAPH1			TIMP2		TIMP2
HUWE1	TTLL10	TTC38			SHPRH	TTLL10	TTC38			SHPRH		SHPRH
KCNJ13	FAM122A	SUMO3			ANKS1B	FAM122A	SUMO3			ANKS1B		ANKS1B
CEP70	PLXND1	CEACAM6			RAB14	PLXND1	CEACAM6			RAB14		RAB14
CASC1	CBLC	OTOGL			LARP1B	CBLC	OTOGL			LARP1B		LARP1B
FGF11	DVL3	ENPP4			ZNF28	DVL3	ENPP4			ZNF28		ZNF28
OAZ1	CNIH3	ZDHHC23			HIF1A	CNIH3	ZDHHC23			HIF1A		HIF1A
SEMA3C	TSPYL6	PCNX			CHERP	TSPYL6	PCNX			CHERP		CHERP
DHCR24	DKFZP564O0823	RAB9B			CNPY1	DKFZP564O0823	RAB9B			CNPY1		CNPY1
CWF19L2	DICER1	SBNO1			ATAD1	DICER1	SBNO1			ATAD1		ATAD1
TRIM36	IL2RB	ZMAT3			BBOF1	IL2RB	ZMAT3			BBOF1		BBOF1
INPP4B	RAB11FIP5	SFT2D3			CLIC4	RAB11FIP5	SFT2D3			CLIC4		CLIC4
ADAMTS19	MRPS2	KIF5C			CTDSPL2	MRPS2	KIF5C			CTDSPL2		CTDSPL2
AFF1	CDC25C	PISD			SNN	CDC25C	PISD			SNN		SNN
TMPRSS11B	THUMPD1	MYLK4			TMEM59	THUMPD1	MYLK4			TMEM59		TMEM59
COX15	CXCR3	PRKAB2			MRPS10	CXCR3	PRKAB2			MRPS10		MRPS10
MBNL3	BVES	SEMA3A			AIDA	BVES	SEMA3A			AIDA		AIDA
HPSE2	MARCH4	PAG1			KIDINS220	MARCH4	PAG1			KIDINS220		KIDINS220
RERG	PPM1H	FAT3			ZNF391	PPM1H	FAT3			ZNF391		ZNF391
COA5	C4orf15	RUNDC3B			C9orf72	C4orf15	RUNDC3B			C9orf72		C9orf72
GPR161	PDCD11	MAFK			ZNF561	PDCD11	MAFK			ZNF561		ZNF561
AKT3	CD69	TRIP11			PPM1B	CD69	TRIP11			PPM1B		PPM1B
AKR1C2	RPRM	C2orf42			GRIN2A	RPRM	C2orf42			GRIN2A		GRIN2A
NUP58	KLC3	DLGAP2			ATG5	KLC3	DLGAP2			ATG5		ATG5
CXADR	DCTN5	PTCH1			SEPHS1	DCTN5	PTCH1			SEPHS1		SEPHS1
TIMP2	ZNF532	FGF7			MAN1A1	ZNF532	FGF7			MAN1A1		MAN1A1
SHPRH	PARP12	USP15			SPATA17	PARP12	USP15			SPATA17		SPATA17
ANKS1B	KPNA6	EIF2C4			SRSF10	KPNA6	EIF2C4			SRSF10		SRSF10
RAB14	CADM1	EIF2C1			FAM204A	CADM1	EIF2C1			FAM204A		FAM204A
LARP1B	SPOCK3	TACC1			ITGB6	SPOCK3	TACC1			ITGB6		ITGB6
ZNF28	DCAKD	TNRC6B			DNAJC15	DCAKD	TNRC6B			DNAJC15		DNAJC15
SMIM13	SMC6	DMPK			NIT2	SMC6	DMPK			NIT2		NIT2
HIF1A	NR2C2	BRD3			C5orf22	NR2C2	BRD3			C5orf22		C5orf22
CHERP	PMP2	GNB1L			HIKESHI	PMP2	GNB1L			HIKESHI		HIKESHI
CNPY1	BHLHB3	RCOR1			CCDC89	BHLHB3	RCOR1			CCDC89		CCDC89
ATAD1	ABI2	DGKD			PHC3	ABI2	DGKD			PHC3		PHC3
UNC80	KIF3B	LDOC1L			KMO	KIF3B	LDOC1L			KMO		KMO
BBOF1	ZC3H11A	MXD4			IL2	ZC3H11A	MXD4			IL2		IL2
CLIC4	RAD9A	RFFL			RPL22	RAD9A	RFFL			RPL22		RPL22
CTDSPL2	SNPH	TMEM120B			ZFC3H1	SNPH	TMEM120B			ZFC3H1		ZFC3H1
SNN	IFT57	PLIN4			GUCY1A1	IFT57	PLIN4			GUCY1A1		GUCY1A1
TMEM59	MRPL35	ICOSLG			SH3KBP1	MRPL35	ICOSLG			SH3KBP1		SH3KBP1
MRPS10	MIA3	NPLOC4			NMBR	MIA3	NPLOC4			NMBR		NMBR
CLDN12	BHLHB2	SYT12			LOC100132813	BHLHB2	SYT12			LOC100132813		LOC100132813
AIDA	SLC19A2	CLASP1			ASCC3	SLC19A2	CLASP1			ASCC3		ASCC3
KIDINS220	GBA	SEC14L2			RFC5	GBA	SEC14L2			RFC5		RFC5
ZNF391	AVL9	KIAA0513			TRIP12	AVL9	KIAA0513			TRIP12		TRIP12
C9orf72	GPR124	AL137145.2			SLC8A1	GPR124	AL137145.2			SLC8A1		SLC8A1
PNISR	SLC2A13	KIAA1147			HFE	SLC2A13	KIAA1147			HFE		HFE
ZNF561	CDC27	SYNDIG1L			SPRED2	CDC27	SYNDIG1L			SPRED2		SPRED2
NAV1	TNFAIP8L3	AC005329.1			RIMBP2	TNFAIP8L3	AC005329.1			RIMBP2		RIMBP2
FAM122B	DCAF4	SLC35E3			TSBP1	DCAF4	SLC35E3			TSBP1		TSBP1
PPM1B	DHDDS	SEC14L5			PDCD6IP	DHDDS	SEC14L5			PDCD6IP		PDCD6IP
GRIN2A	XKR8	ELAVL1			GIN1	XKR8	ELAVL1			GIN1		GIN1
ATG5	FRS2	TMEM130			KRTAP9-9	FRS2	TMEM130			KRTAP9-9		KRTAP9-9
SEPHS1	FUCA1	ANKS6			ZNF791	FUCA1	ANKS6			ZNF791		ZNF791
MAN1A1	ANKRD13B	C10orf67			ZNF780B	ANKRD13B	C10orf67			ZNF780B		ZNF780B
SPATA17	SLC46A3	CSNK1G1			NOX4	SLC46A3	CSNK1G1			NOX4		NOX4
SRSF10	BTBD9	CABP7			RC3H1	BTBD9	CABP7			RC3H1		RC3H1
ZNF117	BPTF	TTYH3			METTL4	BPTF	TTYH3			METTL4		METTL4
FAM204A	MMP16	SNX8			TMEM87A	MMP16	SNX8			TMEM87A		TMEM87A
ITGB6	DENR	HLX			DIMT1	DENR	HLX			DIMT1		DIMT1
DNAJC15	CMPK	AC079612.1			SLC4A1AP	CMPK	AC079612.1			SLC4A1AP		SLC4A1AP
NIT2	ARF3	CD276			OXR1	ARF3	CD276			OXR1		OXR1
ITGA10	C13orf1	METTL21A			FAT1	C13orf1	METTL21A			FAT1		FAT1
C5orf22	DLST	MGRN1			FAM110B	DLST	MGRN1			FAM110B		FAM110B
HIKESHI	FEZ2	CSDC2			IL5RA	FEZ2	CSDC2			IL5RA		IL5RA
CCDC89	RAP2C	RIMS4			TTC33	RAP2C	RIMS4			TTC33		TTC33
PHC3	POMT2	RP11-644F5.10			GALM	POMT2	RP11-644F5.10			GALM		GALM
KMO	IFNLR1	STMN3			RAPGEF2	IFNLR1	STMN3			RAPGEF2		RAPGEF2
IL2	LRRC3	JMJD6			RAD51B	LRRC3	JMJD6			RAD51B		RAD51B
RPL22	ABHD2	NOVA2			PRKD1	ABHD2	NOVA2			PRKD1		PRKD1
ZFC3H1	TASP1	OLFML2A			PHF14	TASP1	OLFML2A			PHF14		PHF14
MFAP5	C1orf173	SEPN1			MEGF9	C1orf173	SEPN1			MEGF9		MEGF9
USP14	WNT4	POFUT1			KLF3	WNT4	POFUT1			KLF3		KLF3
GUCY1A1	RIC8B	FBXO31			IL21	RIC8B	FBXO31			IL21		IL21
ITPRIPL2	RAPGEF2	APOPT1			UBXN8	RAPGEF2	APOPT1			UBXN8		UBXN8
SH3KBP1	RIC8A	GNA15			TNKS	RIC8A	GNA15			TNKS		TNKS
NMBR	ROCK1	MTSS1L			STRN	ROCK1	MTSS1L			STRN		STRN
LOC100132813	PPP2R1A	ADAM12			CALHM5	PPP2R1A	ADAM12			CALHM5		CALHM5
ASCC3	WDR7	C20orf160			ZNF143	WDR7	C20orf160			ZNF143		ZNF143
RFC5	ARL10	TRIM25			ATF7IP	ARL10	TRIM25			ATF7IP		ATF7IP
TRIP12	MBD4	ZBTB47			CIAO2A	MBD4	ZBTB47			CIAO2A		CIAO2A
SLC8A1	NPC2	SPRN			LARP1	NPC2	SPRN			LARP1		LARP1
HFE	ZC3H12B	RPS15			SEMA6A	ZC3H12B	RPS15			SEMA6A		SEMA6A
SPRED2	CREG2	AC010536.1			BST1	CREG2	AC010536.1			BST1		BST1
RIMBP2	RGMA	EPN2			PLPBP	RGMA	EPN2			PLPBP		PLPBP
TSBP1	PURG	FATE1			FAM13A	PURG	FATE1			FAM13A		FAM13A
PDCD6IP	PPP1R12B	MOB3A			SCN9A	PPP1R12B	MOB3A			SCN9A		SCN9A
GIN1	MTAP	RIN3			GALNT3	MTAP	RIN3			GALNT3		GALNT3
KRTAP9-9	UBTD1	DPYSL5			TMED5	UBTD1	DPYSL5			TMED5		TMED5
ZNF791	CAMK2G	SORCS2			GPATCH2L	CAMK2G	SORCS2			GPATCH2L		GPATCH2L
ZNF780B	BACH2	PTRF			MPL	BACH2	PTRF			MPL		MPL
NOX4	PPM1A	PEX26			CASP7	PPM1A	PEX26			CASP7		CASP7
POU2F1	SLC36A1	IL17D			GPATCH2	SLC36A1	IL17D			GPATCH2		GPATCH2
RC3H1	UBL4B	TLN2			CP	UBL4B	TLN2			CP		CP
METTL4	AMPD3	STARD3			F5	AMPD3	STARD3			F5		F5
TMEM87A	PDPR	SLC12A7			DRAM2	PDPR	SLC12A7			DRAM2		DRAM2
DIMT1	FAM58A	MOCOS			FZD4	FAM58A	MOCOS			FZD4		FZD4
SLC4A1AP	HGSNAT	APCDD1L			PGM2	HGSNAT	APCDD1L			PGM2		PGM2
CHD9	DHTKD1	ZMIZ2			C4orf33	DHTKD1	ZMIZ2			C4orf33		C4orf33
DCAF10	TR2IT1	CALML6			DGKE	TR2IT1	CALML6			DGKE		DGKE
FASN	DNASE1L1	RUNX3			ZNF527	DNASE1L1	RUNX3			ZNF527		ZNF527
OXR1	SLC25A42	PLEKHA6			FER	SLC25A42	PLEKHA6			FER		FER
FAT1	ALKBH3	TBC1D10B			TMCC3	ALKBH3	TBC1D10B			TMCC3		TMCC3
RORA	TOMM20	GLI2			PNMA8A	TOMM20	GLI2			PNMA8A		PNMA8A
RUNX1T1	VTI1A	ZFYVE28			DDHD2	VTI1A	ZFYVE28			DDHD2		DDHD2
FAM110B	ATP2B4	HUS1			FAM111A	ATP2B4	HUS1			FAM111A		FAM111A
IL5RA	DUOX2	AP5Z1			TMPRSS2	DUOX2	AP5Z1			TMPRSS2		TMPRSS2
TTC33	RYBP	OTOF			TSPAN6	RYBP	OTOF			TSPAN6		TSPAN6
GALM	C9orf69	ACOXL			POMGNT2	C9orf69	ACOXL			POMGNT2		POMGNT2
RAPGEF2	RABL3	CARHSP1			EFHC2	RABL3	CARHSP1			EFHC2		EFHC2
RAD51B	SLC22A13	SMCR7L			EREG	SLC22A13	SMCR7L			EREG		EREG
PRKD1	FAM101B	SLC6A6			GABRG1	FAM101B	SLC6A6			GABRG1		GABRG1
PHF14	C4orf19	RPRML			KLF6	C4orf19	RPRML			KLF6		KLF6
MEGF9	ERMP1	NMNAT2			PKIA	ERMP1	NMNAT2			PKIA		PKIA
KLF3	PHF15	SCUBE1			DDHD1	PHF15	SCUBE1			DDHD1		DDHD1
IL21	CBX2	CCR9			MERTK	CBX2	CCR9			MERTK		MERTK
CDC42SE2	AGPAT5	DPYSL4			GFPT1	AGPAT5	DPYSL4			GFPT1		GFPT1
UBXN8	NUDCD3	NR1I2			SHTN1	NUDCD3	NR1I2			SHTN1		SHTN1
TNKS	DZIP3	WNT2B			RNF7	DZIP3	WNT2B			RNF7		RNF7
STRN	CYFIP1	ZNF148			EXOC6	CYFIP1	ZNF148			EXOC6		EXOC6
CALHM5	ARHGAP10	PXDN			CMTM6	ARHGAP10	PXDN			CMTM6		CMTM6
ADAMTS5	SFRS12	TCN2			NUDCD1	SFRS12	TCN2			NUDCD1		NUDCD1
ZNF143	FAM127C	TLE3			FREM2	FAM127C	TLE3			FREM2		FREM2
ATF7IP	CLSTN1	NKX1-2			ST6GAL1	CLSTN1	NKX1-2			ST6GAL1		ST6GAL1
CIAO2A	CD163	SLC6A5			SLC16A7	CD163	SLC6A5			SLC16A7		SLC16A7
LARP1	CCDC25	ARPC5L			DMXL1	CCDC25	ARPC5L			DMXL1		DMXL1
SEMA6A	SERPINB9	GGT6			SLC1A1	SERPINB9	GGT6			SLC1A1		SLC1A1
BST1	EML5	POLA2			SCARB2	EML5	POLA2			SCARB2		SCARB2
COL4A3BP	FOSL2	PTPN1			RRM2B	FOSL2	PTPN1			RRM2B		RRM2B
PLPBP	SSRP1	SERPINF2			NOS2	SSRP1	SERPINF2			NOS2		NOS2
USP42	UBE3C	JPH4			NEK7	UBE3C	JPH4			NEK7		NEK7
PGM2L1	ITSN1	HIST1H2AG			GJC1	ITSN1	HIST1H2AG			GJC1		GJC1
FAM13A	C17orf81	TSPYL4			SLC22A10	C17orf81	TSPYL4			SLC22A10		SLC22A10
SCN9A	NFATC3	MAPK8IP1			ALG9	NFATC3	MAPK8IP1			ALG9		ALG9
GALNT3	FAT3	XCR1			SLC25A17	FAT3	XCR1			SLC25A17		SLC25A17
TMED5	TMEM45B	SLC43A2			CLINT1	TMEM45B	SLC43A2			CLINT1		CLINT1
NUFIP2	AMIGO3	PREX2			DENND4C	AMIGO3	PREX2			DENND4C		DENND4C
GPATCH2L	THSD4	SPHK2			SSBP2	THSD4	SPHK2			SSBP2		SSBP2
MPL	ACACB	ZBED1			MICU2	ACACB	ZBED1			MICU2		MICU2
CASP7	C8orf58	PNKD			TM9SF2	C8orf58	PNKD			TM9SF2		TM9SF2
GPATCH2	CYB561A3	MAP2K2			CCPG1	CYB561A3	MAP2K2			CCPG1		CCPG1
CP	SLC18A1	SRD5A1			DMXL2	SLC18A1	SRD5A1			DMXL2		DMXL2
F5	GCC2	CRX			SPICE1	GCC2	CRX			SPICE1		SPICE1
DRAM2	KIF21B	ANAPC15			SEC14L1	KIF21B	ANAPC15			SEC14L1		SEC14L1
FZD4	TRIM44	AC003102.1			BMPER	TRIM44	AC003102.1			BMPER		BMPER
PGM2	LRRK1	ZBTB32			RAP2B	LRRK1	ZBTB32			RAP2B		RAP2B
C4orf33	EFNB1	KCNJ12			PLSCR1	EFNB1	KCNJ12			PLSCR1		PLSCR1
DGKE	SLC1A2	SNX20			FAM155B	SLC1A2	SNX20			FAM155B		FAM155B
ZNF527	DUSP2	AHCY			DUSP18	DUSP2	AHCY			DUSP18		DUSP18
FER	PDCD1	AOC3			MXD1	PDCD1	AOC3			MXD1		MXD1
TMCC3	LTBP1	AC132186.1			DSE	LTBP1	AC132186.1			DSE		DSE
PNMA8A	TMEM87A	ST6GAL1			TRIM67	TMEM87A	ST6GAL1			TRIM67		TRIM67
DDHD2	ADRB2	KRTAP10-4			UBASH3B	ADRB2	KRTAP10-4			UBASH3B		UBASH3B
FAM111A	SUV420H2	GALT			RAB22A	SUV420H2	GALT			RAB22A		RAB22A
PTEN	FNIP1	FOXD4L5			EXPH5	FNIP1	FOXD4L5			EXPH5		EXPH5
TMPRSS2	USH2A	ADAD2			GPR15	USH2A	ADAD2			GPR15		GPR15
IRS1	SEMA6A	PPP1CA			KALRN	SEMA6A	PPP1CA			KALRN		KALRN
TSPAN6	C1orf107	FAM193B			NAF1	C1orf107	FAM193B			NAF1		NAF1
MRAS	GNA12	ZKSCAN5			CCN4	GNA12	ZKSCAN5			CCN4		CCN4
POMGNT2	SYNGR3	ATP6V0B			KCNE5	SYNGR3	ATP6V0B			KCNE5		KCNE5
EFHC2	AKT2	EFCAB11			WSCD2	AKT2	EFCAB11			WSCD2		WSCD2
SEPTIN11	SNX11	LIN28A			LIN7C	SNX11	LIN28A			LIN7C		LIN7C
SINHCAF	TXNDC17	LPHN1			TSPAN12	TXNDC17	LPHN1			TSPAN12		TSPAN12
EREG	C6orf167	KCNMB1			ST6GALNAC3	C6orf167	KCNMB1			ST6GALNAC3		ST6GALNAC3
THRB	SUZ12	PCYT2			FMN1	SUZ12	PCYT2			FMN1		FMN1
GABRG1	PSKH1	COL6A2			CDKN1A	PSKH1	COL6A2			CDKN1A		CDKN1A
KLF6	ARL5B	AHSA1			TENM1	ARL5B	AHSA1			TENM1		TENM1
SLC6A4	ANKRD12	NFIC			LRRC58	ANKRD12	NFIC			LRRC58		LRRC58
PKIA	DGCR14	ATG10			XKR4	DGCR14	ATG10			XKR4		XKR4
DDHD1	CKAP5	PPP2R2C			GRIA2	CKAP5	PPP2R2C			GRIA2		GRIA2
SEMA3A	ERLIN2	ALDH7A1			ADAR	ERLIN2	ALDH7A1			ADAR		ADAR
MERTK	C12orf51	URM1			STK17B	C12orf51	URM1			STK17B		STK17B
GFPT1	KIAA1853	ADRA2C			ATP11A	KIAA1853	ADRA2C			ATP11A		ATP11A
SHTN1	GNG4	KLK10			ST8SIA4	GNG4	KLK10			ST8SIA4		ST8SIA4
RNF7	ITGA10	CELF4			OXNAD1	ITGA10	CELF4			OXNAD1		OXNAD1
EXOC6	HOXD1	TMEM11			NCAM2	HOXD1	TMEM11			NCAM2		NCAM2
CMTM6	LRRTM2	PANK3			LRRIQ4	LRRTM2	PANK3			LRRIQ4		LRRIQ4
NUDCD1	TAF7	CCDC97			UFM1	TAF7	CCDC97			UFM1		UFM1
FREM2	GNL3L	CYP4F3			PACSIN2	GNL3L	CYP4F3			PACSIN2		PACSIN2
ST6GAL1	DOK4	MAVS			DCTN4	DOK4	MAVS			DCTN4		DCTN4
SLC16A7	ACTR1A	SLC9A1			C12orf66	ACTR1A	SLC9A1			C12orf66		C12orf66
DMXL1	ZNF831	YPEL4			MECOM	ZNF831	YPEL4			MECOM		MECOM
SLC1A1	TM4SF1	ZC4H2			AICDA	TM4SF1	ZC4H2			AICDA		AICDA
SCARB2	MOK	ZFYVE27			ABI3BP	MOK	ZFYVE27			ABI3BP		ABI3BP
RRM2B	ITIH1	MIDN			DAB2	ITIH1	MIDN			DAB2		DAB2
NOS2	AGPAT3	ERAL1			HMGCL	AGPAT3	ERAL1			HMGCL		HMGCL
NEK7	CHRNB2	PYCR1			DTD2	CHRNB2	PYCR1			DTD2		DTD2
GJC1	FNDC8	C6orf47			ERMN	FNDC8	C6orf47			ERMN		ERMN
SLC22A10	CTSO	AL591845.1			BLMH	CTSO	AL591845.1			BLMH		BLMH
ALG9	FOXO1	TMPRSS5			SMIM10L1	FOXO1	TMPRSS5			SMIM10L1		SMIM10L1
SLC25A17	PIGA	MMP15			NOC3L	PIGA	MMP15			NOC3L		NOC3L
CLINT1	PAX2	FADS1			NID1	PAX2	FADS1			NID1		NID1
DENND4C	AMT	COX10			MMP24	AMT	COX10			MMP24		MMP24
SSBP2	MAP2K3	FIGN			GALNT1	MAP2K3	FIGN			GALNT1		GALNT1
ANKRD33B	FDFT1	C7orf13			BLOC1S4	FDFT1	C7orf13			BLOC1S4		BLOC1S4
MICU2	LCORL	TRPC4AP			B3GALNT2	LCORL	TRPC4AP			B3GALNT2		B3GALNT2
TM9SF2	HDGF	FKBP5			C2CD2	HDGF	FKBP5			C2CD2		C2CD2
CCPG1	FZD4	SEPTIN12			RDH11	FZD4	SEPTIN12			RDH11		RDH11
DMXL2	C9orf5	TMEM53			PARP8	C9orf5	TMEM53			PARP8		PARP8
SPICE1	ARAP2	ZNF33A			FCRL1	ARAP2	ZNF33A			FCRL1		FCRL1
SEC14L1	LMAN2L	C1orf115			DHTKD1	LMAN2L	C1orf115			DHTKD1		DHTKD1
BMPER	FOXK1	TBC1D28			POLK	FOXK1	TBC1D28			POLK		POLK
RAP2B	UBL3	FOXD4L6			TMEM64	UBL3	FOXD4L6			TMEM64		TMEM64
PLSCR1	C9orf66	ENTHD2			GCN1	C9orf66	ENTHD2			GCN1		GCN1
FAM155B	HAS3	RP11-111H3.1			FAM129A	HAS3	RP11-111H3.1			FAM129A		FAM129A
DUSP18	IRF2BP1	CLTC			MYO16	IRF2BP1	CLTC			MYO16		MYO16
MXD1	C15orf57	NCKAP5L			DCP2	C15orf57	NCKAP5L			DCP2		DCP2
DSE	KIAA1305	YPEL2			TCF7L1	KIAA1305	YPEL2			TCF7L1		TCF7L1
TRIM67	SNX1	WDR73			GJA1	SNX1	WDR73			GJA1		GJA1
FAM160B1	ZNF697	CXCR6			GAP43	ZNF697	CXCR6			GAP43		GAP43
UBASH3B	KIAA2022	CENPV			RAB11FIP4	KIAA2022	CENPV			RAB11FIP4		RAB11FIP4
RAB22A	GARNL1	BMS1			PHTF2	GARNL1	BMS1			PHTF2		PHTF2
EXPH5	GDPD2	EARS2			NSUN4	GDPD2	EARS2			NSUN4		NSUN4
GPR15	MADD	PTK6			LYSMD3	MADD	PTK6			LYSMD3		LYSMD3
KALRN	GATA4	GJC1			ZNF829	GATA4	GJC1			ZNF829		ZNF829
NAF1	GFPT1	CALCOCO2			ZNF831	GFPT1	CALCOCO2			ZNF831		ZNF831
CCN4	PHLPP2	SOWAHD			TIMM9	PHLPP2	SOWAHD			TIMM9		TIMM9
KCNE5	TNFSF9	S1PR1			ABL1	TNFSF9	S1PR1			ABL1		ABL1
GALNT7	MGA	PSD3			ITCH	MGA	PSD3			ITCH		ITCH
WSCD2	DHX33	AKAP17A			UGT2B10	DHX33	AKAP17A			UGT2B10		UGT2B10
KIF3B	RCL1	AP3S2			ZC4H2	RCL1	AP3S2			ZC4H2		ZC4H2
GLRX	ANK2	PLEKHG4B			PDHA1	ANK2	PLEKHG4B			PDHA1		PDHA1
CYB561	ADAR	VPS8			CD96	ADAR	VPS8			CD96		CD96
C1orf21	TFAP2A	CTDSPL			ANKFY1	TFAP2A	CTDSPL			ANKFY1		ANKFY1
KCNMA1	HNRNPA1	CPLX1			DNM3	HNRNPA1	CPLX1			DNM3		DNM3
LIN7C	KCNC4	CDSN			AIFM1	KCNC4	CDSN			AIFM1		AIFM1
RAB3B	TBC1D2B	L3MBTL2			DPYSL5	TBC1D2B	L3MBTL2			DPYSL5		DPYSL5
TSPAN12	RAB11FIP1	ZXDB			ILF2	RAB11FIP1	ZXDB			ILF2		ILF2
ST6GALNAC3	MDGA1	JAG1			CUL3	MDGA1	JAG1			CUL3		CUL3
FMN1	KCTD12	ACHE			RAB29	KCTD12	ACHE			RAB29		RAB29
CDKN1A	C18orf1	MAPK4			IFNA7	C18orf1	MAPK4			IFNA7		IFNA7
APLN	CALML4	SEPSECS			IL20RA	CALML4	SEPSECS			IL20RA		IL20RA
TENM1	TRIM36	FOXP4			SLC38A1	TRIM36	FOXP4			SLC38A1		SLC38A1
LRRC58	BLMH	NMNAT3			NRBF2	BLMH	NMNAT3			NRBF2		NRBF2
XKR4	NOD1	ZNF695			EPB41L2	NOD1	ZNF695			EPB41L2		EPB41L2
GRIA2	GLRX	CBY1			DHX8	GLRX	CBY1			DHX8		DHX8
ADAR	TRIM37	VPS33A			RBKS	TRIM37	VPS33A			RBKS		RBKS
STK17B	PPP1R14C	ATP2B4			PDGFD	PPP1R14C	ATP2B4			PDGFD		PDGFD
CMTM4	PTDSS1	ANKRD13B				PTDSS1	ANKRD13B			ARPP21		ARPP21
ZBTB10	SLC4A8	RHOU				SLC4A8	RHOU			C1QL3		USP6NL
ATP11A	HOXA7	C7orf49				HOXA7	C7orf49			ANXA11		C6orf64
CD47	DEPDC5	KIAA0556				DEPDC5	KIAA0556			ZHX1		MAP3K7IP3
ST8SIA4	ASPH	RRP8				ASPH	RRP8			NDP		HEXA
OXNAD1	GAS2L1	FNTB				GAS2L1	FNTB			USP3		POMZP3
NCAM2	RAB6B	KRT85				RAB6B	KRT85			MAP2K1		DMRT2
LRRIQ4	SLC7A6	SERTM1				SLC7A6	SERTM1			AXIN2		GPRASP1
UFM1	FKRP	DLGAP4				FKRP	DLGAP4			ZNF367		ENPP4
PACSIN2	WAPAL	IQGAP3				WAPAL	IQGAP3			UBE2V1		ARCN1
DCTN4	FUT2	SLC35D1				FUT2	SLC35D1			RUNX1T1		GPR88
C12orf66	TFAP4	AC084121.16				TFAP4	AC084121.16			CALU		IHPK1
EYA4	FLYWCH1	RTN4RL1				FLYWCH1	RTN4RL1			PTPRR		NUP35
MECOM	SYT6	HEG1				SYT6	HEG1			HMGA1		ECHDC1
AICDA	ZDHHC22	ID3				ZDHHC22	ID3			RPS6KB1		KSR1
ABI3BP	MED15	TRIM16				MED15	TRIM16			PLAG1		IHPK3
DAB2	TXNIP	LMAN2				TXNIP	LMAN2			USP6NL		FOXP2
PANK1	COG3	FOXP3				COG3	FOXP3			STXBP3		CGNL1
HMGCL	MMP24	B4GALT4				MMP24	B4GALT4			CHAC1		TAF7L
DTD2	CCDC52	SCAMP4				CCDC52	SCAMP4			C6orf64		CLIP4
ERMN	GPC3	SPIN1				GPC3	SPIN1			MAP3K7IP3		ARHGEF9
BLMH	SNURF	PRKCG				SNURF	PRKCG			HEXA		PSCA
SMIM10L1	UNC13A	RFESD				UNC13A	RFESD			CDS2		C9orf61
NOC3L	CXorf40A	RP11-1105G2.3				CXorf40A	RP11-1105G2.3			DYRK2		C17orf63
NID1	ENC1	MID1				ENC1	MID1			POMZP3		USP6
MMP24	YARS2	TGFBRAP1				YARS2	TGFBRAP1			PLAGL1		DUSP28
GALNT1	KCNAB1	MLXIPL				KCNAB1	MLXIPL			KCNIP1		ATPAF1
BLOC1S4	PACS2	THTPA				PACS2	THTPA			BCL11B		RD3
B3GALNT2	SKIP	DLG5				SKIP	DLG5			SALL1		GPX1
ELL2	FAM164A	ZNF512B				FAM164A	ZNF512B			DMRT2		DUSP10
C2CD2	CLCN6	SESN3				CLCN6	SESN3			FERMT2		SOS1
PIAS2	NARS	ZBTB4				NARS	ZBTB4			GPRASP1		DCC
RDH11	CHMP3	PRDM12				CHMP3	PRDM12			SDHC		FAM120AOS
PARP8	IL1F5	GNL1				IL1F5	GNL1			ENPP4		SURF4
FCRL1	SNX9	VRTN				SNX9	VRTN			ARCN1		ZNF343
DHTKD1	RGS22	KCND3				RGS22	KCND3			GPR88		LOC541469
POLK	RAPGEFL1	SMYD1				RAPGEFL1	SMYD1			IHPK1		CRISPLD2
TMEM64	ARHGAP19	ZNF154				ARHGAP19	ZNF154			NUP35		C19orf36
GCN1	BSPRY	C10orf108				BSPRY	C10orf108			ECHDC1		C14orf150
FAM129A	PTCHD2	RNF39				PTCHD2	RNF39			STRADB		C14orf83
MYO16	DPH2	IFIT2				DPH2	IFIT2			KSR1		PRKCZ
SNCG	TRIM35	AVPI1				TRIM35	AVPI1			IHPK3		STX3
DCP2	ITM2C	LNX2				ITM2C	LNX2			FOXP2		ZNF589
TCF7L1	AGO1	MRVI1				AGO1	MRVI1			CGNL1		C17orf62
GJA1	C16orf57	LPGAT1				C16orf57	LPGAT1			TAF7L		TIFAB
GAP43	WNT2B	PIGR				WNT2B	PIGR			WNK3		ITGB5
RAB11FIP4	MAF	IFNGR2				MAF	IFNGR2			RARB		MYOM3
PHTF2	APPBP2	ING3				APPBP2	ING3			MFAP3L		FNBP1L
NSUN4	PRKD3	RPS9				PRKD3	RPS9			CLIP4		C9orf82
LYSMD3	DLL4	CYP2U1				DLL4	CYP2U1			ADAM10		C10orf72
ZNF829	CLU	LHPP				CLU	LHPP			PTPRD		FBXO44
ZNF831	FBXL18	ISPD				FBXL18	ISPD			DTNA		TSGA13
TIMM9	MLH3	ATP8B3				MLH3	ATP8B3			SLC35A4		PKNOX1
ABL1	EXT2	FLNC				EXT2	FLNC			XPO4		TRIP10
ITCH	HOXC11	PAPLN				HOXC11	PAPLN			ARHGEF9		TP53TG3C
UGT2B10	N6AMT1	WDR37				N6AMT1	WDR37			PSCA		VAMP7
ZC4H2	PA2G4	PPARGC1A				PA2G4	PPARGC1A			C9orf61		SLC16A1
PDHA1	SLC25A38	AL160314.1				SLC25A38	AL160314.1			CENPN		ZNF207
CD96	FXC1	PEMT				FXC1	PEMT			TUFT1		MANBAL
ANKFY1	PCM1	CXCL9				PCM1	CXCL9			C17orf63		FKBP5
DNM3	SIK2	CT62				SIK2	CT62			ADORA2A		B3GAT1
EPB41L4B	PLXNB1	DENND5B				PLXNB1	DENND5B			USP6		SLC6A14
AIFM1	ZNF81	SPSB3				ZNF81	SPSB3			DUSP28		IKZF4
AMMECR1L	SERAC1	NEU4				SERAC1	NEU4			HECW1		KIAA0513
DPYSL5	RGS9BP	COMMD9				RGS9BP	COMMD9			ATPAF1		SEC31B
ZC2HC1A	DCAF10	PANK2				DCAF10	PANK2			RD3		ADD1
ILF2	ATP6V1C1	ZNF507				ATP6V1C1	ZNF507			ZNF362		NDST3
CUL3	SUPT16H	HMG20A				SUPT16H	HMG20A			PIK3C2A		KIAA0859
VTCN1	HR	LANCL2				HR	LANCL2			GPX1		C10orf4
RAB29	C16orf58	MECOM				C16orf58	MECOM			DUSP10		DGCR8
IFNA7	CUL3	GABRA4				CUL3	GABRA4			SOS1		CBARA1
PLAG1	ATP7B	PPFIA4				ATP7B	PPFIA4			DCC		ANO6
IL20RA	C20orf11	OTUD7B				C20orf11	OTUD7B			FAM120AOS		TMED9
SLC38A1	BTBD3	BCL2L11				BTBD3	BCL2L11			ZNF705D		ARHGAP24
NRBF2	NOL3	GAL3ST3				NOL3	GAL3ST3			SURF4		ST3GAL3
EPB41L2	SLC35B2	PLXNA1				SLC35B2	PLXNA1			ZNF343		SLC5A3
DHX8	ZNF215	SPINT1				ZNF215	SPINT1			LOC541469		N4BP3
RBKS	PLXNA4	SLC28A3				PLXNA4	SLC28A3			CRISPLD2		MAPT
PDGFD	LARP1B	PPP2R4				LARP1B	PPP2R4			C19orf36		NKX2-1
	NMT1	SLC12A8				NMT1	SLC12A8			C14orf150		MAX
	GJA3	MAST4				GJA3	MAST4			PCDH9		RHOA
	CDCA7L	DPF3				CDCA7L	DPF3			RAB22A		ZNF434
	TRIM6	B9D2				TRIM6	B9D2			C14orf83		B3GALT6
	WDTC1	TFDP2				WDTC1	TFDP2			PRKCZ		RPS9
	EIF2B5	ARFRP1				EIF2B5	ARFRP1			STX3		HIC2
	MGC42105	TSPEAR				MGC42105	TSPEAR			ZNF589		SPIN1
	MOV10	EEA1				MOV10	EEA1			C17orf62		CERS3
	SEC14L4	PCID2				SEC14L4	PCID2			TIFAB		LIMS3
	HADH	DCAF4				HADH	DCAF4			ITGB5		RAI14
	TSPAN3	DERA				TSPAN3	DERA			MYOM3		SGCD
	RANBP10	AQP1				RANBP10	AQP1			RAB23		DDAH1
	ELF4	REST				ELF4	REST			FNBP1L		TADA3
	PNPO	RABEP1				PNPO	RABEP1			C9orf82		SRP14
	KIAA0319L	CASZ1				KIAA0319L	CASZ1			C10orf72		KAT6A
	SRPRB	ARSB				SRPRB	ARSB			FBXO44		C5orf33
	PPP1R13B	MED13				PPP1R13B	MED13			THRAP3		LOC153364
	MAMLD1	BCORL1				MAMLD1	BCORL1			TSGA13		PREPL
	SGK3	ACOT11				SGK3	ACOT11			YOD1		PIP5K1B
	C15orf41	KCNJ16				C15orf41	KCNJ16			MFAP5		FIGN
	RDH13	CCL5				RDH13	CCL5			PKNOX1		PLCXD2
	DNAJA4	ZYG11B				DNAJA4	ZYG11B			TRIP10		TNFAIP8L1
	ADAMTS1	PVR				ADAMTS1	PVR			TP53TG3C		TM2D2
	CCR9	TMEM201				CCR9	TMEM201			VAMP7		CACNB2
	MLLT6	EIF1AD				MLLT6	EIF1AD			SLC16A1		OPTN
	BRP44L	ITGA9				BRP44L	ITGA9			ZNF207		ATXN7
	BSND	ZNF329				BSND	ZNF329			MANBAL		CARHSP1
	GARNL4	RGAG4				GARNL4	RGAG4			FKBP5		TMED7
	CLEC2D	SNHG16				CLEC2D	SNHG16			B3GAT1		MTCH2
	WBSCR17	SERPINA11				WBSCR17	SERPINA11			RIMS3		DIABLO
	WASF2	SERP1				WASF2	SERP1			SLC6A14		MEIS2
	USP48	SLC7A6				USP48	SLC7A6			IKZF4		SAR1A
	CREB5	NOC2L				CREB5	NOC2L			KIAA0513		HOXB3
	INPP1	IGF2-AS				INPP1	IGF2-AS			SEC31B		ZNF707
	STXBP1	FAM154B				STXBP1	FAM154B			PIAS1		GPBP1
	FLJ14154	SOX5				FLJ14154	SOX5			ADD1		TMEM200A
	ENTPD7	CNDP1				ENTPD7	CNDP1			NDST3		ZNF331
	PROK2	ZNF562				PROK2	ZNF562			KIAA0859		DEFB132
	GATAD2A	ZDHHC9				GATAD2A	ZDHHC9			C10orf4		TRIM32
	SLC24A3	ATL3				SLC24A3	ATL3			SLC38A1		ZZZ3
	HOXB7	ELOVL5				HOXB7	ELOVL5			DGCR8		FGF1
	FLJ14213	BBC3				FLJ14213	BBC3			GRIN2A		POMGNT1
	G2E3	DUSP6				G2E3	DUSP6			CBARA1		GIGYF2
	GTPBP1	NAA40				GTPBP1	NAA40			ANO6		CDH18
	CCSP1	RAPGEF5				CCSP1	RAPGEF5			TMED9		BDP1
	MECR	FAM120C				MECR	FAM120C			ARHGAP24		PXK
	FLNB	LRRC58				FLNB	LRRC58			ST3GAL3		SNX10
	KIAA1012	UBL4B				KIAA1012	UBL4B			SLC5A3		TBL2
	HTR2C	SELE				HTR2C	SELE			N4BP3		LEF1
	SMYD5	C10orf76				SMYD5	C10orf76			MAPT		AMD1
	CCDC81	SRP19				CCDC81	SRP19			ATG5		BRSK2
	USP22	FAM86A				USP22	FAM86A			NKX2-1		TBX3
	NEDD4L	FAM222B				NEDD4L	FAM222B			MAX		C9orf164
	PHF21A	GABRB3				PHF21A	GABRB3			RHOA		FXYD6
	KLHL3	NCAM1				KLHL3	NCAM1			ZNF434		SLC35B4
	RRP1B	DKC1				RRP1B	DKC1			B3GALT6		LRRIQ3
	TCFL5	POLR2G				TCFL5	POLR2G			RPS9		C8orf83
	TRIM59	ITGB1BP1				TRIM59	ITGB1BP1			HIC2		RAD52
	LDOC1L	PIK3C2A				LDOC1L	PIK3C2A			SPIN1		TACC2
	ZBTB24	MYOM3				ZBTB24	MYOM3			CERS3		ABLIM1
	PPRC1	DHX36				PPRC1	DHX36			LIMS3		CITED2
	PCDH10	DHFR				PCDH10	DHFR			RAI14		MARCKS
	LRRC27	FGFR3				LRRC27	FGFR3			SGCD		SCHIP1
	CGGBP1	CEP97				CGGBP1	CEP97			DDAH1		TPR
	RAD50	C14orf1				RAD50	C14orf1			TADA3		RAN
	ZNF623	SMAGP				ZNF623	SMAGP			SRP14		LCE1E
	UBE2H	FAM86B1				UBE2H	FAM86B1			KAT6A		AZIN1
	CAMSAP1L1	SFMBT2				CAMSAP1L1	SFMBT2			C5orf33		GNG2
	NBEA	LINGO4				NBEA	LINGO4			LOC153364		TAGLN2
	ALS2CL	ACADSB				ALS2CL	ACADSB			SH3TC2		CC2D2B
	BPIFA1	TPCN2				BPIFA1	TPCN2			PREPL		SARS2
	NFKB1	MYSM1				NFKB1	MYSM1			PIP5K1B		IL24
	TTC33	TMEM132B				TTC33	TMEM132B			FIGN		NCALD
	XPR1	RYR3				XPR1	RYR3			PLCXD2		SFRS2B
	FBXO17	C15orf52				FBXO17	C15orf52			TNFAIP8L1		KLHDC8A
	CCDC88C	NABP1				CCDC88C	NABP1			TM2D2		MAML3
	PHLDA3	RALGAPA2				PHLDA3	RALGAPA2			CACNB2		CD93
	PGLS	KDELC2				PGLS	KDELC2			OPTN		MSRB3
	CDX2	SP140				CDX2	SP140			ATXN7		MTFR1
	DUSP13	NOL4				DUSP13	NOL4			CARHSP1		TRIM7
	ARPP19	PRDM10				ARPP19	PRDM10			TMED7		CHST10
	PHF5A	ELF4				PHF5A	ELF4			ATXN7L3B		EVI1
	IL20	GABRG2				IL20	GABRG2			MTCH2		BMPR1B
	GABRP	PRUNE				GABRP	PRUNE			DIABLO		CCM2
	ZNF436	GOLGA8B				ZNF436	GOLGA8B			MEIS2		SLC39A14
	C1orf103	PADI1				C1orf103	PADI1			SAR1A		ANGPT2
	TBX2	NRIP2				TBX2	NRIP2			HOXB3		MXRA8
	ANKRD17	CDHR1				ANKRD17	CDHR1			ZNF707		TBC1D5
	PPFIA3	POMZP3				PPFIA3	POMZP3			GPBP1		RNF166
	NUDT11	PDE8A				NUDT11	PDE8A			TMEM200A		RPS18
	TLK2	COL23A1				TLK2	COL23A1			ZNF331		CLDN18
	EPB49	GAA				EPB49	GAA			DEFB132		PPP1R3B
	MTHFR	VIL1				MTHFR	VIL1			TRIM32		CPA6
	TMEM79	FAM228B				TMEM79	FAM228B			ZZZ3		KRTAP1-5
	TRMT2A	NUDT11				TRMT2A	NUDT11			FGF1		CEACAM19
	POLE4	DDT				POLE4	DDT			POMGNT1		SOX7
	ARHGAP26	AAGAB				ARHGAP26	AAGAB			GIGYF2		SIKE
	CTDSPL	PPP4R1L				CTDSPL	PPP4R1L			CDH18		C1QTNF1
	SPATA21	SPDEF				SPATA21	SPDEF			BDP1		GPR21
	ZNF71	CTDP1				ZNF71	CTDP1			PXK		GHITM
	ACVR2B	STX3				ACVR2B	STX3			SNX10		SLC45A4
	BCAP31	ACOT9				BCAP31	ACOT9			TBL2		NEFH
	C2orf42	GATA4				C2orf42	GATA4			LEF1		C2orf34
	GABRA1	FRMD3				GABRA1	FRMD3			AMD1		TP53TG3D
	C19orf56	HLA-DQA1				C19orf56	HLA-DQA1			BRSK2		RAB39B
	HAPLN4	LY6K				HAPLN4	LY6K			TBX3		UTP14C
	CCDC80	CSTA				CCDC80	CSTA			C9orf164		KIAA1217
	NFASC	APLP2				NFASC	APLP2			FXYD6		ETS1
	SLC38A4	UBE2E1				SLC38A4	UBE2E1			SLC35B4		ZDHHC11B
	SFRS1	GOLGA8IP				SFRS1	GOLGA8IP			OXNAD1		TST
	B3GALNT1	SLC12A4				B3GALNT1	SLC12A4			LRRIQ3		COL23A1
[truncated: 21,752 more rows]

## Sheet: Vlookup_miRDB
miRDB		MasterGeneList		miRDB
PAPPA	1	PAPPA	PAPPA	1
FASN	1	FASN	FASN	1
UNC80	1	UNC80	UNC80	1
FGF2	1	FGF2	FGF2	1
TNRC6B	1	TNRC6B	TNRC6B	1
PTPN4	1	PTPN4	PTPN4	1
PHF19	1	PHF19	PHF19	1
DESI1	1	DESI1	DESI1	1
UBE2Q1	1	UBE2Q1	UBE2Q1	1
LSM11	1	LSM11	LSM11	1
NECTIN1	1	NECTIN1	NECTIN1	1
GAREM1	1	GAREM1	GAREM1	1
ANKUB1	1	ANKUB1	ANKUB1	1
FBXO21	1	FBXO21	FBXO21	1
CCNE1	1	CCNE1	CCNE1	1
ATG14	1	ATG14	ATG14	1
KIF1B	1	KIF1B	KIF1B	1
LUZP1	1	LUZP1	LUZP1	1
SLC13A3	1	SLC13A3	SLC13A3	1
ARIH1	1	ARIH1	ARIH1	1
MGAT4A	1	MGAT4A	MGAT4A	1
EPHB2	1	EPHB2	EPHB2	1
BTRC	1	BTRC	BTRC	1
SPRYD3	1	SPRYD3	SPRYD3	1
ARL2	1	ARL2	ARL2	1
CASK	1	CASK	CASK	1
NUP50	1	NUP50	NUP50	1
DCLK1	1	DCLK1	DCLK1	1
CYB561A3	1	CYB561A3	CYB561A3	1
ZBTB46	1	ZBTB46	ZBTB46	1
FGF7	1	FGF7	FGF7	1
RECK	1	RECK	RECK	1
PLAG1	1	PLAG1	PLAG1	1
AXIN2	1	AXIN2	AXIN2	1
GPR63	1	GPR63	GPR63	1
SYNJ1	1	SYNJ1	SYNJ1	1
ABL2	1	ABL2	ABL2	1
SCN8A	1	SCN8A	SCN8A	1
CACNA1E	1	CACNA1E	CACNA1E	1
PISD	1	PISD	PISD	1
KCNJ2	1	KCNJ2	KCNJ2	1
C2orf42	1	C2orf42	C2orf42	1
UBE2V1	1	UBE2V1	UBE2V1	1
SPRED1	1	SPRED1	SPRED1	1
SREK1	1	SREK1	SREK1	1
TBL1XR1	1	TBL1XR1	TBL1XR1	1
MTMR3	1	MTMR3	MTMR3	1
TLK1	1	TLK1	TLK1	1
SLC11A2	1	SLC11A2	SLC11A2	1
MOB3B	1	MOB3B	MOB3B	1
ZBTB44	1	ZBTB44	ZBTB44	1
ANO3	1	ANO3	ANO3	1
SLC9A6	1	SLC9A6	SLC9A6	1
APLN	1	APLN	APLN	1
AKT3	1	AKT3	AKT3	1
IPO7	1	IPO7	IPO7	1
RASGEF1B	1	RASGEF1B	RASGEF1B	1
ATG9A	1	ATG9A	ATG9A	1
CPEB2	1	CPEB2	CPEB2	1
AHCYL2	1	AHCYL2	AHCYL2	1
MYB	1	MYB	MYB	1
CCND2	1	CCND2	CCND2	1
KIF5C	1	KIF5C	KIF5C	1
UBN2	1	UBN2	UBN2	1
UBE4B	1	UBE4B	UBE4B	1
ARL3	1	ARL3	ARL3	1
MAMSTR	1	MAMSTR	MAMSTR	1
RNF144B	1	RNF144B	RNF144B	1
CDCA4	1	CDCA4	CDCA4	1
KDSR	1	KDSR	KDSR	1
KIF23	1	KIF23	KIF23	1
TFAP2A	1	TFAP2A	TFAP2A	1
PPM1E	1	PPM1E	PPM1E	1
SHOC2	1	SHOC2	SHOC2	1
HTR2A	1	HTR2A	HTR2A	1
LURAP1L	1	LURAP1L	LURAP1L	1
DMPK	1	DMPK	DMPK	1
RAB11FIP2	1	RAB11FIP2	RAB11FIP2	1
TMEM100	1	TMEM100	TMEM100	1
RASSF8	1	RASSF8	RASSF8	1
FBXW7	1	FBXW7	FBXW7	1
DNAJB4	1	DNAJB4	DNAJB4	1
GRM7	1	GRM7	GRM7	1
WEE1	1	WEE1	WEE1	1
STOX2	1	STOX2	STOX2	1
CYP26B1	1	CYP26B1	CYP26B1	1
N4BP1	1	N4BP1	N4BP1	1
PLPP1	1	PLPP1	PLPP1	1
ZNF691	1	ZNF691	ZNF691	1
ZCCHC3	1	ZCCHC3	ZCCHC3	1
ARMH4	1	ARMH4	ARMH4	1
SALL4	1	SALL4	SALL4	1
TBPL1	1	TBPL1	TBPL1	1
CFAP45	1	CFAP45	CFAP45	1
CNOT6L	1	CNOT6L	CNOT6L	1
SEMA6D	1	SEMA6D	SEMA6D	1
RFX3	1	RFX3	RFX3	1
PCMT1	1	PCMT1	PCMT1	1
EDA	1	EDA	EDA	1
SEC24A	1	SEC24A	SEC24A	1
KLHL2	1	KLHL2	KLHL2	1
PAFAH1B1	1	PAFAH1B1	PAFAH1B1	1
PTPN3	1	PTPN3	PTPN3	1
CASR	1	CASR	CASR	1
MYLK	1	MYLK	MYLK	1
CCDC6	1	CCDC6	CCDC6	1
NAPG	1	NAPG	NAPG	1
ZNF367	1	ZNF367	ZNF367	1
ZMAT3	1	ZMAT3	ZMAT3	1
STXBP5	1	STXBP5	STXBP5	1
UBFD1	1	UBFD1	UBFD1	1
CHAC1	1	CHAC1	CHAC1	1
HIPK2	1	HIPK2	HIPK2	1
UBE4A	1	UBE4A	UBE4A	1
CEP55	1	CEP55	CEP55	1
MKX	1	MKX	MKX	1
CBX2	1	CBX2	CBX2	1
TNFSF13B	1	TNFSF13B	TNFSF13B	1
IPPK	1	IPPK	IPPK	1
VEGFA	1	VEGFA	VEGFA	1
SLC25A37	1	SLC25A37	SLC25A37	1
ZBTB34	1	ZBTB34	ZBTB34	1
KIF5B	1	KIF5B	KIF5B	1
SETD3	1	SETD3	SETD3	1
PAFAH1B2	1	PAFAH1B2	PAFAH1B2	1
MAP2K1	1	MAP2K1	MAP2K1	1
SMURF1	1	SMURF1	SMURF1	1
GABARAPL1	1	GABARAPL1	GABARAPL1	1
USP25	1	USP25	USP25	1
STXBP3	1	STXBP3	STXBP3	1
FGFR1	1	FGFR1	FGFR1	1
MYBL1	1	MYBL1	MYBL1	1
GPATCH8	1	GPATCH8	GPATCH8	1
CBX4	1	CBX4	CBX4	1
JPH3	1	JPH3	JPH3	1
USP42	1	USP42	USP42	1
STRADB	1	STRADB	STRADB	1
RNF217	1	RNF217	RNF217	1
TRANK1	1	TRANK1	TRANK1	1
LRRN3	1	LRRN3	LRRN3	1
ZFHX4	1	ZFHX4	ZFHX4	1
ZNF622	1	ZNF622	ZNF622	1
PTPRR	1	PTPRR	PTPRR	1
ATXN2	1	ATXN2	ATXN2	1
OOEP	1	OOEP	OOEP	1
INSR	1	INSR	INSR	1
P3H2	1	P3H2	P3H2	1
ZBTB39	1	ZBTB39	ZBTB39	1
SRPRA	1	SRPRA	SRPRA	1
PLXNA4	1	PLXNA4	PLXNA4	1
WNK3	1	WNK3	WNK3	1
PPP1R11	1	PPP1R11	PPP1R11	1
LATS1	1	LATS1	LATS1	1
DDX3X	1	DDX3X	DDX3X	1
LRIG2	1	LRIG2	LRIG2	1
ARHGDIA	1	ARHGDIA	ARHGDIA	1
PPP2R1B	1	PPP2R1B	PPP2R1B	1
DCP1A	1	DCP1A	DCP1A	1
CHEK1	1	CHEK1	CHEK1	1
OMG	1	OMG	OMG	1
GALNT13	1	GALNT13	GALNT13	1
ACTR2	1	ACTR2	ACTR2	1
GHR	1	GHR	GHR	1
BTAF1	1	BTAF1	BTAF1	1
AVL9	1	AVL9	AVL9	1
FBXL20	1	FBXL20	FBXL20	1
DIXDC1	1	DIXDC1	DIXDC1	1
CCND1	1	CCND1	CCND1	1
SEPTIN2	1	SEPTIN2	SEPTIN2	1
MFN2	1	MFN2	MFN2	1
E2F3	1	E2F3	E2F3	1
WNT3A	1	WNT3A	WNT3A	1
CHD2	1	CHD2	CHD2	1
ZNRF2	1	ZNRF2	ZNRF2	1
SOCS6	1	SOCS6	SOCS6	1
HSPA4L	1	HSPA4L	HSPA4L	1
SEL1L3	1	SEL1L3	SEL1L3	1
FOXK1	1	FOXK1	FOXK1	1
SYT3	1	SYT3	SYT3	1
HSPG2	1	HSPG2	HSPG2	1
CD2AP	1	CD2AP	CD2AP	1
SUCO	1	SUCO	SUCO	1
MYO5A	1	MYO5A	MYO5A	1
GATAD2A	1	GATAD2A	GATAD2A	1
AMOTL1	1	AMOTL1	AMOTL1	1
KANK1	1	KANK1	KANK1	1
RBPJ	1	RBPJ	RBPJ	1
SYDE2	1	SYDE2	SYDE2	1
TMEM245	1	TMEM245	TMEM245	1
RPS6KA3	1	RPS6KA3	RPS6KA3	1
PLXNC1	1	PLXNC1	PLXNC1	1
VPS33B	1	VPS33B	VPS33B	1
KIF21A	1	KIF21A	KIF21A	1
ZMYM2	1	ZMYM2	ZMYM2	1
SUMO3	1	SUMO3	SUMO3	1
CACUL1	1	CACUL1	CACUL1	1
PIAS2	1	PIAS2	PIAS2	1
ACVR2A	1	ACVR2A	ACVR2A	1
TBP	1	TBP	TBP	1
STK33	1	STK33	STK33	1
SLIT2	1	SLIT2	SLIT2	1
XPO7	1	XPO7	XPO7	1
SMAD7	1	SMAD7	SMAD7	1
YTHDC1	1	YTHDC1	YTHDC1	1
SLC12A2	1	SLC12A2	SLC12A2	1
POU2F1	1	POU2F1	POU2F1	1
COP1	1	COP1	COP1	1
ADAMTS3	1	ADAMTS3	ADAMTS3	1
AGO4	1	AGO4	AGO4	1
KCNK10	1	KCNK10	KCNK10	1
ASH1L	1	ASH1L	ASH1L	1
RAD23B	1	RAD23B	RAD23B	1
SIRT4	1	SIRT4	SIRT4	1
TMEM178B	1	TMEM178B	TMEM178B	1
RNF10	1	RNF10	RNF10	1
IFT74	1	IFT74	IFT74	1
PTH	1	PTH	PTH	1
G2E3	1	G2E3	G2E3	1
ATXN7L2	1	ATXN7L2	ATXN7L2	1
LITAF	1	LITAF	LITAF	1
KRTAP11-1	1	KRTAP11-1	KRTAP11-1	1
TRABD2B	1	TRABD2B	TRABD2B	1
ZNF449	1	ZNF449	ZNF449	1
RETREG2	1	RETREG2	RETREG2	1
DLL1	1	DLL1	DLL1	1
NHLRC2	1	NHLRC2	NHLRC2	1
SLC20A2	1	SLC20A2	SLC20A2	1
NAA25	1	NAA25	NAA25	1
LAMP3	1	LAMP3	LAMP3	1
TMEM183A	1	TMEM183A	TMEM183A	1
CDC25A	1	CDC25A	CDC25A	1
MEOX2	1	MEOX2	MEOX2	1
CPEB3	1	CPEB3	CPEB3	1
MEX3C	1	MEX3C	MEX3C	1
PCDH17	1	PCDH17	PCDH17	1
ATXN7L1	1	ATXN7L1	ATXN7L1	1
SIK1	1	SIK1	SIK1	1
SALL1	1	SALL1	SALL1	1
CC2D1B	1	CC2D1B	CC2D1B	1
TMCC1	1	TMCC1	TMCC1	1
ZNRF3	1	ZNRF3	ZNRF3	1
CLOCK	1	CLOCK	CLOCK	1
KRTAP4-6	1	KRTAP4-6	KRTAP4-6	1
CDC42SE2	1	CDC42SE2	CDC42SE2	1
ZFHX3	1	ZFHX3	ZFHX3	1
PPM1A	1	PPM1A	PPM1A	1
CCNT1	1	CCNT1	CCNT1	1
NOS1	1	NOS1	NOS1	1
LRRK1	1	LRRK1	LRRK1	1
RPS6KA6	1	RPS6KA6	RPS6KA6	1
TLL1	1	TLL1	TLL1	1
EZH1	1	EZH1	EZH1	1
SPTLC1	1	SPTLC1	SPTLC1	1
AMER1	1	AMER1	AMER1	1
LARGE2	1	LARGE2	LARGE2	1
RARB	1	RARB	RARB	1
ZC3H13	1	ZC3H13	ZC3H13	1
CSDE1	1	CSDE1	CSDE1	1
WIPI2	1	WIPI2	WIPI2	1
TFCP2L1	1	TFCP2L1	TFCP2L1	1
CDK5R1	1	CDK5R1	CDK5R1	1
CACNA2D1	1	CACNA2D1	CACNA2D1	1
TGFBR3	1	TGFBR3	TGFBR3	1
FAM133B	1	FAM133B	FAM133B	1
UBQLNL	1	UBQLNL	UBQLNL	1
TRIM66	1	TRIM66	TRIM66	1
ELMSAN1	1	ELMSAN1	ELMSAN1	1
AK4	1	AK4	AK4	1
ABHD2	1	ABHD2	ABHD2	1
C1orf21	1	C1orf21	C1orf21	1
NRN1	1	NRN1	NRN1	1
ADGRL1	1	ADGRL1	ADGRL1	1
JARID2	1	JARID2	JARID2	1
SYNRG	1	SYNRG	SYNRG	1
USP31	1	USP31	USP31	1
CD47	1	CD47	CD47	1
SEMA3A	1	SEMA3A	SEMA3A	1
LRIG1	1	LRIG1	LRIG1	1
TMC7	1	TMC7	TMC7	1
DENND1B	1	DENND1B	DENND1B	1
RAB9B	1	RAB9B	RAB9B	1
AMOT	1	AMOT	AMOT	1
FERMT2	1	FERMT2	FERMT2	1
ILDR2	1	ILDR2	ILDR2	1
CSRNP1	1	CSRNP1	CSRNP1	1
NR2C2	1	NR2C2	NR2C2	1
ELL	1	ELL	ELL	1
C12orf76	1	C12orf76	C12orf76	1
BAG4	1	BAG4	BAG4	1
DYRK1B	1	DYRK1B	DYRK1B	1
ZSCAN31	1	ZSCAN31	ZSCAN31	1
PDZD8	1	PDZD8	PDZD8	1
ARFGAP2	1	ARFGAP2	ARFGAP2	1
CDK17	1	CDK17	CDK17	1
ROCK2	1	ROCK2	ROCK2	1
PNPLA6	1	PNPLA6	PNPLA6	1
MED26	1	MED26	MED26	1
ATXN1L	1	ATXN1L	ATXN1L	1
ISLR	1	ISLR	ISLR	1
PRDM4	1	PRDM4	PRDM4	1
SIK1B	1	SIK1B	SIK1B	1
SKI	1	SKI	SKI	1
MNT	1	MNT	MNT	1
GSTCD	1	GSTCD	GSTCD	1
CBX6	1	CBX6	CBX6	1
PAG1	1	PAG1	PAG1	1
TAB3	1	TAB3	TAB3	1
PARVA	1	PARVA	PARVA	1
MKNK1	1	MKNK1	MKNK1	1
CMPK1	1	CMPK1	CMPK1	1
COL12A1	1	COL12A1	COL12A1	1
SERBP1	1	SERBP1	SERBP1	1
ETNK1	1	ETNK1	ETNK1	1
ANKS1A	1	ANKS1A	ANKS1A	1
BCL11B	1	BCL11B	BCL11B	1
ARHGAP32	1	ARHGAP32	ARHGAP32	1
TMEM189-UBE2V1	1	TMEM189-UBE2V1	TMEM189-UBE2V1	1
FAM91A1	1	FAM91A1	FAM91A1	1
SEMA5B	1	SEMA5B	SEMA5B	1
SGK1	1	SGK1	SGK1	1
RS1	1	RS1	RS1	1
PIP4P2	1	PIP4P2	PIP4P2	1
CHPT1	1	CHPT1	CHPT1	1
PCDH9	1	PCDH9	PCDH9	1
CLCN4	1	CLCN4	CLCN4	1
TCAIM	1	TCAIM	TCAIM	1
EPHA7	1	EPHA7	EPHA7	1
TMEM268	1	TMEM268	TMEM268	1
RASEF	1	RASEF	RASEF	1
RREB1	1	RREB1	RREB1	1
CAPRIN1	1	CAPRIN1	CAPRIN1	1
EGLN1	1	EGLN1	EGLN1	1
MAP3K13	1	MAP3K13	MAP3K13	1
PRRC2C	1	PRRC2C	PRRC2C	1
CEP85L	1	CEP85L	CEP85L	1
RBM6	1	RBM6	RBM6	1
EXOC3L2	1	EXOC3L2	EXOC3L2	1
CDC37L1	1	CDC37L1	CDC37L1	1
NRP2	1	NRP2	NRP2	1
SCOC	1	SCOC	SCOC	1
HERC6	1	HERC6	HERC6	1
GNAT1	1	GNAT1	GNAT1	1
DRD1	1	DRD1	DRD1	1
CPD	1	CPD	CPD	1
CXCR5	1	CXCR5	CXCR5	1
PDIA6	1	PDIA6	PDIA6	1
RBBP6	1	RBBP6	RBBP6	1
PIK3R1	1	PIK3R1	PIK3R1	1
USP15	1	USP15	USP15	1
ADRB2	1	ADRB2	ADRB2	1
WNT7A	1	WNT7A	WNT7A	1
HIGD1A	1	HIGD1A	HIGD1A	1
QKI	1	QKI	QKI	1
DMTF1	1	DMTF1	DMTF1	1
LRP6	1	LRP6	LRP6	1
BZW1	1	BZW1	BZW1	1
FAM81A	1	FAM81A	FAM81A	1
SMIM13	1	SMIM13	SMIM13	1
GLS2	1	GLS2	GLS2	1
MOB4	1	MOB4	MOB4	1
KCNG4	1	KCNG4	KCNG4	1
HMGA1	1	HMGA1	HMGA1	1
MYO5B	1	MYO5B	MYO5B	1
SPTBN2	1	SPTBN2	SPTBN2	1
CLUH	1	CLUH	CLUH	1
SLC36A1	1	SLC36A1	SLC36A1	1
TENM2	1	TENM2	TENM2	1
PDE3B	1	PDE3B	PDE3B	1
HTR4	1	HTR4	HTR4	1
ATXN7L3	1	ATXN7L3	ATXN7L3	1
IKBKB	1	IKBKB	IKBKB	1
CHUK	1	CHUK	CHUK	1
USP44	1	USP44	USP44	1
WWC1	1	WWC1	WWC1	1
SIPA1L2	1	SIPA1L2	SIPA1L2	1
MCU	1	MCU	MCU	1
SSR1	1	SSR1	SSR1	1
CUX1	1	CUX1	CUX1	1
RUNDC3B	1	RUNDC3B	RUNDC3B	1
PEX13	1	PEX13	PEX13	1
UNC5D	1	UNC5D	UNC5D	1
HEPHL1	1	HEPHL1	HEPHL1	1
SLC4A4	1	SLC4A4	SLC4A4	1
HECTD1	1	HECTD1	HECTD1	1
SNX16	1	SNX16	SNX16	1
VPS4A	1	VPS4A	VPS4A	1
IVNS1ABP	1	IVNS1ABP	IVNS1ABP	1
MASP1	1	MASP1	MASP1	1
NAV1	1	NAV1	NAV1	1
RET	1	RET	RET	1
MTFR1L	1	MTFR1L	MTFR1L	1
SLC6A11	1	SLC6A11	SLC6A11	1
RELN	1	RELN	RELN	1
DDX3Y	1	DDX3Y	DDX3Y	1
DEPDC4	1	DEPDC4	DEPDC4	1
ANXA11	1	ANXA11	ANXA11	1
RFK	1	RFK	RFK	1
KPNA3	1	KPNA3	KPNA3	1
ST8SIA3	1	ST8SIA3	ST8SIA3	1
TARBP2	1	TARBP2	TARBP2	1
USP3	1	USP3	USP3	1
GALNT7	1	GALNT7	GALNT7	1
LGR5	1	LGR5	LGR5	1
MYEF2	1	MYEF2	MYEF2	1
YRDC	1	YRDC	YRDC	1
ARHGAP12	1	ARHGAP12	ARHGAP12	1
SLC39A10	1	SLC39A10	SLC39A10	1
KIF3B	1	KIF3B	KIF3B	1
SYPL1	1	SYPL1	SYPL1	1
OGT	1	OGT	OGT	1
UNC13A	1	UNC13A	UNC13A	1
YWHAH	1	YWHAH	YWHAH	1
SOBP	1	SOBP	SOBP	1
SLC35G1	1	SLC35G1	SLC35G1	1
GFAP	1	GFAP	GFAP	1
PIP4P1	1	PIP4P1	PIP4P1	1
SPAG7	1	SPAG7	SPAG7	1
IARS	1	IARS	IARS	1
CDK8	1	CDK8	CDK8	1
CYP2S1	1	CYP2S1	CYP2S1	1
TUBA4A	1	TUBA4A	TUBA4A	1
RSPO3	1	RSPO3	RSPO3	1
DPY19L4	1	DPY19L4	DPY19L4	1
COPS7B	1	COPS7B	COPS7B	1
NF1	1	NF1	NF1	1
KCNN4	1	KCNN4	KCNN4	1
SESN1	1	SESN1	SESN1	1
SON	1	SON	SON	1
NOB1	1	NOB1	NOB1	1
WBP11	1	WBP11	WBP11	1
DENND2C	1	DENND2C	DENND2C	1
NUFIP2	1	NUFIP2	NUFIP2	1
ARHGAP20	1	ARHGAP20	ARHGAP20	1
RAB9A	1	RAB9A	RAB9A	1
BTG2	1	BTG2	BTG2	1
RBM12	1	RBM12	RBM12	1
ZNHIT6	1	ZNHIT6	ZNHIT6	1
RICTOR	1	RICTOR	RICTOR	1
CD80	1	CD80	CD80	1
PDK4	1	PDK4	PDK4	1
FAM110C	1	FAM110C	FAM110C	1
LRP2	1	LRP2	LRP2	1
ACOX1	1	ACOX1	ACOX1	1
GCC2	1	GCC2	GCC2	1
MAN2A2	1	MAN2A2	MAN2A2	1
GPN1	1	GPN1	GPN1	1
SSTR3	1	SSTR3	SSTR3	1
RUNX1T1	1	RUNX1T1	RUNX1T1	1
TRAM1	1	TRAM1	TRAM1	1
SNRPB2	1	SNRPB2	SNRPB2	1
OTX1	1	OTX1	OTX1	1
PELI2	1	PELI2	PELI2	1
TMEM199	1	TMEM199	TMEM199	1
NFATC3	1	NFATC3	NFATC3	1
MAP3K9	1	MAP3K9	MAP3K9	1
ELAC1	1	ELAC1	ELAC1	1
ANKRD46	1	ANKRD46	ANKRD46	1
MOV10	1	MOV10	MOV10	1
CAPZA2	1	CAPZA2	CAPZA2	1
CREBRF	1	CREBRF	CREBRF	1
ELMOD1	1	ELMOD1	ELMOD1	1
RBM24	1	RBM24	RBM24	1
PLEKHA1	1	PLEKHA1	PLEKHA1	1
ZC2HC1A	1	ZC2HC1A	ZC2HC1A	1
PTPRD	1	PTPRD	PTPRD	1
NSG1	1	NSG1	NSG1	1
FLT3	1	FLT3	FLT3	1
NCS1	1	NCS1	NCS1	1
ACVR2B	1	ACVR2B	ACVR2B	1
SAV1	1	SAV1	SAV1	1
GGA3	1	GGA3	GGA3	1
RIMKLB	1	RIMKLB	RIMKLB	1
ZDHHC15	1	ZDHHC15	ZDHHC15	1
ZCCHC2	1	ZCCHC2	ZCCHC2	1
SEH1L	1	SEH1L	SEH1L	1
SNTB2	1	SNTB2	SNTB2	1
BCL2L2	1	BCL2L2	BCL2L2	1
CCDC88C	1	CCDC88C	CCDC88C	1
RAB30	1	RAB30	RAB30	1
DENND4A	1	DENND4A	DENND4A	1
DYNC1LI2	1	DYNC1LI2	DYNC1LI2	1
ABCF3	1	ABCF3	ABCF3	1
EXT2	1	EXT2	EXT2	1
ZBTB20	1	ZBTB20	ZBTB20	1
LAMC1	1	LAMC1	LAMC1	1
ARMCX2	1	ARMCX2	ARMCX2	1
PPP6R3	1	PPP6R3	PPP6R3	1
HELZ	1	HELZ	HELZ	1
NSMF	1	NSMF	NSMF	1
HMBOX1	1	HMBOX1	HMBOX1	1
KCTD8	1	KCTD8	KCTD8	1
ZNF548	1	ZNF548	ZNF548	1
PPT2	1	PPT2	PPT2	1
ATF6	1	ATF6	ATF6	1
CARM1	1	CARM1	CARM1	1
IHH	1	IHH	IHH	1
GOLGA1	1	GOLGA1	GOLGA1	1
TSC22D2	1	TSC22D2	TSC22D2	1
UTP25	1	UTP25	UTP25	1
CLDN12	1	CLDN12	CLDN12	1
AGO1	1	AGO1	AGO1	1
EYA1	1	EYA1	EYA1	1
ATXN7L3B	1	ATXN7L3B	ATXN7L3B	1
EPC1	1	EPC1	EPC1	1
CHIC1	1	CHIC1	CHIC1	1
SLC2A14	1	SLC2A14	SLC2A14	1
AMMECR1	1	AMMECR1	AMMECR1	1
LYPLA2	1	LYPLA2	LYPLA2	1
NRBP1	1	NRBP1	NRBP1	1
CMC4	1	CMC4	CMC4	1
AREL1	1	AREL1	AREL1	1
HOXA10	1	HOXA10	HOXA10	1
SOX6	1	SOX6	SOX6	1
LDLRAD2	1	LDLRAD2	LDLRAD2	1
VTI1B	1	VTI1B	VTI1B	1
FAM122B	1	FAM122B	FAM122B	1
CCDC83	1	CCDC83	CCDC83	1
COBLL1	1	COBLL1	COBLL1	1
SALL3	1	SALL3	SALL3	1
LOC100130451	1	LOC100130451	LOC100130451	1
FAM135A	1	FAM135A	FAM135A	1
ADAMTS6	1	ADAMTS6	ADAMTS6	1
TMEM74B	1	TMEM74B	TMEM74B	1
SYT4	1	SYT4	SYT4	1
STXBP1	1	STXBP1	STXBP1	1
IGF1R	1	IGF1R	IGF1R	1
PLRG1	1	PLRG1	PLRG1	1
IGF2R	1	IGF2R	IGF2R	1
ARPP19	1	ARPP19	ARPP19	1
MYRIP	1	MYRIP	MYRIP	1
ACSL4	1	ACSL4	ACSL4	1
CDC27	1	CDC27	CDC27	1
UROS	1	UROS	UROS	1
SLC2A3	1	SLC2A3	SLC2A3	1
WNT4	1	WNT4	WNT4	1
ZNF275	1	ZNF275	ZNF275	1
RSBN1	1	RSBN1	RSBN1	1
BMPR1A	1	BMPR1A	BMPR1A	1
CDHR1	1	CDHR1	CDHR1	1
IL7R	1	IL7R	IL7R	1
FAM89A	1	FAM89A	FAM89A	1
RTN4	1	RTN4	RTN4	1
ST7L	1	ST7L	ST7L	1
MAP7	1	MAP7	MAP7	1
SMURF2	1	SMURF2	SMURF2	1
TGIF2	1	TGIF2	TGIF2	1
RAD50	1	RAD50	RAD50	1
MBNL2	1	MBNL2	MBNL2	1
FGF9	1	FGF9	FGF9	1
CD3E	1	CD3E	CD3E	1
MIB1	1	MIB1	MIB1	1
C1QL3	1	C1QL3	C1QL3	1
DLEU7	1	DLEU7	DLEU7	1
TMEM135	1	TMEM135	TMEM135	1
ISM2	1	ISM2	ISM2	1
ATG13	1	ATG13	ATG13	1
RGMA	1	RGMA	RGMA	1
EPB41L4B	1	EPB41L4B	EPB41L4B	1
SH3GL2	1	SH3GL2	SH3GL2	1
ANLN	1	ANLN	ANLN	1
SUZ12	1	SUZ12	SUZ12	1
FNTA	1	FNTA	FNTA	1
G0S2	1	G0S2	G0S2	1
HECTD4	1	HECTD4	HECTD4	1
TMEM154	1	TMEM154	TMEM154	1
RIF1	1	RIF1	RIF1	1
SESTD1	1	SESTD1	SESTD1	1
RORA	1	RORA	RORA	1
CCNJL	1	CCNJL	CCNJL	1
SEMA3D	1	SEMA3D	SEMA3D	1
ELL2	1	ELL2	ELL2	1
PRKAR2A	1	PRKAR2A	PRKAR2A	1
MYT1L	1	MYT1L	MYT1L	1
KIF5A	1	KIF5A	KIF5A	1
SAMD10	1	SAMD10	SAMD10	1
POLR3F	1	POLR3F	POLR3F	1
UBR3	1	UBR3	UBR3	1
TTC14	1	TTC14	TTC14	1
BCL7A	1	BCL7A	BCL7A	1
SVIP	1	SVIP	SVIP	1
PRDM11	1	PRDM11	PRDM11	1
CNTNAP1	1	CNTNAP1	CNTNAP1	1
CPSF7	1	CPSF7	CPSF7	1
PTCH1	1	PTCH1	PTCH1	1
EML6	1	EML6	EML6	1
PID1	1	PID1	PID1	1
DNAJA2	1	DNAJA2	DNAJA2	1
SIAH1	1	SIAH1	SIAH1	1
LCOR	1	LCOR	LCOR	1
OTUD4	1	OTUD4	OTUD4	1
ENAH	1	ENAH	ENAH	1
PHACTR2	1	PHACTR2	PHACTR2	1
SLC35B2	1	SLC35B2	SLC35B2	1
KBTBD2	1	KBTBD2	KBTBD2	1
BCAP29	1	BCAP29	BCAP29	1
EIF3A	1	EIF3A	EIF3A	1
HSPE1-MOB4	1	HSPE1-MOB4	HSPE1-MOB4	1
MDN1	1	MDN1	MDN1	1
PSKH1	1	PSKH1	PSKH1	1
LHX3	1	LHX3	LHX3	1
SLC15A4	1	SLC15A4	SLC15A4	1
USP9X	1	USP9X	USP9X	1
NISCH	1	NISCH	NISCH	1
ERC2	1	ERC2	ERC2	1
PPIF	1	PPIF	PPIF	1
ZNF423	1	ZNF423	ZNF423	1
RAF1	1	RAF1	RAF1	1
SUSD6	1	SUSD6	SUSD6	1
BCL2	1	BCL2	BCL2	1
CUL2	1	CUL2	CUL2	1
YAP1	1	YAP1	YAP1	1
GNAI3	1	GNAI3	GNAI3	1
ATP7A	1	ATP7A	ATP7A	1
KLHL18	1	KLHL18	KLHL18	1
ATP13A3	1	ATP13A3	ATP13A3	1
LOC390877	1	LOC390877	LOC390877	1
HMGA2	1	HMGA2	HMGA2	1
PLXNA2	1	PLXNA2	PLXNA2	1
SLC1A2	1	SLC1A2	SLC1A2	1
ADAMTSL3	1	ADAMTSL3	ADAMTSL3	1
MAPRE1	1	MAPRE1	MAPRE1	1
C2orf72	1	C2orf72	C2orf72	1
RAB10	1	RAB10	RAB10	1
GNAQ	1	GNAQ	GNAQ	1
FAM122A	1	FAM122A	FAM122A	1
TMEM121B	1	TMEM121B	TMEM121B	1
MIGA1	1	MIGA1	MIGA1	1
RTF1	1	RTF1	RTF1	1
SCAI	1	SCAI	SCAI	1
CBFA2T3	1	CBFA2T3	CBFA2T3	1
UHMK1	1	UHMK1	UHMK1	1
OSCP1	1	OSCP1	OSCP1	1
CAMSAP1	1	CAMSAP1	CAMSAP1	1
KIF1C	1	KIF1C	KIF1C	1
NEDD9	1	NEDD9	NEDD9	1
LYNX1	1	LYNX1	LYNX1	1
RAB40AL	1	RAB40AL	RAB40AL	1
PTAR1	1	PTAR1	PTAR1	1
NUAK2	1	NUAK2	NUAK2	1
RIC1	1	RIC1	RIC1	1
MMD	1	MMD	MMD	1
CCDC85C	1	CCDC85C	CCDC85C	1
SATB2	1	SATB2	SATB2	1
ZSWIM3	1	ZSWIM3	ZSWIM3	1
PDIK1L	1	PDIK1L	PDIK1L	1
CREBL2	1	CREBL2	CREBL2	1
RAPH1	1	RAPH1	RAPH1	1
GLRX	1	GLRX	GLRX	1
PTPRJ	1	PTPRJ	PTPRJ	1
TRMT9B	1	TRMT9B	TRMT9B	1
SLC6A4	1	SLC6A4	SLC6A4	1
CALU	1	CALU	CALU	1
SLC39A9	1	SLC39A9	SLC39A9	1
CCND3	1	CCND3	CCND3	1
TOX3	1	TOX3	TOX3	1
CLDN2	1	CLDN2	CLDN2	1
ESRRA	1	ESRRA	ESRRA	1
TFAP2D	1	TFAP2D	TFAP2D	1
USP12	1	USP12	USP12	1
FAT4	1	FAT4	FAT4	1
SNRK	1	SNRK	SNRK	1
IRAK2	1	IRAK2	IRAK2	1
NOTCH2	1	NOTCH2	NOTCH2	1
CARD10	1	CARD10	CARD10	1
BOLA3	1	BOLA3	BOLA3	1
KCNQ5	1	KCNQ5	KCNQ5	1
MLYCD	1	MLYCD	MLYCD	1
ZNF705E	1	ZNF705E	ZNF705E	1
C16orf72	1	C16orf72	C16orf72	1
FKBP1A	1	FKBP1A	FKBP1A	1
KCNU1	1	KCNU1	KCNU1	1
IST1	1	IST1	IST1	1
PDCD1	1	PDCD1	PDCD1	1
YOD1	1	YOD1	YOD1	1
DNAJC16	1	DNAJC16	DNAJC16	1
SLC13A1	1	SLC13A1	SLC13A1	1
ZNF117	1	ZNF117	ZNF117	1
PSAT1	1	PSAT1	PSAT1	1
PPFIA2	1	PPFIA2	PPFIA2	1
KLHDC8B	1	KLHDC8B	KLHDC8B	1
NLRX1	1	NLRX1	NLRX1	1
KPNA1	1	KPNA1	KPNA1	1
E2F7	1	E2F7	E2F7	1
GOLT1B	1	GOLT1B	GOLT1B	1
NF2	1	NF2	NF2	1
CCNT2	1	CCNT2	CCNT2	1
IL10RA	1	IL10RA	IL10RA	1
MINDY2	1	MINDY2	MINDY2	1
DLL4	1	DLL4	DLL4	1
HPSE2	1	HPSE2	HPSE2	1
ASNSD1	1	ASNSD1	ASNSD1	1
RTN3	1	RTN3	RTN3	1
MXD3	1	MXD3	MXD3	1
CLCN3	1	CLCN3	CLCN3	1
PCDHA8	1	PCDHA8	PCDHA8	1
PCDHAC1	1	PCDHAC1	PCDHAC1	1
LY9	1	LY9	LY9	1
RNF43	1	RNF43	RNF43	1
YWHAQ	1	YWHAQ	YWHAQ	1
ABTB2	1	ABTB2	ABTB2	1
PCDHAC2	1	PCDHAC2	PCDHAC2	1
PCDHA13	1	PCDHA13	PCDHA13	1
NAA15	1	NAA15	NAA15	1
ENTPD1	1	ENTPD1	ENTPD1	1
FGF18	1	FGF18	FGF18	1
TLR1	1	TLR1	TLR1	1
PCDHA10	1	PCDHA10	PCDHA10	1
PCDHA5	1	PCDHA5	PCDHA5	1
SPRTN	1	SPRTN	SPRTN	1
LATS2	1	LATS2	LATS2	1
TSPYL2	1	TSPYL2	TSPYL2	1
PCDHA6	1	PCDHA6	PCDHA6	1
PCDHA11	1	PCDHA11	PCDHA11	1
PCDHA3	1	PCDHA3	PCDHA3	1
NUCKS1	1	NUCKS1	NUCKS1	1
CRIM1	1	CRIM1	CRIM1	1
ELAC2	1	ELAC2	ELAC2	1
PRTG	1	PRTG	PRTG	1
PCDHA4	1	PCDHA4	PCDHA4	1
SCUBE3	1	SCUBE3	SCUBE3	1
PCDHA1	1	PCDHA1	PCDHA1	1
DCAF8	1	DCAF8	DCAF8	1
PCDHA7	1	PCDHA7	PCDHA7	1
ALDH1A3	1	ALDH1A3	ALDH1A3	1
PCDHA2	1	PCDHA2	PCDHA2	1
WDTC1	1	WDTC1	WDTC1	1
DEF8	1	DEF8	DEF8	1
WWP1	1	WWP1	WWP1	1
TRIM35	1	TRIM35	TRIM35	1
PCDHA12	1	PCDHA12	PCDHA12	1
ENTPD7	1	ENTPD7	ENTPD7	1
ZDHHC23	1	ZDHHC23	ZDHHC23	1
MTMR4	1	MTMR4	MTMR4	1
ATP1B4	1	ATP1B4	ATP1B4	1
LRRFIP2	1	LRRFIP2	LRRFIP2	1
ACSS2	1	ACSS2	ACSS2	1
XDH	1	XDH	XDH	1
DOLPP1	1	DOLPP1	DOLPP1	1
DEPDC5	1	DEPDC5	DEPDC5	1
FAM160B1	1	FAM160B1	FAM160B1	1
TACC1	1	TACC1	TACC1	1
TTC1	1	TTC1	TTC1	1
PNISR	1	PNISR	PNISR	1
ZNF704	1	ZNF704	ZNF704	1
NEBL	1	NEBL	NEBL	1
ETFRF1	1	ETFRF1	ETFRF1	1
PWWP2B	1	PWWP2B	PWWP2B	1
SOS2	1	SOS2	SOS2	1
TRIP11	1	TRIP11	TRIP11	1
SRSF11	1	SRSF11	SRSF11	1
TFPI2	1	TFPI2	TFPI2	1
CREG1	1	CREG1	CREG1	1
EN2	1	EN2	EN2	1
ATG4B	1	ATG4B	ATG4B	1
ADSS	1	ADSS	ADSS	1
TCIM	1	TCIM	TCIM	1
MARCH4	1	MARCH4	MARCH4	1
ZNF705A	1	ZNF705A	ZNF705A	1
PPM1D	1	PPM1D	PPM1D	1
PPP2R5C	1	PPP2R5C	PPP2R5C	1
IP6K1	1	IP6K1	IP6K1	1
PHKA1	1	PHKA1	PHKA1	1
MMS19	1	MMS19	MMS19	1
CASZ1	1	CASZ1	CASZ1	1
KL	1	KL	KL	1
EMC4	1	EMC4	EMC4	1
ZNF264	1	ZNF264	ZNF264	1
ANKRD33B	1	ANKRD33B	ANKRD33B	1
RAB11FIP1	1	RAB11FIP1	RAB11FIP1	1
HPCAL4	1	HPCAL4	HPCAL4	1
ESPN	1	ESPN	ESPN	1
TMEM221	1	TMEM221	TMEM221	1
NCBP3	1	NCBP3	NCBP3	1
MAPK9	1	MAPK9	MAPK9	1
OSCAR	1	OSCAR	OSCAR	1
INSYN2	1	INSYN2	INSYN2	1
RBM20	1	RBM20	RBM20	1
ZDHHC16	1	ZDHHC16	ZDHHC16	1
RNF41	1	RNF41	RNF41	1
SLC35A4	1	SLC35A4	SLC35A4	1
DENND6A	1	DENND6A	DENND6A	1
PANK1	1	PANK1	PANK1	1
AFF4	1	AFF4	AFF4	1
ESRRG	1	ESRRG	ESRRG	1
ADAMTS5	1	ADAMTS5	ADAMTS5	1
ABCB5	1	ABCB5	ABCB5	1
PIEZO1	1	PIEZO1	PIEZO1	1
ARHGAP5	1	ARHGAP5	ARHGAP5	1
TMEM43	1	TMEM43	TMEM43	1
SLC25A22	1	SLC25A22	SLC25A22	1
TEX19	1	TEX19	TEX19	1
TMEM255A	1	TMEM255A	TMEM255A	1
ZNF705D	1	ZNF705D	ZNF705D	1
FZD6	1	FZD6	FZD6	1
MTHFR	1	MTHFR	MTHFR	1
SLC30A8	1	SLC30A8	SLC30A8	1
NPAS3	1	NPAS3	NPAS3	1
ABCC5	1	ABCC5	ABCC5	1
MAP3K7	1	MAP3K7	MAP3K7	1
PFKFB4	1	PFKFB4	PFKFB4	1
GLYATL3	1	GLYATL3	GLYATL3	1
PDK3	1	PDK3	PDK3	1
PRKG1	1	PRKG1	PRKG1	1
MFAP5	1	MFAP5	MFAP5	1
EXTL3	1	EXTL3	EXTL3	1
PAM	1	PAM	PAM	1
NOL4L	1	NOL4L	NOL4L	1
FURIN	1	FURIN	FURIN	1
TSPAN5	1	TSPAN5	TSPAN5	1
CAAP1	1	CAAP1	CAAP1	1
TVP23C	1	TVP23C	TVP23C	1
RNF183	1	RNF183	RNF183	1
ZBTB33	1	ZBTB33	ZBTB33	1
FAT3	1	FAT3	FAT3	1
COL4A3BP	1	COL4A3BP	COL4A3BP	1
WSB1	1	WSB1	WSB1	1
MAP3K21	1	MAP3K21	MAP3K21	1
PARD6B	1	PARD6B	PARD6B	1
IRS1	1	IRS1	IRS1	1
SEC61A1	1	SEC61A1	SEC61A1	1
PAQR3	1	PAQR3	PAQR3	1
DCAF7	1	DCAF7	DCAF7	1
PARP12	1	PARP12	PARP12	1
SPRY4	1	SPRY4	SPRY4	1
CDV3	1	CDV3	CDV3	1
CHORDC1	1	CHORDC1	CHORDC1	1
PACRG	1	PACRG	PACRG	1
TXNDC17	1	TXNDC17	TXNDC17	1
SLC24A3	1	SLC24A3	SLC24A3	1
DRAM1	1	DRAM1	DRAM1	1
FNDC3B	1	FNDC3B	FNDC3B	1
CARNMT1	1	CARNMT1	CARNMT1	1
LIPE	1	LIPE	LIPE	1
POM121C	1	POM121C	POM121C	1
RUBCNL	1	RUBCNL	RUBCNL	1
MAPK8	1	MAPK8	MAPK8	1
SINHCAF	1	SINHCAF	SINHCAF	1
C5orf63	1	C5orf63	C5orf63	1
ELK4	1	ELK4	ELK4	1
PANK2	1	PANK2	PANK2	1
VSX1	1	VSX1	VSX1	1
FAM189B	1	FAM189B	FAM189B	1
ANK2	1	ANK2	ANK2	1
PLSCR4	1	PLSCR4	PLSCR4	1
TPD52L3	1	TPD52L3	TPD52L3	1
HAS2	1	HAS2	HAS2	1
LRP1B	1	LRP1B	LRP1B	1
ADAMTSL1	1	ADAMTSL1	ADAMTSL1	1
SCAF11	1	SCAF11	SCAF11	1
FRY	1	FRY	FRY	1
PDLIM5	1	PDLIM5	PDLIM5	1
RAPGEFL1	1	RAPGEFL1	RAPGEFL1	1
BTLA	1	BTLA	BTLA	1
PEX12	1	PEX12	PEX12	1
ADCY5	1	ADCY5	ADCY5	1
SPSB4	1	SPSB4	SPSB4	1
APP	1	APP	APP	1
CPSF6	1	CPSF6	CPSF6	1
GRK3	1	GRK3	GRK3	1
RAB40B	1	RAB40B	RAB40B	1
USP49	1	USP49	USP49	1
PLBD2	1	PLBD2	PLBD2	1
ZFYVE1	1	ZFYVE1	ZFYVE1	1
FRMPD1	1	FRMPD1	FRMPD1	1
UNC5B	1	UNC5B	UNC5B	1
WAPL	1	WAPL	WAPL	1
PCDHA9	1	PCDHA9	PCDHA9	1
OCRL	1	OCRL	OCRL	1
HSPA8	1	HSPA8	HSPA8	1
NTRK2	1	NTRK2	NTRK2	1
DYNC1I1	1	DYNC1I1	DYNC1I1	1
OTUD5	1	OTUD5	OTUD5	1
CLSPN	1	CLSPN	CLSPN	1
RIMS3	1	RIMS3	RIMS3	1
CCNJ	1	CCNJ	CCNJ	1
EFCAB5	1	EFCAB5	EFCAB5	1
FDFT1	1	FDFT1	FDFT1	1
COPS7A	1	COPS7A	COPS7A	1
CACNA2D4	1	CACNA2D4	CACNA2D4	1
KMT2A	1	KMT2A	KMT2A	1
CDC23	1	CDC23	CDC23	1
ERLIN2	1	ERLIN2	ERLIN2	1
NAPEPLD	1	NAPEPLD	NAPEPLD	1
LRRC27	1	LRRC27	LRRC27	1
METTL8	1	METTL8	METTL8	1
SLITRK1	1	SLITRK1	SLITRK1	1
TPM2	1	TPM2	TPM2	1
TNFAIP8L3	1	TNFAIP8L3	TNFAIP8L3	1
KLHL26	1	KLHL26	KLHL26	1
BORCS6	1	BORCS6	BORCS6	1
DLGAP1	1	DLGAP1	DLGAP1	1
MIPOL1	1	MIPOL1	MIPOL1	1
DEPTOR	1	DEPTOR	DEPTOR	1
DACH1	1	DACH1	DACH1	1
RAB4B	1	RAB4B	RAB4B	1
ZBTB10	1	ZBTB10	ZBTB10	1
NDP	1	NDP	NDP	1
LRRC7	1	LRRC7	LRRC7	1
KCNAB1	1	KCNAB1	KCNAB1	1
SRPK1	1	SRPK1	SRPK1	1
SRPRB	1	SRPRB	SRPRB	1
LDLRAD4	1	LDLRAD4	LDLRAD4	1
PLPP3	1	PLPP3	PLPP3	1
ZBTB43	1	ZBTB43	ZBTB43	1
RNF125	1	RNF125	RNF125	1
SGCA	1	SGCA	SGCA	1
CDC42EP2	1	CDC42EP2	CDC42EP2	1
PHF20	1	PHF20	PHF20	1
BDNF	1	BDNF	BDNF	1
RBMS1	1	RBMS1	RBMS1	1
NAT8L	1	NAT8L	NAT8L	1
HSPA1B	1	HSPA1B	HSPA1B	1
PPM1K	1	PPM1K	PPM1K	1
FCHSD2	1	FCHSD2	FCHSD2	1
PCBP4	1	PCBP4	PCBP4	1
SENP5	1	SENP5	SENP5	1
DCUN1D1	1	DCUN1D1	DCUN1D1	1
ZNF267	1	ZNF267	ZNF267	1
SNIP1	1	SNIP1	SNIP1	1
GRB10	1	GRB10	GRB10	1
RGS8	1	RGS8	RGS8	1
ZNF559-ZNF177	1	ZNF559-ZNF177	ZNF559-ZNF177	1
ZNF177	1	ZNF177	ZNF177	1
CNNM2	1	CNNM2	CNNM2	1
TASP1	1	TASP1	TASP1	1
GEN1	1	GEN1	GEN1	1
IPO9	1	IPO9	IPO9	1
COL24A1	1	COL24A1	COL24A1	1
CRKL	1	CRKL	CRKL	1
YIF1B	1	YIF1B	YIF1B	1
TTC25	1	TTC25	TTC25	1
KY	1	KY	KY	1
LYPLAL1	1	LYPLAL1	LYPLAL1	1
CDS2	1	CDS2	CDS2	1
NFS1	1	NFS1	NFS1	1
PLS1	1	PLS1	PLS1	1
ODAPH	1	ODAPH	ODAPH	1
AJUBA	1	AJUBA	AJUBA	1
MED14OS	1	MED14OS	MED14OS	1
GATAD2B	1	GATAD2B	GATAD2B	1
SLC38A4	1	SLC38A4	SLC38A4	1
C8orf58	1	C8orf58	C8orf58	1
SIDT2	1	SIDT2	SIDT2	1
SKIL	1	SKIL	SKIL	1
ASB1	1	ASB1	ASB1	1
DHRS7	1	DHRS7	DHRS7	1
TBCK	1	TBCK	TBCK	1
PRR13	1	PRR13	PRR13	1
ATP5MC3	1	ATP5MC3	ATP5MC3	1
FCRL2	1	FCRL2	FCRL2	1
RAB23	1	RAB23	RAB23	1
CXorf40B	1	CXorf40B	CXorf40B	1
UBE2J1	1	UBE2J1	UBE2J1	1
PDPR	1	PDPR	PDPR	1
ABCG4	1	ABCG4	ABCG4	1
HOXC8	1	HOXC8	HOXC8	1
SEC14L4	1	SEC14L4	SEC14L4	1
RAB35	1	RAB35	RAB35	1
CD40	1	CD40	CD40	1
FAM189A1	1	FAM189A1	FAM189A1	1
PSMA5	1	PSMA5	PSMA5	1
NIM1K	1	NIM1K	NIM1K	1
CMTM4	1	CMTM4	CMTM4	1
UBE3C	1	UBE3C	UBE3C	1
TARBP1	1	TARBP1	TARBP1	1
ESRP1	1	ESRP1	ESRP1	1
RYBP	1	RYBP	RYBP	1
UBAC1	1	UBAC1	UBAC1	1
ODF2L	1	ODF2L	ODF2L	1
CD28	1	CD28	CD28	1
ZBTB7A	1	ZBTB7A	ZBTB7A	1
GNA12	1	GNA12	GNA12	1
FOSL1	1	FOSL1	FOSL1	1
TSC1	1	TSC1	TSC1	1
ANKRD13B	1	ANKRD13B	ANKRD13B	1
SAMD4A	1	SAMD4A	SAMD4A	1
AP2B1	1	AP2B1	AP2B1	1
AQP11	1	AQP11	AQP11	1
RDH13	1	RDH13	RDH13	1
ASTN1	1	ASTN1	ASTN1	1
RNF138	1	RNF138	RNF138	1
BACE1	1	BACE1	BACE1	1
ZER1	1	ZER1	ZER1	1
TMEM143	1	TMEM143	TMEM143	1
BMX	1	BMX	BMX	1
RHPN2	1	RHPN2	RHPN2	1
CYB561D1	1	CYB561D1	CYB561D1	1
PPIL1	1	PPIL1	PPIL1	1
ITPR1	1	ITPR1	ITPR1	1
TAOK1	1	TAOK1	TAOK1	1
NHSL1	1	NHSL1	NHSL1	1
CCDC18	1	CCDC18	CCDC18	1
LGI2	1	LGI2	LGI2	1
DNAJC24	1	DNAJC24	DNAJC24	1
KCNIP1	1	KCNIP1	KCNIP1	1
VWA8	1	VWA8	VWA8	1
SMPD1	1	SMPD1	SMPD1	1
PLEKHA5	1	PLEKHA5	PLEKHA5	1
SLITRK6	1	SLITRK6	SLITRK6	1
OTUB2	1	OTUB2	OTUB2	1
RBSN	1	RBSN	RBSN	1
PDCD4	1	PDCD4	PDCD4	1
PHIP	1	PHIP	PHIP	1
MAP2K3	1	MAP2K3	MAP2K3	1
EIF4E	1	EIF4E	EIF4E	1
LAMTOR4	1	LAMTOR4	LAMTOR4	1
AP1S2	1	AP1S2	AP1S2	1
ORC4	1	ORC4	ORC4	1
CYB561	1	CYB561	CYB561	1
HARS2	1	HARS2	HARS2	1
DPP8	1	DPP8	DPP8	1
PPP1R2	1	PPP1R2	PPP1R2	1
RAP2C	1	RAP2C	RAP2C	1
ACACB	1	ACACB	ACACB	1
CRACR2B	1	CRACR2B	CRACR2B	1
GLCE	1	GLCE	GLCE	1
ELAVL4	1	ELAVL4	ELAVL4	1
KLHL15	1	KLHL15	KLHL15	1
TMPRSS15	1	TMPRSS15	TMPRSS15	1
GRB2	1	GRB2	GRB2	1
PSMD7	1	PSMD7	PSMD7	1
KCNC2	1	KCNC2	KCNC2	1
SLC4A8	1	SLC4A8	SLC4A8	1
FRYL	1	FRYL	FRYL	1
GABRA1	1	GABRA1	GABRA1	1
CCNYL1	1	CCNYL1	CCNYL1	1
CLU	1	CLU	CLU	1
ATP4B	1	ATP4B	ATP4B	1
CCDC28A	1	CCDC28A	CCDC28A	1
B4GALT1	1	B4GALT1	B4GALT1	1
TREM1	1	TREM1	TREM1	1
VSIR	1	VSIR	VSIR	1
BTN1A1	1	BTN1A1	BTN1A1	1
ADORA2A	1	ADORA2A	ADORA2A	1
ZNF436	1	ZNF436	ZNF436	1
UMOD	1	UMOD	UMOD	1
C8orf86	1	C8orf86	C8orf86	1
TATDN3	1	TATDN3	TATDN3	1
TBC1D9	1	TBC1D9	TBC1D9	1
CCDC179	1	CCDC179	CCDC179	1
MIEF2	1	MIEF2	MIEF2	1
BRK1	1	BRK1	BRK1	1
TUBA1A	1	TUBA1A	TUBA1A	1
TTC39A	1	TTC39A	TTC39A	1
ELMO2	1	ELMO2	ELMO2	1
FSTL4	1	FSTL4	FSTL4	1
PTCD3	1	PTCD3	PTCD3	1
HIPK3	1	HIPK3	HIPK3	1
WASL	1	WASL	WASL	1
NFRKB	1	NFRKB	NFRKB	1
FCHSD1	1	FCHSD1	FCHSD1	1
PGM2L1	1	PGM2L1	PGM2L1	1
ARRDC4	1	ARRDC4	ARRDC4	1
ITGA10	1	ITGA10	ITGA10	1
MYLK4	1	MYLK4	MYLK4	1
PLAGL1	1	PLAGL1	PLAGL1	1
SSRP1	1	SSRP1	SSRP1	1
RAD9A	1	RAD9A	RAD9A	1
RAB3IP	1	RAB3IP	RAB3IP	1
NFE2L1	1	NFE2L1	NFE2L1	1
GABRP	1	GABRP	GABRP	1
UBE2B	1	UBE2B	UBE2B	1
SH2D2A	1	SH2D2A	SH2D2A	1
CDC14A	1	CDC14A	CDC14A	1
THRB	1	THRB	THRB	1
GLUD1	1	GLUD1	GLUD1	1
IRF2BP2	1	IRF2BP2	IRF2BP2	1
AP5B1	1	AP5B1	AP5B1	1
SYDE1	1	SYDE1	SYDE1	1
USP14	1	USP14	USP14	1
PLEKHH1	1	PLEKHH1	PLEKHH1	1
FBXO33	1	FBXO33	FBXO33	1
SYNDIG1	1	SYNDIG1	SYNDIG1	1
PTPRM	1	PTPRM	PTPRM	1
NECAP1	1	NECAP1	NECAP1	1
DTNA	1	DTNA	DTNA	1
KLF7	1	KLF7	KLF7	1
NACC2	1	NACC2	NACC2	1
ZNF362	1	ZNF362	ZNF362	1
EPHA1	1	EPHA1	EPHA1	1
CCDC149	1	CCDC149	CCDC149	1
LHFPL4	1	LHFPL4	LHFPL4	1
C15orf40	1	C15orf40	C15orf40	1
PPIL4	1	PPIL4	PPIL4	1
RPS6KB1	1	RPS6KB1	RPS6KB1	1
PPM1H	1	PPM1H	PPM1H	1
GRPR	1	GRPR	GRPR	1
MAP3K4	1	MAP3K4	MAP3K4	1
VEGFD	1	VEGFD	VEGFD	1
ANKIB1	1	ANKIB1	ANKIB1	1
TXNRD2	1	TXNRD2	TXNRD2	1
SNX29	1	SNX29	SNX29	1
SLC4A7	1	SLC4A7	SLC4A7	1
GRM1	1	GRM1	GRM1	1
BVES	1	BVES	BVES	1
CSMD1	1	CSMD1	CSMD1	1
ESYT3	1	ESYT3	ESYT3	1
SIDT1	1	SIDT1	SIDT1	1
ISOC1	1	ISOC1	ISOC1	1
C11orf24	1	C11orf24	C11orf24	1
ASB7	1	ASB7	ASB7	1
SARM1	1	SARM1	SARM1	1
SLC16A6	1	SLC16A6	SLC16A6	1
KCNMA1	1	KCNMA1	KCNMA1	1
NRARP	1	NRARP	NRARP	1
DSEL	1	DSEL	DSEL	1
CADM1	1	CADM1	CADM1	1
CACNB4	1	CACNB4	CACNB4	1
DCN	1	DCN	DCN	1
VCL	1	VCL	VCL	1
RBMS2	1	RBMS2	RBMS2	1
MEAK7	1	MEAK7	MEAK7	1
ACTR1A	1	ACTR1A	ACTR1A	1
TRIM37	1	TRIM37	TRIM37	1
CXorf40A	1	CXorf40A	CXorf40A	1
RNF111	1	RNF111	RNF111	1
HS3ST5	1	HS3ST5	HS3ST5	1
SCN2A	1	SCN2A	SCN2A	1
ZBTB2	1	ZBTB2	ZBTB2	1
ZC3H11A	1	ZC3H11A	ZC3H11A	1
XPR1	1	XPR1	XPR1	1
MTAP	1	MTAP	MTAP	1
BACE2	1	BACE2	BACE2	1
RAB40A	1	RAB40A	RAB40A	1
MAFK	1	MAFK	MAFK	1
CWC15	1	CWC15	CWC15	1
BACH2	1	BACH2	BACH2	1
TNIK	1	TNIK	TNIK	1
SSU72	1	SSU72	SSU72	1
SGPL1	1	SGPL1	SGPL1	1
VSTM2A	1	VSTM2A	VSTM2A	1
TLE4	1	TLE4	TLE4	1
RANBP3	1	RANBP3	RANBP3	1
EYA4	1	EYA4	EYA4	1
VAMP1	1	VAMP1	VAMP1	1
COMT	1	COMT	COMT	1
POM121	1	POM121	POM121	1
STX1A	1	STX1A	STX1A	1
MICAL2	1	MICAL2	MICAL2	1
PTPN14	1	PTPN14	PTPN14	1
LHPP	1	LHPP	LHPP	1
PITPNA	1	PITPNA	PITPNA	1
PLEKHB2	1	PLEKHB2	PLEKHB2	1
PKDCC	1	PKDCC	PKDCC	1
PDAP1	1	PDAP1	PDAP1	1
CDC42	1	CDC42	CDC42	1
RELT	1	RELT	RELT	1
PIP4K2C	1	PIP4K2C	PIP4K2C	1
ELP1	1	ELP1	ELP1	1
AATK	1	AATK	AATK	1
SLC9B2	1	SLC9B2	SLC9B2	1
RAB3B	1	RAB3B	RAB3B	1
TTPAL	1	TTPAL	TTPAL	1
NMD3	1	NMD3	NMD3	1
MYO1C	1	MYO1C	MYO1C	1
THUMPD1	1	THUMPD1	THUMPD1	1
CXCR3	1	CXCR3	CXCR3	1
CNIH2	1	CNIH2	CNIH2	1
PLPP6	1	PLPP6	PLPP6	1
PAFAH2	1	PAFAH2	PAFAH2	1
EFNB2	1	EFNB2	EFNB2	1
BPIFA1	1	BPIFA1	BPIFA1	1
LHFPL5	1	LHFPL5	LHFPL5	1
RNMT	1	RNMT	RNMT	1
M6PR	1	M6PR	M6PR	1
SVEP1	1	SVEP1	SVEP1	1
C6orf222	1	C6orf222	C6orf222	1
GHSR	1	GHSR	GHSR	1
IGSF23	1	IGSF23	IGSF23	1
CAPN6	1	CAPN6	CAPN6	1
KCTD1	1	KCTD1	KCTD1	1
TAF5	1	TAF5	TAF5	1
MYADM	1	MYADM	MYADM	1
LCP1	1	LCP1	LCP1	1
CYB5B	1	CYB5B	CYB5B	1
ANOS1	1	ANOS1	ANOS1	1
ZDHHC21	1	ZDHHC21	ZDHHC21	1
RAB3D	1	RAB3D	RAB3D	1
UBL3	1	UBL3	UBL3	1
PIAS1	1	PIAS1	PIAS1	1
TMEM68	1	TMEM68	TMEM68	1
GRAMD2B	1	GRAMD2B	GRAMD2B	1
TBC1D16	1	TBC1D16	TBC1D16	1
PIK3C2A	1	PIK3C2A	PIK3C2A	1
ZNF662	1	ZNF662	ZNF662	1
USP38	1	USP38	USP38	1
DEDD	1	DEDD	DEDD	1
MTSS1	1	MTSS1	MTSS1	1
MAMLD1	1	MAMLD1	MAMLD1	1
CAB39	1	CAB39	CAB39	1
BCL9L	1	BCL9L	BCL9L	1
ZNF697	1	ZNF697	ZNF697	1
GLT1D1	1	GLT1D1	GLT1D1	1
SLC22A17	1	SLC22A17	SLC22A17	1
GSG1	1	GSG1	GSG1	1
RNF213	1	RNF213	RNF213	1
AP5Z1	1	AP5Z1	AP5Z1	1
SNCG	1	SNCG	SNCG	1
IL17RE	1	IL17RE	IL17RE	1
SLC45A2	1	SLC45A2	SLC45A2	1
PURA	1	PURA	PURA	1
PALM2-AKAP2	1	PALM2-AKAP2	PALM2-AKAP2	1
PPP2R1A	1	PPP2R1A	PPP2R1A	1
CHD6	1	CHD6	CHD6	1
ARMC8	1	ARMC8	ARMC8	1
CABLES2	1	CABLES2	CABLES2	1
BTF3	1	BTF3	BTF3	1
AKAP2	1	AKAP2	AKAP2	1
ALOX12	1	ALOX12	ALOX12	1
RASSF5	1	RASSF5	RASSF5	1
PPP6C	1	PPP6C	PPP6C	1
TMEM138	1	TMEM138	TMEM138	1
LOC100996842	1	LOC100996842	LOC100996842	1
PAGR1	1	PAGR1	PAGR1	1
TRAF6	1	TRAF6	TRAF6	1
PTGFR	1	PTGFR	PTGFR	1
CNNM3	1	CNNM3	CNNM3	1
MFAP3L	1	MFAP3L	MFAP3L	1
MLLT6	1	MLLT6	MLLT6	1
AK9	1	AK9	AK9	1
DYNLT3	1	DYNLT3	DYNLT3	1
VAMP8	1	VAMP8	VAMP8	1
SRP72	1	SRP72	SRP72	1
DPH5	1	DPH5	DPH5	1
TMEM33	1	TMEM33	TMEM33	1
SCN4B	1	SCN4B	SCN4B	1
GOLGA4	1	GOLGA4	GOLGA4	1
BHLHE41	1	BHLHE41	BHLHE41	1
PRR15L	1	PRR15L	PRR15L	1
PEX5	1	PEX5	PEX5	1
PSME3	1	PSME3	PSME3	1
CAST	1	CAST	CAST	1
SELENOS	1	SELENOS	SELENOS	1
KRTAP4-4	1	KRTAP4-4	KRTAP4-4	1
USP32	1	USP32	USP32	1
SH3BP2	1	SH3BP2	SH3BP2	1
FAM174B	1	FAM174B	FAM174B	1
CCDC81	1	CCDC81	CCDC81	1
A4GNT	1	A4GNT	A4GNT	1
ADGRD1	1	ADGRD1	ADGRD1	1
ABI2	1	ABI2	ABI2	1
HOXA3	1	HOXA3	HOXA3	1
NXPH1	1	NXPH1	NXPH1	1
VAPB	1	VAPB	VAPB	1
NSMCE3	1	NSMCE3	NSMCE3	1
SOX5	1	SOX5	SOX5	1
TFEC	1	TFEC	TFEC	1
SELENOI	1	SELENOI	SELENOI	1
DNAJA4	1	DNAJA4	DNAJA4	1
CPNE1	1	CPNE1	CPNE1	1
AHNAK2	1	AHNAK2	AHNAK2	1
CTDSPL	1	CTDSPL	CTDSPL	1
DNAJC5	1	DNAJC5	DNAJC5	1
REEP1	1	REEP1	REEP1	1
CA8	1	CA8	CA8	1
CDK6	1	CDK6	CDK6	1
ESS2	1	ESS2	ESS2	1
SYT10	1	SYT10	SYT10	1
FBXO22	1	FBXO22	FBXO22	1
SEPTIN11	1	SEPTIN11	SEPTIN11	1
AEBP2	1	AEBP2	AEBP2	1
KLC4	1	KLC4	KLC4	1
SOGA1	1	SOGA1	SOGA1	1
TRIM36	1	TRIM36	TRIM36	1
SMIM21	1	SMIM21	SMIM21	1
TPM3	1	TPM3	TPM3	1
RPRD1B	1	RPRD1B	RPRD1B	1
SZRD1	1	SZRD1	SZRD1	1
PARM1	1	PARM1	PARM1	1
ZBTB9	1	ZBTB9	ZBTB9	1
CLCN5	1	CLCN5	CLCN5	1
LRCH1	1	LRCH1	LRCH1	1
THSD4	1	THSD4	THSD4	1
C5orf64	1	C5orf64	C5orf64	1
TIMM10B	1	TIMM10B	TIMM10B	1
HTR1B	1	HTR1B	HTR1B	1
CHRNB2	1	CHRNB2	CHRNB2	1
ARHGEF12	1	ARHGEF12	ARHGEF12	1
GDI2	1	GDI2	GDI2	1
PRR11	1	PRR11	PRR11	1
LRP10	1	LRP10	LRP10	1
AMMECR1L	1	AMMECR1L	AMMECR1L	1
ADAM10	1	ADAM10	ADAM10	1
PRKAA1	1	PRKAA1	PRKAA1	1
SPEN	1	SPEN	SPEN	1
GABRE	1	GABRE	GABRE	1
B3GNT2	1	B3GNT2	B3GNT2	1
GORASP1	1	GORASP1	GORASP1	1
FSD1	1	FSD1	FSD1	1
ADAP1	1	ADAP1	ADAP1	1
SWAP70	1	SWAP70	SWAP70	1
TECPR2	1	TECPR2	TECPR2	1
FGFR4	1	FGFR4	FGFR4	1
DENR	1	DENR	DENR	1
MBTPS2	1	MBTPS2	MBTPS2	1
MYLK3	1	MYLK3	MYLK3	1
NEXMIF	1	NEXMIF	NEXMIF	1
ZDHHC14	1	ZDHHC14	ZDHHC14	1
FLCN	1	FLCN	FLCN	1
ANP32E	1	ANP32E	ANP32E	1
ZNF699	1	ZNF699	ZNF699	1
SLC9A8	1	SLC9A8	SLC9A8	1
FRS2	1	FRS2	FRS2	1
GNPDA2	1	GNPDA2	GNPDA2	1
MRPS2	1	MRPS2	MRPS2	1
MTMR11	1	MTMR11	MTMR11	1
SNRNP48	1	SNRNP48	SNRNP48	1
CNTN3	1	CNTN3	CNTN3	1
TTC38	1	TTC38	TTC38	1
AP1S3	1	AP1S3	AP1S3	1
SBNO1	1	SBNO1	SBNO1	1
DCAF10	1	DCAF10	DCAF10	1
EPB41L1	1	EPB41L1	EPB41L1	1
DAZAP2	1	DAZAP2	DAZAP2	1
ZNF609	1	ZNF609	ZNF609	1
C11orf53	1	C11orf53	C11orf53	1
DNAJA1	1	DNAJA1	DNAJA1	1
LMAN2L	1	LMAN2L	LMAN2L	1
MCFD2	1	MCFD2	MCFD2	1
ZNF81	1	ZNF81	ZNF81	1
KCNJ11	1	KCNJ11	KCNJ11	1
MOCS3	1	MOCS3	MOCS3	1
SLC38A7	1	SLC38A7	SLC38A7	1
PIM1	1	PIM1	PIM1	1
NYNRIN	1	NYNRIN	NYNRIN	1
ANKRD11	1	ANKRD11	ANKRD11	1
KLC1	1	KLC1	KLC1	1
BRWD1	1	BRWD1	BRWD1	1
MACC1	1	MACC1	MACC1	1
TXN2	1	TXN2	TXN2	1
ZC3H12C	1	ZC3H12C	ZC3H12C	1
ZNF497	1	ZNF497	ZNF497	1
WNT2B	1	WNT2B	WNT2B	1
VTCN1	1	VTCN1	VTCN1	1
IDH3A	1	IDH3A	IDH3A	1
TUBGCP2	1	TUBGCP2	TUBGCP2	1
EIF2B2	1	EIF2B2	EIF2B2	1
MRAS	1	MRAS	MRAS	1
MYCL	1	MYCL	MYCL	1
ONECUT2	1	ONECUT2	ONECUT2	1
C1orf226	1	C1orf226	C1orf226	1
GDPD1	1	GDPD1	GDPD1	1
NKD1	1	NKD1	NKD1	1
SELENOO	1	SELENOO	SELENOO	1
UVSSA	1	UVSSA	UVSSA	1
SPEG	1	SPEG	SPEG	1
PHF21A	1	PHF21A	PHF21A	1
SLC7A2	1	SLC7A2	SLC7A2	1
FBXO10	1	FBXO10	FBXO10	1
UBAP1	1	UBAP1	UBAP1	1
XIRP2	1	XIRP2	XIRP2	1
PYM1	1	PYM1	PYM1	1
TRAF3	1	TRAF3	TRAF3	1
EIF1AX	1	EIF1AX	EIF1AX	1
PDCD11	1	PDCD11	PDCD11	1
GCNT3	1	GCNT3	GCNT3	1
TUFT1	1	TUFT1	TUFT1	1
ITPRIPL2	1	ITPRIPL2	ITPRIPL2	1
RLIM	1	RLIM	RLIM	1
HIRA	1	HIRA	HIRA	1
PSMF1	1	PSMF1	PSMF1	1
TPRG1L	1	TPRG1L	TPRG1L	1
UBE2K	1	UBE2K	UBE2K	1
CNN1	1	CNN1	CNN1	1
TBRG1	1	TBRG1	TBRG1	1
ABHD13	1	ABHD13	ABHD13	1
LRRTM2	1	LRRTM2	LRRTM2	1
ADNP2	1	ADNP2	ADNP2	1
PEAK1	1	PEAK1	PEAK1	1
CHD9	1	CHD9	CHD9	1
LYZL4	1	LYZL4	LYZL4	1
DICER1	1	DICER1	DICER1	1
XPO4	1	XPO4	XPO4	1
FAM161A	1	FAM161A	FAM161A	1
PIGB	1	PIGB	PIGB	1
RGPD6	1	RGPD6	RGPD6	1
TP53INP1	1	TP53INP1	TP53INP1	1
IFFO2	1	IFFO2	IFFO2	1
PTEN	1	PTEN	PTEN	1
WDR47	1	WDR47	WDR47	1
SMYD5	1	SMYD5	SMYD5	1
C14orf180	1	C14orf180	C14orf180	1
CHFR	1	CHFR	CHFR	1
MCRIP1	1	MCRIP1	MCRIP1	1
C11orf68	1	C11orf68	C11orf68	1
FAM84B	1	FAM84B	FAM84B	1
KARS	1	KARS	KARS	1
ANKRD34A	1	ANKRD34A	ANKRD34A	1
NSD2	1	NSD2	NSD2	1
ZNF224	1	ZNF224	ZNF224	1
PXMP4	1	PXMP4	PXMP4	1
DUSP9	1	DUSP9	DUSP9	1
GTPBP1	1	GTPBP1	GTPBP1	1
SEC22C	1	SEC22C	SEC22C	1
ALDH6A1	1	ALDH6A1	ALDH6A1	1
CSF1	1	CSF1	CSF1	1
CLASP1	1	CLASP1	CLASP1	1
ANKRD13D	1	ANKRD13D	ANKRD13D	1
RRAGA	1	RRAGA	RRAGA	1
KHNYN	1	KHNYN	KHNYN	1
PMM1	1	PMM1	PMM1	1
SENP2	1	SENP2	SENP2	1
HAPLN4	1	HAPLN4	HAPLN4	1
MMP19	1	MMP19	MMP19	1
DYRK2	1	DYRK2	DYRK2	1
TK2	1	TK2	TK2	1
PCNX1	1	PCNX1	PCNX1	1
SNRPA1	1	SNRPA1	SNRPA1	1
TRPC1	1	TRPC1	TRPC1	1
TM7SF3	1	TM7SF3	TM7SF3	1
CASC1	1	CASC1	CASC1	1
RGS5	1	RGS5	RGS5	1
OTUD6A	1	OTUD6A	OTUD6A	1
TBC1D13	1	TBC1D13	TBC1D13	1
ZHX1	1	ZHX1	ZHX1	1
CENPN	1	CENPN	CENPN	1
OGFOD3	1	OGFOD3	OGFOD3	1
TEAD1	1	TEAD1	TEAD1	1
EYS	1	EYS	EYS	1
C5orf30	1	C5orf30	C5orf30	1
TOPORS	1	TOPORS	TOPORS	1
NPY2R	1	NPY2R	NPY2R	1
CEP44	1	CEP44	CEP44	1
FAM122C	1	FAM122C	FAM122C	1
KATNA1	1	KATNA1	KATNA1	1
SPOCK3	1	SPOCK3	SPOCK3	1
HHAT	1	HHAT	HHAT	1
TRIM33	1	TRIM33	TRIM33	1
DFFB	1	DFFB	DFFB	1
ME1	1	ME1	ME1	1
PDZK1	1	PDZK1	PDZK1	1
TMEM200B	1	TMEM200B	TMEM200B	1
CHMP5	1	CHMP5	CHMP5	1
COBL	1	COBL	COBL	1
LYN	1	LYN	LYN	1
PABPC5	1	PABPC5	PABPC5	1
GLMN	1	GLMN	GLMN	1
ANKRD27	1	ANKRD27	ANKRD27	1
CROT	1	CROT	CROT	1
OGN	1	OGN	OGN	1
MED23	1	MED23	MED23	1
CNGB1	1	CNGB1	CNGB1	1
PRB3	1	PRB3	PRB3	1
DYNLT1	1	DYNLT1	DYNLT1	1
URI1	1	URI1	URI1	1
SPINK8	1	SPINK8	SPINK8	1
CCL28	1	CCL28	CCL28	1
NUP160	1	NUP160	NUP160	1
NALCN	1	NALCN	NALCN	1
CLSTN2	1	CLSTN2	CLSTN2	1
CDK5RAP2	1	CDK5RAP2	CDK5RAP2	1
CYP7A1	1	CYP7A1	CYP7A1	1
PDE8A	1	PDE8A	PDE8A	1
TRIM38	1	TRIM38	TRIM38	1
PRB1	1	PRB1	PRB1	1
COPS8	1	COPS8	COPS8	1
KITLG	1	KITLG	KITLG	1
P3H1	1	P3H1	P3H1	1
NEURL1B	1	NEURL1B	NEURL1B	1
PRB2	1	PRB2	PRB2	1
RNFT2	1	RNFT2	RNFT2	1
CISD2	1	CISD2	CISD2	1
RAD21	1	RAD21	RAD21	1
LACTB2	1	LACTB2	LACTB2	1
TMEM251	1	TMEM251	TMEM251	1
CLCC1	1	CLCC1	CLCC1	1
REPS1	1	REPS1	REPS1	1
SH3TC2	1	SH3TC2	SH3TC2	1
TUBB6	1	TUBB6	TUBB6	1
PCDHGA11	1	PCDHGA11	PCDHGA11	1
PLXDC2	1	PLXDC2	PLXDC2	1
KLHL36	1	KLHL36	KLHL36	1
NPNT	1	NPNT	NPNT	1
IGSF10	1	IGSF10	IGSF10	1
MOSMO	1	MOSMO	MOSMO	1
CHL1	1	CHL1	CHL1	1
MLLT3	1	MLLT3	MLLT3	1
ABI1	1	ABI1	ABI1	1
TXNDC9	1	TXNDC9	TXNDC9	1
CDKN2AIP	1	CDKN2AIP	CDKN2AIP	1
LSM8	1	LSM8	LSM8	1
CCL20	1	CCL20	CCL20	1
KLF13	1	KLF13	KLF13	1
ZNF407	1	ZNF407	ZNF407	1
CSMD3	1	CSMD3	CSMD3	1
COL4A4	1	COL4A4	COL4A4	1
NAV2	1	NAV2	NAV2	1
LRRC40	1	LRRC40	LRRC40	1
GPC6	1	GPC6	GPC6	1
ENPEP	1	ENPEP	ENPEP	1
GABRB2	1	GABRB2	GABRB2	1
LYPD6	1	LYPD6	LYPD6	1
WWC2	1	WWC2	WWC2	1
KLF2	1	KLF2	KLF2	1
TMEM47	1	TMEM47	TMEM47	1
CCNC	1	CCNC	CCNC	1
GVQW2	1	GVQW2	GVQW2	1
FAM92A	1	FAM92A	FAM92A	1
CCSER1	1	CCSER1	CCSER1	1
MACROD2	1	MACROD2	MACROD2	1
GLRX5	1	GLRX5	GLRX5	1
PAXIP1	1	PAXIP1	PAXIP1	1
STYX	1	STYX	STYX	1
FASLG	1	FASLG	FASLG	1
SYT6	1	SYT6	SYT6	1
PTPN2	1	PTPN2	PTPN2	1
TLN1	1	TLN1	TLN1	1
C1orf112	1	C1orf112	C1orf112	1
ZNF138	1	ZNF138	ZNF138	1
SAMD12	1	SAMD12	SAMD12	1
NETO1	1	NETO1	NETO1	1
EML1	1	EML1	EML1	1
MPP6	1	MPP6	MPP6	1
SDHC	1	SDHC	SDHC	1
RANBP17	1	RANBP17	RANBP17	1
ATXN1	1	ATXN1	ATXN1	1
SLITRK2	1	SLITRK2	SLITRK2	1
TOM1L1	1	TOM1L1	TOM1L1	1
AFTPH	1	AFTPH	AFTPH	1
IGF2BP2	1	IGF2BP2	IGF2BP2	1
SLC26A7	1	SLC26A7	SLC26A7	1
EIF4A1	1	EIF4A1	EIF4A1	1
GABPB1	1	GABPB1	GABPB1	1
MORN2	1	MORN2	MORN2	1
NSMCE4A	1	NSMCE4A	NSMCE4A	1
ZNF730	1	ZNF730	ZNF730	1
LPGAT1	1	LPGAT1	LPGAT1	1
SSB	1	SSB	SSB	1
ZMYM1	1	ZMYM1	ZMYM1	1
PCSK5	1	PCSK5	PCSK5	1
DBF4	1	DBF4	DBF4	1
SLCO4C1	1	SLCO4C1	SLCO4C1	1
THRAP3	1	THRAP3	THRAP3	1
PI15	1	PI15	PI15	1
HECW1	1	HECW1	HECW1	1
SOX9	1	SOX9	SOX9	1
BPTF	1	BPTF	BPTF	1
BSDC1	1	BSDC1	BSDC1	1
CEP126	1	CEP126	CEP126	1
FAS	1	FAS	FAS	1
COMMD10	1	COMMD10	COMMD10	1
CLMP	1	CLMP	CLMP	1
ZNF568	1	ZNF568	ZNF568	1
TMTC1	1	TMTC1	TMTC1	1
ERO1B	1	ERO1B	ERO1B	1
NCMAP	1	NCMAP	NCMAP	1
NID2	1	NID2	NID2	1
ZNF19	1	ZNF19	ZNF19	1
TBCE	1	TBCE	TBCE	1
HUWE1	1	HUWE1	HUWE1	1
KCNJ13	1	KCNJ13	KCNJ13	1
CEP70	1	CEP70	CEP70	1
FGF11	1	FGF11	FGF11	1
OAZ1	1	OAZ1	OAZ1	1
SEMA3C	1	SEMA3C	SEMA3C	1
DHCR24	1	DHCR24	DHCR24	1
CWF19L2	1	CWF19L2	CWF19L2	1
INPP4B	1	INPP4B	INPP4B	1
ADAMTS19	1	ADAMTS19	ADAMTS19	1
AFF1	1	AFF1	AFF1	1
TMPRSS11B	1	TMPRSS11B	TMPRSS11B	1
COX15	1	COX15	COX15	1
MBNL3	1	MBNL3	MBNL3	1
RERG	1	RERG	RERG	1
COA5	1	COA5	COA5	1
GPR161	1	GPR161	GPR161	1
AKR1C2	1	AKR1C2	AKR1C2	1
NUP58	1	NUP58	NUP58	1
CXADR	1	CXADR	CXADR	1
TIMP2	1	TIMP2	TIMP2	1
SHPRH	1	SHPRH	SHPRH	1
ANKS1B	1	ANKS1B	ANKS1B	1
RAB14	1	RAB14	RAB14	1
LARP1B	1	LARP1B	LARP1B	1
ZNF28	1	ZNF28	ZNF28	1
HIF1A	1	HIF1A	HIF1A	1
CHERP	1	CHERP	CHERP	1
CNPY1	1	CNPY1	CNPY1	1
ATAD1	1	ATAD1	ATAD1	1
BBOF1	1	BBOF1	BBOF1	1
CLIC4	1	CLIC4	CLIC4	1
CTDSPL2	1	CTDSPL2	CTDSPL2	1
SNN	1	SNN	SNN	1
TMEM59	1	TMEM59	TMEM59	1
MRPS10	1	MRPS10	MRPS10	1
AIDA	1	AIDA	AIDA	1
KIDINS220	1	KIDINS220	KIDINS220	1
ZNF391	1	ZNF391	ZNF391	1
C9orf72	1	C9orf72	C9orf72	1
ZNF561	1	ZNF561	ZNF561	1
PPM1B	1	PPM1B	PPM1B	1
GRIN2A	1	GRIN2A	GRIN2A	1
ATG5	1	ATG5	ATG5	1
SEPHS1	1	SEPHS1	SEPHS1	1
MAN1A1	1	MAN1A1	MAN1A1	1
SPATA17	1	SPATA17	SPATA17	1
SRSF10	1	SRSF10	SRSF10	1
FAM204A	1	FAM204A	FAM204A	1
ITGB6	1	ITGB6	ITGB6	1
DNAJC15	1	DNAJC15	DNAJC15	1
NIT2	1	NIT2	NIT2	1
C5orf22	1	C5orf22	C5orf22	1
HIKESHI	1	HIKESHI	HIKESHI	1
CCDC89	1	CCDC89	CCDC89	1
PHC3	1	PHC3	PHC3	1
KMO	1	KMO	KMO	1
IL2	1	IL2	IL2	1
RPL22	1	RPL22	RPL22	1
ZFC3H1	1	ZFC3H1	ZFC3H1	1
GUCY1A1	1	GUCY1A1	GUCY1A1	1
SH3KBP1	1	SH3KBP1	SH3KBP1	1
NMBR	1	NMBR	NMBR	1
LOC100132813	1	LOC100132813	LOC100132813	1
ASCC3	1	ASCC3	ASCC3	1
RFC5	1	RFC5	RFC5	1
TRIP12	1	TRIP12	TRIP12	1
SLC8A1	1	SLC8A1	SLC8A1	1
HFE	1	HFE	HFE	1
SPRED2	1	SPRED2	SPRED2	1
RIMBP2	1	RIMBP2	RIMBP2	1
TSBP1	1	TSBP1	TSBP1	1
PDCD6IP	1	PDCD6IP	PDCD6IP	1
GIN1	1	GIN1	GIN1	1
KRTAP9-9	1	KRTAP9-9	KRTAP9-9	1
ZNF791	1	ZNF791	ZNF791	1
ZNF780B	1	ZNF780B	ZNF780B	1
NOX4	1	NOX4	NOX4	1
RC3H1	1	RC3H1	RC3H1	1
METTL4	1	METTL4	METTL4	1
TMEM87A	1	TMEM87A	TMEM87A	1
DIMT1	1	DIMT1	DIMT1	1
SLC4A1AP	1	SLC4A1AP	SLC4A1AP	1
OXR1	1	OXR1	OXR1	1
FAT1	1	FAT1	FAT1	1
FAM110B	1	FAM110B	FAM110B	1
IL5RA	1	IL5RA	IL5RA	1
TTC33	1	TTC33	TTC33	1
GALM	1	GALM	GALM	1
RAPGEF2	1	RAPGEF2	RAPGEF2	1
RAD51B	1	RAD51B	RAD51B	1
PRKD1	1	PRKD1	PRKD1	1
PHF14	1	PHF14	PHF14	1
MEGF9	1	MEGF9	MEGF9	1
KLF3	1	KLF3	KLF3	1
IL21	1	IL21	IL21	1
UBXN8	1	UBXN8	UBXN8	1
TNKS	1	TNKS	TNKS	1
STRN	1	STRN	STRN	1
CALHM5	1	CALHM5	CALHM5	1
ZNF143	1	ZNF143	ZNF143	1
ATF7IP	1	ATF7IP	ATF7IP	1
CIAO2A	1	CIAO2A	CIAO2A	1
LARP1	1	LARP1	LARP1	1
SEMA6A	1	SEMA6A	SEMA6A	1
BST1	1	BST1	BST1	1
PLPBP	1	PLPBP	PLPBP	1
FAM13A	1	FAM13A	FAM13A	1
SCN9A	1	SCN9A	SCN9A	1
GALNT3	1	GALNT3	GALNT3	1
TMED5	1	TMED5	TMED5	1
GPATCH2L	1	GPATCH2L	GPATCH2L	1
MPL	1	MPL	MPL	1
CASP7	1	CASP7	CASP7	1
GPATCH2	1	GPATCH2	GPATCH2	1
CP	1	CP	CP	1
F5	1	F5	F5	1
DRAM2	1	DRAM2	DRAM2	1
FZD4	1	FZD4	FZD4	1
PGM2	1	PGM2	PGM2	1
C4orf33	1	C4orf33	C4orf33	1
DGKE	1	DGKE	DGKE	1
ZNF527	1	ZNF527	ZNF527	1
FER	1	FER	FER	1
TMCC3	1	TMCC3	TMCC3	1
PNMA8A	1	PNMA8A	PNMA8A	1
DDHD2	1	DDHD2	DDHD2	1
FAM111A	1	FAM111A	FAM111A	1
TMPRSS2	1	TMPRSS2	TMPRSS2	1
TSPAN6	1	TSPAN6	TSPAN6	1
POMGNT2	1	POMGNT2	POMGNT2	1
EFHC2	1	EFHC2	EFHC2	1
EREG	1	EREG	EREG	1
GABRG1	1	GABRG1	GABRG1	1
KLF6	1	KLF6	KLF6	1
PKIA	1	PKIA	PKIA	1
DDHD1	1	DDHD1	DDHD1	1
MERTK	1	MERTK	MERTK	1
GFPT1	1	GFPT1	GFPT1	1
SHTN1	1	SHTN1	SHTN1	1
RNF7	1	RNF7	RNF7	1
EXOC6	1	EXOC6	EXOC6	1
CMTM6	1	CMTM6	CMTM6	1
NUDCD1	1	NUDCD1	NUDCD1	1
FREM2	1	FREM2	FREM2	1
ST6GAL1	1	ST6GAL1	ST6GAL1	1
SLC16A7	1	SLC16A7	SLC16A7	1
DMXL1	1	DMXL1	DMXL1	1
SLC1A1	1	SLC1A1	SLC1A1	1
SCARB2	1	SCARB2	SCARB2	1
RRM2B	1	RRM2B	RRM2B	1
NOS2	1	NOS2	NOS2	1
NEK7	1	NEK7	NEK7	1
GJC1	1	GJC1	GJC1	1
SLC22A10	1	SLC22A10	SLC22A10	1
ALG9	1	ALG9	ALG9	1
SLC25A17	1	SLC25A17	SLC25A17	1
CLINT1	1	CLINT1	CLINT1	1
DENND4C	1	DENND4C	DENND4C	1
SSBP2	1	SSBP2	SSBP2	1
MICU2	1	MICU2	MICU2	1
TM9SF2	1	TM9SF2	TM9SF2	1
CCPG1	1	CCPG1	CCPG1	1
DMXL2	1	DMXL2	DMXL2	1
SPICE1	1	SPICE1	SPICE1	1
SEC14L1	1	SEC14L1	SEC14L1	1
BMPER	1	BMPER	BMPER	1
RAP2B	1	RAP2B	RAP2B	1
PLSCR1	1	PLSCR1	PLSCR1	1
FAM155B	1	FAM155B	FAM155B	1
DUSP18	1	DUSP18	DUSP18	1
MXD1	1	MXD1	MXD1	1
DSE	1	DSE	DSE	1
TRIM67	1	TRIM67	TRIM67	1
UBASH3B	1	UBASH3B	UBASH3B	1
RAB22A	1	RAB22A	RAB22A	1
EXPH5	1	EXPH5	EXPH5	1
GPR15	1	GPR15	GPR15	1
KALRN	1	KALRN	KALRN	1
NAF1	1	NAF1	NAF1	1
CCN4	1	CCN4	CCN4	1
KCNE5	1	KCNE5	KCNE5	1
WSCD2	1	WSCD2	WSCD2	1
LIN7C	1	LIN7C	LIN7C	1
TSPAN12	1	TSPAN12	TSPAN12	1
ST6GALNAC3	1	ST6GALNAC3	ST6GALNAC3	1
FMN1	1	FMN1	FMN1	1
CDKN1A	1	CDKN1A	CDKN1A	1
TENM1	1	TENM1	TENM1	1
LRRC58	1	LRRC58	LRRC58	1
XKR4	1	XKR4	XKR4	1
GRIA2	1	GRIA2	GRIA2	1
ADAR	1	ADAR	ADAR	1
STK17B	1	STK17B	STK17B	1
ATP11A	1	ATP11A	ATP11A	1
ST8SIA4	1	ST8SIA4	ST8SIA4	1
OXNAD1	1	OXNAD1	OXNAD1	1
NCAM2	1	NCAM2	NCAM2	1
LRRIQ4	1	LRRIQ4	LRRIQ4	1
UFM1	1	UFM1	UFM1	1
PACSIN2	1	PACSIN2	PACSIN2	1
DCTN4	1	DCTN4	DCTN4	1
C12orf66	1	C12orf66	C12orf66	1
MECOM	1	MECOM	MECOM	1
AICDA	1	AICDA	AICDA	1
ABI3BP	1	ABI3BP	ABI3BP	1
DAB2	1	DAB2	DAB2	1
HMGCL	1	HMGCL	HMGCL	1
DTD2	1	DTD2	DTD2	1
ERMN	1	ERMN	ERMN	1
BLMH	1	BLMH	BLMH	1
SMIM10L1	1	SMIM10L1	SMIM10L1	1
NOC3L	1	NOC3L	NOC3L	1
NID1	1	NID1	NID1	1
MMP24	1	MMP24	MMP24	1
GALNT1	1	GALNT1	GALNT1	1
BLOC1S4	1	BLOC1S4	BLOC1S4	1
B3GALNT2	1	B3GALNT2	B3GALNT2	1
C2CD2	1	C2CD2	C2CD2	1
RDH11	1	RDH11	RDH11	1
PARP8	1	PARP8	PARP8	1
FCRL1	1	FCRL1	FCRL1	1
DHTKD1	1	DHTKD1	DHTKD1	1
POLK	1	POLK	POLK	1
TMEM64	1	TMEM64	TMEM64	1
GCN1	1	GCN1	GCN1	1
FAM129A	1	FAM129A	FAM129A	1
MYO16	1	MYO16	MYO16	1
DCP2	1	DCP2	DCP2	1
TCF7L1	1	TCF7L1	TCF7L1	1
GJA1	1	GJA1	GJA1	1
GAP43	1	GAP43	GAP43	1
RAB11FIP4	1	RAB11FIP4	RAB11FIP4	1
PHTF2	1	PHTF2	PHTF2	1
NSUN4	1	NSUN4	NSUN4	1
LYSMD3	1	LYSMD3	LYSMD3	1
ZNF829	1	ZNF829	ZNF829	1
ZNF831	1	ZNF831	ZNF831	1
TIMM9	1	TIMM9	TIMM9	1
ABL1	1	ABL1	ABL1	1
ITCH	1	ITCH	ITCH	1
UGT2B10	1	UGT2B10	UGT2B10	1
ZC4H2	1	ZC4H2	ZC4H2	1
PDHA1	1	PDHA1	PDHA1	1
CD96	1	CD96	CD96	1
ANKFY1	1	ANKFY1	ANKFY1	1
DNM3	1	DNM3	DNM3	1
AIFM1	1	AIFM1	AIFM1	1
DPYSL5	1	DPYSL5	DPYSL5	1
ILF2	1	ILF2	ILF2	1
CUL3	1	CUL3	CUL3	1
RAB29	1	RAB29	RAB29	1
IFNA7	1	IFNA7	IFNA7	1
IL20RA	1	IL20RA	IL20RA	1
SLC38A1	1	SLC38A1	SLC38A1	1
NRBF2	1	NRBF2	NRBF2	1
EPB41L2	1	EPB41L2	EPB41L2	1
DHX8	1	DHX8	DHX8	1
RBKS	1	RBKS	RBKS	1
PDGFD	1	PDGFD	PDGFD	#N/A
	1	ARPP21	#N/A	#N/A
	1	USP6NL	#N/A	#N/A
	1	C6orf64	#N/A	#N/A
	1	MAP3K7IP3	#N/A	#N/A
	1	HEXA	#N/A	#N/A
	1	POMZP3	#N/A	#N/A
	1	DMRT2	#N/A	#N/A
	1	GPRASP1	#N/A	#N/A
	1	ENPP4	#N/A	#N/A
	1	ARCN1	#N/A	#N/A
	1	GPR88	#N/A	#N/A
	1	IHPK1	#N/A	#N/A
	1	NUP35	#N/A	#N/A
	1	ECHDC1	#N/A	#N/A
	1	KSR1	#N/A	#N/A
	1	IHPK3	#N/A	#N/A
	1	FOXP2	#N/A	#N/A
	1	CGNL1	#N/A	#N/A
	1	TAF7L	#N/A	#N/A
	1	CLIP4	#N/A	#N/A
	1	ARHGEF9	#N/A	#N/A
	1	PSCA	#N/A	#N/A
	1	C9orf61	#N/A	#N/A
	1	C17orf63	#N/A	#N/A
	1	USP6	#N/A	#N/A
	1	DUSP28	#N/A	#N/A
	1	ATPAF1	#N/A	#N/A
	1	RD3	#N/A	#N/A
	1	GPX1	#N/A	#N/A
	1	DUSP10	#N/A	#N/A
	1	SOS1	#N/A	#N/A
	1	DCC	#N/A	#N/A
	1	FAM120AOS	#N/A	#N/A
	1	SURF4	#N/A	#N/A
	1	ZNF343	#N/A	#N/A
	1	LOC541469	#N/A	#N/A
	1	CRISPLD2	#N/A	#N/A
	1	C19orf36	#N/A	#N/A
	1	C14orf150	#N/A	#N/A
	1	C14orf83	#N/A	#N/A
	1	PRKCZ	#N/A	#N/A
	1	STX3	#N/A	#N/A
	1	ZNF589	#N/A	#N/A
	1	C17orf62	#N/A	#N/A
	1	TIFAB	#N/A	#N/A
	1	ITGB5	#N/A	#N/A
	1	MYOM3	#N/A	#N/A
	1	FNBP1L	#N/A	#N/A
	1	C9orf82	#N/A	#N/A
	1	C10orf72	#N/A	#N/A
	1	FBXO44	#N/A	#N/A
	1	TSGA13	#N/A	#N/A
	1	PKNOX1	#N/A	#N/A
	1	TRIP10	#N/A	#N/A
	1	TP53TG3C	#N/A	#N/A
	1	VAMP7	#N/A	#N/A
	1	SLC16A1	#N/A	#N/A
	1	ZNF207	#N/A	#N/A
	1	MANBAL	#N/A	#N/A
	1	FKBP5	#N/A	#N/A
	1	B3GAT1	#N/A	#N/A
	1	SLC6A14	#N/A	#N/A
	1	IKZF4	#N/A	#N/A
	1	KIAA0513	#N/A	#N/A
	1	SEC31B	#N/A	#N/A
	1	ADD1	#N/A	#N/A
	1	NDST3	#N/A	#N/A
	1	KIAA0859	#N/A	#N/A
	1	C10orf4	#N/A	#N/A
	1	DGCR8	#N/A	#N/A
	1	CBARA1	#N/A	#N/A
	1	ANO6	#N/A	#N/A
	1	TMED9	#N/A	#N/A
	1	ARHGAP24	#N/A	#N/A
	1	ST3GAL3	#N/A	#N/A
	1	SLC5A3	#N/A	#N/A
	1	N4BP3	#N/A	#N/A
	1	MAPT	#N/A	#N/A
	1	NKX2-1	#N/A	#N/A
	1	MAX	#N/A	#N/A
	1	RHOA	#N/A	#N/A
	1	ZNF434	#N/A	#N/A
	1	B3GALT6	#N/A	#N/A
	1	RPS9	#N/A	#N/A
	1	HIC2	#N/A	#N/A
	1	SPIN1	#N/A	#N/A
	1	CERS3	#N/A	#N/A
	1	LIMS3	#N/A	#N/A
	1	RAI14	#N/A	#N/A
	1	SGCD	#N/A	#N/A
	1	DDAH1	#N/A	#N/A
	1	TADA3	#N/A	#N/A
	1	SRP14	#N/A	#N/A
	1	KAT6A	#N/A	#N/A
	1	C5orf33	#N/A	#N/A
	1	LOC153364	#N/A	#N/A
	1	PREPL	#N/A	#N/A
	1	PIP5K1B	#N/A	#N/A
	1	FIGN	#N/A	#N/A
	1	PLCXD2	#N/A	#N/A
	1	TNFAIP8L1	#N/A	#N/A
	1	TM2D2	#N/A	#N/A
	1	CACNB2	#N/A	#N/A
	1	OPTN	#N/A	#N/A
	1	ATXN7	#N/A	#N/A
	1	CARHSP1	#N/A	#N/A
	1	TMED7	#N/A	#N/A
	1	MTCH2	#N/A	#N/A
	1	DIABLO	#N/A	#N/A
	1	MEIS2	#N/A	#N/A
	1	SAR1A	#N/A	#N/A
	1	HOXB3	#N/A	#N/A
	1	ZNF707	#N/A	#N/A
	1	GPBP1	#N/A	#N/A
	1	TMEM200A	#N/A	#N/A
	1	ZNF331	#N/A	#N/A
	1	DEFB132	#N/A	#N/A
	1	TRIM32	#N/A	#N/A
	1	ZZZ3	#N/A	#N/A
	1	FGF1	#N/A	#N/A
	1	POMGNT1	#N/A	#N/A
	1	GIGYF2	#N/A	#N/A
	1	CDH18	#N/A	#N/A
	1	BDP1	#N/A	#N/A
	1	PXK	#N/A	#N/A
	1	SNX10	#N/A	#N/A
	1	TBL2	#N/A	#N/A
	1	LEF1	#N/A	#N/A
	1	AMD1	#N/A	#N/A
	1	BRSK2	#N/A	#N/A
	1	TBX3	#N/A	#N/A
	1	C9orf164	#N/A	#N/A
	1	FXYD6	#N/A	#N/A
	1	SLC35B4	#N/A	#N/A
	1	LRRIQ3	#N/A	#N/A
	1	C8orf83	#N/A	#N/A
	1	RAD52	#N/A	#N/A
	1	TACC2	#N/A	#N/A
	1	ABLIM1	#N/A	#N/A
	1	CITED2	#N/A	#N/A
	1	MARCKS	#N/A	#N/A
	1	SCHIP1	#N/A	#N/A
	1	TPR	#N/A	#N/A
	1	RAN	#N/A	#N/A
	1	LCE1E	#N/A	#N/A
	1	AZIN1	#N/A	#N/A
	1	GNG2	#N/A	#N/A
	1	TAGLN2	#N/A	#N/A
	1	CC2D2B	#N/A	#N/A
	1	SARS2	#N/A	#N/A
	1	IL24	#N/A	#N/A
	1	NCALD	#N/A	#N/A
	1	SFRS2B	#N/A	#N/A
	1	KLHDC8A	#N/A	#N/A
	1	MAML3	#N/A	#N/A
	1	CD93	#N/A	#N/A
	1	MSRB3	#N/A	#N/A
	1	MTFR1	#N/A	#N/A
	1	TRIM7	#N/A	#N/A
	1	CHST10	#N/A	#N/A
	1	EVI1	#N/A	#N/A
	1	BMPR1B	#N/A	#N/A
	1	CCM2	#N/A	#N/A
	1	SLC39A14	#N/A	#N/A
	1	ANGPT2	#N/A	#N/A
	1	MXRA8	#N/A	#N/A
	1	TBC1D5	#N/A	#N/A
	1	RNF166	#N/A	#N/A
	1	RPS18	#N/A	#N/A
	1	CLDN18	#N/A	#N/A
	1	PPP1R3B	#N/A	#N/A
	1	CPA6	#N/A	#N/A
	1	KRTAP1-5	#N/A	#N/A
	1	CEACAM19	#N/A	#N/A
	1	SOX7	#N/A	#N/A
	1	SIKE	#N/A	#N/A
	1	C1QTNF1	#N/A	#N/A
	1	GPR21	#N/A	#N/A
	1	GHITM	#N/A	#N/A
	1	SLC45A4	#N/A	#N/A
	1	NEFH	#N/A	#N/A
	1	C2orf34	#N/A	#N/A
	1	TP53TG3D	#N/A	#N/A
	1	RAB39B	#N/A	#N/A
	1	UTP14C	#N/A	#N/A
	1	KIAA1217	#N/A	#N/A
	1	ETS1	#N/A	#N/A
	1	ZDHHC11B	#N/A	#N/A
	1	TST	#N/A	#N/A
	1	COL23A1	#N/A	#N/A
[truncated: 12,400 more rows]

## Sheet: Vlookup_miRabel
miRabel		MasterGeneList		miRabel
ARPP21	1	PAPPA	PAPPA	1
C1QL3	1	FASN	FASN	#N/A
ANXA11	1	UNC80	#N/A	#N/A
ZHX1	1	FGF2	#N/A	1
NDP	1	TNRC6B	TNRC6B	1
USP3	1	PTPN4	PTPN4	1
MAP2K1	1	PHF19	PHF19	#N/A
AXIN2	1	DESI1	#N/A	1
ZNF367	1	UBE2Q1	UBE2Q1	1
UBE2V1	1	LSM11	LSM11	#N/A
RUNX1T1	1	NECTIN1	#N/A	#N/A
CALU	1	GAREM1	#N/A	1
PTPRR	1	ANKUB1	ANKUB1	1
HMGA1	1	FBXO21	FBXO21	1
RPS6KB1	1	CCNE1	CCNE1	1
PLAG1	1	ATG14	ATG14	1
USP6NL	1	KIF1B	KIF1B	1
STXBP3	1	LUZP1	LUZP1	1
CHAC1	1	SLC13A3	SLC13A3	1
C6orf64	1	ARIH1	ARIH1	1
MAP3K7IP3	1	MGAT4A	MGAT4A	1
HEXA	1	EPHB2	EPHB2	1
CDS2	1	BTRC	BTRC	1
DYRK2	1	SPRYD3	SPRYD3	1
POMZP3	1	ARL2	ARL2	1
PLAGL1	1	CASK	CASK	1
KCNIP1	1	NUP50	NUP50	1
BCL11B	1	DCLK1	DCLK1	1
SALL1	1	CYB561A3	CYB561A3	1
DMRT2	1	ZBTB46	ZBTB46	1
FERMT2	1	FGF7	FGF7	1
GPRASP1	1	RECK	RECK	1
SDHC	1	PLAG1	PLAG1	1
ENPP4	1	AXIN2	AXIN2	1
ARCN1	1	GPR63	GPR63	1
GPR88	1	SYNJ1	SYNJ1	1
IHPK1	1	ABL2	ABL2	1
NUP35	1	SCN8A	SCN8A	1
ECHDC1	1	CACNA1E	CACNA1E	1
STRADB	1	PISD	PISD	1
KSR1	1	KCNJ2	KCNJ2	1
IHPK3	1	C2orf42	C2orf42	1
FOXP2	1	UBE2V1	UBE2V1	1
CGNL1	1	SPRED1	SPRED1	#N/A
TAF7L	1	SREK1	#N/A	1
WNK3	1	TBL1XR1	TBL1XR1	1
RARB	1	MTMR3	MTMR3	1
MFAP3L	1	TLK1	TLK1	1
CLIP4	1	SLC11A2	SLC11A2	1
ADAM10	1	MOB3B	MOB3B	1
PTPRD	1	ZBTB44	ZBTB44	1
DTNA	1	ANO3	ANO3	#N/A
SLC35A4	1	SLC9A6	#N/A	1
XPO4	1	APLN	APLN	1
ARHGEF9	1	AKT3	AKT3	1
PSCA	1	IPO7	IPO7	1
C9orf61	1	RASGEF1B	RASGEF1B	1
CENPN	1	ATG9A	ATG9A	1
TUFT1	1	CPEB2	CPEB2	1
C17orf63	1	AHCYL2	AHCYL2	1
ADORA2A	1	MYB	MYB	1
USP6	1	CCND2	CCND2	1
DUSP28	1	KIF5C	KIF5C	1
HECW1	1	UBN2	UBN2	1
ATPAF1	1	UBE4B	UBE4B	1
RD3	1	ARL3	ARL3	#N/A
ZNF362	1	MAMSTR	#N/A	1
PIK3C2A	1	RNF144B	RNF144B	1
GPX1	1	CDCA4	CDCA4	1
DUSP10	1	KDSR	KDSR	1
SOS1	1	KIF23	KIF23	1
DCC	1	TFAP2A	TFAP2A	1
FAM120AOS	1	PPM1E	PPM1E	1
ZNF705D	1	SHOC2	SHOC2	1
SURF4	1	HTR2A	HTR2A	#N/A
ZNF343	1	LURAP1L	#N/A	1
LOC541469	1	DMPK	DMPK	1
CRISPLD2	1	RAB11FIP2	RAB11FIP2	1
C19orf36	1	TMEM100	TMEM100	1
C14orf150	1	RASSF8	RASSF8	1
PCDH9	1	FBXW7	FBXW7	1
RAB22A	1	DNAJB4	DNAJB4	1
C14orf83	1	GRM7	GRM7	1
PRKCZ	1	WEE1	WEE1	1
STX3	1	STOX2	STOX2	1
ZNF589	1	CYP26B1	CYP26B1	1
C17orf62	1	N4BP1	N4BP1	#N/A
TIFAB	1	PLPP1	#N/A	1
ITGB5	1	ZNF691	ZNF691	1
MYOM3	1	ZCCHC3	ZCCHC3	#N/A
RAB23	1	ARMH4	#N/A	1
FNBP1L	1	SALL4	SALL4	1
C9orf82	1	TBPL1	TBPL1	#N/A
C10orf72	1	CFAP45	#N/A	1
FBXO44	1	CNOT6L	CNOT6L	1
THRAP3	1	SEMA6D	SEMA6D	1
TSGA13	1	RFX3	RFX3	1
YOD1	1	PCMT1	PCMT1	1
MFAP5	1	EDA	EDA	1
PKNOX1	1	SEC24A	SEC24A	1
TRIP10	1	KLHL2	KLHL2	1
TP53TG3C	1	PAFAH1B1	PAFAH1B1	1
VAMP7	1	PTPN3	PTPN3	1
SLC16A1	1	CASR	CASR	1
ZNF207	1	MYLK	MYLK	1
MANBAL	1	CCDC6	CCDC6	1
FKBP5	1	NAPG	NAPG	1
B3GAT1	1	ZNF367	ZNF367	1
RIMS3	1	ZMAT3	ZMAT3	1
SLC6A14	1	STXBP5	STXBP5	1
IKZF4	1	UBFD1	UBFD1	1
KIAA0513	1	CHAC1	CHAC1	1
SEC31B	1	HIPK2	HIPK2	1
PIAS1	1	UBE4A	UBE4A	1
ADD1	1	CEP55	CEP55	1
NDST3	1	MKX	MKX	1
KIAA0859	1	CBX2	CBX2	1
C10orf4	1	TNFSF13B	TNFSF13B	1
SLC38A1	1	IPPK	IPPK	#N/A
DGCR8	1	VEGFA	#N/A	1
GRIN2A	1	SLC25A37	SLC25A37	1
CBARA1	1	ZBTB34	ZBTB34	1
ANO6	1	KIF5B	KIF5B	1
TMED9	1	SETD3	SETD3	1
ARHGAP24	1	PAFAH1B2	PAFAH1B2	1
ST3GAL3	1	MAP2K1	MAP2K1	1
SLC5A3	1	SMURF1	SMURF1	1
N4BP3	1	GABARAPL1	GABARAPL1	1
MAPT	1	USP25	USP25	1
ATG5	1	STXBP3	STXBP3	1
NKX2-1	1	FGFR1	FGFR1	1
MAX	1	MYBL1	MYBL1	1
RHOA	1	GPATCH8	GPATCH8	1
ZNF434	1	CBX4	CBX4	1
B3GALT6	1	JPH3	JPH3	1
RPS9	1	USP42	USP42	1
HIC2	1	STRADB	STRADB	1
SPIN1	1	RNF217	RNF217	#N/A
CERS3	1	TRANK1	#N/A	1
LIMS3	1	LRRN3	LRRN3	1
RAI14	1	ZFHX4	ZFHX4	1
SGCD	1	ZNF622	ZNF622	1
DDAH1	1	PTPRR	PTPRR	1
TADA3	1	ATXN2	ATXN2	1
SRP14	1	OOEP	OOEP	1
KAT6A	1	INSR	INSR	#N/A
C5orf33	1	P3H2	#N/A	1
LOC153364	1	ZBTB39	ZBTB39	#N/A
SH3TC2	1	SRPRA	#N/A	1
PREPL	1	PLXNA4	PLXNA4	1
PIP5K1B	1	WNK3	WNK3	1
FIGN	1	PPP1R11	PPP1R11	1
PLCXD2	1	LATS1	LATS1	1
TNFAIP8L1	1	DDX3X	DDX3X	1
TM2D2	1	LRIG2	LRIG2	1
CACNB2	1	ARHGDIA	ARHGDIA	1
OPTN	1	PPP2R1B	PPP2R1B	1
ATXN7	1	DCP1A	DCP1A	1
CARHSP1	1	CHEK1	CHEK1	1
TMED7	1	OMG	OMG	#N/A
ATXN7L3B	1	GALNT13	#N/A	1
MTCH2	1	ACTR2	ACTR2	1
DIABLO	1	GHR	GHR	1
MEIS2	1	BTAF1	BTAF1	1
SAR1A	1	AVL9	AVL9	1
HOXB3	1	FBXL20	FBXL20	1
ZNF707	1	DIXDC1	DIXDC1	1
GPBP1	1	CCND1	CCND1	#N/A
TMEM200A	1	SEPTIN2	#N/A	1
ZNF331	1	MFN2	MFN2	1
DEFB132	1	E2F3	E2F3	1
TRIM32	1	WNT3A	WNT3A	1
ZZZ3	1	CHD2	CHD2	1
FGF1	1	ZNRF2	ZNRF2	1
POMGNT1	1	SOCS6	SOCS6	1
GIGYF2	1	HSPA4L	HSPA4L	#N/A
CDH18	1	SEL1L3	#N/A	1
BDP1	1	FOXK1	FOXK1	1
PXK	1	SYT3	SYT3	1
SNX10	1	HSPG2	HSPG2	1
TBL2	1	CD2AP	CD2AP	#N/A
LEF1	1	SUCO	#N/A	1
AMD1	1	MYO5A	MYO5A	1
BRSK2	1	GATAD2A	GATAD2A	1
TBX3	1	AMOTL1	AMOTL1	1
C9orf164	1	KANK1	KANK1	1
FXYD6	1	RBPJ	RBPJ	1
SLC35B4	1	SYDE2	SYDE2	#N/A
OXNAD1	1	TMEM245	#N/A	1
LRRIQ3	1	RPS6KA3	RPS6KA3	1
C8orf83	1	PLXNC1	PLXNC1	1
RAD52	1	VPS33B	VPS33B	1
TACC2	1	KIF21A	KIF21A	1
ABLIM1	1	ZMYM2	ZMYM2	#N/A
CITED2	1	SUMO3	#N/A	#N/A
MARCKS	1	CACUL1	#N/A	1
SCHIP1	1	PIAS2	PIAS2	1
TPR	1	ACVR2A	ACVR2A	1
RAN	1	TBP	TBP	1
LCE1E	1	STK33	STK33	1
AZIN1	1	SLIT2	SLIT2	1
GNG2	1	XPO7	XPO7	1
TAGLN2	1	SMAD7	SMAD7	1
CC2D2B	1	YTHDC1	YTHDC1	1
SARS2	1	SLC12A2	SLC12A2	1
IL24	1	POU2F1	POU2F1	#N/A
NCALD	1	COP1	#N/A	1
SFRS2B	1	ADAMTS3	ADAMTS3	1
KLHDC8A	1	AGO4	AGO4	1
MAML3	1	KCNK10	KCNK10	1
CD93	1	ASH1L	ASH1L	1
MSRB3	1	RAD23B	RAD23B	1
MTFR1	1	SIRT4	SIRT4	1
TRIM7	1	TMEM178B	TMEM178B	1
CHST10	1	RNF10	RNF10	1
EVI1	1	IFT74	IFT74	1
BMPR1B	1	PTH	PTH	1
CCM2	1	G2E3	G2E3	1
SLC39A14	1	ATXN7L2	ATXN7L2	1
ANGPT2	1	LITAF	LITAF	1
MXRA8	1	KRTAP11-1	KRTAP11-1	1
TBC1D5	1	TRABD2B	TRABD2B	1
RNF166	1	ZNF449	ZNF449	#N/A
RPS18	1	RETREG2	#N/A	1
CLDN18	1	DLL1	DLL1	1
PPP1R3B	1	NHLRC2	NHLRC2	1
CPA6	1	SLC20A2	SLC20A2	#N/A
ZMAT3	1	NAA25	#N/A	1
KRTAP1-5	1	LAMP3	LAMP3	1
CDK8	1	TMEM183A	TMEM183A	1
CEACAM19	1	CDC25A	CDC25A	1
SOX7	1	MEOX2	MEOX2	1
SIKE	1	CPEB3	CPEB3	1
C1QTNF1	1	MEX3C	MEX3C	1
GPR21	1	PCDH17	PCDH17	1
RAB9B	1	ATXN7L1	ATXN7L1	1
GHITM	1	SIK1	SIK1	1
SLC45A4	1	SALL1	SALL1	1
NEFH	1	CC2D1B	CC2D1B	1
C2orf34	1	TMCC1	TMCC1	1
TP53TG3D	1	ZNRF3	ZNRF3	1
RAB39B	1	CLOCK	CLOCK	1
UTP14C	1	KRTAP4-6	KRTAP4-6	1
KIAA1217	1	CDC42SE2	CDC42SE2	1
ETS1	1	ZFHX3	ZFHX3	1
ZDHHC11B	1	PPM1A	PPM1A	1
TST	1	CCNT1	CCNT1	#N/A
COL23A1	1	NOS1	#N/A	1
RNASE4	1	LRRK1	LRRK1	1
AKAP7	1	RPS6KA6	RPS6KA6	1
GIPC1	1	TLL1	TLL1	#N/A
EMB	1	EZH1	#N/A	1
NMNAT3	1	SPTLC1	SPTLC1	1
PACSIN3	1	AMER1	AMER1	#N/A
TAF1C	1	LARGE2	#N/A	1
AGPAT1	1	RARB	RARB	1
CBLN4	1	ZC3H13	ZC3H13	1
TRDN	1	CSDE1	CSDE1	1
SPINT4	1	WIPI2	WIPI2	1
FBXO43	1	TFCP2L1	TFCP2L1	1
RMRP	1	CDK5R1	CDK5R1	1
VGLL4	1	CACNA2D1	CACNA2D1	1
PSMB2	1	TGFBR3	TGFBR3	1
PDSS2	1	FAM133B	FAM133B	1
TBC1D7	1	UBQLNL	UBQLNL	1
ALG13	1	TRIM66	TRIM66	#N/A
LUZP6	1	ELMSAN1	#N/A	#N/A
GOPC	1	AK4	#N/A	1
METTL6	1	ABHD2	ABHD2	1
NUDT19	1	C1orf21	C1orf21	1
GJA9	1	NRN1	NRN1	#N/A
ENTPD5	1	ADGRL1	#N/A	1
ZNF551	1	JARID2	JARID2	#N/A
CHGB	1	SYNRG	#N/A	#N/A
DOC2A	1	USP31	#N/A	1
HLA-DRB1	1	CD47	CD47	1
SYT13	1	SEMA3A	SEMA3A	1
CREB1	1	LRIG1	LRIG1	1
ANKZF1	1	TMC7	TMC7	1
CBX6	1	DENND1B	DENND1B	1
SEC16A	1	RAB9B	RAB9B	1
ZNF503	1	AMOT	AMOT	1
LAPTM4A	1	FERMT2	FERMT2	#N/A
HSDL1	1	ILDR2	#N/A	#N/A
C12orf73	1	CSRNP1	#N/A	1
COL8A1	1	NR2C2	NR2C2	1
ST8SIA1	1	ELL	ELL	1
RAD51AP1	1	C12orf76	C12orf76	1
NUP62	1	BAG4	BAG4	1
GPSM2	1	DYRK1B	DYRK1B	#N/A
PNOC	1	ZSCAN31	#N/A	1
TNR	1	PDZD8	PDZD8	1
ZBED2	1	ARFGAP2	ARFGAP2	1
ZNF300	1	CDK17	CDK17	1
AFTPH	1	ROCK2	ROCK2	1
SIGLEC7	1	PNPLA6	PNPLA6	1
THRA	1	MED26	MED26	1
GSR	1	ATXN1L	ATXN1L	1
TNFSF4	1	ISLR	ISLR	1
AFF1	1	PRDM4	PRDM4	#N/A
SSR2	1	SIK1B	#N/A	1
ZNF283	1	SKI	SKI	1
CLDN14	1	MNT	MNT	1
AMER2	1	GSTCD	GSTCD	1
PRR5	1	CBX6	CBX6	1
C1orf144	1	PAG1	PAG1	#N/A
MEF2C	1	TAB3	#N/A	1
MAP2K2	1	PARVA	PARVA	1
EVA1A	1	MKNK1	MKNK1	#N/A
TMEM69	1	CMPK1	#N/A	1
IFNE	1	COL12A1	COL12A1	1
COL10A1	1	SERBP1	SERBP1	1
KCNQ1	1	ETNK1	ETNK1	1
PTRH2	1	ANKS1A	ANKS1A	1
TMEM156	1	BCL11B	BCL11B	1
ANGPTL5	1	ARHGAP32	ARHGAP32	1
OSBPL2	1	TMEM189-UBE2V1	TMEM189-UBE2V1	1
ZNF200	1	FAM91A1	FAM91A1	1
ZNF174	1	SEMA5B	SEMA5B	1
KCNQ3	1	SGK1	SGK1	#N/A
MZF1	1	RS1	#N/A	#N/A
ZNF568	1	PIP4P2	#N/A	1
ELF5	1	CHPT1	CHPT1	1
GARNL3	1	PCDH9	PCDH9	1
ZEB1	1	CLCN4	CLCN4	#N/A
CCL1	1	TCAIM	#N/A	1
LRTM2	1	EPHA7	EPHA7	#N/A
C3orf26	1	TMEM268	#N/A	1
SYP	1	RASEF	RASEF	1
PCDHB16	1	RREB1	RREB1	1
PARVB	1	CAPRIN1	CAPRIN1	1
ZNF586	1	EGLN1	EGLN1	#N/A
ZNF567	1	MAP3K13	#N/A	#N/A
KIAA1958	1	PRRC2C	#N/A	#N/A
SH3GL3	1	CEP85L	#N/A	1
ZBTB25	1	RBM6	RBM6	1
UBA5	1	EXOC3L2	EXOC3L2	1
COMMD2	1	CDC37L1	CDC37L1	1
USP38	1	NRP2	NRP2	1
MKS1	1	SCOC	SCOC	1
ASH2L	1	HERC6	HERC6	1
TNIP3	1	GNAT1	GNAT1	1
CBX8	1	DRD1	DRD1	#N/A
C10orf84	1	CPD	#N/A	1
ALG14	1	CXCR5	CXCR5	1
ERCC1	1	PDIA6	PDIA6	1
TMEM167A	1	RBBP6	RBBP6	1
STX7	1	PIK3R1	PIK3R1	1
ZSCAN2	1	USP15	USP15	1
LOC26010	1	ADRB2	ADRB2	1
COMMD7	1	WNT7A	WNT7A	1
METT5D1	1	HIGD1A	HIGD1A	1
SERPINB5	1	QKI	QKI	1
TMEM165	1	DMTF1	DMTF1	1
AVPI1	1	LRP6	LRP6	1
SLC25A24	1	BZW1	BZW1	1
C11orf59	1	FAM81A	FAM81A	#N/A
CILP2	1	SMIM13	#N/A	1
SLC39A3	1	GLS2	GLS2	1
PRKACB	1	MOB4	MOB4	1
ING4	1	KCNG4	KCNG4	1
RPAIN	1	HMGA1	HMGA1	1
ING1	1	MYO5B	MYO5B	1
FRMD5	1	SPTBN2	SPTBN2	1
KIAA0754	1	CLUH	CLUH	1
GGA1	1	SLC36A1	SLC36A1	#N/A
APOD	1	TENM2	#N/A	1
TMEM128	1	PDE3B	PDE3B	1
CHST15	1	HTR4	HTR4	1
EFCAB4B	1	ATXN7L3	ATXN7L3	1
BEND3	1	IKBKB	IKBKB	1
SMNDC1	1	CHUK	CHUK	1
GNA14	1	USP44	USP44	1
ZNF43	1	WWC1	WWC1	1
THAP7	1	SIPA1L2	SIPA1L2	#N/A
PCDH20	1	MCU	#N/A	1
SLC35C2	1	SSR1	SSR1	#N/A
TMTC3	1	CUX1	#N/A	#N/A
ZNF75D	1	RUNDC3B	#N/A	1
CSNK1G2	1	PEX13	PEX13	1
C11orf34	1	UNC5D	UNC5D	1
TULP4	1	HEPHL1	HEPHL1	1
STAT5B	1	SLC4A4	SLC4A4	1
FCGR3A	1	HECTD1	HECTD1	1
FCGR3B	1	SNX16	SNX16	1
RNF39	1	VPS4A	VPS4A	1
HPS1	1	IVNS1ABP	IVNS1ABP	1
BLK	1	MASP1	MASP1	1
NOL5A	1	NAV1	NAV1	1
NUDT16L1	1	RET	RET	#N/A
HSH2D	1	MTFR1L	#N/A	1
MINPP1	1	SLC6A11	SLC6A11	1
APCDD1L	1	RELN	RELN	1
NOTCH2NL	1	DDX3Y	DDX3Y	1
CCNE1	1	DEPDC4	DEPDC4	1
FAM70A	1	ANXA11	ANXA11	1
FRMPD1	1	RFK	RFK	1
SLC9A7	1	KPNA3	KPNA3	1
RNF217	1	ST8SIA3	ST8SIA3	1
MIPOL1	1	TARBP2	TARBP2	1
PTHLH	1	USP3	USP3	#N/A
ARL3	1	GALNT7	#N/A	1
ARMCX2	1	LGR5	LGR5	1
CDC37L1	1	MYEF2	MYEF2	1
WNT3A	1	YRDC	YRDC	1
BDNF-AS	1	ARHGAP12	ARHGAP12	1
ANO3	1	SLC39A10	SLC39A10	1
MAFK	1	KIF3B	KIF3B	1
RECK	1	SYPL1	SYPL1	1
CDCA4	1	OGT	OGT	1
GADD45G	1	UNC13A	UNC13A	1
TARBP2	1	YWHAH	YWHAH	1
CLCN3	1	SOBP	SOBP	1
CCNT2	1	SLC35G1	SLC35G1	1
SPRED1	1	GFAP	GFAP	#N/A
COL24A1	1	PIP4P1	#N/A	1
MEOX2	1	SPAG7	SPAG7	1
LRRC7	1	IARS	IARS	1
CUL2	1	CDK8	CDK8	1
GRM7	1	CYP2S1	CYP2S1	1
ASH1L	1	TUBA4A	TUBA4A	1
FLJ36070	1	RSPO3	RSPO3	1
SEPTIN6	1	DPY19L4	DPY19L4	1
CSPG5	1	COPS7B	COPS7B	1
YWHAQ	1	NF1	NF1	1
WBP11	1	KCNN4	KCNN4	1
ANKIB1	1	SESN1	SESN1	1
MKNK1	1	SON	SON	1
RSPO3	1	NOB1	NOB1	1
PLSCR4	1	WBP11	WBP11	1
SLC35G1	1	DENND2C	DENND2C	1
MYLK	1	NUFIP2	NUFIP2	1
ZDHHC14	1	ARHGAP20	ARHGAP20	1
AQP11	1	RAB9A	RAB9A	1
RBBP6	1	BTG2	BTG2	1
CMC4	1	RBM12	RBM12	1
QKI	1	ZNHIT6	ZNHIT6	1
ITPR1	1	RICTOR	RICTOR	1
EGLN1	1	CD80	CD80	1
TRPC1	1	PDK4	PDK4	1
KCNU1	1	FAM110C	FAM110C	1
LONP1	1	LRP2	LRP2	1
SIRT4	1	ACOX1	ACOX1	1
LHX3	1	GCC2	GCC2	1
RRAGA	1	MAN2A2	MAN2A2	1
GGA3	1	GPN1	GPN1	1
ASNSD1	1	SSTR3	SSTR3	1
VPS4A	1	RUNX1T1	RUNX1T1	1
ZNF705A	1	TRAM1	TRAM1	1
HTR2A	1	SNRPB2	SNRPB2	1
EMC4	1	OTX1	OTX1	1
TMEM100	1	PELI2	PELI2	1
C8orf4	1	TMEM199	TMEM199	1
KIF21A	1	NFATC3	NFATC3	1
ZCCHC3	1	MAP3K9	MAP3K9	1
FCHSD1	1	ELAC1	ELAC1	1
PAFAH1B1	1	ANKRD46	ANKRD46	1
GLT1D1	1	MOV10	MOV10	1
KLHDC8B	1	CAPZA2	CAPZA2	#N/A
PTCH1	1	CREBRF	#N/A	1
SEMA6D	1	ELMOD1	ELMOD1	1
PPIL1	1	RBM24	RBM24	1
ATXN2	1	PLEKHA1	PLEKHA1	#N/A
XDH	1	ZC2HC1A	#N/A	1
CD80	1	PTPRD	PTPRD	#N/A
APP	1	NSG1	#N/A	1
LYRM5	1	FLT3	FLT3	#N/A
SNAP25	1	NCS1	#N/A	1
SLC2A14	1	ACVR2B	ACVR2B	1
SLC2A3	1	SAV1	SAV1	1
RBM6	1	GGA3	GGA3	1
CDK5R1	1	RIMKLB	RIMKLB	1
PLEKHA1	1	ZDHHC15	ZDHHC15	1
ZSWIM3	1	ZCCHC2	ZCCHC2	1
RNF111	1	SEH1L	SEH1L	1
IKBKB	1	SNTB2	SNTB2	1
CEP55	1	BCL2L2	BCL2L2	1
OMG	1	CCDC88C	CCDC88C	1
PCDHAC1	1	RAB30	RAB30	1
SEH1L	1	DENND4A	DENND4A	1
NDNL2	1	DYNC1LI2	DYNC1LI2	1
TMEM55A	1	ABCF3	ABCF3	1
SMAD7	1	EXT2	EXT2	1
CRYZL1	1	ZBTB20	ZBTB20	1
OSCAR	1	LAMC1	LAMC1	1
PSAT1	1	ARMCX2	ARMCX2	1
ZBTB39	1	PPP6R3	PPP6R3	1
RFWD2	1	HELZ	HELZ	#N/A
TFAP2D	1	NSMF	#N/A	1
TMEM55B	1	HMBOX1	HMBOX1	1
PSMD7	1	KCTD8	KCTD8	1
TACC1	1	ZNF548	ZNF548	1
SSU72	1	PPT2	PPT2	1
BTAF1	1	ATF6	ATF6	1
PCMT1	1	CARM1	CARM1	1
AGO4	1	IHH	IHH	1
CRYM	1	GOLGA1	GOLGA1	1
C20orf39	1	TSC22D2	TSC22D2	#N/A
ZNF622	1	UTP25	#N/A	1
EIF4B	1	CLDN12	CLDN12	1
CASR	1	AGO1	AGO1	1
NISCH	1	EYA1	EYA1	1
STK33	1	ATXN7L3B	ATXN7L3B	1
CNTNAP1	1	EPC1	EPC1	1
GABARAPL1	1	CHIC1	CHIC1	1
PANK1	1	SLC2A14	SLC2A14	1
GPATCH8	1	AMMECR1	AMMECR1	1
SVEP1	1	LYPLA2	LYPLA2	1
SGK1	1	NRBP1	NRBP1	1
CASC1	1	CMC4	CMC4	1
CMTM1	1	AREL1	AREL1	1
CDK17	1	HOXA10	HOXA10	1
TPD52L3	1	SOX6	SOX6	1
MYCBP2	1	LDLRAD2	LDLRAD2	1
TLE4	1	VTI1B	VTI1B	1
FGFR1	1	FAM122B	FAM122B	1
POLR3F	1	CCDC83	CCDC83	1
ZCCHC5	1	COBLL1	COBLL1	1
SYT4	1	SALL3	SALL3	#N/A
KARS	1	LOC100130451	#N/A	1
SRPR	1	FAM135A	FAM135A	1
CBX4	1	ADAMTS6	ADAMTS6	#N/A
KIF5A	1	TMEM74B	#N/A	1
CPEB2	1	SYT4	SYT4	1
NXPH1	1	STXBP1	STXBP1	1
COL12A1	1	IGF1R	IGF1R	1
CLDN12	1	PLRG1	PLRG1	1
MED26	1	IGF2R	IGF2R	1
GOLGA1	1	ARPP19	ARPP19	1
SPTLC1	1	MYRIP	MYRIP	1
PPM1D	1	ACSL4	ACSL4	1
N4BP1	1	CDC27	CDC27	1
NFS1	1	UROS	UROS	1
BMX	1	SLC2A3	SLC2A3	1
C3orf27	1	WNT4	WNT4	1
CNOT6L	1	ZNF275	ZNF275	1
PPIF	1	RSBN1	RSBN1	1
EN2	1	BMPR1A	BMPR1A	1
ATG9A	1	CDHR1	CDHR1	1
SCN2A	1	IL7R	IL7R	1
FAM91A1	1	FAM89A	FAM89A	1
ANKRD46	1	RTN4	RTN4	1
PHF19	1	ST7L	ST7L	1
ELMOD1	1	MAP7	MAP7	1
SLC41A2	1	SMURF2	SMURF2	1
PPT1	1	TGIF2	TGIF2	1
FAM73A	1	RAD50	RAD50	1
PDLIM5	1	MBNL2	MBNL2	1
ZNF548	1	FGF9	FGF9	1
PAQR3	1	CD3E	CD3E	1
CD28	1	MIB1	MIB1	1
XPO7	1	C1QL3	C1QL3	#N/A
GNAI3	1	DLEU7	#N/A	1
PRKAR1A	1	TMEM135	TMEM135	1
FAM81A	1	ISM2	ISM2	1
BTG2	1	ATG13	ATG13	1
SLN	1	RGMA	RGMA	1
ZMYM2	1	EPB41L4B	EPB41L4B	1
MBNL2	1	SH3GL2	SH3GL2	1
ATXN7L1	1	ANLN	ANLN	1
PEX13	1	SUZ12	SUZ12	1
GORASP2	1	FNTA	FNTA	1
SYNJ1	1	G0S2	G0S2	#N/A
AEBP2	1	HECTD4	#N/A	1
CCDC19	1	TMEM154	TMEM154	#N/A
TRIM9	1	RIF1	#N/A	1
YWHAH	1	SESTD1	SESTD1	1
RTN4	1	RORA	RORA	1
COBLL1	1	CCNJL	CCNJL	1
PURA	1	SEMA3D	SEMA3D	1
CCDC28A	1	ELL2	ELL2	1
BCL7A	1	PRKAR2A	PRKAR2A	1
KCNJ11	1	MYT1L	MYT1L	1
KIF1B	1	KIF5A	KIF5A	1
ACVR2A	1	SAMD10	SAMD10	1
SLC15A4	1	POLR3F	POLR3F	1
GPR63	1	UBR3	UBR3	1
SATB2	1	TTC14	TTC14	1
VTI1B	1	BCL7A	BCL7A	1
USP15	1	SVIP	SVIP	#N/A
C20orf46	1	PRDM11	#N/A	1
CAPZA2	1	CNTNAP1	CNTNAP1	1
C14orf129	1	CPSF7	CPSF7	1
AGTR2	1	PTCH1	PTCH1	1
MBD1	1	EML6	EML6	1
PTPN3	1	PID1	PID1	1
BCL2L2	1	DNAJA2	DNAJA2	1
ACSBG2	1	SIAH1	SIAH1	#N/A
SMURF1	1	LCOR	#N/A	1
ARHGAP18	1	OTUD4	OTUD4	1
NEK10	1	ENAH	ENAH	1
RAB3B	1	PHACTR2	PHACTR2	1
SALL4	1	SLC35B2	SLC35B2	1
KRTAP11-1	1	KBTBD2	KBTBD2	1
DDI1	1	BCAP29	BCAP29	1
UBE4B	1	EIF3A	EIF3A	1
HTR4	1	HSPE1-MOB4	HSPE1-MOB4	1
LMO7	1	MDN1	MDN1	1
YRDC	1	PSKH1	PSKH1	1
AKT3	1	LHX3	LHX3	1
SESN1	1	SLC15A4	SLC15A4	1
KCNH4	1	USP9X	USP9X	1
UBQLNL	1	NISCH	NISCH	1
MOB4	1	ERC2	ERC2	1
WNT7A	1	PPIF	PPIF	1
TMEM70	1	ZNF423	ZNF423	1
MYCL1	1	RAF1	RAF1	#N/A
DDX3Y	1	SUSD6	#N/A	1
ZBTB33	1	BCL2	BCL2	1
IFT74	1	CUL2	CUL2	1
ANLN	1	YAP1	YAP1	1
TDGF1P3	1	GNAI3	GNAI3	1
KCTD8	1	ATP7A	ATP7A	1
BFAR	1	KLHL18	KLHL18	1
FBXW7	1	ATP13A3	ATP13A3	#N/A
MASP1	1	LOC390877	#N/A	1
FCRLB	1	HMGA2	HMGA2	1
TLK1	1	PLXNA2	PLXNA2	1
ARFGAP2	1	SLC1A2	SLC1A2	1
SIPA1L2	1	ADAMTSL3	ADAMTSL3	1
UBR3	1	MAPRE1	MAPRE1	1
CYP26B1	1	C2orf72	C2orf72	1
FASN	1	RAB10	RAB10	1
CHD6	1	GNAQ	GNAQ	1
PRDM4	1	FAM122A	FAM122A	#N/A
THYN1	1	TMEM121B	#N/A	#N/A
DNAJB4	1	MIGA1	#N/A	1
CIDEB	1	RTF1	RTF1	1
FAM134A	1	SCAI	SCAI	1
CC2D1B	1	CBFA2T3	CBFA2T3	1
SOS2	1	UHMK1	UHMK1	#N/A
TBPL1	1	OSCP1	#N/A	1
SNRNP48	1	CAMSAP1	CAMSAP1	1
ACSBG1	1	KIF1C	KIF1C	1
HECTD1	1	NEDD9	NEDD9	1
PAPPA	1	LYNX1	LYNX1	1
SNRK	1	RAB40AL	RAB40AL	1
RBM24	1	PTAR1	PTAR1	1
ZC3H6	1	NUAK2	NUAK2	#N/A
NUP50	1	RIC1	#N/A	1
ANKS1A	1	MMD	MMD	1
TSPAN5	1	CCDC85C	CCDC85C	1
SLC20A2	1	SATB2	SATB2	1
LSM11	1	ZSWIM3	ZSWIM3	1
SH2D2A	1	PDIK1L	PDIK1L	1
TMEM217	1	CREBL2	CREBL2	1
CCND2	1	RAPH1	RAPH1	1
ALAD	1	GLRX	GLRX	1
SLC25A22	1	PTPRJ	PTPRJ	#N/A
RNF138	1	TRMT9B	#N/A	1
KIAA0895	1	SLC6A4	SLC6A4	1
SNCG	1	CALU	CALU	1
TARBP1	1	SLC39A9	SLC39A9	1
SOCS5	1	CCND3	CCND3	1
RBM12	1	TOX3	TOX3	1
MYT1L	1	CLDN2	CLDN2	1
BEST3	1	ESRRA	ESRRA	1
BTRC	1	TFAP2D	TFAP2D	1
RAB10	1	USP12	USP12	1
ANKRD29	1	FAT4	FAT4	1
KRT20	1	SNRK	SNRK	1
ZNF609	1	IRAK2	IRAK2	1
FAM135A	1	NOTCH2	NOTCH2	1
CCDC83	1	CARD10	CARD10	1
ANAPC13	1	BOLA3	BOLA3	1
SWAP70	1	KCNQ5	KCNQ5	1
ESPN	1	MLYCD	MLYCD	#N/A
USP42	1	ZNF705E	#N/A	1
FUBP1	1	C16orf72	C16orf72	1
HOXC8	1	FKBP1A	FKBP1A	1
CLOCK	1	KCNU1	KCNU1	1
SIAH1	1	IST1	IST1	1
SYDE2	1	PDCD1	PDCD1	1
ICOS	1	YOD1	YOD1	1
TBRG1	1	DNAJC16	DNAJC16	1
PRPH2	1	SLC13A1	SLC13A1	1
SLC45A2	1	ZNF117	ZNF117	1
LRIG1	1	PSAT1	PSAT1	1
C9orf150	1	PPFIA2	PPFIA2	1
ELL	1	KLHDC8B	KLHDC8B	1
SLC39A10	1	NLRX1	NLRX1	1
RAB4B	1	KPNA1	KPNA1	1
DCP1A	1	E2F7	E2F7	1
C9orf3	1	GOLT1B	GOLT1B	1
B3GNT2	1	NF2	NF2	1
LRP2	1	CCNT2	CCNT2	1
ATP4B	1	IL10RA	IL10RA	#N/A
MAP7	1	MINDY2	#N/A	1
IVNS1ABP	1	DLL4	DLL4	1
KPNA3	1	HPSE2	HPSE2	1
MYB	1	ASNSD1	ASNSD1	1
C16orf72	1	RTN3	RTN3	1
B4GALT1	1	MXD3	MXD3	1
CACNA2D4	1	CLCN3	CLCN3	1
CHPT1	1	PCDHA8	PCDHA8	1
JPH1	1	PCDHAC1	PCDHAC1	1
USP25	1	LY9	LY9	1
ELL2	1	RNF43	RNF43	1
ATG14	1	YWHAQ	YWHAQ	1
LITAF	1	ABTB2	ABTB2	1
PCDHA4	1	PCDHAC2	PCDHAC2	1
MYBL1	1	PCDHA13	PCDHA13	1
CLLU1	1	NAA15	NAA15	1
IFITM2	1	ENTPD1	ENTPD1	1
PLRG1	1	FGF18	FGF18	1
SNX16	1	TLR1	TLR1	1
FGF13	1	PCDHA10	PCDHA10	1
RAB11FIP2	1	PCDHA5	PCDHA5	#N/A
E2F7	1	SPRTN	#N/A	1
DMTF1	1	LATS2	LATS2	1
LATS2	1	TSPYL2	TSPYL2	1
CLDN2	1	PCDHA6	PCDHA6	1
ADAMTS3	1	PCDHA11	PCDHA11	1
RHOBTB2	1	PCDHA3	PCDHA3	1
SRPX	1	NUCKS1	NUCKS1	1
SMPD1	1	CRIM1	CRIM1	1
RELN	1	ELAC2	ELAC2	1
EXOSC1	1	PRTG	PRTG	1
MFN2	1	PCDHA4	PCDHA4	1
TTC14	1	SCUBE3	SCUBE3	1
HIGD1A	1	PCDHA1	PCDHA1	1
ZFHX4	1	DCAF8	DCAF8	1
ILDR1	1	PCDHA7	PCDHA7	1
TKTL1	1	ALDH1A3	ALDH1A3	1
CPEB3	1	PCDHA2	PCDHA2	1
CLASRP	1	WDTC1	WDTC1	1
VEGF	1	DEF8	DEF8	1
ANKRD34A	1	WWP1	WWP1	1
GHR	1	TRIM35	TRIM35	1
HOXA10	1	PCDHA12	PCDHA12	1
ABCG4	1	ENTPD7	ENTPD7	1
ZNF449	1	ZDHHC23	ZDHHC23	1
CCNJL	1	MTMR4	MTMR4	1
FAM54B	1	ATP1B4	ATP1B4	1
CCDC18	1	LRRFIP2	LRRFIP2	1
KCNQ5	1	ACSS2	ACSS2	1
FKBP1A	1	XDH	XDH	1
OTUB1	1	DOLPP1	DOLPP1	1
GLS2	1	DEPDC5	DEPDC5	1
LBA1	1	FAM160B1	FAM160B1	1
FLJ35767	1	TACC1	TACC1	1
MSL1	1	TTC1	TTC1	#N/A
RNF144B	1	PNISR	#N/A	1
TUBA1A	1	ZNF704	ZNF704	1
AP2B1	1	NEBL	NEBL	#N/A
PPAP2B	1	ETFRF1	#N/A	1
EPB41L4B	1	PWWP2B	PWWP2B	1
EXOC3L2	1	SOS2	SOS2	1
ZNF10	1	TRIP11	TRIP11	#N/A
PTH	1	SRSF11	#N/A	1
CRKL	1	TFPI2	TFPI2	1
GRAMD3	1	CREG1	CREG1	1
KCNN4	1	EN2	EN2	1
TPM3	1	ATG4B	ATG4B	1
TAF15	1	ADSS	ADSS	#N/A
PPAP2A	1	TCIM	#N/A	1
SLC13A1	1	MARCH4	MARCH4	1
PPAPDC2	1	ZNF705A	ZNF705A	1
RHPN2	1	PPM1D	PPM1D	1
BACE1	1	PPP2R5C	PPP2R5C	#N/A
HMGA2	1	IP6K1	#N/A	1
MLL3	1	PHKA1	PHKA1	1
GALC	1	MMS19	MMS19	1
MCART6	1	CASZ1	CASZ1	1
ZBTB34	1	KL	KL	1
LRRN3	1	EMC4	EMC4	1
NTRK2	1	ZNF264	ZNF264	1
DRD1	1	ANKRD33B	ANKRD33B	1
PIGB	1	RAB11FIP1	RAB11FIP1	1
AKIRIN1	1	HPCAL4	HPCAL4	1
PLA2G15	1	ESPN	ESPN	1
SNRPC	1	TMEM221	TMEM221	#N/A
DEDD	1	NCBP3	#N/A	1
SFXN2	1	MAPK9	MAPK9	1
ESRRG	1	OSCAR	OSCAR	#N/A
UBE4A	1	INSYN2	#N/A	1
RAF1	1	RBM20	RBM20	1
EIF2S2	1	ZDHHC16	ZDHHC16	1
BAT2D1	1	RNF41	RNF41	1
SOCS6	1	SLC35A4	SLC35A4	1
AP2A1	1	DENND6A	DENND6A	1
UBE2Q1	1	PANK1	PANK1	1
INSR	1	AFF4	AFF4	1
EYA1	1	ESRRG	ESRRG	1
DLK1	1	ADAMTS5	ADAMTS5	1
ATXN7L3	1	ABCB5	ABCB5	1
SMURF2	1	PIEZO1	PIEZO1	1
CEACAM6	1	ARHGAP5	ARHGAP5	1
FNTA	1	TMEM43	TMEM43	1
GALNT15	1	SLC25A22	SLC25A22	#N/A
VAMP8	1	TEX19	#N/A	#N/A
BMPR1A	1	TMEM255A	#N/A	1
BTLA	1	ZNF705D	ZNF705D	1
ATP10B	1	FZD6	FZD6	1
CHEK1	1	MTHFR	MTHFR	1
CREG1	1	SLC30A8	SLC30A8	1
CNNM2	1	NPAS3	NPAS3	1
GPR171	1	ABCC5	ABCC5	1
IL3	1	MAP3K7	MAP3K7	1
FLT3	1	PFKFB4	PFKFB4	1
E2F3	1	GLYATL3	GLYATL3	1
PBX3	1	PDK3	PDK3	1
TBP	1	PRKG1	PRKG1	1
SH3BGRL2	1	MFAP5	MFAP5	1
ZNF654	1	EXTL3	EXTL3	#N/A
CNTN3	1	PAM	#N/A	#N/A
SNIP1	1	NOL4L	#N/A	1
SCN8A	1	FURIN	FURIN	1
HSPA4L	1	TSPAN5	TSPAN5	#N/A
POU4F2	1	CAAP1	#N/A	#N/A
PPP6C	1	TVP23C	#N/A	1
SYDE1	1	RNF183	RNF183	1
KRTAP4-4	1	ZBTB33	ZBTB33	1
ATP7A	1	FAT3	FAT3	1
HELZ	1	COL4A3BP	COL4A3BP	1
RNF149	1	WSB1	WSB1	#N/A
ELOVL7	1	MAP3K21	#N/A	1
KIF5C	1	PARD6B	PARD6B	1
APOBEC2	1	IRS1	IRS1	1
LRP1B	1	SEC61A1	SEC61A1	1
SH3GL2	1	PAQR3	PAQR3	1
XIRP2	1	DCAF7	DCAF7	1
NRP2	1	PARP12	PARP12	1
REEP3	1	SPRY4	SPRY4	1
CCND3	1	CDV3	CDV3	1
TSPYL2	1	CHORDC1	CHORDC1	1
CHD2	1	PACRG	PACRG	1
SRP72	1	TXNDC17	TXNDC17	1
FBXO21	1	SLC24A3	SLC24A3	#N/A
SMAD3	1	DRAM1	#N/A	1
SMAP2	1	FNDC3B	FNDC3B	#N/A
GSTCD	1	CARNMT1	#N/A	1
PLEKHA5	1	LIPE	LIPE	1
WIF1	1	POM121C	POM121C	#N/A
ZNF423	1	RUBCNL	#N/A	1
CEACAM7	1	MAPK8	MAPK8	#N/A
LRRFIP2	1	SINHCAF	#N/A	1
ADAMTSL3	1	C5orf63	C5orf63	1
TGIF2	1	ELK4	ELK4	1
ZFHX3	1	PANK2	PANK2	1
WHSC1	1	VSX1	VSX1	#N/A
NRN1	1	FAM189B	#N/A	1
ZDHHC23	1	ANK2	ANK2	1
FGFR2	1	PLSCR4	PLSCR4	1
SERPINA10	1	TPD52L3	TPD52L3	1
HOXA3	1	HAS2	HAS2	1
DYNC1LI2	1	LRP1B	LRP1B	1
CAPRIN1	1	ADAMTSL1	ADAMTSL1	1
WEE1	1	SCAF11	SCAF11	1
KL	1	FRY	FRY	1
VAMP1	1	PDLIM5	PDLIM5	1
LAMP3	1	RAPGEFL1	RAPGEFL1	1
SYPL1	1	BTLA	BTLA	1
BZW1	1	PEX12	PEX12	1
TGOLN2	1	ADCY5	ADCY5	1
NF2	1	SPSB4	SPSB4	1
ALDH1A3	1	APP	APP	1
ABCF2	1	CPSF6	CPSF6	#N/A
MN1	1	GRK3	#N/A	1
SP5	1	RAB40B	RAB40B	1
RPS6KA3	1	USP49	USP49	#N/A
LYZL4	1	PLBD2	#N/A	1
RPP30	1	ZFYVE1	ZFYVE1	1
TRAK1	1	FRMPD1	FRMPD1	1
AHNAK2	1	UNC5B	UNC5B	#N/A
GALNT12	1	WAPL	#N/A	1
SFRS11	1	PCDHA9	PCDHA9	1
EED	1	OCRL	OCRL	1
CARM1	1	HSPA8	HSPA8	1
ZBTB43	1	NTRK2	NTRK2	1
NLRX1	1	DYNC1I1	DYNC1I1	1
ZKSCAN8	1	OTUD5	OTUD5	1
CCND1	1	CLSPN	CLSPN	1
ISOC1	1	RIMS3	RIMS3	1
CMTM4	1	CCNJ	CCNJ	1
NBR1	1	EFCAB5	EFCAB5	1
FAM160B1	1	FDFT1	FDFT1	1
VSX2	1	COPS7A	COPS7A	1
PDPK1	1	CACNA2D4	CACNA2D4	#N/A
PPP1R2	1	KMT2A	#N/A	1
KIAA0746	1	CDC23	CDC23	1
PRSS7	1	ERLIN2	ERLIN2	1
PDIK1L	1	NAPEPLD	NAPEPLD	1
SCAMP4	1	LRRC27	LRRC27	1
CAPN6	1	METTL8	METTL8	1
C9orf91	1	SLITRK1	SLITRK1	1
PTGFR	1	TPM2	TPM2	1
RIMKLB	1	TNFAIP8L3	TNFAIP8L3	1
RCOR3	1	KLHL26	KLHL26	#N/A
SLC9A8	1	BORCS6	#N/A	#N/A
FAM60A	1	DLGAP1	#N/A	1
VAT1	1	MIPOL1	MIPOL1	#N/A
ATG13	1	DEPTOR	#N/A	1
DYNC1I1	1	DACH1	DACH1	1
IL10RA	1	RAB4B	RAB4B	1
ZNF280C	1	ZBTB10	ZBTB10	1
PIK3R1	1	NDP	NDP	1
NLGN1	1	LRRC7	LRRC7	1
STIM1	1	KCNAB1	KCNAB1	1
NCOA4	1	SRPK1	SRPK1	1
KRTAP9-8	1	SRPRB	SRPRB	#N/A
MTMR3	1	LDLRAD4	#N/A	#N/A
SPRYD3	1	PLPP3	#N/A	1
SYT3	1	ZBTB43	ZBTB43	1
BEST4	1	RNF125	RNF125	1
CA8	1	SGCA	SGCA	1
SLC6A4	1	CDC42EP2	CDC42EP2	1
PTPN4	1	PHF20	PHF20	#N/A
LRP10	1	BDNF	#N/A	1
KDSR	1	RBMS1	RBMS1	1
RAD23B	1	NAT8L	NAT8L	1
KLHL18	1	HSPA1B	HSPA1B	1
IRAK2	1	PPM1K	PPM1K	1
PTPRJ	1	FCHSD2	FCHSD2	1
RSPO1	1	PCBP4	PCBP4	1
PID1	1	SENP5	SENP5	1
C17orf59	1	DCUN1D1	DCUN1D1	1
NIN	1	ZNF267	ZNF267	1
EIF1AX	1	SNIP1	SNIP1	1
SAV1	1	GRB10	GRB10	1
SEMA3A	1	RGS8	RGS8	#N/A
PRKAR2A	1	ZNF559-ZNF177	#N/A	1
UTRN	1	ZNF177	ZNF177	1
AKAP12	1	CNNM2	CNNM2	1
KRTAP9-2	1	TASP1	TASP1	1
ZRANB1	1	GEN1	GEN1	1
HIST2H2BE	1	IPO9	IPO9	1
IRS2	1	COL24A1	COL24A1	1
VPS33B	1	CRKL	CRKL	#N/A
PEX12	1	YIF1B	#N/A	1
ACSL4	1	TTC25	TTC25	1
D4S234E	1	KY	KY	1
STEAP3	1	LYPLAL1	LYPLAL1	1
CGI-38	1	CDS2	CDS2	1
SRPK1	1	NFS1	NFS1	1
NFYC	1	PLS1	PLS1	#N/A
MS4A10	1	ODAPH	#N/A	1
TTC1	1	AJUBA	AJUBA	#N/A
DNAH10	1	MED14OS	#N/A	1
DDX3X	1	GATAD2B	GATAD2B	1
TMEM47	1	SLC38A4	SLC38A4	1
PXMP2	1	C8orf58	C8orf58	1
HPSE2	1	SIDT2	SIDT2	1
ACTR2	1	SKIL	SKIL	1
C14orf37	1	ASB1	ASB1	1
TGFBR3	1	DHRS7	DHRS7	#N/A
ZNF326	1	TBCK	#N/A	1
RNF43	1	PRR13	PRR13	#N/A
GCC1	1	ATP5MC3	#N/A	#N/A
TFG	1	FCRL2	#N/A	1
SCN1A	1	RAB23	RAB23	1
TCF7L1	1	CXorf40B	CXorf40B	1
UBE2I	1	UBE2J1	UBE2J1	1
MMD	1	PDPR	PDPR	1
STK38L	1	ABCG4	ABCG4	1
REEP1	1	HOXC8	HOXC8	1
IRS1	1	SEC14L4	SEC14L4	1
RSBN1	1	RAB35	RAB35	1
C11orf42	1	CD40	CD40	1
PPP6R3	1	FAM189A1	FAM189A1	1
UBE2J1	1	PSMA5	PSMA5	#N/A
SLITRK6	1	NIM1K	#N/A	1
C10orf46	1	CMTM4	CMTM4	1
SCOC	1	UBE3C	UBE3C	1
FAM63B	1	TARBP1	TARBP1	1
GLUD1	1	ESRP1	ESRP1	1
RASGEF1B	1	RYBP	RYBP	1
LRRC57	1	UBAC1	UBAC1	1
SOX5	1	ODF2L	ODF2L	1
GOLT1B	1	CD28	CD28	1
JARID2	1	ZBTB7A	ZBTB7A	1
CRIM1	1	GNA12	GNA12	1
PI4K2B	1	FOSL1	FOSL1	1
GPR180	1	TSC1	TSC1	1
C18orf34	1	ANKRD13B	ANKRD13B	1
SLC24A1	1	SAMD4A	SAMD4A	1
DIAPH1	1	AP2B1	AP2B1	1
CXorf40B	1	AQP11	AQP11	1
KBTBD2	1	RDH13	RDH13	1
UBFD1	1	ASTN1	ASTN1	1
PLS1	1	RNF138	RNF138	1
PDCD4	1	BACE1	BACE1	1
FAM29A	1	ZER1	ZER1	1
MYO5B	1	TMEM143	TMEM143	1
ODZ2	1	BMX	BMX	1
BLCAP	1	RHPN2	RHPN2	1
IPPK	1	CYB561D1	CYB561D1	1
UBAC1	1	PPIL1	PPIL1	1
ESRRA	1	ITPR1	ITPR1	1
DPH5	1	TAOK1	TAOK1	1
CYP2S1	1	NHSL1	NHSL1	1
ZNF701	1	CCDC18	CCDC18	1
ZNF317	1	LGI2	LGI2	1
PPP2R5C	1	DNAJC24	DNAJC24	1
SYT10	1	KCNIP1	KCNIP1	#N/A
PPM1L	1	VWA8	#N/A	1
SCN3A	1	SMPD1	SMPD1	1
RET	1	PLEKHA5	PLEKHA5	1
SLC4A4	1	SLITRK6	SLITRK6	1
FRY	1	OTUB2	OTUB2	#N/A
ABI3	1	RBSN	#N/A	1
OTX1	1	PDCD4	PDCD4	1
IL15	1	PHIP	PHIP	1
SLC44A1	1	MAP2K3	MAP2K3	1
PAK7	1	EIF4E	EIF4E	#N/A
DCAF8	1	LAMTOR4	#N/A	1
GOLGA7	1	AP1S2	AP1S2	1
PPIH	1	ORC4	ORC4	1
CDV3	1	CYB561	CYB561	1
NRBP1	1	HARS2	HARS2	1
KIF23	1	DPP8	DPP8	1
KIAA0247	1	PPP1R2	PPP1R2	1
EPHA7	1	RAP2C	RAP2C	1
MAPRE1	1	ACACB	ACACB	#N/A
SFRS2	1	CRACR2B	#N/A	1
TAOK1	1	GLCE	GLCE	#N/A
ALS2CR4	1	ELAVL4	#N/A	1
IFNGR2	1	KLHL15	KLHL15	#N/A
C6orf152	1	TMPRSS15	#N/A	1
SPON2	1	GRB2	GRB2	1
LPHN2	1	PSMD7	PSMD7	1
CDC42EP2	1	KCNC2	KCNC2	1
AGA	1	SLC4A8	SLC4A8	1
DNASE1L2	1	FRYL	FRYL	1
CSDE1	1	GABRA1	GABRA1	1
AREL1	1	CCNYL1	CCNYL1	1
ITGA2	1	CLU	CLU	1
PVRL1	1	ATP4B	ATP4B	1
SMARCD2	1	CCDC28A	CCDC28A	1
MICAL3	1	B4GALT1	B4GALT1	#N/A
KIF16B	1	TREM1	#N/A	#N/A
CYB561D1	1	VSIR	#N/A	1
C20orf194	1	BTN1A1	BTN1A1	1
EDA	1	ADORA2A	ADORA2A	1
FGFR4	1	ZNF436	ZNF436	1
PPP3CB	1	UMOD	UMOD	1
KLC4	1	C8orf86	C8orf86	1
CD2AP	1	TATDN3	TATDN3	1
PPIL4	1	TBC1D9	TBC1D9	1
PRKAB2	1	CCDC179	CCDC179	#N/A
G0S2	1	MIEF2	#N/A	1
FAM122C	1	BRK1	BRK1	1
CST9	1	TUBA1A	TUBA1A	1
CLCN4	1	TTC39A	TTC39A	1
C13orf18	1	ELMO2	ELMO2	1
ANGEL1	1	FSTL4	FSTL4	1
ARL2	1	PTCD3	PTCD3	1
CEP350	1	HIPK3	HIPK3	1
DIXDC1	1	WASL	WASL	1
SPTLC3	1	NFRKB	NFRKB	1
UBR1	1	FCHSD1	FCHSD1	1
M6PR	1	PGM2L1	PGM2L1	1
KCNRG	1	ARRDC4	ARRDC4	1
RPRD1B	1	ITGA10	ITGA10	1
SLC39A9	1	MYLK4	MYLK4	1
DDX54	1	PLAGL1	PLAGL1	1
TFAP2E	1	SSRP1	SSRP1	1
BCAP29	1	RAD9A	RAD9A	1
WDR47	1	RAB3IP	RAB3IP	1
FNDC3B	1	NFE2L1	NFE2L1	1
KDR	1	GABRP	GABRP	1
CDHR1	1	UBE2B	UBE2B	1
MAP3K7	1	SH2D2A	SH2D2A	1
SNRPA1	1	CDC14A	CDC14A	1
RNF125	1	THRB	THRB	1
NUAK2	1	GLUD1	GLUD1	1
C11orf24	1	IRF2BP2	IRF2BP2	1
EGLN2	1	AP5B1	AP5B1	1
DBF4B	1	SYDE1	SYDE1	1
NECAP1	1	USP14	USP14	1
BCL2	1	PLEKHH1	PLEKHH1	1
PRKCSH	1	FBXO33	FBXO33	#N/A
CTNNBIP1	1	SYNDIG1	#N/A	1
PIK3C2B	1	PTPRM	PTPRM	1
TMEM26	1	NECAP1	NECAP1	1
ZBTB9	1	DTNA	DTNA	1
KPNA4	1	KLF7	KLF7	1
DCUN1D4	1	NACC2	NACC2	1
CCDC109A	1	ZNF362	ZNF362	1
C11orf68	1	EPHA1	EPHA1	1
MEOX1	1	CCDC149	CCDC149	#N/A
B3GNT4	1	LHFPL4	#N/A	1
KRTAP9-4	1	C15orf40	C15orf40	1
TBL1XR1	1	PPIL4	PPIL4	1
CSRNP2	1	RPS6KB1	RPS6KB1	1
TSC22D2	1	PPM1H	PPM1H	1
GNAQ	1	GRPR	GRPR	1
SENP2	1	MAP3K4	MAP3K4	#N/A
LPAR4	1	VEGFD	#N/A	1
DVL1	1	ANKIB1	ANKIB1	1
LMOD1	1	TXNRD2	TXNRD2	#N/A
MON1B	1	SNX29	#N/A	1
CDC42SE2	1	SLC4A7	SLC4A7	1
FRYL	1	GRM1	GRM1	1
SUMO2	1	BVES	BVES	1
AP1S2	1	CSMD1	CSMD1	1
TK2	1	ESYT3	ESYT3	1
SLC3A1	1	SIDT1	SIDT1	1
ZBTB10	1	ISOC1	ISOC1	1
ZNF488	1	C11orf24	C11orf24	1
WIPI2	1	ASB7	ASB7	1
CDC14A	1	SARM1	SARM1	1
ARHGAP20	1	SLC16A6	SLC16A6	1
ATP13A3	1	KCNMA1	KCNMA1	1
HOMER2	1	NRARP	NRARP	1
NELF	1	DSEL	DSEL	1
CCDC6	1	CADM1	CADM1	1
PRKG1	1	CACNB4	CACNB4	#N/A
PPL	1	DCN	#N/A	1
ZNF750	1	VCL	VCL	1
NKD1	1	RBMS2	RBMS2	#N/A
MYL1	1	MEAK7	#N/A	1
YTHDC1	1	ACTR1A	ACTR1A	1
THAP6	1	TRIM37	TRIM37	1
STOX2	1	CXorf40A	CXorf40A	1
SNX18	1	RNF111	RNF111	1
TMEM138	1	HS3ST5	HS3ST5	1
SHOC2	1	SCN2A	SCN2A	1
PDK4	1	ZBTB2	ZBTB2	1
RCE1	1	ZC3H11A	ZC3H11A	1
DLL1	1	XPR1	XPR1	1
IST1	1	MTAP	MTAP	1
STC1	1	BACE2	BACE2	#N/A
ZNRF2	1	RAB40A	#N/A	1
DTD1	1	MAFK	MAFK	1
MGAT4A	1	CWC15	CWC15	1
CRELD1	1	BACH2	BACH2	1
ETV1	1	TNIK	TNIK	1
SFT2D3	1	SSU72	SSU72	1
TBC1D20	1	SGPL1	SGPL1	1
RASSF3	1	VSTM2A	VSTM2A	1
ITGAX	1	TLE4	TLE4	1
MTMR11	1	RANBP3	RANBP3	1
LAMC1	1	EYA4	EYA4	1
PMEPA1	1	VAMP1	VAMP1	1
GRPR	1	COMT	COMT	#N/A
ALPK3	1	POM121	#N/A	1
SPRY4	1	STX1A	STX1A	1
CHD9	1	MICAL2	MICAL2	1
VAPB	1	PTPN14	PTPN14	1
ZNF691	1	LHPP	LHPP	1
EXOSC10	1	PITPNA	PITPNA	1
RBM7	1	PLEKHB2	PLEKHB2	1
RNF165	1	PKDCC	PKDCC	1
KANK1	1	PDAP1	PDAP1	1
EIF4E	1	CDC42	CDC42	1
GPR109A	1	RELT	RELT	1
LRP6	1	PIP4K2C	PIP4K2C	#N/A
ZNRF3	1	ELP1	#N/A	1
RANBP3	1	AATK	AATK	#N/A
TMEM135	1	SLC9B2	#N/A	1
NCKIPSD	1	RAB3B	RAB3B	#N/A
TNIP2	1	TTPAL	#N/A	1
PNRC2	1	NMD3	NMD3	#N/A
SLC30A8	1	MYO1C	#N/A	1
WSB1	1	THUMPD1	THUMPD1	1
F2RL1	1	CXCR3	CXCR3	1
SLC4A7	1	CNIH2	CNIH2	#N/A
DDX26B	1	PLPP6	#N/A	1
CHORDC1	1	PAFAH2	PAFAH2	1
GORASP1	1	EFNB2	EFNB2	1
PISD	1	BPIFA1	BPIFA1	1
TPRG1L	1	LHFPL5	LHFPL5	1
NUAK1	1	RNMT	RNMT	1
ATAD5	1	M6PR	M6PR	1
C20orf121	1	SVEP1	SVEP1	1
AXUD1	1	C6orf222	C6orf222	1
ELAC1	1	GHSR	GHSR	1
GRAMD2	1	IGSF23	IGSF23	1
FGF7	1	CAPN6	CAPN6	1
SLC13A5	1	KCTD1	KCTD1	1
RTF1	1	TAF5	TAF5	1
SYS1	1	MYADM	MYADM	#N/A
RFK	1	LCP1	#N/A	1
MTMR4	1	CYB5B	CYB5B	#N/A
TLL1	1	ANOS1	#N/A	1
GDI2	1	ZDHHC21	ZDHHC21	1
ZFYVE20	1	RAB3D	RAB3D	1
OCRL	1	UBL3	UBL3	1
DYRK1B	1	PIAS1	PIAS1	1
MKX	1	TMEM68	TMEM68	#N/A
CD209	1	GRAMD2B	#N/A	1
ZFP28	1	TBC1D16	TBC1D16	1
LAMTOR3	1	PIK3C2A	PIK3C2A	1
KCNK5	1	ZNF662	ZNF662	1
PDIA6	1	USP38	USP38	1
ARHGEF12	1	DEDD	DEDD	1
ZCCHC2	1	MTSS1	MTSS1	1
USP9X	1	MAMLD1	MAMLD1	1
MPP2	1	CAB39	CAB39	1
ZADH2	1	BCL9L	BCL9L	1
FOXRED1	1	ZNF697	ZNF697	1
MTMR9	1	GLT1D1	GLT1D1	1
TOMM34	1	SLC22A17	SLC22A17	1
ENTPD6	1	GSG1	GSG1	#N/A
CKB	1	RNF213	#N/A	1
CBFB	1	AP5Z1	AP5Z1	1
CD151	1	SNCG	SNCG	1
LYPLA2	1	IL17RE	IL17RE	1
DPYSL3	1	SLC45A2	SLC45A2	1
ARL6IP5	1	PURA	PURA	1
MAP3K3	1	PALM2-AKAP2	PALM2-AKAP2	1
MYEF2	1	PPP2R1A	PPP2R1A	1
ACSL5	1	CHD6	CHD6	1
CYB5B	1	ARMC8	ARMC8	1
ALOX12	1	CABLES2	CABLES2	#N/A
PAFAH2	1	BTF3	#N/A	#N/A
SALL3	1	AKAP2	#N/A	1
ICMT	1	ALOX12	ALOX12	#N/A
TBC1D19	1	RASSF5	#N/A	1
AASDHPPT	1	PPP6C	PPP6C	1
AMMECR1	1	TMEM138	TMEM138	#N/A
S100A5	1	LOC100996842	#N/A	#N/A
BTN3A3	1	PAGR1	#N/A	1
VPS37C	1	TRAF6	TRAF6	1
PPP2R1B	1	PTGFR	PTGFR	1
MOB3B	1	CNNM3	CNNM3	1
ECOP	1	MFAP3L	MFAP3L	1
GRB2	1	MLLT6	MLLT6	1
C9orf25	1	AK9	AK9	1
RGAG4	1	DYNLT3	DYNLT3	1
BAAT	1	VAMP8	VAMP8	1
MAP3K9	1	SRP72	SRP72	1
HMBOX1	1	DPH5	DPH5	1
C9orf89	1	TMEM33	TMEM33	1
EPHB4	1	SCN4B	SCN4B	1
DNAJA2	1	GOLGA4	GOLGA4	#N/A
FZD6	1	BHLHE41	#N/A	#N/A
TMEM134	1	PRR15L	#N/A	1
GPR109B	1	PEX5	PEX5	1
MCFD2	1	PSME3	PSME3	#N/A
HAS2	1	CAST	#N/A	#N/A
MAMDC2	1	SELENOS	#N/A	1
VCL	1	KRTAP4-4	KRTAP4-4	1
YAP1	1	USP32	USP32	1
ARHGDIA	1	SH3BP2	SH3BP2	1
ATP2B3	1	FAM174B	FAM174B	1
IHH	1	CCDC81	CCDC81	1
DACH1	1	A4GNT	A4GNT	#N/A
RNF24	1	ADGRD1	#N/A	1
NR4A1	1	ABI2	ABI2	1
SOX9	1	HOXA3	HOXA3	1
TMCC1	1	NXPH1	NXPH1	1
CDC25B	1	VAPB	VAPB	#N/A
METAP1	1	NSMCE3	#N/A	1
WNT8A	1	SOX5	SOX5	1
DPY19L4	1	TFEC	TFEC	#N/A
FAM127A	1	SELENOI	#N/A	1
SLC12A1	1	DNAJA4	DNAJA4	1
HNRNPA2B1	1	CPNE1	CPNE1	1
SLC12A2	1	AHNAK2	AHNAK2	1
SAE1	1	CTDSPL	CTDSPL	1
PPM1E	1	DNAJC5	DNAJC5	1
GPN1	1	REEP1	REEP1	1
GIT1	1	CA8	CA8	1
KIF5B	1	CDK6	CDK6	#N/A
PTPRM	1	ESS2	#N/A	1
ACP2	1	SYT10	SYT10	1
RBM15	1	FBXO22	FBXO22	1
PEX5	1	SEPTIN11	SEPTIN11	1
C14orf4	1	AEBP2	AEBP2	1
PSME3	1	KLC4	KLC4	#N/A
RACGAP1	1	SOGA1	#N/A	1
CLUH	1	TRIM36	TRIM36	#N/A
ITK	1	SMIM21	#N/A	1
GOT2	1	TPM3	TPM3	1
NUP210	1	RPRD1B	RPRD1B	#N/A
RAD51D	1	SZRD1	#N/A	#N/A
FRMD6	1	PARM1	#N/A	1
MARCH5	1	ZBTB9	ZBTB9	1
ARHGAP35	1	CLCN5	CLCN5	1
ERAP1	1	LRCH1	LRCH1	1
ARL13A	1	THSD4	THSD4	1
CDC25A	1	C5orf64	C5orf64	#N/A
TMEM43	1	TIMM10B	#N/A	#N/A
CTAGE1	1	HTR1B	#N/A	1
ATP5G3	1	CHRNB2	CHRNB2	1
ERVFRD-1	1	ARHGEF12	ARHGEF12	1
SGCA	1	GDI2	GDI2	1
TSEN15	1	PRR11	PRR11	1
CD164	1	LRP10	LRP10	1
DRAM	1	AMMECR1L	AMMECR1L	1
KCNA3	1	ADAM10	ADAM10	1
GALNT4	1	PRKAA1	PRKAA1	#N/A
BAIAP2	1	SPEN	#N/A	1
FSTL4	1	GABRE	GABRE	1
AMER1	1	B3GNT2	B3GNT2	1
SLC7A2	1	GORASP1	GORASP1	1
TRAM1	1	FSD1	FSD1	1
SEC24A	1	ADAP1	ADAP1	1
CECR1	1	SWAP70	SWAP70	#N/A
SEMA5B	1	TECPR2	#N/A	1
GYLTL1B	1	FGFR4	FGFR4	1
CHD7	1	DENR	DENR	1
FZD9	1	MBTPS2	MBTPS2	1
PCDH7	1	MYLK3	MYLK3	#N/A
POLR2D	1	NEXMIF	#N/A	1
TCEAL6	1	ZDHHC14	ZDHHC14	1
LDOC1	1	FLCN	FLCN	1
MMP3	1	ANP32E	ANP32E	1
ISLR	1	ZNF699	ZNF699	1
LSDP5	1	SLC9A8	SLC9A8	1
FKBP1B	1	FRS2	FRS2	1
MAPK9	1	GNPDA2	GNPDA2	1
SLC25A12	1	MRPS2	MRPS2	1
MAPKAPK2	1	MTMR11	MTMR11	1
CHUK	1	SNRNP48	SNRNP48	1
FNDC3A	1	CNTN3	CNTN3	1
SACM1L	1	TTC38	TTC38	1
C14orf43	1	AP1S3	AP1S3	1
FRAT1	1	SBNO1	SBNO1	1
NAA15	1	DCAF10	DCAF10	1
CYB561	1	EPB41L1	EPB41L1	1
IKBKAP	1	DAZAP2	DAZAP2	1
PNPLA6	1	ZNF609	ZNF609	1
ARRDC4	1	C11orf53	C11orf53	1
DOLPP1	1	DNAJA1	DNAJA1	1
PHACTR2	1	LMAN2L	LMAN2L	1
SAMD10	1	MCFD2	MCFD2	1
CASZ1	1	ZNF81	ZNF81	1
PARD6B	1	KCNJ11	KCNJ11	1
L2HGDH	1	MOCS3	MOCS3	1
RNMT	1	SLC38A7	SLC38A7	#N/A
IRF2BP2	1	PIM1	#N/A	#N/A
MIB1	1	NYNRIN	#N/A	1
CD40	1	ANKRD11	ANKRD11	1
KBTBD4	1	KLC1	KLC1	1
TRIM2	1	BRWD1	BRWD1	1
PIKFYVE	1	MACC1	MACC1	1
PKN2	1	TXN2	TXN2	1
POU6F1	1	ZC3H12C	ZC3H12C	1
APLN	1	ZNF497	ZNF497	1
ARMCX1	1	WNT2B	WNT2B	1
LRCH1	1	VTCN1	VTCN1	1
PLXNA2	1	IDH3A	IDH3A	1
FAM179B	1	TUBGCP2	TUBGCP2	1
GCNT3	1	EIF2B2	EIF2B2	1
LYNX1	1	MRAS	MRAS	#N/A
KATNB1	1	MYCL	#N/A	1
ARMC1	1	ONECUT2	ONECUT2	1
ERC2	1	C1orf226	C1orf226	1
CYP1B1	1	GDPD1	GDPD1	1
SEMA3D	1	NKD1	NKD1	#N/A
MAN2A2	1	SELENOO	#N/A	#N/A
CAMKV	1	UVSSA	#N/A	1
DNAJB14	1	SPEG	SPEG	1
PRKCA	1	PHF21A	PHF21A	1
SCN4B	1	SLC7A2	SLC7A2	1
COPS7B	1	FBXO10	FBXO10	1
SMYD4	1	UBAP1	UBAP1	1
LYST	1	XIRP2	XIRP2	#N/A
OTUD4	1	PYM1	#N/A	1
C1orf114	1	TRAF3	TRAF3	1
CWC15	1	EIF1AX	EIF1AX	1
ALS2	1	PDCD11	PDCD11	1
PACRG	1	GCNT3	GCNT3	1
PLCD1	1	TUFT1	TUFT1	1
INCENP	1	ITPRIPL2	ITPRIPL2	1
ADSS	1	RLIM	RLIM	1
RSC1A1	1	HIRA	HIRA	1
PRKCD	1	PSMF1	PSMF1	1
MACF1	1	TPRG1L	TPRG1L	#N/A
ZBTB46	1	UBE2K	#N/A	1
CHRNA5	1	CNN1	CNN1	1
ARL8B	1	TBRG1	TBRG1	1
NHEJ1	1	ABHD13	ABHD13	1
WDR82	1	LRRTM2	LRRTM2	1
BRS3	1	ADNP2	ADNP2	1
PHF17	1	PEAK1	PEAK1	1
ADAP1	1	CHD9	CHD9	1
LNX1	1	LYZL4	LYZL4	1
DIRC1	1	DICER1	DICER1	1
APPBP1	1	XPO4	XPO4	1
KRT73	1	FAM161A	FAM161A	1
C1orf2	1	PIGB	PIGB	1
KIAA1618	1	RGPD6	RGPD6	1
SELENBP1	1	TP53INP1	TP53INP1	1
SLC22A17	1	IFFO2	IFFO2	1
DNAJC24	1	PTEN	PTEN	1
KIAA0226	1	WDR47	WDR47	1
SMAP1	1	SMYD5	SMYD5	1
ZC3H12C	1	C14orf180	C14orf180	1
ESRP1	1	CHFR	CHFR	#N/A
MOCS1	1	MCRIP1	#N/A	1
FBXO33	1	C11orf68	C11orf68	1
NEO1	1	FAM84B	FAM84B	1
SPSB4	1	KARS	KARS	1
TRIM14	1	ANKRD34A	ANKRD34A	#N/A
ANKRD13D	1	NSD2	#N/A	1
KLHL2	1	ZNF224	ZNF224	1
ACOT7	1	PXMP4	PXMP4	1
C1orf21	1	DUSP9	DUSP9	1
TMEM109	1	GTPBP1	GTPBP1	1
RNF10	1	SEC22C	SEC22C	1
RNF41	1	ALDH6A1	ALDH6A1	1
COLQ	1	CSF1	CSF1	1
FSD1	1	CLASP1	CLASP1	1
STARD13	1	ANKRD13D	ANKRD13D	1
TTC21B	1	RRAGA	RRAGA	1
DSEL	1	KHNYN	KHNYN	1
PCSK6	1	PMM1	PMM1	1
RTN3	1	SENP2	SENP2	1
TSC22D3	1	HAPLN4	HAPLN4	1
COPS2	1	MMP19	MMP19	1
AFF4	1	DYRK2	DYRK2	1
GCLC	1	TK2	TK2	#N/A
HSPG2	1	PCNX1	#N/A	1
FCHSD2	1	SNRPA1	SNRPA1	1
MNT	1	TRPC1	TRPC1	1
SLC25A2	1	TM7SF3	TM7SF3	1
KIAA1530	1	CASC1	CASC1	1
SYTL2	1	RGS5	RGS5	1
CANX	1	OTUD6A	OTUD6A	1
NAV1	1	TBC1D13	TBC1D13	1
DKC1	1	ZHX1	ZHX1	1
EIF3A	1	CENPN	CENPN	#N/A
PIK3R3	1	OGFOD3	#N/A	1
IQGAP1	1	TEAD1	TEAD1	1
BAG5	1	EYS	EYS	1
PRG2	1	C5orf30	C5orf30	1
SETD3	1	TOPORS	TOPORS	1
ANP32E	1	NPY2R	NPY2R	1
PTER	1	CEP44	CEP44	1
KCNJ2	1	FAM122C	FAM122C	1
SPDYE1	1	KATNA1	KATNA1	1
RAB3D	1	SPOCK3	SPOCK3	1
CD47	1	HHAT	HHAT	1
PFKFB4	1	TRIM33	TRIM33	1
CDK5RAP1	1	DFFB	DFFB	#N/A
ATP6V1B2	1	ME1	#N/A	1
CCDC47	1	PDZK1	PDZK1	1
CREBL2	1	TMEM200B	TMEM200B	1
PCBP4	1	CHMP5	CHMP5	1
AP5S1	1	COBL	COBL	1
JCAD	1	LYN	LYN	1
NT5DC3	1	PABPC5	PABPC5	1
LAMP2	1	GLMN	GLMN	1
KIAA1257	1	ANKRD27	ANKRD27	1
ABTB2	1	CROT	CROT	1
C6orf98	1	OGN	OGN	1
BTN1A1	1	MED23	MED23	1
EPHA1	1	CNGB1	CNGB1	1
WIBG	1	PRB3	PRB3	1
USP14	1	DYNLT1	DYNLT1	#N/A
PLEKHB2	1	URI1	#N/A	1
C1orf190	1	SPINK8	SPINK8	#N/A
MSRB2	1	CCL28	#N/A	1
ZDHHC16	1	NUP160	NUP160	1
HCN1	1	NALCN	NALCN	1
CARD10	1	CLSTN2	CLSTN2	1
KCNT2	1	CDK5RAP2	CDK5RAP2	1
RGS5	1	CYP7A1	CYP7A1	1
NAPEPLD	1	PDE8A	PDE8A	1
UBL4A	1	TRIM38	TRIM38	#N/A
EZH2	1	PRB1	#N/A	1
EXTL3	1	COPS8	COPS8	1
RNGTT	1	KITLG	KITLG	#N/A
DDX52	1	P3H1	#N/A	#N/A
TYRO3	1	NEURL1B	#N/A	1
NFE2L1	1	PRB2	PRB2	1
CACNA1E	1	RNFT2	RNFT2	1
CLDN1	1	CISD2	CISD2	1
LANCL1	1	RAD21	RAD21	1
SLITRK1	1	LACTB2	LACTB2	#N/A
WT1	1	TMEM251	#N/A	1
SLITRK2	1	CLCC1	CLCC1	1
MYO5A	1	REPS1	REPS1	1
ZKSCAN1	1	SH3TC2	SH3TC2	1
UHMK1	1	TUBB6	TUBB6	1
RSPO2	1	PCDHGA11	PCDHGA11	1
WASL	1	PLXDC2	PLXDC2	1
AKAP11	1	KLHL36	KLHL36	1
FREQ	1	NPNT	NPNT	1
KCTD1	1	IGSF10	IGSF10	#N/A
ASTN1	1	MOSMO	#N/A	1
SLC30A4	1	CHL1	CHL1	1
EFHC1	1	MLLT3	MLLT3	1
TNPO1	1	ABI1	ABI1	1
TNK2	1	TXNDC9	TXNDC9	1
PCGF5	1	CDKN2AIP	CDKN2AIP	1
CALM1	1	LSM8	LSM8	1
PRPF38A	1	CCL20	CCL20	1
PCDH17	1	KLF13	KLF13	1
MRS2	1	ZNF407	ZNF407	1
PTBP2	1	CSMD3	CSMD3	1
CBFA2T3	1	COL4A4	COL4A4	1
USP2	1	NAV2	NAV2	1
KAL1	1	LRRC40	LRRC40	1
FUT3	1	GPC6	GPC6	1
GPAM	1	ENPEP	ENPEP	1
ASAP1	1	GABRB2	GABRB2	1
MYRIP	1	LYPD6	LYPD6	1
KBTBD5	1	WWC2	WWC2	1
SIDT2	1	KLF2	KLF2	1
FSTL1	1	TMEM47	TMEM47	1
NXPH4	1	CCNC	CCNC	#N/A
CLCN5	1	GVQW2	#N/A	#N/A
NEBL	1	FAM92A	#N/A	1
BPIFB4	1	CCSER1	CCSER1	1
RNF144A	1	MACROD2	MACROD2	1
SEPTIN3	1	GLRX5	GLRX5	1
VTCN1	1	PAXIP1	PAXIP1	1
PALM2-AKAP2	1	STYX	STYX	1
AGK	1	FASLG	FASLG	1
C12orf30	1	SYT6	SYT6	1
AATK	1	PTPN2	PTPN2	1
WWC1	1	TLN1	TLN1	1
SPAG7	1	C1orf112	C1orf112	1
CACNB1	1	ZNF138	ZNF138	1
ACTR3B	1	SAMD12	SAMD12	1
ARHGAP5	1	NETO1	NETO1	1
FAM84B	1	EML1	EML1	1
RGS3	1	MPP6	MPP6	1
CHRNA4	1	SDHC	SDHC	1
POLR2A	1	RANBP17	RANBP17	1
NOTCH2	1	ATXN1	ATXN1	1
VIT	1	SLITRK2	SLITRK2	1
CTNND1	1	TOM1L1	TOM1L1	1
CLDN6	1	AFTPH	AFTPH	1
ATP1B4	1	IGF2BP2	IGF2BP2	1
C11orf10	1	SLC26A7	SLC26A7	1
GRB10	1	EIF4A1	EIF4A1	1
C19orf12	1	GABPB1	GABPB1	1
TCF7	1	MORN2	MORN2	1
ELMO2	1	NSMCE4A	NSMCE4A	1
LUZP1	1	ZNF730	ZNF730	1
PTPLAD1	1	LPGAT1	LPGAT1	1
AP1GBP1	1	SSB	SSB	1
LPHN1	1	ZMYM1	ZMYM1	1
TMEM33	1	PCSK5	PCSK5	1
PPP2CA	1	DBF4	DBF4	1
ELOVL6	1	SLCO4C1	SLCO4C1	1
DNAJC16	1	THRAP3	THRAP3	1
PIP4K2C	1	PI15	PI15	1
ZIK1	1	HECW1	HECW1	1
PLEKHH1	1	SOX9	SOX9	1
PRICKLE2	1	BPTF	BPTF	1
PDE3B	1	BSDC1	BSDC1	#N/A
ADAMTS18	1	CEP126	#N/A	#N/A
LRRC32	1	FAS	#N/A	1
ZNRF1	1	COMMD10	COMMD10	#N/A
ATRNL1	1	CLMP	#N/A	1
PWWP2B	1	ZNF568	ZNF568	1
DCAF7	1	TMTC1	TMTC1	#N/A
CTDSP2	1	ERO1B	#N/A	#N/A
FAM59A	1	NCMAP	#N/A	1
IGF1R	1	NID2	NID2	1
INPP5J	1	ZNF19	ZNF19	1
DOCK4	1	TBCE	TBCE	1
COL4A1	1	HUWE1	HUWE1	1
CAB39	1	KCNJ13	KCNJ13	#N/A
CYGB	1	CEP70	#N/A	1
TFCP2L1	1	FGF11	FGF11	1
ATXN7L2	1	OAZ1	OAZ1	1
NCOR2	1	SEMA3C	SEMA3C	1
GFER	1	DHCR24	DHCR24	1
FAM111A	1	CWF19L2	CWF19L2	1
BRMS1L	1	INPP4B	INPP4B	1
RNF38	1	ADAMTS19	ADAMTS19	1
C11orf45	1	AFF1	AFF1	1
BACE2	1	TMPRSS11B	TMPRSS11B	1
TNFRSF13B	1	COX15	COX15	1
METTL4	1	MBNL3	MBNL3	1
CPSF6	1	RERG	RERG	#N/A
TPRX1	1	COA5	#N/A	1
KIAA0329	1	GPR161	GPR161	1
MMS19	1	AKR1C2	AKR1C2	#N/A
BMPER	1	NUP58	#N/A	1
BAT2L	1	CXADR	CXADR	1
PPP2R4	1	TIMP2	TIMP2	1
TTLL10	1	SHPRH	SHPRH	1
FAM122A	1	ANKS1B	ANKS1B	1
PLXND1	1	RAB14	RAB14	1
CBLC	1	LARP1B	LARP1B	1
DVL3	1	ZNF28	ZNF28	1
CNIH3	1	HIF1A	HIF1A	1
TSPYL6	1	CHERP	CHERP	1
DKFZP564O0823	1	CNPY1	CNPY1	1
DICER1	1	ATAD1	ATAD1	#N/A
IL2RB	1	BBOF1	#N/A	1
RAB11FIP5	1	CLIC4	CLIC4	1
MRPS2	1	CTDSPL2	CTDSPL2	1
CDC25C	1	SNN	SNN	1
THUMPD1	1	TMEM59	TMEM59	1
CXCR3	1	MRPS10	MRPS10	1
BVES	1	AIDA	AIDA	1
MARCH4	1	KIDINS220	KIDINS220	1
PPM1H	1	ZNF391	ZNF391	1
C4orf15	1	C9orf72	C9orf72	1
PDCD11	1	ZNF561	ZNF561	1
CD69	1	PPM1B	PPM1B	1
RPRM	1	GRIN2A	GRIN2A	1
KLC3	1	ATG5	ATG5	1
DCTN5	1	SEPHS1	SEPHS1	1
ZNF532	1	MAN1A1	MAN1A1	1
PARP12	1	SPATA17	SPATA17	#N/A
KPNA6	1	SRSF10	#N/A	#N/A
CADM1	1	FAM204A	#N/A	1
SPOCK3	1	ITGB6	ITGB6	1
DCAKD	1	DNAJC15	DNAJC15	1
SMC6	1	NIT2	NIT2	1
NR2C2	1	C5orf22	C5orf22	#N/A
PMP2	1	HIKESHI	#N/A	1
BHLHB3	1	CCDC89	CCDC89	1
ABI2	1	PHC3	PHC3	1
KIF3B	1	KMO	KMO	1
ZC3H11A	1	IL2	IL2	1
RAD9A	1	RPL22	RPL22	1
SNPH	1	ZFC3H1	ZFC3H1	#N/A
IFT57	1	GUCY1A1	#N/A	1
MRPL35	1	SH3KBP1	SH3KBP1	#N/A
MIA3	1	NMBR	#N/A	#N/A
BHLHB2	1	LOC100132813	#N/A	1
SLC19A2	1	ASCC3	ASCC3	1
GBA	1	RFC5	RFC5	1
AVL9	1	TRIP12	TRIP12	1
GPR124	1	SLC8A1	SLC8A1	1
SLC2A13	1	HFE	HFE	1
CDC27	1	SPRED2	SPRED2	1
TNFAIP8L3	1	RIMBP2	RIMBP2	#N/A
DCAF4	1	TSBP1	#N/A	1
DHDDS	1	PDCD6IP	PDCD6IP	1
XKR8	1	GIN1	GIN1	1
FRS2	1	KRTAP9-9	KRTAP9-9	1
FUCA1	1	ZNF791	ZNF791	1
ANKRD13B	1	ZNF780B	ZNF780B	1
SLC46A3	1	NOX4	NOX4	1
BTBD9	1	RC3H1	RC3H1	1
BPTF	1	METTL4	METTL4	1
MMP16	1	TMEM87A	TMEM87A	1
DENR	1	DIMT1	DIMT1	1
CMPK	1	SLC4A1AP	SLC4A1AP	1
ARF3	1	OXR1	OXR1	1
C13orf1	1	FAT1	FAT1	1
DLST	1	FAM110B	FAM110B	1
FEZ2	1	IL5RA	IL5RA	1
RAP2C	1	TTC33	TTC33	1
POMT2	1	GALM	GALM	1
IFNLR1	1	RAPGEF2	RAPGEF2	1
LRRC3	1	RAD51B	RAD51B	1
ABHD2	1	PRKD1	PRKD1	1
TASP1	1	PHF14	PHF14	1
C1orf173	1	MEGF9	MEGF9	1
WNT4	1	KLF3	KLF3	1
RIC8B	1	IL21	IL21	1
RAPGEF2	1	UBXN8	UBXN8	1
RIC8A	1	TNKS	TNKS	1
ROCK1	1	STRN	STRN	#N/A
PPP2R1A	1	CALHM5	#N/A	1
WDR7	1	ZNF143	ZNF143	1
ARL10	1	ATF7IP	ATF7IP	#N/A
MBD4	1	CIAO2A	#N/A	1
NPC2	1	LARP1	LARP1	1
ZC3H12B	1	SEMA6A	SEMA6A	1
CREG2	1	BST1	BST1	#N/A
RGMA	1	PLPBP	#N/A	1
PURG	1	FAM13A	FAM13A	1
PPP1R12B	1	SCN9A	SCN9A	1
MTAP	1	GALNT3	GALNT3	1
UBTD1	1	TMED5	TMED5	#N/A
CAMK2G	1	GPATCH2L	#N/A	1
BACH2	1	MPL	MPL	1
PPM1A	1	CASP7	CASP7	1
SLC36A1	1	GPATCH2	GPATCH2	1
UBL4B	1	CP	CP	1
AMPD3	1	F5	F5	1
PDPR	1	DRAM2	DRAM2	1
FAM58A	1	FZD4	FZD4	1
HGSNAT	1	PGM2	PGM2	1
DHTKD1	1	C4orf33	C4orf33	1
TR2IT1	1	DGKE	DGKE	1
DNASE1L1	1	ZNF527	ZNF527	1
SLC25A42	1	FER	FER	1
ALKBH3	1	TMCC3	TMCC3	#N/A
TOMM20	1	PNMA8A	#N/A	1
VTI1A	1	DDHD2	DDHD2	1
ATP2B4	1	FAM111A	FAM111A	1
DUOX2	1	TMPRSS2	TMPRSS2	1
RYBP	1	TSPAN6	TSPAN6	#N/A
C9orf69	1	POMGNT2	#N/A	1
RABL3	1	EFHC2	EFHC2	1
SLC22A13	1	EREG	EREG	1
FAM101B	1	GABRG1	GABRG1	1
C4orf19	1	KLF6	KLF6	1
ERMP1	1	PKIA	PKIA	1
PHF15	1	DDHD1	DDHD1	1
CBX2	1	MERTK	MERTK	1
AGPAT5	1	GFPT1	GFPT1	#N/A
NUDCD3	1	SHTN1	#N/A	1
DZIP3	1	RNF7	RNF7	1
CYFIP1	1	EXOC6	EXOC6	1
ARHGAP10	1	CMTM6	CMTM6	1
SFRS12	1	NUDCD1	NUDCD1	1
FAM127C	1	FREM2	FREM2	1
CLSTN1	1	ST6GAL1	ST6GAL1	1
CD163	1	SLC16A7	SLC16A7	1
CCDC25	1	DMXL1	DMXL1	1
SERPINB9	1	SLC1A1	SLC1A1	1
EML5	1	SCARB2	SCARB2	1
FOSL2	1	RRM2B	RRM2B	1
SSRP1	1	NOS2	NOS2	1
UBE3C	1	NEK7	NEK7	1
ITSN1	1	GJC1	GJC1	1
C17orf81	1	SLC22A10	SLC22A10	1
NFATC3	1	ALG9	ALG9	1
FAT3	1	SLC25A17	SLC25A17	1
TMEM45B	1	CLINT1	CLINT1	1
AMIGO3	1	DENND4C	DENND4C	1
THSD4	1	SSBP2	SSBP2	#N/A
ACACB	1	MICU2	#N/A	1
C8orf58	1	TM9SF2	TM9SF2	1
CYB561A3	1	CCPG1	CCPG1	1
SLC18A1	1	DMXL2	DMXL2	#N/A
GCC2	1	SPICE1	#N/A	1
KIF21B	1	SEC14L1	SEC14L1	1
TRIM44	1	BMPER	BMPER	1
LRRK1	1	RAP2B	RAP2B	1
EFNB1	1	PLSCR1	PLSCR1	1
SLC1A2	1	FAM155B	FAM155B	1
DUSP2	1	DUSP18	DUSP18	1
PDCD1	1	MXD1	MXD1	1
LTBP1	1	DSE	DSE	1
TMEM87A	1	TRIM67	TRIM67	1
ADRB2	1	UBASH3B	UBASH3B	1
SUV420H2	1	RAB22A	RAB22A	1
FNIP1	1	EXPH5	EXPH5	1
USH2A	1	GPR15	GPR15	1
SEMA6A	1	KALRN	KALRN	1
C1orf107	1	NAF1	NAF1	#N/A
GNA12	1	CCN4	#N/A	#N/A
SYNGR3	1	KCNE5	#N/A	1
AKT2	1	WSCD2	WSCD2	1
SNX11	1	LIN7C	LIN7C	1
TXNDC17	1	TSPAN12	TSPAN12	1
C6orf167	1	ST6GALNAC3	ST6GALNAC3	1
SUZ12	1	FMN1	FMN1	#N/A
PSKH1	1	CDKN1A	#N/A	#N/A
ARL5B	1	TENM1	#N/A	1
ANKRD12	1	LRRC58	LRRC58	1
DGCR14	1	XKR4	XKR4	1
CKAP5	1	GRIA2	GRIA2	1
ERLIN2	1	ADAR	ADAR	1
C12orf51	1	STK17B	STK17B	1
KIAA1853	1	ATP11A	ATP11A	1
GNG4	1	ST8SIA4	ST8SIA4	1
ITGA10	1	OXNAD1	OXNAD1	1
HOXD1	1	NCAM2	NCAM2	1
LRRTM2	1	LRRIQ4	LRRIQ4	1
TAF7	1	UFM1	UFM1	1
GNL3L	1	PACSIN2	PACSIN2	1
DOK4	1	DCTN4	DCTN4	1
ACTR1A	1	C12orf66	C12orf66	#N/A
ZNF831	1	MECOM	#N/A	1
TM4SF1	1	AICDA	AICDA	1
MOK	1	ABI3BP	ABI3BP	1
ITIH1	1	DAB2	DAB2	1
AGPAT3	1	HMGCL	HMGCL	#N/A
CHRNB2	1	DTD2	#N/A	1
FNDC8	1	ERMN	ERMN	1
CTSO	1	BLMH	BLMH	#N/A
FOXO1	1	SMIM10L1	#N/A	1
PIGA	1	NOC3L	NOC3L	1
PAX2	1	NID1	NID1	1
AMT	1	MMP24	MMP24	1
MAP2K3	1	GALNT1	GALNT1	1
FDFT1	1	BLOC1S4	BLOC1S4	1
LCORL	1	B3GALNT2	B3GALNT2	1
HDGF	1	C2CD2	C2CD2	1
FZD4	1	RDH11	RDH11	1
C9orf5	1	PARP8	PARP8	1
ARAP2	1	FCRL1	FCRL1	1
LMAN2L	1	DHTKD1	DHTKD1	1
FOXK1	1	POLK	POLK	1
UBL3	1	TMEM64	TMEM64	#N/A
C9orf66	1	GCN1	#N/A	1
HAS3	1	FAM129A	FAM129A	1
IRF2BP1	1	MYO16	MYO16	1
C15orf57	1	DCP2	DCP2	1
KIAA1305	1	TCF7L1	TCF7L1	1
SNX1	1	GJA1	GJA1	1
ZNF697	1	GAP43	GAP43	1
KIAA2022	1	RAB11FIP4	RAB11FIP4	1
GARNL1	1	PHTF2	PHTF2	1
GDPD2	1	NSUN4	NSUN4	1
MADD	1	LYSMD3	LYSMD3	1
GATA4	1	ZNF829	ZNF829	1
GFPT1	1	ZNF831	ZNF831	1
PHLPP2	1	TIMM9	TIMM9	1
TNFSF9	1	ABL1	ABL1	1
MGA	1	ITCH	ITCH	1
DHX33	1	UGT2B10	UGT2B10	1
RCL1	1	ZC4H2	ZC4H2	1
ANK2	1	PDHA1	PDHA1	1
ADAR	1	CD96	CD96	1
TFAP2A	1	ANKFY1	ANKFY1	1
HNRNPA1	1	DNM3	DNM3	1
KCNC4	1	AIFM1	AIFM1	1
TBC1D2B	1	DPYSL5	DPYSL5	1
RAB11FIP1	1	ILF2	ILF2	1
MDGA1	1	CUL3	CUL3	#N/A
KCTD12	1	RAB29	#N/A	1
C18orf1	1	IFNA7	IFNA7	1
CALML4	1	IL20RA	IL20RA	1
TRIM36	1	SLC38A1	SLC38A1	1
BLMH	1	NRBF2	NRBF2	1
NOD1	1	EPB41L2	EPB41L2	1
GLRX	1	DHX8	DHX8	1
TRIM37	1	RBKS	RBKS	1
PPP1R14C	1	PDGFD	PDGFD	1
PTDSS1	1	ARPP21	ARPP21	1
SLC4A8	1	USP6NL	USP6NL	1
HOXA7	1	C6orf64	C6orf64	1
DEPDC5	1	MAP3K7IP3	MAP3K7IP3	1
ASPH	1	HEXA	HEXA	1
GAS2L1	1	POMZP3	POMZP3	1
RAB6B	1	DMRT2	DMRT2	1
SLC7A6	1	GPRASP1	GPRASP1	1
FKRP	1	ENPP4	ENPP4	1
WAPAL	1	ARCN1	ARCN1	1
FUT2	1	GPR88	GPR88	1
TFAP4	1	IHPK1	IHPK1	1
FLYWCH1	1	NUP35	NUP35	1
SYT6	1	ECHDC1	ECHDC1	1
ZDHHC22	1	KSR1	KSR1	1
MED15	1	IHPK3	IHPK3	1
TXNIP	1	FOXP2	FOXP2	1
COG3	1	CGNL1	CGNL1	1
MMP24	1	TAF7L	TAF7L	1
CCDC52	1	CLIP4	CLIP4	1
GPC3	1	ARHGEF9	ARHGEF9	1
SNURF	1	PSCA	PSCA	1
UNC13A	1	C9orf61	C9orf61	1
CXorf40A	1	C17orf63	C17orf63	1
ENC1	1	USP6	USP6	1
YARS2	1	DUSP28	DUSP28	1
KCNAB1	1	ATPAF1	ATPAF1	1
PACS2	1	RD3	RD3	1
SKIP	1	GPX1	GPX1	1
FAM164A	1	DUSP10	DUSP10	1
CLCN6	1	SOS1	SOS1	1
NARS	1	DCC	DCC	1
CHMP3	1	FAM120AOS	FAM120AOS	1
IL1F5	1	SURF4	SURF4	1
SNX9	1	ZNF343	ZNF343	1
RGS22	1	LOC541469	LOC541469	1
RAPGEFL1	1	CRISPLD2	CRISPLD2	1
ARHGAP19	1	C19orf36	C19orf36	1
BSPRY	1	C14orf150	C14orf150	1
PTCHD2	1	C14orf83	C14orf83	1
DPH2	1	PRKCZ	PRKCZ	1
TRIM35	1	STX3	STX3	1
ITM2C	1	ZNF589	ZNF589	1
AGO1	1	C17orf62	C17orf62	1
C16orf57	1	TIFAB	TIFAB	1
WNT2B	1	ITGB5	ITGB5	1
MAF	1	MYOM3	MYOM3	1
APPBP2	1	FNBP1L	FNBP1L	1
PRKD3	1	C9orf82	C9orf82	1
DLL4	1	C10orf72	C10orf72	1
CLU	1	FBXO44	FBXO44	1
FBXL18	1	TSGA13	TSGA13	1
MLH3	1	PKNOX1	PKNOX1	1
EXT2	1	TRIP10	TRIP10	1
HOXC11	1	TP53TG3C	TP53TG3C	1
N6AMT1	1	VAMP7	VAMP7	1
PA2G4	1	SLC16A1	SLC16A1	1
SLC25A38	1	ZNF207	ZNF207	1
FXC1	1	MANBAL	MANBAL	1
PCM1	1	FKBP5	FKBP5	1
SIK2	1	B3GAT1	B3GAT1	1
PLXNB1	1	SLC6A14	SLC6A14	1
ZNF81	1	IKZF4	IKZF4	1
SERAC1	1	KIAA0513	KIAA0513	1
RGS9BP	1	SEC31B	SEC31B	1
DCAF10	1	ADD1	ADD1	1
ATP6V1C1	1	NDST3	NDST3	1
SUPT16H	1	KIAA0859	KIAA0859	1
HR	1	C10orf4	C10orf4	1
C16orf58	1	DGCR8	DGCR8	1
CUL3	1	CBARA1	CBARA1	1
ATP7B	1	ANO6	ANO6	1
C20orf11	1	TMED9	TMED9	1
BTBD3	1	ARHGAP24	ARHGAP24	1
NOL3	1	ST3GAL3	ST3GAL3	1
SLC35B2	1	SLC5A3	SLC5A3	1
ZNF215	1	N4BP3	N4BP3	1
PLXNA4	1	MAPT	MAPT	1
LARP1B	1	NKX2-1	NKX2-1	1
NMT1	1	MAX	MAX	1
GJA3	1	RHOA	RHOA	1
CDCA7L	1	ZNF434	ZNF434	1
TRIM6	1	B3GALT6	B3GALT6	1
WDTC1	1	RPS9	RPS9	1
EIF2B5	1	HIC2	HIC2	1
MGC42105	1	SPIN1	SPIN1	1
MOV10	1	CERS3	CERS3	1
SEC14L4	1	LIMS3	LIMS3	1
HADH	1	RAI14	RAI14	1
TSPAN3	1	SGCD	SGCD	1
RANBP10	1	DDAH1	DDAH1	1
ELF4	1	TADA3	TADA3	1
PNPO	1	SRP14	SRP14	1
KIAA0319L	1	KAT6A	KAT6A	1
SRPRB	1	C5orf33	C5orf33	1
PPP1R13B	1	LOC153364	LOC153364	1
MAMLD1	1	PREPL	PREPL	1
SGK3	1	PIP5K1B	PIP5K1B	1
C15orf41	1	FIGN	FIGN	1
RDH13	1	PLCXD2	PLCXD2	1
DNAJA4	1	TNFAIP8L1	TNFAIP8L1	1
ADAMTS1	1	TM2D2	TM2D2	1
CCR9	1	CACNB2	CACNB2	1
MLLT6	1	OPTN	OPTN	1
BRP44L	1	ATXN7	ATXN7	1
BSND	1	CARHSP1	CARHSP1	1
GARNL4	1	TMED7	TMED7	1
CLEC2D	1	MTCH2	MTCH2	1
WBSCR17	1	DIABLO	DIABLO	1
WASF2	1	MEIS2	MEIS2	1
USP48	1	SAR1A	SAR1A	1
CREB5	1	HOXB3	HOXB3	1
INPP1	1	ZNF707	ZNF707	1
STXBP1	1	GPBP1	GPBP1	1
FLJ14154	1	TMEM200A	TMEM200A	1
ENTPD7	1	ZNF331	ZNF331	1
PROK2	1	DEFB132	DEFB132	1
GATAD2A	1	TRIM32	TRIM32	1
SLC24A3	1	ZZZ3	ZZZ3	1
HOXB7	1	FGF1	FGF1	1
FLJ14213	1	POMGNT1	POMGNT1	1
G2E3	1	GIGYF2	GIGYF2	1
GTPBP1	1	CDH18	CDH18	1
CCSP1	1	BDP1	BDP1	1
MECR	1	PXK	PXK	1
FLNB	1	SNX10	SNX10	1
KIAA1012	1	TBL2	TBL2	1
HTR2C	1	LEF1	LEF1	1
SMYD5	1	AMD1	AMD1	1
CCDC81	1	BRSK2	BRSK2	1
USP22	1	TBX3	TBX3	1
NEDD4L	1	C9orf164	C9orf164	1
PHF21A	1	FXYD6	FXYD6	1
KLHL3	1	SLC35B4	SLC35B4	1
RRP1B	1	LRRIQ3	LRRIQ3	1
TCFL5	1	C8orf83	C8orf83	1
TRIM59	1	RAD52	RAD52	1
LDOC1L	1	TACC2	TACC2	1
ZBTB24	1	ABLIM1	ABLIM1	1
PPRC1	1	CITED2	CITED2	1
PCDH10	1	MARCKS	MARCKS	1
LRRC27	1	SCHIP1	SCHIP1	1
CGGBP1	1	TPR	TPR	1
RAD50	1	RAN	RAN	1
ZNF623	1	LCE1E	LCE1E	1
UBE2H	1	AZIN1	AZIN1	1
CAMSAP1L1	1	GNG2	GNG2	1
NBEA	1	TAGLN2	TAGLN2	1
ALS2CL	1	CC2D2B	CC2D2B	1
BPIFA1	1	SARS2	SARS2	1
NFKB1	1	IL24	IL24	1
TTC33	1	NCALD	NCALD	1
XPR1	1	SFRS2B	SFRS2B	1
FBXO17	1	KLHDC8A	KLHDC8A	1
CCDC88C	1	MAML3	MAML3	1
PHLDA3	1	CD93	CD93	1
PGLS	1	MSRB3	MSRB3	1
CDX2	1	MTFR1	MTFR1	1
DUSP13	1	TRIM7	TRIM7	1
ARPP19	1	CHST10	CHST10	1
PHF5A	1	EVI1	EVI1	1
IL20	1	BMPR1B	BMPR1B	1
GABRP	1	CCM2	CCM2	1
ZNF436	1	SLC39A14	SLC39A14	1
C1orf103	1	ANGPT2	ANGPT2	1
TBX2	1	MXRA8	MXRA8	1
ANKRD17	1	TBC1D5	TBC1D5	1
PPFIA3	1	RNF166	RNF166	1
NUDT11	1	RPS18	RPS18	1
TLK2	1	CLDN18	CLDN18	1
EPB49	1	PPP1R3B	PPP1R3B	1
MTHFR	1	CPA6	CPA6	1
TMEM79	1	KRTAP1-5	KRTAP1-5	1
TRMT2A	1	CEACAM19	CEACAM19	1
POLE4	1	SOX7	SOX7	1
ARHGAP26	1	SIKE	SIKE	1
CTDSPL	1	C1QTNF1	C1QTNF1	1
SPATA21	1	GPR21	GPR21	1
ZNF71	1	GHITM	GHITM	1
ACVR2B	1	SLC45A4	SLC45A4	1
BCAP31	1	NEFH	NEFH	1
C2orf42	1	C2orf34	C2orf34	1
GABRA1	1	TP53TG3D	TP53TG3D	1
C19orf56	1	RAB39B	RAB39B	1
HAPLN4	1	UTP14C	UTP14C	1
CCDC80	1	KIAA1217	KIAA1217	1
NFASC	1	ETS1	ETS1	1
SLC38A4	1	ZDHHC11B	ZDHHC11B	1
SFRS1	1	TST	TST	1
B3GALNT1	1	COL23A1	COL23A1	1
[truncated: 12,400 more rows]

## Sheet: Vlookup_miRmap
miRmap		MasterGeneList		miRmap
DOT1L	1	PAPPA	PAPPA	1
KIAA1967	1	FASN	FASN	1
IBA57	1	UNC80	UNC80	1
DGCR2	1	FGF2	FGF2	1
STK35	1	TNRC6B	TNRC6B	1
C1orf95	1	PTPN4	PTPN4	1
SPECC1L	1	PHF19	PHF19	1
TSPAN14	1	DESI1	DESI1	1
RAB11FIP4	1	UBE2Q1	UBE2Q1	1
MDM4	1	LSM11	LSM11	#N/A
FAM46C	1	NECTIN1	#N/A	#N/A
PGPEP1	1	GAREM1	#N/A	#N/A
LMX1B	1	ANKUB1	#N/A	1
CALN1	1	FBXO21	FBXO21	1
ISM2	1	CCNE1	CCNE1	1
CAMK1D	1	ATG14	ATG14	1
RNF40	1	KIF1B	KIF1B	1
TOLLIP	1	LUZP1	LUZP1	1
TMEM105	1	SLC13A3	SLC13A3	1
SOX11	1	ARIH1	ARIH1	1
CYS1	1	MGAT4A	MGAT4A	1
ZMIZ1	1	EPHB2	EPHB2	1
GGA2	1	BTRC	BTRC	1
SESN2	1	SPRYD3	SPRYD3	1
NTSR1	1	ARL2	ARL2	#N/A
TBL3	1	CASK	#N/A	1
TMUB1	1	NUP50	NUP50	1
KLHL21	1	DCLK1	DCLK1	#N/A
GMPPB	1	CYB561A3	#N/A	1
PPARD	1	ZBTB46	ZBTB46	1
FAM172A	1	FGF7	FGF7	1
SDK2	1	RECK	RECK	1
RBM33	1	PLAG1	PLAG1	1
FIBCD1	1	AXIN2	AXIN2	1
MICALL1	1	GPR63	GPR63	#N/A
NPRL3	1	SYNJ1	#N/A	1
CBL	1	ABL2	ABL2	1
NTNG2	1	SCN8A	SCN8A	#N/A
DTX2	1	CACNA1E	#N/A	1
PKD1	1	PISD	PISD	#N/A
NPTXR	1	KCNJ2	#N/A	1
NEK8	1	C2orf42	C2orf42	1
MARK2	1	UBE2V1	UBE2V1	1
KIAA0930	1	SPRED1	SPRED1	1
SEMA3G	1	SREK1	SREK1	1
FAM22D	1	TBL1XR1	TBL1XR1	1
RNF157	1	MTMR3	MTMR3	1
BTBD7	1	TLK1	TLK1	1
HIC1	1	SLC11A2	SLC11A2	1
ABLIM1	1	MOB3B	MOB3B	1
PPP1R3B	1	ZBTB44	ZBTB44	1
C1orf233	1	ANO3	ANO3	1
BSG	1	SLC9A6	SLC9A6	1
HCFC1	1	APLN	APLN	1
TSPYL5	1	AKT3	AKT3	1
AP000350.4	1	IPO7	IPO7	1
TIMM50	1	RASGEF1B	RASGEF1B	1
FOXL2	1	ATG9A	ATG9A	1
ZNF319	1	CPEB2	CPEB2	1
ARHGAP39	1	AHCYL2	AHCYL2	1
SIRPA	1	MYB	MYB	1
KLHDC3	1	CCND2	CCND2	1
DSTYK	1	KIF5C	KIF5C	1
SARM1	1	UBN2	UBN2	1
CCL22	1	UBE4B	UBE4B	1
MAF1	1	ARL3	ARL3	1
MYO1E	1	MAMSTR	MAMSTR	1
SRGAP3	1	RNF144B	RNF144B	1
COL1A1	1	CDCA4	CDCA4	1
SLMO1	1	KDSR	KDSR	1
BRPF3	1	KIF23	KIF23	1
DNAJB2	1	TFAP2A	TFAP2A	#N/A
LMX1A	1	PPM1E	#N/A	1
HNRNPUL2	1	SHOC2	SHOC2	1
SOX4	1	HTR2A	HTR2A	1
CORO6	1	LURAP1L	LURAP1L	1
FAM107B	1	DMPK	DMPK	1
APBA1	1	RAB11FIP2	RAB11FIP2	1
HMX3	1	TMEM100	TMEM100	1
CNTN2	1	RASSF8	RASSF8	1
WWC2	1	FBXW7	FBXW7	1
MYL3	1	DNAJB4	DNAJB4	1
YKT6	1	GRM7	GRM7	1
LGALS9C	1	WEE1	WEE1	1
SERINC2	1	STOX2	STOX2	1
ZNF417	1	CYP26B1	CYP26B1	1
NGB	1	N4BP1	N4BP1	#N/A
CAMKK1	1	PLPP1	#N/A	1
FAM163A	1	ZNF691	ZNF691	1
HOXD9	1	ZCCHC3	ZCCHC3	#N/A
GPR114	1	ARMH4	#N/A	1
GPD1	1	SALL4	SALL4	1
IER2	1	TBPL1	TBPL1	#N/A
GALNT9	1	CFAP45	#N/A	1
LRRC8A	1	CNOT6L	CNOT6L	#N/A
ONECUT3	1	SEMA6D	#N/A	1
CHST11	1	RFX3	RFX3	#N/A
PPM1H	1	PCMT1	#N/A	1
EDC3	1	EDA	EDA	1
ARIH2	1	SEC24A	SEC24A	#N/A
NMT2	1	KLHL2	#N/A	1
CDCA8	1	PAFAH1B1	PAFAH1B1	1
EVC	1	PTPN3	PTPN3	1
FUT1	1	CASR	CASR	1
PAX6	1	MYLK	MYLK	1
FAM109A	1	CCDC6	CCDC6	1
DOK6	1	NAPG	NAPG	1
RHOT2	1	ZNF367	ZNF367	1
TNFRSF10B	1	ZMAT3	ZMAT3	#N/A
ZZEF1	1	STXBP5	#N/A	1
AC127496.1	1	UBFD1	UBFD1	1
PGAP3	1	CHAC1	CHAC1	1
GRM4	1	HIPK2	HIPK2	1
ZC3H12B	1	UBE4A	UBE4A	1
TMEM222	1	CEP55	CEP55	1
JOSD2	1	MKX	MKX	1
AC005754.1	1	CBX2	CBX2	#N/A
DMRTA2	1	TNFSF13B	#N/A	1
BMF	1	IPPK	IPPK	#N/A
XPNPEP2	1	VEGFA	#N/A	1
PRODH	1	SLC25A37	SLC25A37	1
FAM167A	1	ZBTB34	ZBTB34	1
RNF166	1	KIF5B	KIF5B	1
SPEF1	1	SETD3	SETD3	1
STK32C	1	PAFAH1B2	PAFAH1B2	1
OSGIN1	1	MAP2K1	MAP2K1	1
LRRC61	1	SMURF1	SMURF1	1
CDH1	1	GABARAPL1	GABARAPL1	1
RBM23	1	USP25	USP25	1
AC114772.1	1	STXBP3	STXBP3	1
ZNF395	1	FGFR1	FGFR1	1
TTBK1	1	MYBL1	MYBL1	#N/A
AL138968.1	1	GPATCH8	#N/A	1
DTX4	1	CBX4	CBX4	#N/A
CCNO	1	JPH3	#N/A	1
STRN4	1	USP42	USP42	1
PTPN11	1	STRADB	STRADB	1
APC2	1	RNF217	RNF217	1
GNG7	1	TRANK1	TRANK1	#N/A
HYOU1	1	LRRN3	#N/A	1
TAX1BP3	1	ZFHX4	ZFHX4	1
SREBF2	1	ZNF622	ZNF622	1
EFNB1	1	PTPRR	PTPRR	1
TBC1D9B	1	ATXN2	ATXN2	#N/A
UBR2	1	OOEP	#N/A	1
SPTAN1	1	INSR	INSR	#N/A
CCS	1	P3H2	#N/A	1
GRM2	1	ZBTB39	ZBTB39	#N/A
ASL	1	SRPRA	#N/A	1
TTBK2	1	PLXNA4	PLXNA4	1
SEMA6B	1	WNK3	WNK3	1
ARPP19	1	PPP1R11	PPP1R11	1
FAM123C	1	LATS1	LATS1	1
DNAL4	1	DDX3X	DDX3X	1
PAX9	1	LRIG2	LRIG2	1
RP11-422N16.3	1	ARHGDIA	ARHGDIA	#N/A
CTNS	1	PPP2R1B	#N/A	#N/A
DOCK3	1	DCP1A	#N/A	1
RGS11	1	CHEK1	CHEK1	1
SNX33	1	OMG	OMG	1
ZC3HAV1L	1	GALNT13	GALNT13	1
TXLNA	1	ACTR2	ACTR2	1
SENP1	1	GHR	GHR	1
MBLAC1	1	BTAF1	BTAF1	1
TMEM62	1	AVL9	AVL9	#N/A
CDK19	1	FBXL20	#N/A	1
TREML2	1	DIXDC1	DIXDC1	1
MAP4K2	1	CCND1	CCND1	1
OAF	1	SEPTIN2	SEPTIN2	1
SP6	1	MFN2	MFN2	1
BBS1	1	E2F3	E2F3	1
ISOC2	1	WNT3A	WNT3A	1
KRTAP12-1	1	CHD2	CHD2	1
GPR68	1	ZNRF2	ZNRF2	1
BGLAP	1	SOCS6	SOCS6	#N/A
TBC1D14	1	HSPA4L	#N/A	1
VCPIP1	1	SEL1L3	SEL1L3	1
PSMG3	1	FOXK1	FOXK1	1
NHLH1	1	SYT3	SYT3	1
CDH23	1	HSPG2	HSPG2	1
TBC1D22B	1	CD2AP	CD2AP	1
FAM78B	1	SUCO	SUCO	1
SFTPC	1	MYO5A	MYO5A	1
HABP2	1	GATAD2A	GATAD2A	1
TBL1X	1	AMOTL1	AMOTL1	1
SLC7A14	1	KANK1	KANK1	#N/A
C12orf36	1	RBPJ	#N/A	1
FBXL8	1	SYDE2	SYDE2	1
PDPR	1	TMEM245	TMEM245	1
EMC1	1	RPS6KA3	RPS6KA3	1
ZNF503	1	PLXNC1	PLXNC1	1
MOGAT3	1	VPS33B	VPS33B	#N/A
NUDT1	1	KIF21A	#N/A	1
NUP210	1	ZMYM2	ZMYM2	1
SPATA18	1	SUMO3	SUMO3	1
HAUS4	1	CACUL1	CACUL1	1
TRPM5	1	PIAS2	PIAS2	1
ACSF3	1	ACVR2A	ACVR2A	1
RPUSD4	1	TBP	TBP	1
AFF2	1	STK33	STK33	1
DDX19A	1	SLIT2	SLIT2	1
CANT1	1	XPO7	XPO7	1
XXYLT1	1	SMAD7	SMAD7	1
KIF9	1	YTHDC1	YTHDC1	1
GPR55	1	SLC12A2	SLC12A2	1
TMCC3	1	POU2F1	POU2F1	#N/A
BRI3BP	1	COP1	#N/A	1
RP11-1118M6.1	1	ADAMTS3	ADAMTS3	#N/A
RABIF	1	AGO4	#N/A	#N/A
SLC24A3	1	KCNK10	#N/A	1
RALBP1	1	ASH1L	ASH1L	1
RRAGD	1	RAD23B	RAD23B	1
MFAP4	1	SIRT4	SIRT4	1
SOD3	1	TMEM178B	TMEM178B	1
AQP5	1	RNF10	RNF10	1
BNIP2	1	IFT74	IFT74	1
SV2A	1	PTH	PTH	1
RNF208	1	G2E3	G2E3	1
WASH4P	1	ATXN7L2	ATXN7L2	1
ZNF286A	1	LITAF	LITAF	1
RMND5A	1	KRTAP11-1	KRTAP11-1	#N/A
SLC2A10	1	TRABD2B	#N/A	1
TRAPPC6A	1	ZNF449	ZNF449	#N/A
PTPRG	1	RETREG2	#N/A	1
NECAB3	1	DLL1	DLL1	1
USB1	1	NHLRC2	NHLRC2	1
ZC3H6	1	SLC20A2	SLC20A2	1
RAB6B	1	NAA25	NAA25	1
KIAA1244	1	LAMP3	LAMP3	1
MRPS16	1	TMEM183A	TMEM183A	1
DUS2L	1	CDC25A	CDC25A	1
KRTAP4-4	1	MEOX2	MEOX2	1
FRMD4A	1	CPEB3	CPEB3	1
PLEKHG1	1	MEX3C	MEX3C	1
PLEKHG3	1	PCDH17	PCDH17	1
LIPH	1	ATXN7L1	ATXN7L1	1
GABRB2	1	SIK1	SIK1	1
PSAP	1	SALL1	SALL1	1
C20orf43	1	CC2D1B	CC2D1B	1
RHPN1	1	TMCC1	TMCC1	1
CIB2	1	ZNRF3	ZNRF3	1
MTL5	1	CLOCK	CLOCK	1
TLR5	1	KRTAP4-6	KRTAP4-6	1
SNX12	1	CDC42SE2	CDC42SE2	1
KCNK2	1	ZFHX3	ZFHX3	#N/A
INO80D	1	PPM1A	#N/A	1
SDHAF2	1	CCNT1	CCNT1	#N/A
FKBP10	1	NOS1	#N/A	1
LDHD	1	LRRK1	LRRK1	#N/A
TKT	1	RPS6KA6	#N/A	1
GINS4	1	TLL1	TLL1	1
AP003774.4	1	EZH1	EZH1	#N/A
CDC40	1	SPTLC1	#N/A	#N/A
HTRA2	1	AMER1	#N/A	#N/A
CLEC18B	1	LARGE2	#N/A	1
COQ5	1	RARB	RARB	1
TCTE1	1	ZC3H13	ZC3H13	1
POLQ	1	CSDE1	CSDE1	1
C3orf70	1	WIPI2	WIPI2	1
MYOCD	1	TFCP2L1	TFCP2L1	1
KLHL26	1	CDK5R1	CDK5R1	1
GOT1	1	CACNA2D1	CACNA2D1	1
WDR59	1	TGFBR3	TGFBR3	1
FAM207A	1	FAM133B	FAM133B	1
ZFAND5	1	UBQLNL	UBQLNL	1
PKN2	1	TRIM66	TRIM66	#N/A
SOWAHB	1	ELMSAN1	#N/A	1
GDPD2	1	AK4	AK4	1
OPALIN	1	ABHD2	ABHD2	1
RFTN1	1	C1orf21	C1orf21	1
PCDH19	1	NRN1	NRN1	#N/A
AP3M1	1	ADGRL1	#N/A	1
POFUT2	1	JARID2	JARID2	1
ASH1L	1	SYNRG	SYNRG	1
LTBP1	1	USP31	USP31	1
DDX51	1	CD47	CD47	1
FAM105A	1	SEMA3A	SEMA3A	1
NEURL4	1	LRIG1	LRIG1	1
THRB	1	TMC7	TMC7	#N/A
PRICKLE2	1	DENND1B	#N/A	1
CCDC86	1	RAB9B	RAB9B	1
CLEC4G	1	AMOT	AMOT	1
PNMA6C	1	FERMT2	FERMT2	#N/A
IRAK4	1	ILDR2	#N/A	1
DGKB	1	CSRNP1	CSRNP1	#N/A
PACRG	1	NR2C2	#N/A	1
NFX1	1	ELL	ELL	1
PSMF1	1	C12orf76	C12orf76	1
PDK2	1	BAG4	BAG4	1
LRBA	1	DYRK1B	DYRK1B	#N/A
REXO1L1	1	ZSCAN31	#N/A	1
SLC31A1	1	PDZD8	PDZD8	1
GYPE	1	ARFGAP2	ARFGAP2	1
ZKSCAN3	1	CDK17	CDK17	1
POLR2F	1	ROCK2	ROCK2	1
PLA2G2C	1	PNPLA6	PNPLA6	1
CEP63	1	MED26	MED26	1
PKHD1	1	ATXN1L	ATXN1L	1
O3FAR1	1	ISLR	ISLR	1
HBP1	1	PRDM4	PRDM4	#N/A
ASPRV1	1	SIK1B	#N/A	1
RPRD1A	1	SKI	SKI	1
PAQR9	1	MNT	MNT	1
TP63	1	GSTCD	GSTCD	1
PIM2	1	CBX6	CBX6	1
STAT5A	1	PAG1	PAG1	1
ATXN3	1	TAB3	TAB3	1
NOXRED1	1	PARVA	PARVA	1
PRSS27	1	MKNK1	MKNK1	1
FAM120AOS	1	CMPK1	CMPK1	1
VAT1	1	COL12A1	COL12A1	1
ITGB7	1	SERBP1	SERBP1	#N/A
USP36	1	ETNK1	#N/A	1
EXOC1	1	ANKS1A	ANKS1A	1
RRH	1	BCL11B	BCL11B	1
SLC25A26	1	ARHGAP32	ARHGAP32	1
AL391421.1	1	TMEM189-UBE2V1	TMEM189-UBE2V1	1
RBKS	1	FAM91A1	FAM91A1	1
UHRF1BP1	1	SEMA5B	SEMA5B	1
SMAD9	1	SGK1	SGK1	1
TTPA	1	RS1	RS1	#N/A
NCR3LG1	1	PIP4P2	#N/A	1
ELOVL1	1	CHPT1	CHPT1	1
CTSS	1	PCDH9	PCDH9	1
TRAFD1	1	CLCN4	CLCN4	#N/A
SDHC	1	TCAIM	#N/A	1
PCDH1	1	EPHA7	EPHA7	#N/A
SLC5A5	1	TMEM268	#N/A	1
LPAR3	1	RASEF	RASEF	1
VWA5B1	1	RREB1	RREB1	1
ADAM17	1	CAPRIN1	CAPRIN1	1
IGDCC4	1	EGLN1	EGLN1	#N/A
NEUROG3	1	MAP3K13	#N/A	1
HK2	1	PRRC2C	PRRC2C	1
MLLT4	1	CEP85L	CEP85L	1
UBXN6	1	RBM6	RBM6	1
KIAA1462	1	EXOC3L2	EXOC3L2	1
CYSLTR1	1	CDC37L1	CDC37L1	1
FGD4	1	NRP2	NRP2	1
FAM134C	1	SCOC	SCOC	1
SPTLC3	1	HERC6	HERC6	1
SYT2	1	GNAT1	GNAT1	1
GAS2L1	1	DRD1	DRD1	1
ATP11C	1	CPD	CPD	1
PBLD	1	CXCR5	CXCR5	1
PRPF4B	1	PDIA6	PDIA6	1
IL6ST	1	RBBP6	RBBP6	1
GPR61	1	PIK3R1	PIK3R1	1
PHB	1	USP15	USP15	1
IQCK	1	ADRB2	ADRB2	1
DCTN5	1	WNT7A	WNT7A	#N/A
NIT1	1	HIGD1A	#N/A	1
KLHDC7A	1	QKI	QKI	1
PSME4	1	DMTF1	DMTF1	1
KLK2	1	LRP6	LRP6	#N/A
GABBR1	1	BZW1	#N/A	1
ERC2	1	FAM81A	FAM81A	#N/A
ARHGAP11A	1	SMIM13	#N/A	1
SMU1	1	GLS2	GLS2	1
RCAN2	1	MOB4	MOB4	#N/A
AMOTL2	1	KCNG4	#N/A	1
SGSM2	1	HMGA1	HMGA1	1
GM2A	1	MYO5B	MYO5B	1
SYK	1	SPTBN2	SPTBN2	#N/A
HSPA5	1	CLUH	#N/A	#N/A
LUM	1	SLC36A1	#N/A	#N/A
ARAP2	1	TENM2	#N/A	1
MPHOSPH6	1	PDE3B	PDE3B	1
VSX2	1	HTR4	HTR4	1
FAT2	1	ATXN7L3	ATXN7L3	1
COG8	1	IKBKB	IKBKB	1
ANO10	1	CHUK	CHUK	1
SPN	1	USP44	USP44	#N/A
SMG6	1	WWC1	#N/A	1
TRAM2	1	SIPA1L2	SIPA1L2	1
MAP1LC3C	1	MCU	MCU	1
MXD3	1	SSR1	SSR1	1
KCMF1	1	CUX1	CUX1	1
MS4A10	1	RUNDC3B	RUNDC3B	1
ST3GAL4	1	PEX13	PEX13	#N/A
SUSD1	1	UNC5D	#N/A	1
ERMP1	1	HEPHL1	HEPHL1	1
COG3	1	SLC4A4	SLC4A4	1
CACUL1	1	HECTD1	HECTD1	1
PAGE1	1	SNX16	SNX16	1
GTPBP4	1	VPS4A	VPS4A	1
C19orf44	1	IVNS1ABP	IVNS1ABP	1
SF3A2	1	MASP1	MASP1	1
FAM111A	1	NAV1	NAV1	1
CCNE2	1	RET	RET	#N/A
ENTPD5	1	MTFR1L	#N/A	1
GRIA1	1	SLC6A11	SLC6A11	1
TNRC6C	1	RELN	RELN	1
UBE2D4	1	DDX3Y	DDX3Y	#N/A
NPL	1	DEPDC4	#N/A	1
CCDC109B	1	ANXA11	ANXA11	1
FAM138A	1	RFK	RFK	1
MINA	1	KPNA3	KPNA3	1
TUBA3D	1	ST8SIA3	ST8SIA3	1
ANKRD17	1	TARBP2	TARBP2	1
ACACA	1	USP3	USP3	1
CTTNBP2NL	1	GALNT7	GALNT7	1
ZNF333	1	LGR5	LGR5	1
C1orf88	1	MYEF2	MYEF2	1
PRKAR2A	1	YRDC	YRDC	1
ABCF3	1	ARHGAP12	ARHGAP12	1
DTNA	1	SLC39A10	SLC39A10	1
DKK3	1	KIF3B	KIF3B	1
SLC26A2	1	SYPL1	SYPL1	1
AMOTL1	1	OGT	OGT	1
PARM1	1	UNC13A	UNC13A	1
LGI4	1	YWHAH	YWHAH	1
CYP2C9	1	SOBP	SOBP	1
APMAP	1	SLC35G1	SLC35G1	1
RTN4	1	GFAP	GFAP	#N/A
SULT4A1	1	PIP4P1	#N/A	1
STK16	1	SPAG7	SPAG7	1
TGFBR1	1	IARS	IARS	1
PRSS23	1	CDK8	CDK8	1
GBAS	1	CYP2S1	CYP2S1	1
TMED9	1	TUBA4A	TUBA4A	1
UBE2Z	1	RSPO3	RSPO3	1
KIAA1671	1	DPY19L4	DPY19L4	#N/A
ORMDL1	1	COPS7B	#N/A	1
HIBCH	1	NF1	NF1	1
MPZL1	1	KCNN4	KCNN4	1
POU6F1	1	SESN1	SESN1	#N/A
PHF20	1	SON	#N/A	1
C17orf67	1	NOB1	NOB1	1
CRYBA1	1	WBP11	WBP11	1
HAUS5	1	DENND2C	DENND2C	1
ARMC10	1	NUFIP2	NUFIP2	1
NID1	1	ARHGAP20	ARHGAP20	1
FAXC	1	RAB9A	RAB9A	1
MAP3K4	1	BTG2	BTG2	1
ANHX	1	RBM12	RBM12	#N/A
FBXW4	1	ZNHIT6	#N/A	1
SLC22A13	1	RICTOR	RICTOR	1
TBC1D23	1	CD80	CD80	1
CLDN6	1	PDK4	PDK4	1
KRT73	1	FAM110C	FAM110C	1
HAL	1	LRP2	LRP2	1
ASB5	1	ACOX1	ACOX1	1
N4BP2	1	GCC2	GCC2	1
HIP1	1	MAN2A2	MAN2A2	1
CST9	1	GPN1	GPN1	1
PRKD3	1	SSTR3	SSTR3	#N/A
DLG3	1	RUNX1T1	#N/A	1
SCD	1	TRAM1	TRAM1	1
NECAP1	1	SNRPB2	SNRPB2	1
PDLIM5	1	OTX1	OTX1	1
GLT25D2	1	PELI2	PELI2	1
TMEM52	1	TMEM199	TMEM199	1
DLEU2L	1	NFATC3	NFATC3	1
B3GALT6	1	MAP3K9	MAP3K9	1
UGGT1	1	ELAC1	ELAC1	1
NOMO3	1	ANKRD46	ANKRD46	1
FAIM2	1	MOV10	MOV10	1
SETD8	1	CAPZA2	CAPZA2	1
GPC1	1	CREBRF	CREBRF	1
IL20RA	1	ELMOD1	ELMOD1	1
DHX8	1	RBM24	RBM24	1
CD83	1	PLEKHA1	PLEKHA1	1
RIF1	1	ZC2HC1A	ZC2HC1A	1
ZKSCAN4	1	PTPRD	PTPRD	1
PI4K2B	1	NSG1	NSG1	1
RCL1	1	FLT3	FLT3	1
ADPRH	1	NCS1	NCS1	1
JAZF1	1	ACVR2B	ACVR2B	1
ANKRD12	1	SAV1	SAV1	1
ABCF2	1	GGA3	GGA3	#N/A
PCDHA8	1	RIMKLB	#N/A	1
HNRNPD	1	ZDHHC15	ZDHHC15	1
PCDHAC2	1	ZCCHC2	ZCCHC2	1
C1orf173	1	SEH1L	SEH1L	1
NFAT5	1	SNTB2	SNTB2	1
EFNA3	1	BCL2L2	BCL2L2	1
ATP11A	1	CCDC88C	CCDC88C	1
TMEM41A	1	RAB30	RAB30	1
SAMD4A	1	DENND4A	DENND4A	1
DCLK2	1	DYNC1LI2	DYNC1LI2	1
RNF152	1	ABCF3	ABCF3	1
FARSA	1	EXT2	EXT2	#N/A
HECW1	1	ZBTB20	#N/A	1
WHSC2	1	LAMC1	LAMC1	1
ECHDC3	1	ARMCX2	ARMCX2	1
HERPUD2	1	PPP6R3	PPP6R3	1
NF1	1	HELZ	HELZ	#N/A
CGN	1	NSMF	#N/A	1
FNDC3B	1	HMBOX1	HMBOX1	1
DNASE1L2	1	KCTD8	KCTD8	1
G3BP1	1	ZNF548	ZNF548	1
ANKRD13A	1	PPT2	PPT2	1
YWHAG	1	ATF6	ATF6	1
SRSF2	1	CARM1	CARM1	1
WBSCR17	1	IHH	IHH	1
ETV3	1	GOLGA1	GOLGA1	1
AL355390.1	1	TSC22D2	TSC22D2	#N/A
RINL	1	UTP25	#N/A	#N/A
PANX1	1	CLDN12	#N/A	#N/A
JPH1	1	AGO1	#N/A	1
SLC25A42	1	EYA1	EYA1	1
SALL2	1	ATXN7L3B	ATXN7L3B	#N/A
AC093802.1	1	EPC1	#N/A	1
LINC00636	1	CHIC1	CHIC1	1
DPT	1	SLC2A14	SLC2A14	1
CCDC80	1	AMMECR1	AMMECR1	1
NTMT1	1	LYPLA2	LYPLA2	1
UGT8	1	NRBP1	NRBP1	#N/A
CTNNBIP1	1	CMC4	#N/A	#N/A
BLOC1S6	1	AREL1	#N/A	1
EXOC4	1	HOXA10	HOXA10	1
CDT1	1	SOX6	SOX6	1
PRLR	1	LDLRAD2	LDLRAD2	1
USP19	1	VTI1B	VTI1B	1
AMIGO3	1	FAM122B	FAM122B	1
PARP14	1	CCDC83	CCDC83	1
PRKAG2	1	COBLL1	COBLL1	#N/A
HMOX2	1	SALL3	#N/A	#N/A
PIK3C3	1	LOC100130451	#N/A	1
LIX1L	1	FAM135A	FAM135A	1
CEP85	1	ADAMTS6	ADAMTS6	1
C16orf72	1	TMEM74B	TMEM74B	1
POU4F1	1	SYT4	SYT4	1
PTCH2	1	STXBP1	STXBP1	1
LCE6A	1	IGF1R	IGF1R	1
GGA3	1	PLRG1	PLRG1	1
TMEM45B	1	IGF2R	IGF2R	1
NWD1	1	ARPP19	ARPP19	#N/A
ELMOD1	1	MYRIP	#N/A	1
METTL13	1	ACSL4	ACSL4	1
COL9A2	1	CDC27	CDC27	1
ACAD9	1	UROS	UROS	1
NKAP	1	SLC2A3	SLC2A3	#N/A
GPR107	1	WNT4	#N/A	1
GPM6B	1	ZNF275	ZNF275	1
SYT6	1	RSBN1	RSBN1	1
C20orf96	1	BMPR1A	BMPR1A	1
TAF8	1	CDHR1	CDHR1	1
NRARP	1	IL7R	IL7R	1
GTDC1	1	FAM89A	FAM89A	1
APRT	1	RTN4	RTN4	1
MSR1	1	ST7L	ST7L	#N/A
GOT2	1	MAP7	#N/A	1
KCNA3	1	SMURF2	SMURF2	1
CLDN1	1	TGIF2	TGIF2	1
RGMB	1	RAD50	RAD50	1
ZBTB10	1	MBNL2	MBNL2	1
CLUAP1	1	FGF9	FGF9	1
EMB	1	CD3E	CD3E	1
FCRL5	1	MIB1	MIB1	1
POLI	1	C1QL3	C1QL3	1
SKOR1	1	DLEU7	DLEU7	1
DYNLL2	1	TMEM135	TMEM135	1
TNFRSF13B	1	ISM2	ISM2	1
MAP7D2	1	ATG13	ATG13	#N/A
RP11-363G10.2	1	RGMA	#N/A	1
ACSL5	1	EPB41L4B	EPB41L4B	1
PPP1R17	1	SH3GL2	SH3GL2	1
SLC25A12	1	ANLN	ANLN	1
B4GALNT3	1	SUZ12	SUZ12	1
SNX30	1	FNTA	FNTA	1
ATRNL1	1	G0S2	G0S2	1
ARHGAP42	1	HECTD4	HECTD4	1
CDH11	1	TMEM154	TMEM154	1
C1QL4	1	RIF1	RIF1	1
MRS2	1	SESTD1	SESTD1	#N/A
PPL	1	RORA	#N/A	1
SMARCD2	1	CCNJL	CCNJL	1
SPON2	1	SEMA3D	SEMA3D	1
ADSS	1	ELL2	ELL2	1
DNAJC9-AS1	1	PRKAR2A	PRKAR2A	1
ZNF500	1	MYT1L	MYT1L	1
C3orf72	1	KIF5A	KIF5A	1
CHD9	1	SAMD10	SAMD10	1
SDCBP2	1	POLR3F	POLR3F	1
PKNOX1	1	UBR3	UBR3	#N/A
CYBRD1	1	TTC14	#N/A	1
GOLGA6L9	1	BCL7A	BCL7A	1
FAM60A	1	SVIP	SVIP	#N/A
CAPN6	1	PRDM11	#N/A	1
LRRC8D	1	CNTNAP1	CNTNAP1	1
SREK1IP1	1	CPSF7	CPSF7	1
TMEM86B	1	PTCH1	PTCH1	1
NPR2	1	EML6	EML6	1
MAP2K3	1	PID1	PID1	1
FAM133A	1	DNAJA2	DNAJA2	1
TIMM22	1	SIAH1	SIAH1	1
BTBD3	1	LCOR	LCOR	1
EYA1	1	OTUD4	OTUD4	1
MMD	1	ENAH	ENAH	#N/A
GPATCH2	1	PHACTR2	#N/A	1
CST9L	1	SLC35B2	SLC35B2	1
THEMIS2	1	KBTBD2	KBTBD2	#N/A
FCHSD1	1	BCAP29	#N/A	1
CTNND1	1	EIF3A	EIF3A	#N/A
FAM110C	1	HSPE1-MOB4	#N/A	1
IL7R	1	MDN1	MDN1	1
EFR3A	1	PSKH1	PSKH1	1
ZNF548	1	LHX3	LHX3	1
NPR3	1	SLC15A4	SLC15A4	#N/A
CERK	1	USP9X	#N/A	1
LRRK1	1	NISCH	NISCH	1
USP24	1	ERC2	ERC2	1
TBC1D12	1	PPIF	PPIF	1
PRKCI	1	ZNF423	ZNF423	1
NSUN7	1	RAF1	RAF1	#N/A
ECE2	1	SUSD6	#N/A	1
ZNF705D	1	BCL2	BCL2	#N/A
LRRC47	1	CUL2	#N/A	1
TXNDC17	1	YAP1	YAP1	1
FAM102B	1	GNAI3	GNAI3	1
CBLC	1	ATP7A	ATP7A	1
GALC	1	KLHL18	KLHL18	1
CPEB3	1	ATP13A3	ATP13A3	#N/A
C9orf41	1	LOC390877	#N/A	1
MPC1	1	HMGA2	HMGA2	1
CD274	1	PLXNA2	PLXNA2	1
GABARAPL3	1	SLC1A2	SLC1A2	1
ZKSCAN2	1	ADAMTSL3	ADAMTSL3	1
PGM1	1	MAPRE1	MAPRE1	1
NISCH	1	C2orf72	C2orf72	1
P4HA2	1	RAB10	RAB10	1
C9orf35	1	GNAQ	GNAQ	1
FYCO1	1	FAM122A	FAM122A	#N/A
DYNLT3	1	TMEM121B	#N/A	#N/A
VPS13D	1	MIGA1	#N/A	1
SPDYE1	1	RTF1	RTF1	#N/A
TNPO1	1	SCAI	#N/A	1
SIAH1	1	CBFA2T3	CBFA2T3	1
TRAM1	1	UHMK1	UHMK1	1
SWAP70	1	OSCP1	OSCP1	1
UBASH3A	1	CAMSAP1	CAMSAP1	1
ZBTB9	1	KIF1C	KIF1C	1
XPR1	1	NEDD9	NEDD9	#N/A
CA8	1	LYNX1	#N/A	1
RGPD5	1	RAB40AL	RAB40AL	#N/A
SLITRK6	1	PTAR1	#N/A	1
EIF4EBP2	1	NUAK2	NUAK2	#N/A
KCNK1	1	RIC1	#N/A	1
MMP3	1	MMD	MMD	1
PLAGL1	1	CCDC85C	CCDC85C	1
ADAMTS3	1	SATB2	SATB2	1
SH2D3C	1	ZSWIM3	ZSWIM3	1
MBNL2	1	PDIK1L	PDIK1L	1
PFKFB2	1	CREBL2	CREBL2	1
PIAS2	1	RAPH1	RAPH1	#N/A
E2F3	1	GLRX	#N/A	1
AP2B1	1	PTPRJ	PTPRJ	#N/A
JARID2	1	TRMT9B	#N/A	1
TMEM199	1	SLC6A4	SLC6A4	1
F2RL1	1	CALU	CALU	1
PIP4K2C	1	SLC39A9	SLC39A9	1
PTPDC1	1	CCND3	CCND3	#N/A
RYBP	1	TOX3	#N/A	1
AURKAIP1	1	CLDN2	CLDN2	1
PTPRM	1	ESRRA	ESRRA	1
C14orf45	1	TFAP2D	TFAP2D	1
RNF169	1	USP12	USP12	1
EIF3A	1	FAT4	FAT4	1
GPR124	1	SNRK	SNRK	1
MED26	1	IRAK2	IRAK2	1
PLEKHA5	1	NOTCH2	NOTCH2	1
PWWP2B	1	CARD10	CARD10	1
CD302	1	BOLA3	BOLA3	1
TMEM135	1	KCNQ5	KCNQ5	1
EPPK1	1	MLYCD	MLYCD	#N/A
CD2AP	1	ZNF705E	#N/A	1
CNKSR2	1	C16orf72	C16orf72	1
RELN	1	FKBP1A	FKBP1A	1
YARS2	1	KCNU1	KCNU1	1
PRRC2B	1	IST1	IST1	1
MSRB2	1	PDCD1	PDCD1	1
ZFHX4	1	YOD1	YOD1	1
SERPINB7	1	DNAJC16	DNAJC16	1
C6orf57	1	SLC13A1	SLC13A1	1
MYLK	1	ZNF117	ZNF117	1
KAL1	1	PSAT1	PSAT1	1
TTC21B	1	PPFIA2	PPFIA2	1
ARL6IP5	1	KLHDC8B	KLHDC8B	1
AC012123.1	1	NLRX1	NLRX1	1
LDLRAD2	1	KPNA1	KPNA1	1
EIF5B	1	E2F7	E2F7	1
ZNF91	1	GOLT1B	GOLT1B	1
WFDC5	1	NF2	NF2	1
ABHD13	1	CCNT2	CCNT2	1
RAP1GAP2	1	IL10RA	IL10RA	#N/A
SERF2	1	MINDY2	#N/A	1
MOB4	1	DLL4	DLL4	1
MTR	1	HPSE2	HPSE2	1
C18orf62	1	ASNSD1	ASNSD1	1
IL3	1	RTN3	RTN3	1
MEOX2	1	MXD3	MXD3	#N/A
SLC3A1	1	CLCN3	#N/A	1
FAM195B	1	PCDHA8	PCDHA8	1
PLD1	1	PCDHAC1	PCDHAC1	#N/A
SCN8A	1	LY9	#N/A	1
SEL1L3	1	RNF43	RNF43	1
ACSL3	1	YWHAQ	YWHAQ	1
PSAT1	1	ABTB2	ABTB2	1
DIEXF	1	PCDHAC2	PCDHAC2	1
SVIP	1	PCDHA13	PCDHA13	1
LDOC1	1	NAA15	NAA15	1
C5orf62	1	ENTPD1	ENTPD1	1
RNF183	1	FGF18	FGF18	1
ALAD	1	TLR1	TLR1	1
SIM2	1	PCDHA10	PCDHA10	1
GRAMD3	1	PCDHA5	PCDHA5	1
TPD52L3	1	SPRTN	SPRTN	1
CRYM	1	LATS2	LATS2	1
STARD9	1	TSPYL2	TSPYL2	1
SNX16	1	PCDHA6	PCDHA6	1
ANKRD46	1	PCDHA11	PCDHA11	1
C14orf129	1	PCDHA3	PCDHA3	1
FOXP2	1	NUCKS1	NUCKS1	1
GTPBP1	1	CRIM1	CRIM1	1
KCNG3	1	ELAC2	ELAC2	1
GNAQ	1	PRTG	PRTG	1
YWHAH	1	PCDHA4	PCDHA4	1
ZFYVE1	1	SCUBE3	SCUBE3	1
MFAP5	1	PCDHA1	PCDHA1	1
DSEL	1	DCAF8	DCAF8	1
GALNT4	1	PCDHA7	PCDHA7	1
DZIP3	1	ALDH1A3	ALDH1A3	1
TBC1D9	1	PCDHA2	PCDHA2	1
GPR135	1	WDTC1	WDTC1	1
SYT4	1	DEF8	DEF8	1
WIF1	1	WWP1	WWP1	1
TM6SF1	1	TRIM35	TRIM35	1
ZC2HC1A	1	PCDHA12	PCDHA12	1
RAB40AL	1	ENTPD7	ENTPD7	1
CMTM1	1	ZDHHC23	ZDHHC23	1
FAM199X	1	MTMR4	MTMR4	1
CA2	1	ATP1B4	ATP1B4	1
RBM6	1	LRRFIP2	LRRFIP2	1
HTT	1	ACSS2	ACSS2	1
NAA25	1	XDH	XDH	1
CD48	1	DOLPP1	DOLPP1	1
B3GNT2	1	DEPDC5	DEPDC5	1
CHRM3	1	FAM160B1	FAM160B1	1
RFWD2	1	TACC1	TACC1	1
PIGB	1	TTC1	TTC1	1
CHRNA5	1	PNISR	PNISR	1
IMPG1	1	ZNF704	ZNF704	1
GATC	1	NEBL	NEBL	#N/A
SYDE2	1	ETFRF1	#N/A	1
MRAS	1	PWWP2B	PWWP2B	1
LRRC55	1	SOS2	SOS2	1
ELOVL7	1	TRIP11	TRIP11	1
MFAP3L	1	SRSF11	SRSF11	1
RPL13	1	TFPI2	TFPI2	1
SETD3	1	CREG1	CREG1	1
ZNF436	1	EN2	EN2	1
MKX	1	ATG4B	ATG4B	1
LYPLAL1	1	ADSS	ADSS	#N/A
SORT1	1	TCIM	#N/A	1
XIRP2	1	MARCH4	MARCH4	1
LL22NC03-63E9.3	1	ZNF705A	ZNF705A	1
GPAM	1	PPM1D	PPM1D	1
DSG3	1	PPP2R5C	PPP2R5C	1
ABCB5	1	IP6K1	IP6K1	1
POM121C	1	PHKA1	PHKA1	1
SNTB2	1	MMS19	MMS19	1
CCNT2	1	CASZ1	CASZ1	1
TAF7L	1	KL	KL	1
NXPH1	1	EMC4	EMC4	1
LRRC27	1	ZNF264	ZNF264	#N/A
PPP2R2D	1	ANKRD33B	#N/A	1
RBMS1	1	RAB11FIP1	RAB11FIP1	1
CRKL	1	HPCAL4	HPCAL4	1
SNX11	1	ESPN	ESPN	1
DNAJC16	1	TMEM221	TMEM221	#N/A
RNF111	1	NCBP3	#N/A	1
LAMTOR3	1	MAPK9	MAPK9	1
STOX2	1	OSCAR	OSCAR	#N/A
KHNYN	1	INSYN2	#N/A	1
NELF	1	RBM20	RBM20	1
AHNAK2	1	ZDHHC16	ZDHHC16	1
KIAA0895	1	RNF41	RNF41	1
DICER1	1	SLC35A4	SLC35A4	#N/A
UHMK1	1	DENND6A	#N/A	1
PAFAH1B2	1	PANK1	PANK1	1
ARHGAP32	1	AFF4	AFF4	1
TMEM87B	1	ESRRG	ESRRG	1
SCUBE3	1	ADAMTS5	ADAMTS5	1
STK33	1	ABCB5	ABCB5	1
BACE1	1	PIEZO1	PIEZO1	#N/A
TMED8	1	ARHGAP5	#N/A	1
CARM1	1	TMEM43	TMEM43	1
SPRED1	1	SLC25A22	SLC25A22	1
LRIG2	1	TEX19	TEX19	#N/A
ANXA11	1	TMEM255A	#N/A	1
GDI2	1	ZNF705D	ZNF705D	1
CDC14B	1	FZD6	FZD6	1
USP14	1	MTHFR	MTHFR	1
MKNK1	1	SLC30A8	SLC30A8	#N/A
SLC5A3	1	NPAS3	#N/A	1
ZNF323	1	ABCC5	ABCC5	1
NOTCH2	1	MAP3K7	MAP3K7	1
DVL1	1	PFKFB4	PFKFB4	#N/A
CDCA4	1	GLYATL3	#N/A	#N/A
ZBTB44	1	PDK3	#N/A	1
PRDM5	1	PRKG1	PRKG1	1
BTRC	1	MFAP5	MFAP5	1
TSC1	1	EXTL3	EXTL3	#N/A
MAPK8	1	PAM	#N/A	#N/A
ATP5E	1	NOL4L	#N/A	1
ATXN1L	1	FURIN	FURIN	1
FZD4	1	TSPAN5	TSPAN5	1
ELOVL6	1	CAAP1	CAAP1	#N/A
KIAA1432	1	TVP23C	#N/A	1
C6orf228	1	RNF183	RNF183	1
CBX6	1	ZBTB33	ZBTB33	1
RNF24	1	FAT3	FAT3	1
ZBTB34	1	COL4A3BP	COL4A3BP	1
C17orf51	1	WSB1	WSB1	#N/A
WDTC1	1	MAP3K21	#N/A	1
ATXN7L1	1	PARD6B	PARD6B	1
PLAG1	1	IRS1	IRS1	1
TMCC1	1	SEC61A1	SEC61A1	1
CACNA2D1	1	PAQR3	PAQR3	1
MYO5B	1	DCAF7	DCAF7	1
ATG14	1	PARP12	PARP12	1
RAB3IP	1	SPRY4	SPRY4	1
SREK1	1	CDV3	CDV3	1
ATG4B	1	CHORDC1	CHORDC1	1
MAN2A2	1	PACRG	PACRG	1
MAPK9	1	TXNDC17	TXNDC17	1
TMEM183A	1	SLC24A3	SLC24A3	1
CHD2	1	DRAM1	DRAM1	1
TK2	1	FNDC3B	FNDC3B	#N/A
ABL2	1	CARNMT1	#N/A	1
ANKRD34C	1	LIPE	LIPE	1
LIN7A	1	POM121C	POM121C	#N/A
DESI1	1	RUBCNL	#N/A	1
UBE2Q1	1	MAPK8	MAPK8	#N/A
IPO9	1	SINHCAF	#N/A	1
LUZP1	1	C5orf63	C5orf63	1
DDA1	1	ELK4	ELK4	1
KIAA1614	1	PANK2	PANK2	1
ZNRF1	1	VSX1	VSX1	1
PHKG2	1	FAM189B	FAM189B	1
hsa-mir-4763	1	ANK2	ANK2	1
DRAXIN	1	PLSCR4	PLSCR4	1
AGPAT4	1	TPD52L3	TPD52L3	1
SLC22A23	1	HAS2	HAS2	1
TEX22	1	LRP1B	LRP1B	1
HHIPL1	1	ADAMTSL1	ADAMTSL1	1
CHRNA2	1	SCAF11	SCAF11	1
SLIT1	1	FRY	FRY	1
PYCRL	1	PDLIM5	PDLIM5	1
SCAMP5	1	RAPGEFL1	RAPGEFL1	1
GABPB2	1	BTLA	BTLA	1
CLDN19	1	PEX12	PEX12	1
SCN2B	1	ADCY5	ADCY5	1
B3GAT1	1	SPSB4	SPSB4	1
CAPN5	1	APP	APP	1
LYSMD4	1	CPSF6	CPSF6	#N/A
SLC12A5	1	GRK3	#N/A	1
RASA4	1	RAB40B	RAB40B	#N/A
SRC	1	USP49	#N/A	1
EHMT1	1	PLBD2	PLBD2	1
HES5	1	ZFYVE1	ZFYVE1	1
PITX1	1	FRMPD1	FRMPD1	1
SLC25A29	1	UNC5B	UNC5B	#N/A
PSD4	1	WAPL	#N/A	1
UBL4A	1	PCDHA9	PCDHA9	1
PDDC1	1	OCRL	OCRL	1
SPTLC2	1	HSPA8	HSPA8	1
CLCN7	1	NTRK2	NTRK2	1
C9orf69	1	DYNC1I1	DYNC1I1	#N/A
B3GNT7	1	OTUD5	#N/A	#N/A
SHE	1	CLSPN	#N/A	1
C11orf9	1	RIMS3	RIMS3	1
CES3	1	CCNJ	CCNJ	1
C2orf71	1	EFCAB5	EFCAB5	1
RASGRF1	1	FDFT1	FDFT1	1
EMP2	1	COPS7A	COPS7A	1
MIER2	1	CACNA2D4	CACNA2D4	#N/A
KDM4B	1	KMT2A	#N/A	1
GOSR1	1	CDC23	CDC23	1
AC092535.1	1	ERLIN2	ERLIN2	1
FAM73B	1	NAPEPLD	NAPEPLD	1
PLD6	1	LRRC27	LRRC27	#N/A
LSM4	1	METTL8	#N/A	1
TEF	1	SLITRK1	SLITRK1	#N/A
FA2H	1	TPM2	#N/A	1
KCNH2	1	TNFAIP8L3	TNFAIP8L3	1
AC005481.5	1	KLHL26	KLHL26	#N/A
SLC35E2B	1	BORCS6	#N/A	1
TLL2	1	DLGAP1	DLGAP1	1
P2RY8	1	MIPOL1	MIPOL1	1
NRBP2	1	DEPTOR	DEPTOR	1
GATA5	1	DACH1	DACH1	1
MEGF6	1	RAB4B	RAB4B	1
TMEM164	1	ZBTB10	ZBTB10	1
LSP1	1	NDP	NDP	#N/A
CNR2	1	LRRC7	#N/A	1
GIMAP1	1	KCNAB1	KCNAB1	1
C12orf61	1	SRPK1	SRPK1	1
ULK1	1	SRPRB	SRPRB	#N/A
UBE3B	1	LDLRAD4	#N/A	#N/A
PLCXD1	1	PLPP3	#N/A	1
LSM14B	1	ZBTB43	ZBTB43	1
LDB3	1	RNF125	RNF125	1
SCN4B	1	SGCA	SGCA	1
RGS16	1	CDC42EP2	CDC42EP2	1
FOXRED2	1	PHF20	PHF20	1
TAGLN2	1	BDNF	BDNF	1
PIK3R5	1	RBMS1	RBMS1	1
ATG7	1	NAT8L	NAT8L	1
CORO2A	1	HSPA1B	HSPA1B	#N/A
RASA3	1	PPM1K	#N/A	#N/A
PLCH2	1	FCHSD2	#N/A	1
SLCO2A1	1	PCBP4	PCBP4	1
GNAZ	1	SENP5	SENP5	1
AKNA	1	DCUN1D1	DCUN1D1	1
CCDC42B	1	ZNF267	ZNF267	1
FOSB	1	SNIP1	SNIP1	1
TMEM144	1	GRB10	GRB10	#N/A
FAM127B	1	RGS8	#N/A	#N/A
MED9	1	ZNF559-ZNF177	#N/A	#N/A
HIVEP3	1	ZNF177	#N/A	1
FAM53A	1	CNNM2	CNNM2	1
WTIP	1	TASP1	TASP1	1
CCR10	1	GEN1	GEN1	1
NRXN2	1	IPO9	IPO9	1
TMC3	1	COL24A1	COL24A1	1
APOA5	1	CRKL	CRKL	1
POLR3A	1	YIF1B	YIF1B	#N/A
ZNF212	1	TTC25	#N/A	#N/A
KRTAP5-8	1	KY	#N/A	1
C1orf198	1	LYPLAL1	LYPLAL1	1
FSTL3	1	CDS2	CDS2	1
C17orf50	1	NFS1	NFS1	1
WASF3	1	PLS1	PLS1	#N/A
OPCML	1	ODAPH	#N/A	1
SREBF1	1	AJUBA	AJUBA	#N/A
ETS1	1	MED14OS	#N/A	1
PHLDB3	1	GATAD2B	GATAD2B	1
MC2R	1	SLC38A4	SLC38A4	1
PUSL1	1	C8orf58	C8orf58	1
SLC35B4	1	SIDT2	SIDT2	#N/A
FAM78A	1	SKIL	#N/A	1
KRTAP10-1	1	ASB1	ASB1	1
ZNF101	1	DHRS7	DHRS7	1
NLRP8	1	TBCK	TBCK	1
CACNA1I	1	PRR13	PRR13	#N/A
NAP1L4	1	ATP5MC3	#N/A	1
NDUFS6	1	FCRL2	FCRL2	1
QPCTL	1	RAB23	RAB23	1
ZFAND3	1	CXorf40B	CXorf40B	1
CDC34	1	UBE2J1	UBE2J1	1
PCTP	1	PDPR	PDPR	1
CDKN2D	1	ABCG4	ABCG4	1
PEX5L	1	HOXC8	HOXC8	1
FAM177A1	1	SEC14L4	SEC14L4	1
HRAS	1	RAB35	RAB35	1
ADAM8	1	CD40	CD40	1
TSPAN9	1	FAM189A1	FAM189A1	1
EEPD1	1	PSMA5	PSMA5	#N/A
JMJD7	1	NIM1K	#N/A	1
C1orf35	1	CMTM4	CMTM4	1
UQCR11	1	UBE3C	UBE3C	1
AMN	1	TARBP1	TARBP1	1
TMEM241	1	ESRP1	ESRP1	1
ARID3A	1	RYBP	RYBP	1
P2RX6	1	UBAC1	UBAC1	1
GREM2	1	ODF2L	ODF2L	#N/A
EIF4H	1	CD28	#N/A	#N/A
GRIK4	1	ZBTB7A	#N/A	1
CHMP1A	1	GNA12	GNA12	1
CACNG4	1	FOSL1	FOSL1	1
FAM57B	1	TSC1	TSC1	1
KPNA6	1	ANKRD13B	ANKRD13B	1
NUP155	1	SAMD4A	SAMD4A	1
GATS	1	AP2B1	AP2B1	1
SOX13	1	AQP11	AQP11	1
SLFN13	1	RDH13	RDH13	1
C17orf49	1	ASTN1	ASTN1	1
FOXD4L3	1	RNF138	RNF138	1
FHL1	1	BACE1	BACE1	1
SOX3	1	ZER1	ZER1	1
BGN	1	TMEM143	TMEM143	1
PRCC	1	BMX	BMX	1
MGAT5B	1	RHPN2	RHPN2	1
ADCY9	1	CYB561D1	CYB561D1	1
CACFD1	1	PPIL1	PPIL1	1
CYB5R2	1	ITPR1	ITPR1	1
MUC21	1	TAOK1	TAOK1	1
STK10	1	NHSL1	NHSL1	1
C19orf60	1	CCDC18	CCDC18	1
C7orf41	1	LGI2	LGI2	1
CEACAM19	1	DNAJC24	DNAJC24	#N/A
LRCH4	1	KCNIP1	#N/A	1
C9orf78	1	VWA8	VWA8	1
NGFR	1	SMPD1	SMPD1	1
SHC2	1	PLEKHA5	PLEKHA5	1
KRBA1	1	SLITRK6	SLITRK6	1
GMPPA	1	OTUB2	OTUB2	#N/A
CCDC64	1	RBSN	#N/A	1
INPP5D	1	PDCD4	PDCD4	1
USP2	1	PHIP	PHIP	1
Z99715.1	1	MAP2K3	MAP2K3	#N/A
PIANP	1	EIF4E	#N/A	#N/A
MAPKAP1	1	LAMTOR4	#N/A	1
ASPG	1	AP1S2	AP1S2	#N/A
MTNR1B	1	ORC4	#N/A	1
TMEM213	1	CYB561	CYB561	1
SMPD3	1	HARS2	HARS2	1
SVOP	1	DPP8	DPP8	1
AICDA	1	PPP1R2	PPP1R2	1
FAM222A	1	RAP2C	RAP2C	1
GID8	1	ACACB	ACACB	#N/A
VPS37C	1	CRACR2B	#N/A	1
MAGEB10	1	GLCE	GLCE	#N/A
VAMP2	1	ELAVL4	#N/A	1
DNAJA3	1	KLHL15	KLHL15	1
PEX16	1	TMPRSS15	TMPRSS15	1
CCDC93	1	GRB2	GRB2	1
CEACAM21	1	PSMD7	PSMD7	1
PQLC1	1	KCNC2	KCNC2	#N/A
LAPTM5	1	SLC4A8	#N/A	1
C7orf72	1	FRYL	FRYL	#N/A
MYADML2	1	GABRA1	#N/A	1
MBD3	1	CCNYL1	CCNYL1	1
DDX6	1	CLU	CLU	1
PGR	1	ATP4B	ATP4B	1
ZDHHC24	1	CCDC28A	CCDC28A	1
ALPP	1	B4GALT1	B4GALT1	#N/A
TMEM127	1	TREM1	#N/A	#N/A
CTD-3074O7.11	1	VSIR	#N/A	1
ZSWIM4	1	BTN1A1	BTN1A1	1
WDR91	1	ADORA2A	ADORA2A	1
TMEM63C	1	ZNF436	ZNF436	1
PDAP1	1	UMOD	UMOD	1
PRCD	1	C8orf86	C8orf86	1
NODAL	1	TATDN3	TATDN3	1
ACTC1	1	TBC1D9	TBC1D9	#N/A
RPS23	1	CCDC179	#N/A	#N/A
RP11-321F6.1	1	MIEF2	#N/A	1
RIPPLY1	1	BRK1	BRK1	1
CASKIN1	1	TUBA1A	TUBA1A	#N/A
GRWD1	1	TTC39A	#N/A	1
BOD1	1	ELMO2	ELMO2	1
CACNG1	1	FSTL4	FSTL4	1
CDC123	1	PTCD3	PTCD3	1
ZNF324B	1	HIPK3	HIPK3	1
DDAH1	1	WASL	WASL	#N/A
CASP2	1	NFRKB	#N/A	1
MTPAP	1	FCHSD1	FCHSD1	1
KIR3DX1	1	PGM2L1	PGM2L1	1
AACS	1	ARRDC4	ARRDC4	1
KIAA0913	1	ITGA10	ITGA10	1
CLNK	1	MYLK4	MYLK4	1
HRCT1	1	PLAGL1	PLAGL1	1
LRRC4	1	SSRP1	SSRP1	1
NARF	1	RAD9A	RAD9A	1
S100A7A	1	RAB3IP	RAB3IP	1
ARID5B	1	NFE2L1	NFE2L1	1
EFNA2	1	GABRP	GABRP	1
KRT80	1	UBE2B	UBE2B	1
FAM169B	1	SH2D2A	SH2D2A	#N/A
ARHGAP4	1	CDC14A	#N/A	1
HS3ST1	1	THRB	THRB	1
CSF2RB	1	GLUD1	GLUD1	1
HIVEP2	1	IRF2BP2	IRF2BP2	1
FAM106A	1	AP5B1	AP5B1	1
FAM109B	1	SYDE1	SYDE1	1
WNT5A	1	USP14	USP14	1
MYH10	1	PLEKHH1	PLEKHH1	1
NIPA1	1	FBXO33	FBXO33	1
TFCP2	1	SYNDIG1	SYNDIG1	1
WFIKKN2	1	PTPRM	PTPRM	1
JHDM1D	1	NECAP1	NECAP1	1
TIGD6	1	DTNA	DTNA	1
RRP1B	1	KLF7	KLF7	1
ARHGAP27	1	NACC2	NACC2	1
LINC00675	1	ZNF362	ZNF362	1
NDUFA10	1	EPHA1	EPHA1	1
VPS25	1	CCDC149	CCDC149	#N/A
RS1	1	LHFPL4	#N/A	#N/A
PACSIN1	1	C15orf40	#N/A	1
UBE2A	1	PPIL4	PPIL4	1
AP000322.53	1	RPS6KB1	RPS6KB1	1
URB1	1	PPM1H	PPM1H	#N/A
SLFNL1	1	GRPR	#N/A	1
CELSR1	1	MAP3K4	MAP3K4	#N/A
SOX21	1	VEGFD	#N/A	1
HIST2H4A	1	ANKIB1	ANKIB1	#N/A
NYAP1	1	TXNRD2	#N/A	#N/A
RP11-770J1.4	1	SNX29	#N/A	1
OSBPL7	1	SLC4A7	SLC4A7	1
NCALD	1	GRM1	GRM1	1
SIK3	1	BVES	BVES	#N/A
NPY2R	1	CSMD1	#N/A	1
STEAP2	1	ESYT3	ESYT3	1
BICC1	1	SIDT1	SIDT1	1
APOBEC3A	1	ISOC1	ISOC1	1
CSF2	1	C11orf24	C11orf24	1
DOK4	1	ASB7	ASB7	1
TAT	1	SARM1	SARM1	1
RAPGEF2	1	SLC16A6	SLC16A6	#N/A
CRB2	1	KCNMA1	#N/A	1
NDUFA2	1	NRARP	NRARP	1
FNDC4	1	DSEL	DSEL	1
MBTPS2	1	CADM1	CADM1	1
OAS3	1	CACNB4	CACNB4	#N/A
CBX2	1	DCN	#N/A	1
PTK2B	1	VCL	VCL	1
CREB5	1	RBMS2	RBMS2	#N/A
SOX7	1	MEAK7	#N/A	1
SFMBT1	1	ACTR1A	ACTR1A	#N/A
LIPG	1	TRIM37	#N/A	1
PER1	1	CXorf40A	CXorf40A	1
GNLY	1	RNF111	RNF111	1
MTG1	1	HS3ST5	HS3ST5	1
SEPTIN9	1	SCN2A	SCN2A	1
C11orf72	1	ZBTB2	ZBTB2	#N/A
TRIM16L	1	ZC3H11A	#N/A	1
GANAB	1	XPR1	XPR1	1
HBS1L	1	MTAP	MTAP	1
PPP3R1	1	BACE2	BACE2	1
MAT1A	1	RAB40A	RAB40A	1
SLC16A3	1	MAFK	MAFK	#N/A
TP53INP2	1	CWC15	#N/A	1
TSHZ2	1	BACH2	BACH2	1
MLEC	1	TNIK	TNIK	1
RPS3	1	SSU72	SSU72	1
DENND2D	1	SGPL1	SGPL1	1
TCAP	1	VSTM2A	VSTM2A	#N/A
CYFIP2	1	TLE4	#N/A	1
HIST1H2BJ	1	RANBP3	RANBP3	1
RAPGEF1	1	EYA4	EYA4	1
FBXO32	1	VAMP1	VAMP1	1
NCKAP1L	1	COMT	COMT	1
NTSR2	1	POM121	POM121	1
C16orf52	1	STX1A	STX1A	#N/A
KPNA1	1	MICAL2	#N/A	#N/A
C1orf64	1	PTPN14	#N/A	1
ZNF285	1	LHPP	LHPP	1
PRR18	1	PITPNA	PITPNA	1
CLCN6	1	PLEKHB2	PLEKHB2	1
C3orf37	1	PKDCC	PKDCC	1
STK17A	1	PDAP1	PDAP1	1
ITGA7	1	CDC42	CDC42	1
RP1-139D8.6	1	RELT	RELT	1
ABHD15	1	PIP4K2C	PIP4K2C	#N/A
NUDC	1	ELP1	#N/A	1
RP13-512J5.1	1	AATK	AATK	#N/A
RAD18	1	SLC9B2	#N/A	1
BNIP1	1	RAB3B	RAB3B	1
HSPA12A	1	TTPAL	TTPAL	1
GLE1	1	NMD3	NMD3	1
ALPK1	1	MYO1C	MYO1C	1
KDM6A	1	THUMPD1	THUMPD1	1
FKBP9	1	CXCR3	CXCR3	1
IFT20	1	CNIH2	CNIH2	#N/A
MYO1C	1	PLPP6	#N/A	1
SLC17A7	1	PAFAH2	PAFAH2	1
TOMM20	1	EFNB2	EFNB2	1
ANAPC5	1	BPIFA1	BPIFA1	#N/A
CAMKK2	1	LHFPL5	#N/A	#N/A
KIF6	1	RNMT	#N/A	1
CHST10	1	M6PR	M6PR	1
NFATC2	1	SVEP1	SVEP1	1
BLOC1S4	1	C6orf222	C6orf222	#N/A
RP11-625H11.1	1	GHSR	#N/A	1
LGI2	1	IGSF23	IGSF23	1
CPA6	1	CAPN6	CAPN6	1
NUP133	1	KCTD1	KCTD1	1
APOBEC3B	1	TAF5	TAF5	1
ADRA2A	1	MYADM	MYADM	1
MAPK8IP3	1	LCP1	LCP1	1
STXBP4	1	CYB5B	CYB5B	#N/A
KIAA2013	1	ANOS1	#N/A	1
RHBG	1	ZDHHC21	ZDHHC21	1
APOC3	1	RAB3D	RAB3D	1
PLCXD3	1	UBL3	UBL3	#N/A
OSR1	1	PIAS1	#N/A	1
TUSC5	1	TMEM68	TMEM68	#N/A
CENPP	1	GRAMD2B	#N/A	1
ERRFI1	1	TBC1D16	TBC1D16	1
GIPC2	1	PIK3C2A	PIK3C2A	#N/A
SIAE	1	ZNF662	#N/A	1
CD97	1	USP38	USP38	1
SULF1	1	DEDD	DEDD	1
MAP9	1	MTSS1	MTSS1	#N/A
PNMA5	1	MAMLD1	#N/A	1
MON1B	1	CAB39	CAB39	1
ERCC4	1	BCL9L	BCL9L	1
FAM175B	1	ZNF697	ZNF697	1
ASIC4	1	GLT1D1	GLT1D1	1
RPTN	1	SLC22A17	SLC22A17	#N/A
CETN2	1	GSG1	#N/A	1
CLEC1A	1	RNF213	RNF213	1
COX20	1	AP5Z1	AP5Z1	1
NR5A1	1	SNCG	SNCG	#N/A
SLC16A14	1	IL17RE	#N/A	#N/A
ESM1	1	SLC45A2	#N/A	1
SLC25A27	1	PURA	PURA	1
GOLGA8A	1	PALM2-AKAP2	PALM2-AKAP2	1
AKR1D1	1	PPP2R1A	PPP2R1A	1
NDST3	1	CHD6	CHD6	1
RP1-32I10.10	1	ARMC8	ARMC8	1
DEC1	1	CABLES2	CABLES2	1
TRPA1	1	BTF3	BTF3	#N/A
C1orf204	1	AKAP2	#N/A	1
GOLIM4	1	ALOX12	ALOX12	1
APOA4	1	RASSF5	RASSF5	1
ARL5A	1	PPP6C	PPP6C	1
SPTY2D1	1	TMEM138	TMEM138	#N/A
DBI	1	LOC100996842	#N/A	#N/A
DNAAF3	1	PAGR1	#N/A	1
NARFL	1	TRAF6	TRAF6	1
CCNF	1	PTGFR	PTGFR	1
MIER3	1	CNNM3	CNNM3	1
TNIP1	1	MFAP3L	MFAP3L	1
HDX	1	MLLT6	MLLT6	#N/A
SPRY4	1	AK9	#N/A	1
SHISA2	1	DYNLT3	DYNLT3	1
COL7A1	1	VAMP8	VAMP8	1
ALDOB	1	SRP72	SRP72	#N/A
FAM126B	1	DPH5	#N/A	1
BAIAP2L1	1	TMEM33	TMEM33	1
PPP1R3E	1	SCN4B	SCN4B	1
LACC1	1	GOLGA4	GOLGA4	1
SAP18	1	BHLHE41	BHLHE41	1
SESTD1	1	PRR15L	PRR15L	1
REPS2	1	PEX5	PEX5	1
C2orf73	1	PSME3	PSME3	1
PGAP2	1	CAST	CAST	#N/A
SOS1	1	SELENOS	#N/A	1
TSPYL6	1	KRTAP4-4	KRTAP4-4	#N/A
NRXN1	1	USP32	#N/A	1
NOV	1	SH3BP2	SH3BP2	1
TMEM168	1	FAM174B	FAM174B	1
C10orf40	1	CCDC81	CCDC81	1
DIDO1	1	A4GNT	A4GNT	#N/A
UFL1	1	ADGRD1	#N/A	1
ITGB8	1	ABI2	ABI2	1
DDX26B	1	HOXA3	HOXA3	1
PCSK2	1	NXPH1	NXPH1	1
COQ10B	1	VAPB	VAPB	#N/A
CCNJ	1	NSMCE3	#N/A	1
MLC1	1	SOX5	SOX5	1
SFXN3	1	TFEC	TFEC	#N/A
CDIPT	1	SELENOI	#N/A	1
HEATR1	1	DNAJA4	DNAJA4	1
PON2	1	CPNE1	CPNE1	1
ACADL	1	AHNAK2	AHNAK2	1
C1orf180	1	CTDSPL	CTDSPL	1
DNAJA2	1	DNAJC5	DNAJC5	1
ZNF441	1	REEP1	REEP1	1
CRHR1	1	CA8	CA8	1
ST8SIA5	1	CDK6	CDK6	#N/A
CLPX	1	ESS2	#N/A	1
TUBA3C	1	SYT10	SYT10	1
ERLIN2	1	FBXO22	FBXO22	1
FOXO1	1	SEPTIN11	SEPTIN11	#N/A
NPTN	1	AEBP2	#N/A	1
RP11-383H13.1	1	KLC4	KLC4	1
ADAMTS6	1	SOGA1	SOGA1	1
BMPR1A	1	TRIM36	TRIM36	#N/A
GPR180	1	SMIM21	#N/A	1
DLST	1	TPM3	TPM3	1
TMEM47	1	RPRD1B	RPRD1B	1
ZNF367	1	SZRD1	SZRD1	1
ANKRD29	1	PARM1	PARM1	1
GAGE12F	1	ZBTB9	ZBTB9	1
SEMA3E	1	CLCN5	CLCN5	1
SCMH1	1	LRCH1	LRCH1	1
MAPRE2	1	THSD4	THSD4	1
GAGE2B	1	C5orf64	C5orf64	#N/A
GAGE12E	1	TIMM10B	#N/A	#N/A
GAGE2E	1	HTR1B	#N/A	1
FAM127A	1	CHRNB2	CHRNB2	1
MMAB	1	ARHGEF12	ARHGEF12	1
FRMD5	1	GDI2	GDI2	#N/A
C9orf66	1	PRR11	#N/A	1
C17orf105	1	LRP10	LRP10	1
ABCC5	1	AMMECR1L	AMMECR1L	1
PDE4D	1	ADAM10	ADAM10	#N/A
HS3ST4	1	PRKAA1	#N/A	1
C4orf33	1	SPEN	SPEN	1
ALDH2	1	GABRE	GABRE	1
LMBR1	1	B3GNT2	B3GNT2	1
THUMPD1	1	GORASP1	GORASP1	1
FAM69A	1	FSD1	FSD1	1
MYO5A	1	ADAP1	ADAP1	1
TMEM79	1	SWAP70	SWAP70	1
ZZZ3	1	TECPR2	TECPR2	1
RSPO2	1	FGFR4	FGFR4	1
HSPA8	1	DENR	DENR	1
LARP1	1	MBTPS2	MBTPS2	1
EXOC2	1	MYLK3	MYLK3	#N/A
SNRPD1	1	NEXMIF	#N/A	1
ZBTB11	1	ZDHHC14	ZDHHC14	1
DCAF5	1	FLCN	FLCN	1
MORN4	1	ANP32E	ANP32E	#N/A
GTF2H1	1	ZNF699	#N/A	1
CARD10	1	SLC9A8	SLC9A8	1
MADD	1	FRS2	FRS2	#N/A
ZNF569	1	GNPDA2	#N/A	1
CRH	1	MRPS2	MRPS2	1
CHAC1	1	MTMR11	MTMR11	1
WDR72	1	SNRNP48	SNRNP48	1
FAM122B	1	CNTN3	CNTN3	1
KPNA3	1	TTC38	TTC38	#N/A
LRP12	1	AP1S3	#N/A	1
ATF7IP2	1	SBNO1	SBNO1	1
PIP5K1B	1	DCAF10	DCAF10	1
FXR1	1	EPB41L1	EPB41L1	#N/A
PABPC5	1	DAZAP2	#N/A	1
NANOS1	1	ZNF609	ZNF609	1
TPRX1	1	C11orf53	C11orf53	1
PCDHA10	1	DNAJA1	DNAJA1	1
PCDHAC1	1	LMAN2L	LMAN2L	1
BEND4	1	MCFD2	MCFD2	1
VAT1L	1	ZNF81	ZNF81	1
KSR1	1	KCNJ11	KCNJ11	#N/A
SLC6A11	1	MOCS3	#N/A	1
VTI1A	1	SLC38A7	SLC38A7	1
BRD1	1	PIM1	PIM1	1
SPHKAP	1	NYNRIN	NYNRIN	1
HDAC2	1	ANKRD11	ANKRD11	#N/A
ELOVL2	1	KLC1	#N/A	1
NCL	1	BRWD1	BRWD1	1
GBA	1	MACC1	MACC1	1
TP53TG3B	1	TXN2	TXN2	1
TGIF2LY	1	ZC3H12C	ZC3H12C	1
PAK7	1	ZNF497	ZNF497	1
C22orf28	1	WNT2B	WNT2B	1
ZNF536	1	VTCN1	VTCN1	1
ASCL2	1	IDH3A	IDH3A	#N/A
ZNF71	1	TUBGCP2	#N/A	1
LGR6	1	EIF2B2	EIF2B2	1
SUN1	1	MRAS	MRAS	#N/A
GET4	1	MYCL	#N/A	1
LIMS3L	1	ONECUT2	ONECUT2	#N/A
TRAF6	1	C1orf226	#N/A	#N/A
FOXI2	1	GDPD1	#N/A	1
ZPLD1	1	NKD1	NKD1	#N/A
RNF128	1	SELENOO	#N/A	1
MAPKAPK5	1	UVSSA	UVSSA	#N/A
TUFT1	1	SPEG	#N/A	#N/A
FRS2	1	PHF21A	#N/A	1
PNPO	1	SLC7A2	SLC7A2	1
KCNAB1	1	FBXO10	FBXO10	1
ICOS	1	UBAP1	UBAP1	1
ALDH6A1	1	XIRP2	XIRP2	#N/A
PUF60	1	PYM1	#N/A	1
VWA8	1	TRAF3	TRAF3	1
PTEN	1	EIF1AX	EIF1AX	1
IRF2BPL	1	PDCD11	PDCD11	1
MTPN	1	GCNT3	GCNT3	1
HMGXB4	1	TUFT1	TUFT1	1
ZNF33B	1	ITPRIPL2	ITPRIPL2	1
ANO6	1	RLIM	RLIM	1
FOXO3	1	HIRA	HIRA	1
TBP	1	PSMF1	PSMF1	1
TRIM9	1	TPRG1L	TPRG1L	1
SSTR3	1	UBE2K	UBE2K	1
CDS1	1	CNN1	CNN1	1
SERAC1	1	TBRG1	TBRG1	1
SEC14L4	1	ABHD13	ABHD13	#N/A
ZNF501	1	LRRTM2	#N/A	1
SCN3A	1	ADNP2	ADNP2	1
BRI3	1	PEAK1	PEAK1	1
HGSNAT	1	CHD9	CHD9	1
DAB1	1	LYZL4	LYZL4	1
TIPIN	1	DICER1	DICER1	1
FAM84B	1	XPO4	XPO4	1
ZNF682	1	FAM161A	FAM161A	1
ENDOV	1	PIGB	PIGB	1
MRPL37	1	RGPD6	RGPD6	#N/A
GATAD2B	1	TP53INP1	#N/A	1
HSF2BP	1	IFFO2	IFFO2	1
EMR2	1	PTEN	PTEN	1
PIK3CB	1	WDR47	WDR47	1
RABL3	1	SMYD5	SMYD5	1
ABP1	1	C14orf180	C14orf180	1
ZDHHC11B	1	CHFR	CHFR	#N/A
EPB41L4B	1	MCRIP1	#N/A	1
HOXB7	1	C11orf68	C11orf68	1
ZNF532	1	FAM84B	FAM84B	1
CPEB4	1	KARS	KARS	1
SAMD8	1	ANKRD34A	ANKRD34A	#N/A
ATP13A2	1	NSD2	#N/A	#N/A
DACT2	1	ZNF224	#N/A	1
ITGBL1	1	PXMP4	PXMP4	1
U2SURP	1	DUSP9	DUSP9	1
PDYN	1	GTPBP1	GTPBP1	#N/A
TAF9B	1	SEC22C	#N/A	1
DSCR3	1	ALDH6A1	ALDH6A1	1
AKAP6	1	CSF1	CSF1	1
FRZB	1	CLASP1	CLASP1	1
HOXC13	1	ANKRD13D	ANKRD13D	1
POLDIP3	1	RRAGA	RRAGA	1
GAD2	1	KHNYN	KHNYN	1
GABPA	1	PMM1	PMM1	1
D2HGDH	1	SENP2	SENP2	1
GJA3	1	HAPLN4	HAPLN4	#N/A
ZNF831	1	MMP19	#N/A	1
RAB4B	1	DYRK2	DYRK2	1
SIDT2	1	TK2	TK2	#N/A
ZDHHC14	1	PCNX1	#N/A	1
PATE4	1	SNRPA1	SNRPA1	1
TPPP3	1	TRPC1	TRPC1	1
EIF2B5	1	TM7SF3	TM7SF3	#N/A
RBL1	1	CASC1	#N/A	1
TRIM44	1	RGS5	RGS5	1
MAP2K1	1	OTUD6A	OTUD6A	1
DMRTC1-AS1	1	TBC1D13	TBC1D13	1
TLR7	1	ZHX1	ZHX1	#N/A
WDR62	1	CENPN	#N/A	#N/A
MMS19	1	OGFOD3	#N/A	#N/A
WNT8A	1	TEAD1	#N/A	1
MIA3	1	EYS	EYS	1
ZNF627	1	C5orf30	C5orf30	1
GSTT2	1	TOPORS	TOPORS	1
GSTT2B	1	NPY2R	NPY2R	1
MANBAL	1	CEP44	CEP44	1
BEST1	1	FAM122C	FAM122C	1
ISOC1	1	KATNA1	KATNA1	1
NUP35	1	SPOCK3	SPOCK3	1
ADARB1	1	HHAT	HHAT	1
CNN1	1	TRIM33	TRIM33	1
PLEKHH1	1	DFFB	DFFB	1
TMCO7	1	ME1	ME1	1
HEY2	1	PDZK1	PDZK1	1
FGF18	1	TMEM200B	TMEM200B	1
PPP2R5E	1	CHMP5	CHMP5	#N/A
CEACAM7	1	COBL	#N/A	#N/A
IL2RB	1	LYN	#N/A	1
PBX3	1	PABPC5	PABPC5	1
CIDEB	1	GLMN	GLMN	1
FAM92A1	1	ANKRD27	ANKRD27	#N/A
PA2G4	1	CROT	#N/A	1
LPHN2	1	OGN	OGN	1
UTRN	1	MED23	MED23	#N/A
YIPF4	1	CNGB1	#N/A	#N/A
PPP6R3	1	PRB3	#N/A	1
ANKRD34A	1	DYNLT1	DYNLT1	#N/A
CLLU1	1	URI1	#N/A	1
CRIM1	1	SPINK8	SPINK8	1
ZNF705G	1	CCL28	CCL28	1
OIP5	1	NUP160	NUP160	1
IRS2	1	NALCN	NALCN	1
EPHA7	1	CLSTN2	CLSTN2	1
ZNF207	1	CDK5RAP2	CDK5RAP2	1
PPP3CB	1	CYP7A1	CYP7A1	1
CHFR	1	PDE8A	PDE8A	#N/A
ENPP1	1	TRIM38	#N/A	1
TTC17	1	PRB1	PRB1	1
MTMR10	1	COPS8	COPS8	1
SYNE1	1	KITLG	KITLG	#N/A
ZNF362	1	P3H1	#N/A	1
DCP2	1	NEURL1B	NEURL1B	1
BMPR1B	1	PRB2	PRB2	1
GHR	1	RNFT2	RNFT2	1
LRPPRC	1	CISD2	CISD2	1
TP53TG3C	1	RAD21	RAD21	#N/A
C4orf50	1	LACTB2	#N/A	1
ZNF705A	1	TMEM251	TMEM251	1
ST7L	1	CLCC1	CLCC1	1
TEDDM1	1	REPS1	REPS1	#N/A
PDIA6	1	SH3TC2	#N/A	1
EBI3	1	TUBB6	TUBB6	1
FBXW7	1	PCDHGA11	PCDHGA11	1
SMAD7	1	PLXDC2	PLXDC2	1
CYP2S1	1	KLHL36	KLHL36	#N/A
PANK1	1	NPNT	#N/A	1
PPFIA2	1	IGSF10	IGSF10	#N/A
YEATS2	1	MOSMO	#N/A	1
PERP	1	CHL1	CHL1	1
SNRPA1	1	MLLT3	MLLT3	1
AGTR2	1	ABI1	ABI1	1
ANKIB1	1	TXNDC9	TXNDC9	#N/A
ZNF25	1	CDKN2AIP	#N/A	#N/A
SOBP	1	LSM8	#N/A	1
SH2D2A	1	CCL20	CCL20	1
SLC30A10	1	KLF13	KLF13	#N/A
GNG12	1	ZNF407	#N/A	1
ZHX1	1	CSMD3	CSMD3	1
TFAP2E	1	COL4A4	COL4A4	1
CST6	1	NAV2	NAV2	1
C3orf27	1	LRRC40	LRRC40	#N/A
TMEM217	1	GPC6	#N/A	1
UBFD1	1	ENPEP	ENPEP	1
RGS22	1	GABRB2	GABRB2	#N/A
PION	1	LYPD6	#N/A	1
FAM18B1	1	WWC2	WWC2	1
MED15	1	KLF2	KLF2	1
SCN2A	1	TMEM47	TMEM47	1
BCL2L10	1	CCNC	CCNC	#N/A
KRTAP9-4	1	GVQW2	#N/A	#N/A
KLHL28	1	FAM92A	#N/A	#N/A
TSPYL2	1	CCSER1	#N/A	1
CCDC18	1	MACROD2	MACROD2	1
RAB40A	1	GLRX5	GLRX5	1
KRTAP9-2	1	PAXIP1	PAXIP1	1
ARMCX2	1	STYX	STYX	1
PTHLH	1	FASLG	FASLG	1
ACSS2	1	SYT6	SYT6	1
BAG4	1	PTPN2	PTPN2	1
SNRPC	1	TLN1	TLN1	#N/A
EIF4B	1	C1orf112	#N/A	#N/A
CCND2	1	ZNF138	#N/A	1
BVES	1	SAMD12	SAMD12	#N/A
CLK4	1	NETO1	#N/A	1
SYPL1	1	EML1	EML1	1
GADD45G	1	MPP6	MPP6	1
TRIM14	1	SDHC	SDHC	1
TBCK	1	RANBP17	RANBP17	1
SPDYE3	1	ATXN1	ATXN1	1
BTN1A1	1	SLITRK2	SLITRK2	1
ZNF135	1	TOM1L1	TOM1L1	1
POU4F2	1	AFTPH	AFTPH	1
ATP5G3	1	IGF2BP2	IGF2BP2	#N/A
TBC1D24	1	SLC26A7	#N/A	1
SYT10	1	EIF4A1	EIF4A1	1
CAPZA2	1	GABPB1	GABPB1	1
TMEM215	1	MORN2	MORN2	1
RECK	1	NSMCE4A	NSMCE4A	1
CPNE1	1	ZNF730	ZNF730	1
ZNF267	1	LPGAT1	LPGAT1	1
ERCC6L2	1	SSB	SSB	1
ZBTB43	1	ZMYM1	ZMYM1	1
SEMA3D	1	PCSK5	PCSK5	1
C5orf47	1	DBF4	DBF4	1
TRAF3	1	SLCO4C1	SLCO4C1	1
C9orf89	1	THRAP3	THRAP3	1
PDCD4	1	PI15	PI15	1
DNAJC5	1	HECW1	HECW1	1
RAB11FIP3	1	SOX9	SOX9	1
LRIF1	1	BPTF	BPTF	#N/A
NAPEPLD	1	BSDC1	#N/A	#N/A
SERPINB13	1	CEP126	#N/A	1
ZNF891	1	FAS	FAS	1
KLC4	1	COMMD10	COMMD10	1
ASNSD1	1	CLMP	CLMP	#N/A
PEX13	1	ZNF568	#N/A	#N/A
CCDC19	1	TMTC1	#N/A	#N/A
MINOS1	1	ERO1B	#N/A	1
PDIK1L	1	NCMAP	NCMAP	1
MYBL1	1	NID2	NID2	1
AQP11	1	ZNF19	ZNF19	1
PAWR	1	TBCE	TBCE	1
RP11-545J16.1	1	HUWE1	HUWE1	1
TFAP2D	1	KCNJ13	KCNJ13	#N/A
PITPNM3	1	CEP70	#N/A	1
KATNB1	1	FGF11	FGF11	1
USP3	1	OAZ1	OAZ1	1
CA12	1	SEMA3C	SEMA3C	1
DDHD2	1	DHCR24	DHCR24	1
DEDD	1	CWF19L2	CWF19L2	1
HMBOX1	1	INPP4B	INPP4B	1
TANC2	1	ADAMTS19	ADAMTS19	1
FAM174B	1	AFF1	AFF1	1
SOX6	1	TMPRSS11B	TMPRSS11B	1
DEF8	1	COX15	COX15	1
MRPL35	1	MBNL3	MBNL3	1
C20orf112	1	RERG	RERG	1
SGCA	1	COA5	COA5	#N/A
RHPN2	1	GPR161	#N/A	1
ZDHHC16	1	AKR1C2	AKR1C2	#N/A
DIAPH2	1	NUP58	#N/A	1
SNCG	1	CXADR	CXADR	1
RAPH1	1	TIMP2	TIMP2	1
TTC38	1	SHPRH	SHPRH	#N/A
SUMO3	1	ANKS1B	#N/A	1
CEACAM6	1	RAB14	RAB14	1
OTOGL	1	LARP1B	LARP1B	1
ENPP4	1	ZNF28	ZNF28	1
ZDHHC23	1	HIF1A	HIF1A	1
PCNX	1	CHERP	CHERP	#N/A
RAB9B	1	CNPY1	#N/A	1
SBNO1	1	ATAD1	ATAD1	#N/A
ZMAT3	1	BBOF1	#N/A	1
SFT2D3	1	CLIC4	CLIC4	1
KIF5C	1	CTDSPL2	CTDSPL2	1
PISD	1	SNN	SNN	#N/A
MYLK4	1	TMEM59	#N/A	1
PRKAB2	1	MRPS10	MRPS10	1
SEMA3A	1	AIDA	AIDA	1
PAG1	1	KIDINS220	KIDINS220	1
FAT3	1	ZNF391	ZNF391	1
RUNDC3B	1	C9orf72	C9orf72	1
MAFK	1	ZNF561	ZNF561	#N/A
TRIP11	1	PPM1B	#N/A	1
C2orf42	1	GRIN2A	GRIN2A	1
DLGAP2	1	ATG5	ATG5	1
PTCH1	1	SEPHS1	SEPHS1	1
FGF7	1	MAN1A1	MAN1A1	1
USP15	1	SPATA17	SPATA17	1
EIF2C4	1	SRSF10	SRSF10	1
EIF2C1	1	FAM204A	FAM204A	1
TACC1	1	ITGB6	ITGB6	1
TNRC6B	1	DNAJC15	DNAJC15	1
DMPK	1	NIT2	NIT2	1
BRD3	1	C5orf22	C5orf22	#N/A
GNB1L	1	HIKESHI	#N/A	1
RCOR1	1	CCDC89	CCDC89	#N/A
DGKD	1	PHC3	#N/A	1
LDOC1L	1	KMO	KMO	1
MXD4	1	IL2	IL2	1
RFFL	1	RPL22	RPL22	1
TMEM120B	1	ZFC3H1	ZFC3H1	#N/A
PLIN4	1	GUCY1A1	#N/A	1
ICOSLG	1	SH3KBP1	SH3KBP1	#N/A
NPLOC4	1	NMBR	#N/A	#N/A
SYT12	1	LOC100132813	#N/A	1
CLASP1	1	ASCC3	ASCC3	1
SEC14L2	1	RFC5	RFC5	#N/A
KIAA0513	1	TRIP12	#N/A	#N/A
AL137145.2	1	SLC8A1	#N/A	1
KIAA1147	1	HFE	HFE	1
SYNDIG1L	1	SPRED2	SPRED2	1
AC005329.1	1	RIMBP2	RIMBP2	#N/A
SLC35E3	1	TSBP1	#N/A	1
SEC14L5	1	PDCD6IP	PDCD6IP	1
ELAVL1	1	GIN1	GIN1	1
TMEM130	1	KRTAP9-9	KRTAP9-9	1
ANKS6	1	ZNF791	ZNF791	1
C10orf67	1	ZNF780B	ZNF780B	1
CSNK1G1	1	NOX4	NOX4	1
CABP7	1	RC3H1	RC3H1	#N/A
TTYH3	1	METTL4	#N/A	1
SNX8	1	TMEM87A	TMEM87A	1
HLX	1	DIMT1	DIMT1	1
AC079612.1	1	SLC4A1AP	SLC4A1AP	#N/A
CD276	1	OXR1	#N/A	1
METTL21A	1	FAT1	FAT1	1
MGRN1	1	FAM110B	FAM110B	#N/A
CSDC2	1	IL5RA	#N/A	1
RIMS4	1	TTC33	TTC33	1
RP11-644F5.10	1	GALM	GALM	1
STMN3	1	RAPGEF2	RAPGEF2	1
JMJD6	1	RAD51B	RAD51B	1
NOVA2	1	PRKD1	PRKD1	#N/A
OLFML2A	1	PHF14	#N/A	1
SEPN1	1	MEGF9	MEGF9	1
POFUT1	1	KLF3	KLF3	#N/A
FBXO31	1	IL21	#N/A	#N/A
APOPT1	1	UBXN8	#N/A	1
GNA15	1	TNKS	TNKS	1
MTSS1L	1	STRN	STRN	#N/A
ADAM12	1	CALHM5	#N/A	1
C20orf160	1	ZNF143	ZNF143	1
TRIM25	1	ATF7IP	ATF7IP	#N/A
ZBTB47	1	CIAO2A	#N/A	1
SPRN	1	LARP1	LARP1	1
RPS15	1	SEMA6A	SEMA6A	1
AC010536.1	1	BST1	BST1	#N/A
EPN2	1	PLPBP	#N/A	1
FATE1	1	FAM13A	FAM13A	1
MOB3A	1	SCN9A	SCN9A	1
RIN3	1	GALNT3	GALNT3	1
DPYSL5	1	TMED5	TMED5	#N/A
SORCS2	1	GPATCH2L	#N/A	#N/A
PTRF	1	MPL	#N/A	1
PEX26	1	CASP7	CASP7	1
IL17D	1	GPATCH2	GPATCH2	1
TLN2	1	CP	CP	#N/A
STARD3	1	F5	#N/A	1
SLC12A7	1	DRAM2	DRAM2	1
MOCOS	1	FZD4	FZD4	1
APCDD1L	1	PGM2	PGM2	1
ZMIZ2	1	C4orf33	C4orf33	1
CALML6	1	DGKE	DGKE	1
RUNX3	1	ZNF527	ZNF527	1
PLEKHA6	1	FER	FER	1
TBC1D10B	1	TMCC3	TMCC3	#N/A
GLI2	1	PNMA8A	#N/A	1
ZFYVE28	1	DDHD2	DDHD2	1
HUS1	1	FAM111A	FAM111A	1
AP5Z1	1	TMPRSS2	TMPRSS2	1
OTOF	1	TSPAN6	TSPAN6	#N/A
ACOXL	1	POMGNT2	#N/A	1
CARHSP1	1	EFHC2	EFHC2	1
SMCR7L	1	EREG	EREG	1
SLC6A6	1	GABRG1	GABRG1	1
RPRML	1	KLF6	KLF6	1
NMNAT2	1	PKIA	PKIA	1
SCUBE1	1	DDHD1	DDHD1	1
CCR9	1	MERTK	MERTK	1
DPYSL4	1	GFPT1	GFPT1	#N/A
NR1I2	1	SHTN1	#N/A	1
WNT2B	1	RNF7	RNF7	1
ZNF148	1	EXOC6	EXOC6	1
PXDN	1	CMTM6	CMTM6	1
TCN2	1	NUDCD1	NUDCD1	1
TLE3	1	FREM2	FREM2	1
NKX1-2	1	ST6GAL1	ST6GAL1	#N/A
SLC6A5	1	SLC16A7	#N/A	1
ARPC5L	1	DMXL1	DMXL1	1
GGT6	1	SLC1A1	SLC1A1	1
POLA2	1	SCARB2	SCARB2	1
PTPN1	1	RRM2B	RRM2B	1
SERPINF2	1	NOS2	NOS2	1
JPH4	1	NEK7	NEK7	1
HIST1H2AG	1	GJC1	GJC1	1
TSPYL4	1	SLC22A10	SLC22A10	1
MAPK8IP1	1	ALG9	ALG9	1
XCR1	1	SLC25A17	SLC25A17	#N/A
SLC43A2	1	CLINT1	#N/A	1
PREX2	1	DENND4C	DENND4C	1
SPHK2	1	SSBP2	SSBP2	#N/A
ZBED1	1	MICU2	#N/A	1
PNKD	1	TM9SF2	TM9SF2	#N/A
MAP2K2	1	CCPG1	#N/A	1
SRD5A1	1	DMXL2	DMXL2	1
CRX	1	SPICE1	SPICE1	1
ANAPC15	1	SEC14L1	SEC14L1	1
AC003102.1	1	BMPER	BMPER	1
ZBTB32	1	RAP2B	RAP2B	1
KCNJ12	1	PLSCR1	PLSCR1	1
SNX20	1	FAM155B	FAM155B	#N/A
AHCY	1	DUSP18	#N/A	1
AOC3	1	MXD1	MXD1	1
AC132186.1	1	DSE	DSE	1
ST6GAL1	1	TRIM67	TRIM67	1
KRTAP10-4	1	UBASH3B	UBASH3B	1
GALT	1	RAB22A	RAB22A	1
FOXD4L5	1	EXPH5	EXPH5	#N/A
ADAD2	1	GPR15	#N/A	1
PPP1CA	1	KALRN	KALRN	1
FAM193B	1	NAF1	NAF1	#N/A
ZKSCAN5	1	CCN4	#N/A	#N/A
ATP6V0B	1	KCNE5	#N/A	1
EFCAB11	1	WSCD2	WSCD2	1
LIN28A	1	LIN7C	LIN7C	1
LPHN1	1	TSPAN12	TSPAN12	1
KCNMB1	1	ST6GALNAC3	ST6GALNAC3	1
PCYT2	1	FMN1	FMN1	1
COL6A2	1	CDKN1A	CDKN1A	#N/A
AHSA1	1	TENM1	#N/A	1
NFIC	1	LRRC58	LRRC58	1
ATG10	1	XKR4	XKR4	1
PPP2R2C	1	GRIA2	GRIA2	1
ALDH7A1	1	ADAR	ADAR	1
URM1	1	STK17B	STK17B	1
ADRA2C	1	ATP11A	ATP11A	#N/A
KLK10	1	ST8SIA4	#N/A	1
CELF4	1	OXNAD1	OXNAD1	1
TMEM11	1	NCAM2	NCAM2	1
PANK3	1	LRRIQ4	LRRIQ4	1
CCDC97	1	UFM1	UFM1	1
CYP4F3	1	PACSIN2	PACSIN2	1
MAVS	1	DCTN4	DCTN4	1
SLC9A1	1	C12orf66	C12orf66	1
YPEL4	1	MECOM	MECOM	1
ZC4H2	1	AICDA	AICDA	1
ZFYVE27	1	ABI3BP	ABI3BP	1
MIDN	1	DAB2	DAB2	1
ERAL1	1	HMGCL	HMGCL	#N/A
PYCR1	1	DTD2	#N/A	1
C6orf47	1	ERMN	ERMN	1
AL591845.1	1	BLMH	BLMH	#N/A
TMPRSS5	1	SMIM10L1	#N/A	1
MMP15	1	NOC3L	NOC3L	1
FADS1	1	NID1	NID1	1
COX10	1	MMP24	MMP24	#N/A
FIGN	1	GALNT1	#N/A	1
C7orf13	1	BLOC1S4	BLOC1S4	#N/A
TRPC4AP	1	B3GALNT2	#N/A	1
FKBP5	1	C2CD2	C2CD2	1
SEPTIN12	1	RDH11	RDH11	#N/A
TMEM53	1	PARP8	#N/A	1
ZNF33A	1	FCRL1	FCRL1	1
C1orf115	1	DHTKD1	DHTKD1	1
TBC1D28	1	POLK	POLK	1
FOXD4L6	1	TMEM64	TMEM64	#N/A
ENTHD2	1	GCN1	#N/A	1
RP11-111H3.1	1	FAM129A	FAM129A	1
CLTC	1	MYO16	MYO16	1
NCKAP5L	1	DCP2	DCP2	1
YPEL2	1	TCF7L1	TCF7L1	1
WDR73	1	GJA1	GJA1	1
CXCR6	1	GAP43	GAP43	1
CENPV	1	RAB11FIP4	RAB11FIP4	1
BMS1	1	PHTF2	PHTF2	#N/A
EARS2	1	NSUN4	#N/A	1
PTK6	1	LYSMD3	LYSMD3	#N/A
GJC1	1	ZNF829	#N/A	1
CALCOCO2	1	ZNF831	ZNF831	1
SOWAHD	1	TIMM9	TIMM9	#N/A
S1PR1	1	ABL1	#N/A	1
PSD3	1	ITCH	ITCH	1
AKAP17A	1	UGT2B10	UGT2B10	1
AP3S2	1	ZC4H2	ZC4H2	1
PLEKHG4B	1	PDHA1	PDHA1	1
VPS8	1	CD96	CD96	1
CTDSPL	1	ANKFY1	ANKFY1	1
CPLX1	1	DNM3	DNM3	1
CDSN	1	AIFM1	AIFM1	1
L3MBTL2	1	DPYSL5	DPYSL5	#N/A
ZXDB	1	ILF2	#N/A	1
JAG1	1	CUL3	CUL3	#N/A
ACHE	1	RAB29	#N/A	1
MAPK4	1	IFNA7	IFNA7	1
SEPSECS	1	IL20RA	IL20RA	1
FOXP4	1	SLC38A1	SLC38A1	1
NMNAT3	1	NRBF2	NRBF2	1
ZNF695	1	EPB41L2	EPB41L2	1
CBY1	1	DHX8	DHX8	1
VPS33A	1	RBKS	RBKS	1
ATP2B4	1	PDGFD	PDGFD	1
ANKRD13B	1	ARPP21	ARPP21	1
RHOU	1	USP6NL	USP6NL	#N/A
C7orf49	1	C6orf64	#N/A	#N/A
KIAA0556	1	MAP3K7IP3	#N/A	1
RRP8	1	HEXA	HEXA	1
FNTB	1	POMZP3	POMZP3	#N/A
KRT85	1	DMRT2	#N/A	1
SERTM1	1	GPRASP1	GPRASP1	1
DLGAP4	1	ENPP4	ENPP4	1
IQGAP3	1	ARCN1	ARCN1	1
SLC35D1	1	GPR88	GPR88	#N/A
AC084121.16	1	IHPK1	#N/A	1
RTN4RL1	1	NUP35	NUP35	1
HEG1	1	ECHDC1	ECHDC1	1
ID3	1	KSR1	KSR1	#N/A
TRIM16	1	IHPK3	#N/A	1
LMAN2	1	FOXP2	FOXP2	1
FOXP3	1	CGNL1	CGNL1	1
B4GALT4	1	TAF7L	TAF7L	#N/A
SCAMP4	1	CLIP4	#N/A	1
SPIN1	1	ARHGEF9	ARHGEF9	1
PRKCG	1	PSCA	PSCA	#N/A
RFESD	1	C9orf61	#N/A	#N/A
RP11-1105G2.3	1	C17orf63	#N/A	1
MID1	1	USP6	USP6	#N/A
TGFBRAP1	1	DUSP28	#N/A	1
MLXIPL	1	ATPAF1	ATPAF1	1
THTPA	1	RD3	RD3	1
DLG5	1	GPX1	GPX1	1
ZNF512B	1	DUSP10	DUSP10	1
SESN3	1	SOS1	SOS1	1
ZBTB4	1	DCC	DCC	1
PRDM12	1	FAM120AOS	FAM120AOS	1
GNL1	1	SURF4	SURF4	1
VRTN	1	ZNF343	ZNF343	#N/A
KCND3	1	LOC541469	#N/A	1
SMYD1	1	CRISPLD2	CRISPLD2	#N/A
ZNF154	1	C19orf36	#N/A	#N/A
C10orf108	1	C14orf150	#N/A	#N/A
RNF39	1	C14orf83	#N/A	1
IFIT2	1	PRKCZ	PRKCZ	1
AVPI1	1	STX3	STX3	#N/A
LNX2	1	ZNF589	#N/A	1
MRVI1	1	C17orf62	C17orf62	1
LPGAT1	1	TIFAB	TIFAB	1
PIGR	1	ITGB5	ITGB5	1
IFNGR2	1	MYOM3	MYOM3	1
ING3	1	FNBP1L	FNBP1L	#N/A
RPS9	1	C9orf82	#N/A	#N/A
CYP2U1	1	C10orf72	#N/A	1
LHPP	1	FBXO44	FBXO44	1
ISPD	1	TSGA13	TSGA13	1
ATP8B3	1	PKNOX1	PKNOX1	1
FLNC	1	TRIP10	TRIP10	1
PAPLN	1	TP53TG3C	TP53TG3C	1
WDR37	1	VAMP7	VAMP7	1
PPARGC1A	1	SLC16A1	SLC16A1	1
AL160314.1	1	ZNF207	ZNF207	1
PEMT	1	MANBAL	MANBAL	1
CXCL9	1	FKBP5	FKBP5	1
CT62	1	B3GAT1	B3GAT1	1
DENND5B	1	SLC6A14	SLC6A14	1
SPSB3	1	IKZF4	IKZF4	1
NEU4	1	KIAA0513	KIAA0513	1
COMMD9	1	SEC31B	SEC31B	1
PANK2	1	ADD1	ADD1	1
ZNF507	1	NDST3	NDST3	#N/A
HMG20A	1	KIAA0859	#N/A	#N/A
LANCL2	1	C10orf4	#N/A	1
MECOM	1	DGCR8	DGCR8	#N/A
GABRA4	1	CBARA1	#N/A	1
PPFIA4	1	ANO6	ANO6	1
OTUD7B	1	TMED9	TMED9	1
BCL2L11	1	ARHGAP24	ARHGAP24	1
GAL3ST3	1	ST3GAL3	ST3GAL3	1
PLXNA1	1	SLC5A3	SLC5A3	1
SPINT1	1	N4BP3	N4BP3	1
SLC28A3	1	MAPT	MAPT	1
PPP2R4	1	NKX2-1	NKX2-1	#N/A
SLC12A8	1	MAX	#N/A	#N/A
MAST4	1	RHOA	#N/A	#N/A
DPF3	1	ZNF434	#N/A	1
B9D2	1	B3GALT6	B3GALT6	1
TFDP2	1	RPS9	RPS9	1
ARFRP1	1	HIC2	HIC2	1
TSPEAR	1	SPIN1	SPIN1	1
EEA1	1	CERS3	CERS3	1
PCID2	1	LIMS3	LIMS3	#N/A
DCAF4	1	RAI14	#N/A	#N/A
DERA	1	SGCD	#N/A	1
AQP1	1	DDAH1	DDAH1	#N/A
REST	1	TADA3	#N/A	1
RABEP1	1	SRP14	SRP14	#N/A
CASZ1	1	KAT6A	#N/A	#N/A
ARSB	1	C5orf33	#N/A	#N/A
MED13	1	LOC153364	#N/A	1
BCORL1	1	PREPL	PREPL	1
ACOT11	1	PIP5K1B	PIP5K1B	1
KCNJ16	1	FIGN	FIGN	#N/A
CCL5	1	PLCXD2	#N/A	1
ZYG11B	1	TNFAIP8L1	TNFAIP8L1	1
PVR	1	TM2D2	TM2D2	#N/A
TMEM201	1	CACNB2	#N/A	#N/A
EIF1AD	1	OPTN	#N/A	1
ITGA9	1	ATXN7	ATXN7	1
ZNF329	1	CARHSP1	CARHSP1	1
RGAG4	1	TMED7	TMED7	1
SNHG16	1	MTCH2	MTCH2	1
SERPINA11	1	DIABLO	DIABLO	#N/A
SERP1	1	MEIS2	#N/A	1
SLC7A6	1	SAR1A	SAR1A	#N/A
NOC2L	1	HOXB3	#N/A	#N/A
IGF2-AS	1	ZNF707	#N/A	#N/A
FAM154B	1	GPBP1	#N/A	1
SOX5	1	TMEM200A	TMEM200A	1
CNDP1	1	ZNF331	ZNF331	#N/A
ZNF562	1	DEFB132	#N/A	1
ZDHHC9	1	TRIM32	TRIM32	1
ATL3	1	ZZZ3	ZZZ3	1
ELOVL5	1	FGF1	FGF1	#N/A
BBC3	1	POMGNT1	#N/A	#N/A
DUSP6	1	GIGYF2	#N/A	#N/A
NAA40	1	CDH18	#N/A	1
RAPGEF5	1	BDP1	BDP1	#N/A
FAM120C	1	PXK	#N/A	#N/A
LRRC58	1	SNX10	#N/A	#N/A
UBL4B	1	TBL2	#N/A	#N/A
SELE	1	LEF1	#N/A	1
C10orf76	1	AMD1	AMD1	1
SRP19	1	BRSK2	BRSK2	1
FAM86A	1	TBX3	TBX3	#N/A
FAM222B	1	C9orf164	#N/A	1
GABRB3	1	FXYD6	FXYD6	1
NCAM1	1	SLC35B4	SLC35B4	#N/A
DKC1	1	LRRIQ3	#N/A	#N/A
POLR2G	1	C8orf83	#N/A	1
ITGB1BP1	1	RAD52	RAD52	1
PIK3C2A	1	TACC2	TACC2	1
MYOM3	1	ABLIM1	ABLIM1	#N/A
DHX36	1	CITED2	#N/A	#N/A
DHFR	1	MARCKS	#N/A	#N/A
FGFR3	1	SCHIP1	#N/A	#N/A
CEP97	1	TPR	#N/A	1
C14orf1	1	RAN	RAN	1
SMAGP	1	LCE1E	LCE1E	1
FAM86B1	1	AZIN1	AZIN1	1
SFMBT2	1	GNG2	GNG2	1
LINGO4	1	TAGLN2	TAGLN2	1
ACADSB	1	CC2D2B	CC2D2B	#N/A
TPCN2	1	SARS2	#N/A	#N/A
MYSM1	1	IL24	#N/A	1
TMEM132B	1	NCALD	NCALD	#N/A
RYR3	1	SFRS2B	#N/A	#N/A
C15orf52	1	KLHDC8A	#N/A	#N/A
NABP1	1	MAML3	#N/A	1
RALGAPA2	1	CD93	CD93	1
KDELC2	1	MSRB3	MSRB3	1
SP140	1	MTFR1	MTFR1	1
NOL4	1	TRIM7	TRIM7	1
PRDM10	1	CHST10	CHST10	#N/A
ELF4	1	EVI1	#N/A	1
GABRG2	1	BMPR1B	BMPR1B	#N/A
PRUNE	1	CCM2	#N/A	1
GOLGA8B	1	SLC39A14	SLC39A14	1
PADI1	1	ANGPT2	ANGPT2	#N/A
NRIP2	1	MXRA8	#N/A	#N/A
CDHR1	1	TBC1D5	#N/A	1
POMZP3	1	RNF166	RNF166	#N/A
PDE8A	1	RPS18	#N/A	#N/A
COL23A1	1	CLDN18	#N/A	1
GAA	1	PPP1R3B	PPP1R3B	1
VIL1	1	CPA6	CPA6	1
FAM228B	1	KRTAP1-5	KRTAP1-5	1
NUDT11	1	CEACAM19	CEACAM19	1
DDT	1	SOX7	SOX7	#N/A
AAGAB	1	SIKE	#N/A	#N/A
PPP4R1L	1	C1QTNF1	#N/A	#N/A
SPDEF	1	GPR21	#N/A	#N/A
CTDP1	1	GHITM	#N/A	1
STX3	1	SLC45A4	SLC45A4	1
ACOT9	1	NEFH	NEFH	#N/A
GATA4	1	C2orf34	#N/A	#N/A
FRMD3	1	TP53TG3D	#N/A	1
HLA-DQA1	1	RAB39B	RAB39B	1
LY6K	1	UTP14C	UTP14C	1
CSTA	1	KIAA1217	KIAA1217	1
APLP2	1	ETS1	ETS1	1
UBE2E1	1	ZDHHC11B	ZDHHC11B	#N/A
GOLGA8IP	1	TST	#N/A	1
SLC12A4	1	COL23A1	COL23A1	#N/A
[truncated: 12,400 more rows]

## Sheet: Vlookup_targetScan
TargetScan		MasterGeneList		TargetScan
CHD2	1	PAPPA	#N/A	#N/A
ZBTB43	1	FASN	#N/A	#N/A
DCUN1D1	1	UNC80	#N/A	#N/A
TBPL1	1	FGF2	#N/A	#N/A
TUBA4A	1	TNRC6B	#N/A	#N/A
ENAH	1	PTPN4	#N/A	#N/A
RAB9A	1	PHF19	#N/A	#N/A
DYNLL2	1	DESI1	#N/A	1
SUMO3	1	UBE2Q1	UBE2Q1	#N/A
GPATCH8	1	LSM11	#N/A	#N/A
ANKS1A	1	NECTIN1	#N/A	#N/A
STXBP5	1	GAREM1	#N/A	#N/A
TRANK1	1	ANKUB1	#N/A	#N/A
FAM133B	1	FBXO21	#N/A	#N/A
UBE2Q1	1	CCNE1	#N/A	#N/A
PDCD1	1	ATG14	#N/A	#N/A
CNTNAP1	1	KIF1B	#N/A	#N/A
CBX5	1	LUZP1	#N/A	#N/A
ATXN7L3B	1	SLC13A3	#N/A	#N/A
TMEM87B	1	ARIH1	#N/A	#N/A
RPS6KA6	1	MGAT4A	#N/A	#N/A
ZNF423	1	EPHB2	#N/A	#N/A
ATXN1L	1	BTRC	#N/A	1
ATXN7L3	1	SPRYD3	SPRYD3	#N/A
GATAD2A	1	ARL2	#N/A	#N/A
ATG13	1	CASK	#N/A	#N/A
ARHGDIA	1	NUP50	#N/A	#N/A
VAPB	1	DCLK1	#N/A	#N/A
WNT3A	1	CYB561A3	#N/A	#N/A
CBX6	1	ZBTB46	#N/A	#N/A
SEMA3A	1	FGF7	#N/A	#N/A
USP14	1	RECK	#N/A	#N/A
SPRYD3	1	PLAG1	#N/A	#N/A
INSR	1	AXIN2	#N/A	#N/A
EPB41L4B	1	GPR63	#N/A	#N/A
FOSL2	1	SYNJ1	#N/A	#N/A
KLHL18	1	ABL2	#N/A	#N/A
FBXL20	1	SCN8A	#N/A	#N/A
TGIF2	1	CACNA1E	#N/A	#N/A
APLN	1	PISD	#N/A	#N/A
FAM73B	1	KCNJ2	#N/A	#N/A
MAP3K9	1	C2orf42	#N/A	#N/A
TRMT112	1	UBE2V1	#N/A	#N/A
FAM60A	1	SPRED1	#N/A	#N/A
AKIP1	1	SREK1	#N/A	#N/A
HTR2A	1	TBL1XR1	#N/A	#N/A
USP42	1	MTMR3	#N/A	#N/A
AICDA	1	TLK1	#N/A	#N/A
RP11-176H8.1	1	SLC11A2	#N/A	#N/A
EPHA2	1	MOB3B	#N/A	#N/A
KRTAP9-9	1	ZBTB44	#N/A	#N/A
ST6GALNAC3	1	ANO3	#N/A	#N/A
CYB561	1	SLC9A6	#N/A	1
SNN	1	APLN	APLN	#N/A
TMEM87A	1	AKT3	#N/A	#N/A
SLK	1	IPO7	#N/A	#N/A
HS2ST1	1	RASGEF1B	#N/A	#N/A
IST1	1	ATG9A	#N/A	#N/A
PDE4DIP	1	CPEB2	#N/A	#N/A
ZNF226	1	AHCYL2	#N/A	#N/A
FER	1	MYB	#N/A	#N/A
CDHR4	1	CCND2	#N/A	#N/A
UQCRH	1	KIF5C	#N/A	#N/A
OGN	1	UBN2	#N/A	#N/A
CSRNP3	1	UBE4B	#N/A	#N/A
EAF2	1	ARL3	#N/A	#N/A
GAP43	1	MAMSTR	#N/A	#N/A
STARD3NL	1	RNF144B	#N/A	#N/A
SIM1	1	CDCA4	#N/A	#N/A
SLC35G1	1	KDSR	#N/A	#N/A
SRSF10	1	KIF23	#N/A	#N/A
HUS1	1	TFAP2A	#N/A	#N/A
NUPL1	1	PPM1E	#N/A	#N/A
TMEM64	1	SHOC2	#N/A	1
PRRC1	1	HTR2A	HTR2A	#N/A
METTL4	1	LURAP1L	#N/A	#N/A
ZBED5	1	DMPK	#N/A	#N/A
DDAH2	1	RAB11FIP2	#N/A	#N/A
OSTF1	1	TMEM100	#N/A	#N/A
COX7A2	1	RASSF8	#N/A	#N/A
GNG11	1	FBXW7	#N/A	#N/A
TCF7L1	1	DNAJB4	#N/A	#N/A
ANKRD27	1	GRM7	#N/A	1
SLCO1B1	1	WEE1	WEE1	#N/A
RP11-65D24.2	1	STOX2	#N/A	#N/A
MRS2	1	CYP26B1	#N/A	#N/A
FANCD2OS	1	N4BP1	#N/A	#N/A
NCAPG2	1	PLPP1	#N/A	#N/A
FAM50B	1	ZNF691	#N/A	#N/A
FAM92A1	1	ZCCHC3	#N/A	#N/A
TXNDC9	1	ARMH4	#N/A	#N/A
OSBPL11	1	SALL4	#N/A	1
CAMKMT	1	TBPL1	TBPL1	#N/A
PHF14	1	CFAP45	#N/A	#N/A
ZKSCAN3	1	CNOT6L	#N/A	#N/A
ZNF138	1	SEMA6D	#N/A	#N/A
CWF19L2	1	RFX3	#N/A	#N/A
CLIC4	1	PCMT1	#N/A	#N/A
HEXB	1	EDA	#N/A	#N/A
PRKD1	1	SEC24A	#N/A	#N/A
ZNF19	1	KLHL2	#N/A	#N/A
RPL22	1	PAFAH1B1	#N/A	#N/A
SEMA3C	1	PTPN3	#N/A	#N/A
DLD	1	CASR	#N/A	#N/A
NALCN	1	MYLK	#N/A	#N/A
AC093802.1	1	CCDC6	#N/A	#N/A
HSPBAP1	1	NAPG	#N/A	#N/A
KCNJ6	1	ZNF367	#N/A	#N/A
TSPAN6	1	ZMAT3	#N/A	1
TMEM47	1	STXBP5	STXBP5	#N/A
MERTK	1	UBFD1	#N/A	#N/A
DNAJA3	1	CHAC1	#N/A	#N/A
SNAPC3	1	HIPK2	#N/A	#N/A
NDUFA5	1	UBE4A	#N/A	#N/A
NSL1	1	CEP55	#N/A	#N/A
MTCP1	1	MKX	#N/A	#N/A
FAM162B	1	CBX2	#N/A	#N/A
FRZB	1	TNFSF13B	#N/A	#N/A
MORC1	1	IPPK	#N/A	#N/A
SLC22A10	1	VEGFA	#N/A	#N/A
UFM1	1	SLC25A37	#N/A	#N/A
KMO	1	ZBTB34	#N/A	#N/A
ADAMDEC1	1	KIF5B	#N/A	#N/A
ZMYM1	1	SETD3	#N/A	#N/A
TFRC	1	PAFAH1B2	#N/A	#N/A
MXD1	1	MAP2K1	#N/A	#N/A
LEPROT	1	SMURF1	#N/A	#N/A
CCDC176	1	GABARAPL1	#N/A	#N/A
BST1	1	USP25	#N/A	#N/A
RNF180	1	STXBP3	#N/A	#N/A
CGGBP1	1	FGFR1	#N/A	#N/A
VPS13A	1	MYBL1	#N/A	1
SNTG1	1	GPATCH8	GPATCH8	#N/A
CISD2	1	CBX4	#N/A	#N/A
KRT38	1	JPH3	#N/A	1
PAXIP1	1	USP42	USP42	1
C5orf22	1	STRADB	STRADB	#N/A
ZNF791	1	RNF217	#N/A	1
YIPF2	1	TRANK1	TRANK1	#N/A
APC	1	LRRN3	#N/A	#N/A
BTLA	1	ZFHX4	#N/A	#N/A
KIAA1377	1	ZNF622	#N/A	#N/A
ZNF695	1	PTPRR	#N/A	#N/A
RSC1A1	1	ATXN2	#N/A	#N/A
TNFAIP8	1	OOEP	#N/A	1
OR2A4	1	INSR	INSR	#N/A
C4orf33	1	P3H2	#N/A	#N/A
AP000783.1	1	ZBTB39	#N/A	#N/A
C6orf10	1	SRPRA	#N/A	#N/A
IFNA5	1	PLXNA4	#N/A	#N/A
TMEM200B	1	WNK3	#N/A	#N/A
SRRM5	1	PPP1R11	#N/A	#N/A
TMPRSS2	1	LATS1	#N/A	#N/A
CST3	1	DDX3X	#N/A	#N/A
UBA6	1	LRIG2	#N/A	1
MRPS10	1	ARHGDIA	ARHGDIA	#N/A
STK17B	1	PPP2R1B	#N/A	#N/A
LRRC28	1	DCP1A	#N/A	#N/A
CDH2	1	CHEK1	#N/A	#N/A
C14orf23	1	OMG	#N/A	#N/A
DDI2	1	GALNT13	#N/A	#N/A
URI1	1	ACTR2	#N/A	#N/A
SPA17	1	GHR	#N/A	#N/A
CDKN2AIP	1	BTAF1	#N/A	#N/A
TOPORS	1	AVL9	#N/A	1
CHM	1	FBXL20	FBXL20	#N/A
TMPRSS11B	1	DIXDC1	#N/A	#N/A
PDZK1	1	CCND1	#N/A	#N/A
PRELID1	1	SEPTIN2	#N/A	#N/A
EYS	1	MFN2	#N/A	#N/A
MLANA	1	E2F3	#N/A	1
EPB41L2	1	WNT3A	WNT3A	1
GLO1	1	CHD2	CHD2	#N/A
ZNF436	1	ZNRF2	#N/A	#N/A
HIGD2A	1	SOCS6	#N/A	#N/A
SLC1A1	1	HSPA4L	#N/A	#N/A
RP11-122A3.2	1	SEL1L3	#N/A	#N/A
UAP1	1	FOXK1	#N/A	#N/A
TTC33	1	SYT3	#N/A	#N/A
CCDC93	1	HSPG2	#N/A	#N/A
EMP1	1	CD2AP	#N/A	#N/A
DNAJC15	1	SUCO	#N/A	#N/A
ITM2B	1	MYO5A	#N/A	1
LRRIQ4	1	GATAD2A	GATAD2A	#N/A
PPP1R2	1	AMOTL1	#N/A	#N/A
SULT1B1	1	KANK1	#N/A	#N/A
AC093677.1	1	RBPJ	#N/A	#N/A
PAH	1	SYDE2	#N/A	#N/A
KCNJ13	1	TMEM245	#N/A	#N/A
ATG5	1	RPS6KA3	#N/A	#N/A
SLC1A6	1	PLXNC1	#N/A	#N/A
AC145676.2	1	VPS33B	#N/A	#N/A
RGS5	1	KIF21A	#N/A	#N/A
CNPY1	1	ZMYM2	#N/A	1
SMIM13	1	SUMO3	SUMO3	#N/A
NUPL2	1	CACUL1	#N/A	#N/A
PSMD12	1	PIAS2	#N/A	#N/A
NUP62CL	1	ACVR2A	#N/A	#N/A
SMDT1	1	TBP	#N/A	#N/A
WISP1	1	STK33	#N/A	#N/A
CMPK1	1	SLIT2	#N/A	#N/A
PGM2	1	XPO7	#N/A	#N/A
STRADB	1	SMAD7	#N/A	#N/A
ST6GAL1	1	YTHDC1	#N/A	#N/A
ANAPC7	1	SLC12A2	#N/A	#N/A
TRIM36	1	POU2F1	#N/A	#N/A
RAB22A	1	COP1	#N/A	#N/A
COX15	1	ADAMTS3	#N/A	#N/A
CROT	1	AGO4	#N/A	#N/A
SPINK8	1	KCNK10	#N/A	#N/A
ZSWIM7	1	ASH1L	#N/A	#N/A
CASP6	1	RAD23B	#N/A	#N/A
CLDN12	1	SIRT4	#N/A	#N/A
CCDC160	1	TMEM178B	#N/A	#N/A
SHCBP1	1	RNF10	#N/A	#N/A
CDK5RAP2	1	IFT74	#N/A	#N/A
UGT2B10	1	PTH	#N/A	#N/A
PIGP	1	G2E3	#N/A	#N/A
RAD21	1	ATXN7L2	#N/A	#N/A
LEPRE1	1	LITAF	#N/A	#N/A
BLOC1S4	1	KRTAP11-1	#N/A	#N/A
HHAT	1	TRABD2B	#N/A	#N/A
ABI1	1	ZNF449	#N/A	#N/A
CCDC89	1	RETREG2	#N/A	#N/A
TMEM251	1	DLL1	#N/A	#N/A
GLRX	1	NHLRC2	#N/A	#N/A
PPP1R3G	1	SLC20A2	#N/A	#N/A
MRAS	1	NAA25	#N/A	#N/A
PLXDC2	1	LAMP3	#N/A	#N/A
NCMAP	1	TMEM183A	#N/A	#N/A
SSB	1	CDC25A	#N/A	#N/A
KLF13	1	MEOX2	#N/A	#N/A
KCNH5	1	CPEB3	#N/A	#N/A
PITX3	1	MEX3C	#N/A	#N/A
N4BP2L2	1	PCDH17	#N/A	#N/A
C11orf73	1	ATXN7L1	#N/A	#N/A
LYSMD3	1	SIK1	#N/A	#N/A
TEFM	1	SALL1	#N/A	#N/A
C16orf52	1	CC2D1B	#N/A	#N/A
TMED7	1	TMCC1	#N/A	#N/A
MPP6	1	ZNRF3	#N/A	#N/A
PTPN2	1	CLOCK	#N/A	#N/A
SPATA17	1	KRTAP4-6	#N/A	#N/A
TMEM33	1	CDC42SE2	#N/A	#N/A
TAL2	1	ZFHX3	#N/A	#N/A
BRWD1	1	PPM1A	#N/A	#N/A
TYW5	1	CCNT1	#N/A	#N/A
LACTB2	1	NOS1	#N/A	#N/A
ME1	1	LRRK1	#N/A	1
LIN7C	1	RPS6KA6	RPS6KA6	#N/A
SLC31A2	1	TLL1	#N/A	#N/A
OAZ1	1	EZH1	#N/A	#N/A
FAM122C	1	SPTLC1	#N/A	#N/A
SMIM20	1	AMER1	#N/A	#N/A
RAP2A	1	LARGE2	#N/A	#N/A
C6orf57	1	RARB	#N/A	#N/A
ZNF626	1	ZC3H13	#N/A	#N/A
TIMM9	1	CSDE1	#N/A	#N/A
PANK1	1	WIPI2	#N/A	#N/A
CISD1	1	TFCP2L1	#N/A	#N/A
SSBP2	1	CDK5R1	#N/A	#N/A
WEE1	1	CACNA2D1	#N/A	#N/A
TMED5	1	TGFBR3	#N/A	1
PARPBP	1	FAM133B	FAM133B	#N/A
COMMD10	1	UBQLNL	#N/A	#N/A
FGF11	1	TRIM66	#N/A	#N/A
MYL12B	1	ELMSAN1	#N/A	#N/A
OR4C13	1	AK4	#N/A	#N/A
HDDC2	1	ABHD2	#N/A	#N/A
TBCE	1	C1orf21	#N/A	#N/A
PRH2	1	NRN1	#N/A	#N/A
ZNF788	1	ADGRL1	#N/A	#N/A
LYN	1	JARID2	#N/A	#N/A
CHCHD4	1	SYNRG	#N/A	#N/A
TAS2R1	1	USP31	#N/A	#N/A
CP	1	CD47	#N/A	1
AC012123.1	1	SEMA3A	SEMA3A	#N/A
CHMP5	1	LRIG1	#N/A	#N/A
RP11-422N16.3	1	TMC7	#N/A	#N/A
GLMN	1	DENND1B	#N/A	#N/A
ADAMTS20	1	RAB9B	#N/A	#N/A
UBR3	1	AMOT	#N/A	#N/A
SDHC	1	FERMT2	#N/A	#N/A
NSMCE4A	1	ILDR2	#N/A	#N/A
COQ4	1	CSRNP1	#N/A	#N/A
C12orf60	1	NR2C2	#N/A	#N/A
TUBB6	1	ELL	#N/A	#N/A
AGO2	1	C12orf76	#N/A	#N/A
BCL2L15	1	BAG4	#N/A	#N/A
STX7	1	DYRK1B	#N/A	#N/A
SLC16A7	1	ZSCAN31	#N/A	#N/A
C5orf30	1	PDZD8	#N/A	#N/A
ERO1LB	1	ARFGAP2	#N/A	#N/A
SPRR1B	1	CDK17	#N/A	#N/A
KCTD16	1	ROCK2	#N/A	#N/A
DYNLT1	1	PNPLA6	#N/A	#N/A
SH3TC2	1	MED26	#N/A	1
CYP7A1	1	ATXN1L	ATXN1L	#N/A
PSMC6	1	ISLR	#N/A	#N/A
GLRX5	1	PRDM4	#N/A	#N/A
NPY2R	1	SIK1B	#N/A	#N/A
C1QL3	1	SKI	#N/A	#N/A
STYX	1	MNT	#N/A	#N/A
PRB3	1	GSTCD	#N/A	1
MORN2	1	CBX6	CBX6	#N/A
PRB2	1	PAG1	#N/A	#N/A
AP5M1	1	TAB3	#N/A	#N/A
COA5	1	PARVA	#N/A	#N/A
COPS8	1	MKNK1	#N/A	1
PKIA	1	CMPK1	CMPK1	#N/A
OR2J3	1	COL12A1	#N/A	#N/A
PRB1	1	SERBP1	#N/A	#N/A
NAA38	1	ETNK1	#N/A	1
	1	ANKS1A	ANKS1A	#N/A
	1	BCL11B	#N/A	#N/A
	1	ARHGAP32	#N/A	#N/A
	1	TMEM189-UBE2V1	#N/A	#N/A
	1	FAM91A1	#N/A	#N/A
	1	SEMA5B	#N/A	#N/A
	1	SGK1	#N/A	#N/A
	1	RS1	#N/A	#N/A
	1	PIP4P2	#N/A	#N/A
	1	CHPT1	#N/A	#N/A
	1	PCDH9	#N/A	#N/A
	1	CLCN4	#N/A	#N/A
	1	TCAIM	#N/A	#N/A
	1	EPHA7	#N/A	#N/A
	1	TMEM268	#N/A	#N/A
	1	RASEF	#N/A	#N/A
	1	RREB1	#N/A	#N/A
	1	CAPRIN1	#N/A	#N/A
	1	EGLN1	#N/A	#N/A
	1	MAP3K13	#N/A	#N/A
	1	PRRC2C	#N/A	#N/A
	1	CEP85L	#N/A	#N/A
	1	RBM6	#N/A	#N/A
	1	EXOC3L2	#N/A	#N/A
	1	CDC37L1	#N/A	#N/A
	1	NRP2	#N/A	#N/A
	1	SCOC	#N/A	#N/A
	1	HERC6	#N/A	#N/A
	1	GNAT1	#N/A	#N/A
	1	DRD1	#N/A	#N/A
	1	CPD	#N/A	#N/A
	1	CXCR5	#N/A	#N/A
	1	PDIA6	#N/A	#N/A
	1	RBBP6	#N/A	#N/A
	1	PIK3R1	#N/A	#N/A
	1	USP15	#N/A	#N/A
	1	ADRB2	#N/A	#N/A
	1	WNT7A	#N/A	#N/A
	1	HIGD1A	#N/A	#N/A
	1	QKI	#N/A	#N/A
	1	DMTF1	#N/A	#N/A
	1	LRP6	#N/A	#N/A
	1	BZW1	#N/A	#N/A
	1	FAM81A	#N/A	1
	1	SMIM13	SMIM13	#N/A
	1	GLS2	#N/A	#N/A
	1	MOB4	#N/A	#N/A
	1	KCNG4	#N/A	#N/A
	1	HMGA1	#N/A	#N/A
	1	MYO5B	#N/A	#N/A
	1	SPTBN2	#N/A	#N/A
	1	CLUH	#N/A	#N/A
	1	SLC36A1	#N/A	#N/A
	1	TENM2	#N/A	#N/A
	1	PDE3B	#N/A	#N/A
	1	HTR4	#N/A	1
	1	ATXN7L3	ATXN7L3	#N/A
	1	IKBKB	#N/A	#N/A
	1	CHUK	#N/A	#N/A
	1	USP44	#N/A	#N/A
	1	WWC1	#N/A	#N/A
	1	SIPA1L2	#N/A	#N/A
	1	MCU	#N/A	#N/A
	1	SSR1	#N/A	#N/A
	1	CUX1	#N/A	#N/A
	1	RUNDC3B	#N/A	#N/A
	1	PEX13	#N/A	#N/A
	1	UNC5D	#N/A	#N/A
	1	HEPHL1	#N/A	#N/A
	1	SLC4A4	#N/A	#N/A
	1	HECTD1	#N/A	#N/A
	1	SNX16	#N/A	#N/A
	1	VPS4A	#N/A	#N/A
	1	IVNS1ABP	#N/A	#N/A
	1	MASP1	#N/A	#N/A
	1	NAV1	#N/A	#N/A
	1	RET	#N/A	#N/A
	1	MTFR1L	#N/A	#N/A
	1	SLC6A11	#N/A	#N/A
	1	RELN	#N/A	#N/A
	1	DDX3Y	#N/A	#N/A
	1	DEPDC4	#N/A	#N/A
	1	ANXA11	#N/A	#N/A
	1	RFK	#N/A	#N/A
	1	KPNA3	#N/A	#N/A
	1	ST8SIA3	#N/A	#N/A
	1	TARBP2	#N/A	#N/A
	1	USP3	#N/A	#N/A
	1	GALNT7	#N/A	#N/A
	1	LGR5	#N/A	#N/A
	1	MYEF2	#N/A	#N/A
	1	YRDC	#N/A	#N/A
	1	ARHGAP12	#N/A	#N/A
	1	SLC39A10	#N/A	#N/A
	1	KIF3B	#N/A	#N/A
	1	SYPL1	#N/A	#N/A
	1	OGT	#N/A	#N/A
	1	UNC13A	#N/A	#N/A
	1	YWHAH	#N/A	#N/A
	1	SOBP	#N/A	1
	1	SLC35G1	SLC35G1	#N/A
	1	GFAP	#N/A	#N/A
	1	PIP4P1	#N/A	#N/A
	1	SPAG7	#N/A	#N/A
	1	IARS	#N/A	#N/A
	1	CDK8	#N/A	#N/A
	1	CYP2S1	#N/A	1
	1	TUBA4A	TUBA4A	#N/A
	1	RSPO3	#N/A	#N/A
	1	DPY19L4	#N/A	#N/A
	1	COPS7B	#N/A	#N/A
	1	NF1	#N/A	#N/A
	1	KCNN4	#N/A	#N/A
	1	SESN1	#N/A	#N/A
	1	SON	#N/A	#N/A
	1	NOB1	#N/A	#N/A
	1	WBP11	#N/A	#N/A
	1	DENND2C	#N/A	#N/A
	1	NUFIP2	#N/A	#N/A
	1	ARHGAP20	#N/A	1
	1	RAB9A	RAB9A	#N/A
	1	BTG2	#N/A	#N/A
	1	RBM12	#N/A	#N/A
	1	ZNHIT6	#N/A	#N/A
	1	RICTOR	#N/A	#N/A
	1	CD80	#N/A	#N/A
	1	PDK4	#N/A	#N/A
	1	FAM110C	#N/A	#N/A
	1	LRP2	#N/A	#N/A
	1	ACOX1	#N/A	#N/A
	1	GCC2	#N/A	#N/A
	1	MAN2A2	#N/A	#N/A
	1	GPN1	#N/A	#N/A
	1	SSTR3	#N/A	#N/A
	1	RUNX1T1	#N/A	#N/A
	1	TRAM1	#N/A	#N/A
	1	SNRPB2	#N/A	#N/A
	1	OTX1	#N/A	#N/A
	1	PELI2	#N/A	#N/A
	1	TMEM199	#N/A	#N/A
	1	NFATC3	#N/A	1
	1	MAP3K9	MAP3K9	#N/A
	1	ELAC1	#N/A	#N/A
	1	ANKRD46	#N/A	#N/A
	1	MOV10	#N/A	#N/A
	1	CAPZA2	#N/A	#N/A
	1	CREBRF	#N/A	#N/A
	1	ELMOD1	#N/A	#N/A
	1	RBM24	#N/A	#N/A
	1	PLEKHA1	#N/A	#N/A
	1	ZC2HC1A	#N/A	#N/A
	1	PTPRD	#N/A	#N/A
	1	NSG1	#N/A	#N/A
	1	FLT3	#N/A	#N/A
	1	NCS1	#N/A	#N/A
	1	ACVR2B	#N/A	#N/A
	1	SAV1	#N/A	#N/A
	1	GGA3	#N/A	#N/A
	1	RIMKLB	#N/A	#N/A
	1	ZDHHC15	#N/A	#N/A
	1	ZCCHC2	#N/A	#N/A
	1	SEH1L	#N/A	#N/A
	1	SNTB2	#N/A	#N/A
	1	BCL2L2	#N/A	#N/A
	1	CCDC88C	#N/A	#N/A
	1	RAB30	#N/A	#N/A
	1	DENND4A	#N/A	#N/A
	1	DYNC1LI2	#N/A	#N/A
	1	ABCF3	#N/A	#N/A
	1	EXT2	#N/A	#N/A
	1	ZBTB20	#N/A	#N/A
	1	LAMC1	#N/A	#N/A
	1	ARMCX2	#N/A	#N/A
	1	PPP6R3	#N/A	#N/A
	1	HELZ	#N/A	#N/A
	1	NSMF	#N/A	#N/A
	1	HMBOX1	#N/A	#N/A
	1	KCTD8	#N/A	#N/A
	1	ZNF548	#N/A	#N/A
	1	PPT2	#N/A	#N/A
	1	ATF6	#N/A	#N/A
	1	CARM1	#N/A	#N/A
	1	IHH	#N/A	#N/A
	1	GOLGA1	#N/A	#N/A
	1	TSC22D2	#N/A	#N/A
	1	UTP25	#N/A	1
	1	CLDN12	CLDN12	#N/A
	1	AGO1	#N/A	#N/A
	1	EYA1	#N/A	1
	1	ATXN7L3B	ATXN7L3B	#N/A
	1	EPC1	#N/A	#N/A
	1	CHIC1	#N/A	#N/A
	1	SLC2A14	#N/A	#N/A
	1	AMMECR1	#N/A	#N/A
	1	LYPLA2	#N/A	#N/A
	1	NRBP1	#N/A	#N/A
	1	CMC4	#N/A	#N/A
	1	AREL1	#N/A	#N/A
	1	HOXA10	#N/A	#N/A
	1	SOX6	#N/A	#N/A
	1	LDLRAD2	#N/A	#N/A
	1	VTI1B	#N/A	#N/A
	1	FAM122B	#N/A	#N/A
	1	CCDC83	#N/A	#N/A
	1	COBLL1	#N/A	#N/A
	1	SALL3	#N/A	#N/A
	1	LOC100130451	#N/A	#N/A
	1	FAM135A	#N/A	#N/A
	1	ADAMTS6	#N/A	#N/A
	1	TMEM74B	#N/A	#N/A
	1	SYT4	#N/A	#N/A
	1	STXBP1	#N/A	#N/A
	1	IGF1R	#N/A	#N/A
	1	PLRG1	#N/A	#N/A
	1	IGF2R	#N/A	#N/A
	1	ARPP19	#N/A	#N/A
	1	MYRIP	#N/A	#N/A
	1	ACSL4	#N/A	#N/A
	1	CDC27	#N/A	#N/A
	1	UROS	#N/A	#N/A
	1	SLC2A3	#N/A	#N/A
	1	WNT4	#N/A	#N/A
	1	ZNF275	#N/A	#N/A
	1	RSBN1	#N/A	#N/A
	1	BMPR1A	#N/A	#N/A
	1	CDHR1	#N/A	#N/A
	1	IL7R	#N/A	#N/A
	1	FAM89A	#N/A	#N/A
	1	RTN4	#N/A	#N/A
	1	ST7L	#N/A	#N/A
	1	MAP7	#N/A	#N/A
	1	SMURF2	#N/A	1
	1	TGIF2	TGIF2	#N/A
	1	RAD50	#N/A	#N/A
	1	MBNL2	#N/A	#N/A
	1	FGF9	#N/A	#N/A
	1	CD3E	#N/A	#N/A
	1	MIB1	#N/A	1
	1	C1QL3	C1QL3	#N/A
	1	DLEU7	#N/A	#N/A
	1	TMEM135	#N/A	#N/A
	1	ISM2	#N/A	1
	1	ATG13	ATG13	#N/A
	1	RGMA	#N/A	1
	1	EPB41L4B	EPB41L4B	#N/A
	1	SH3GL2	#N/A	#N/A
	1	ANLN	#N/A	#N/A
	1	SUZ12	#N/A	#N/A
	1	FNTA	#N/A	#N/A
	1	G0S2	#N/A	#N/A
	1	HECTD4	#N/A	#N/A
	1	TMEM154	#N/A	#N/A
	1	RIF1	#N/A	#N/A
	1	SESTD1	#N/A	#N/A
	1	RORA	#N/A	#N/A
	1	CCNJL	#N/A	#N/A
	1	SEMA3D	#N/A	#N/A
	1	ELL2	#N/A	#N/A
	1	PRKAR2A	#N/A	#N/A
	1	MYT1L	#N/A	#N/A
	1	KIF5A	#N/A	#N/A
	1	SAMD10	#N/A	#N/A
	1	POLR3F	#N/A	1
	1	UBR3	UBR3	#N/A
	1	TTC14	#N/A	#N/A
	1	BCL7A	#N/A	#N/A
	1	SVIP	#N/A	#N/A
	1	PRDM11	#N/A	1
	1	CNTNAP1	CNTNAP1	#N/A
	1	CPSF7	#N/A	#N/A
	1	PTCH1	#N/A	#N/A
	1	EML6	#N/A	#N/A
	1	PID1	#N/A	#N/A
	1	DNAJA2	#N/A	#N/A
	1	SIAH1	#N/A	#N/A
	1	LCOR	#N/A	#N/A
	1	OTUD4	#N/A	1
	1	ENAH	ENAH	#N/A
	1	PHACTR2	#N/A	#N/A
	1	SLC35B2	#N/A	#N/A
	1	KBTBD2	#N/A	#N/A
	1	BCAP29	#N/A	#N/A
	1	EIF3A	#N/A	#N/A
	1	HSPE1-MOB4	#N/A	#N/A
	1	MDN1	#N/A	#N/A
	1	PSKH1	#N/A	#N/A
	1	LHX3	#N/A	#N/A
	1	SLC15A4	#N/A	#N/A
	1	USP9X	#N/A	#N/A
	1	NISCH	#N/A	#N/A
	1	ERC2	#N/A	#N/A
	1	PPIF	#N/A	1
	1	ZNF423	ZNF423	#N/A
	1	RAF1	#N/A	#N/A
	1	SUSD6	#N/A	#N/A
	1	BCL2	#N/A	#N/A
	1	CUL2	#N/A	#N/A
	1	YAP1	#N/A	#N/A
	1	GNAI3	#N/A	#N/A
	1	ATP7A	#N/A	1
	1	KLHL18	KLHL18	#N/A
	1	ATP13A3	#N/A	#N/A
	1	LOC390877	#N/A	#N/A
	1	HMGA2	#N/A	#N/A
	1	PLXNA2	#N/A	#N/A
	1	SLC1A2	#N/A	#N/A
	1	ADAMTSL3	#N/A	#N/A
	1	MAPRE1	#N/A	#N/A
	1	C2orf72	#N/A	#N/A
	1	RAB10	#N/A	#N/A
	1	GNAQ	#N/A	#N/A
	1	FAM122A	#N/A	#N/A
	1	TMEM121B	#N/A	#N/A
	1	MIGA1	#N/A	#N/A
	1	RTF1	#N/A	#N/A
	1	SCAI	#N/A	#N/A
	1	CBFA2T3	#N/A	#N/A
	1	UHMK1	#N/A	#N/A
	1	OSCP1	#N/A	#N/A
	1	CAMSAP1	#N/A	#N/A
	1	KIF1C	#N/A	#N/A
	1	NEDD9	#N/A	#N/A
	1	LYNX1	#N/A	#N/A
	1	RAB40AL	#N/A	#N/A
	1	PTAR1	#N/A	#N/A
	1	NUAK2	#N/A	#N/A
	1	RIC1	#N/A	#N/A
	1	MMD	#N/A	#N/A
	1	CCDC85C	#N/A	#N/A
	1	SATB2	#N/A	#N/A
	1	ZSWIM3	#N/A	#N/A
	1	PDIK1L	#N/A	#N/A
	1	CREBL2	#N/A	#N/A
	1	RAPH1	#N/A	1
	1	GLRX	GLRX	#N/A
	1	PTPRJ	#N/A	#N/A
	1	TRMT9B	#N/A	#N/A
	1	SLC6A4	#N/A	#N/A
	1	CALU	#N/A	#N/A
	1	SLC39A9	#N/A	#N/A
	1	CCND3	#N/A	#N/A
	1	TOX3	#N/A	#N/A
	1	CLDN2	#N/A	#N/A
	1	ESRRA	#N/A	#N/A
	1	TFAP2D	#N/A	#N/A
	1	USP12	#N/A	#N/A
	1	FAT4	#N/A	#N/A
	1	SNRK	#N/A	#N/A
	1	IRAK2	#N/A	#N/A
	1	NOTCH2	#N/A	#N/A
	1	CARD10	#N/A	#N/A
	1	BOLA3	#N/A	#N/A
	1	KCNQ5	#N/A	#N/A
	1	MLYCD	#N/A	#N/A
	1	ZNF705E	#N/A	#N/A
	1	C16orf72	#N/A	#N/A
	1	FKBP1A	#N/A	#N/A
	1	KCNU1	#N/A	1
	1	IST1	IST1	1
	1	PDCD1	PDCD1	#N/A
	1	YOD1	#N/A	#N/A
	1	DNAJC16	#N/A	#N/A
	1	SLC13A1	#N/A	#N/A
	1	ZNF117	#N/A	#N/A
	1	PSAT1	#N/A	#N/A
	1	PPFIA2	#N/A	#N/A
	1	KLHDC8B	#N/A	#N/A
	1	NLRX1	#N/A	#N/A
	1	KPNA1	#N/A	#N/A
	1	E2F7	#N/A	#N/A
	1	GOLT1B	#N/A	#N/A
	1	NF2	#N/A	#N/A
	1	CCNT2	#N/A	#N/A
	1	IL10RA	#N/A	#N/A
	1	MINDY2	#N/A	#N/A
	1	DLL4	#N/A	#N/A
	1	HPSE2	#N/A	#N/A
	1	ASNSD1	#N/A	#N/A
	1	RTN3	#N/A	#N/A
	1	MXD3	#N/A	#N/A
	1	CLCN3	#N/A	#N/A
	1	PCDHA8	#N/A	#N/A
	1	PCDHAC1	#N/A	#N/A
	1	LY9	#N/A	#N/A
	1	RNF43	#N/A	#N/A
	1	YWHAQ	#N/A	#N/A
	1	ABTB2	#N/A	#N/A
	1	PCDHAC2	#N/A	#N/A
	1	PCDHA13	#N/A	#N/A
	1	NAA15	#N/A	#N/A
	1	ENTPD1	#N/A	#N/A
	1	FGF18	#N/A	#N/A
	1	TLR1	#N/A	#N/A
	1	PCDHA10	#N/A	#N/A
	1	PCDHA5	#N/A	#N/A
	1	SPRTN	#N/A	#N/A
	1	LATS2	#N/A	#N/A
	1	TSPYL2	#N/A	#N/A
	1	PCDHA6	#N/A	#N/A
	1	PCDHA11	#N/A	#N/A
	1	PCDHA3	#N/A	#N/A
	1	NUCKS1	#N/A	#N/A
	1	CRIM1	#N/A	#N/A
	1	ELAC2	#N/A	#N/A
	1	PRTG	#N/A	#N/A
	1	PCDHA4	#N/A	#N/A
	1	SCUBE3	#N/A	#N/A
	1	PCDHA1	#N/A	#N/A
	1	DCAF8	#N/A	#N/A
	1	PCDHA7	#N/A	#N/A
	1	ALDH1A3	#N/A	#N/A
	1	PCDHA2	#N/A	#N/A
	1	WDTC1	#N/A	#N/A
	1	DEF8	#N/A	#N/A
	1	WWP1	#N/A	#N/A
	1	TRIM35	#N/A	#N/A
	1	PCDHA12	#N/A	#N/A
	1	ENTPD7	#N/A	#N/A
	1	ZDHHC23	#N/A	#N/A
	1	MTMR4	#N/A	#N/A
	1	ATP1B4	#N/A	#N/A
	1	LRRFIP2	#N/A	#N/A
	1	ACSS2	#N/A	#N/A
	1	XDH	#N/A	#N/A
	1	DOLPP1	#N/A	#N/A
	1	DEPDC5	#N/A	#N/A
	1	FAM160B1	#N/A	#N/A
	1	TACC1	#N/A	#N/A
	1	TTC1	#N/A	#N/A
	1	PNISR	#N/A	#N/A
	1	ZNF704	#N/A	#N/A
	1	NEBL	#N/A	#N/A
	1	ETFRF1	#N/A	#N/A
	1	PWWP2B	#N/A	#N/A
	1	SOS2	#N/A	#N/A
	1	TRIP11	#N/A	#N/A
	1	SRSF11	#N/A	#N/A
	1	TFPI2	#N/A	#N/A
	1	CREG1	#N/A	#N/A
	1	EN2	#N/A	#N/A
	1	ATG4B	#N/A	#N/A
	1	ADSS	#N/A	#N/A
	1	TCIM	#N/A	#N/A
	1	MARCH4	#N/A	#N/A
	1	ZNF705A	#N/A	#N/A
	1	PPM1D	#N/A	#N/A
	1	PPP2R5C	#N/A	#N/A
	1	IP6K1	#N/A	#N/A
	1	PHKA1	#N/A	#N/A
	1	MMS19	#N/A	#N/A
	1	CASZ1	#N/A	#N/A
	1	KL	#N/A	#N/A
	1	EMC4	#N/A	#N/A
	1	ZNF264	#N/A	#N/A
	1	ANKRD33B	#N/A	#N/A
	1	RAB11FIP1	#N/A	#N/A
	1	HPCAL4	#N/A	#N/A
	1	ESPN	#N/A	#N/A
	1	TMEM221	#N/A	#N/A
	1	NCBP3	#N/A	#N/A
	1	MAPK9	#N/A	#N/A
	1	OSCAR	#N/A	#N/A
	1	INSYN2	#N/A	#N/A
	1	RBM20	#N/A	#N/A
	1	ZDHHC16	#N/A	#N/A
	1	RNF41	#N/A	#N/A
	1	SLC35A4	#N/A	#N/A
	1	DENND6A	#N/A	1
	1	PANK1	PANK1	#N/A
	1	AFF4	#N/A	#N/A
	1	ESRRG	#N/A	#N/A
	1	ADAMTS5	#N/A	#N/A
	1	ABCB5	#N/A	#N/A
	1	PIEZO1	#N/A	#N/A
	1	ARHGAP5	#N/A	#N/A
	1	TMEM43	#N/A	#N/A
	1	SLC25A22	#N/A	#N/A
	1	TEX19	#N/A	#N/A
	1	TMEM255A	#N/A	#N/A
	1	ZNF705D	#N/A	#N/A
	1	FZD6	#N/A	#N/A
	1	MTHFR	#N/A	#N/A
	1	SLC30A8	#N/A	#N/A
	1	NPAS3	#N/A	#N/A
	1	ABCC5	#N/A	#N/A
	1	MAP3K7	#N/A	#N/A
	1	PFKFB4	#N/A	#N/A
	1	GLYATL3	#N/A	#N/A
	1	PDK3	#N/A	#N/A
	1	PRKG1	#N/A	#N/A
	1	MFAP5	#N/A	#N/A
	1	EXTL3	#N/A	#N/A
	1	PAM	#N/A	#N/A
	1	NOL4L	#N/A	#N/A
	1	FURIN	#N/A	#N/A
	1	TSPAN5	#N/A	#N/A
	1	CAAP1	#N/A	#N/A
	1	TVP23C	#N/A	#N/A
	1	RNF183	#N/A	#N/A
	1	ZBTB33	#N/A	#N/A
	1	FAT3	#N/A	#N/A
	1	COL4A3BP	#N/A	#N/A
	1	WSB1	#N/A	#N/A
	1	MAP3K21	#N/A	#N/A
	1	PARD6B	#N/A	#N/A
	1	IRS1	#N/A	#N/A
	1	SEC61A1	#N/A	#N/A
	1	PAQR3	#N/A	#N/A
	1	DCAF7	#N/A	#N/A
	1	PARP12	#N/A	#N/A
	1	SPRY4	#N/A	#N/A
	1	CDV3	#N/A	#N/A
	1	CHORDC1	#N/A	#N/A
	1	PACRG	#N/A	#N/A
	1	TXNDC17	#N/A	#N/A
	1	SLC24A3	#N/A	#N/A
	1	DRAM1	#N/A	#N/A
	1	FNDC3B	#N/A	#N/A
	1	CARNMT1	#N/A	#N/A
	1	LIPE	#N/A	#N/A
	1	POM121C	#N/A	#N/A
	1	RUBCNL	#N/A	#N/A
	1	MAPK8	#N/A	#N/A
	1	SINHCAF	#N/A	#N/A
	1	C5orf63	#N/A	#N/A
	1	ELK4	#N/A	#N/A
	1	PANK2	#N/A	#N/A
	1	VSX1	#N/A	#N/A
	1	FAM189B	#N/A	#N/A
	1	ANK2	#N/A	#N/A
	1	PLSCR4	#N/A	#N/A
	1	TPD52L3	#N/A	#N/A
	1	HAS2	#N/A	#N/A
	1	LRP1B	#N/A	#N/A
	1	ADAMTSL1	#N/A	#N/A
	1	SCAF11	#N/A	#N/A
	1	FRY	#N/A	#N/A
	1	PDLIM5	#N/A	#N/A
	1	RAPGEFL1	#N/A	1
	1	BTLA	BTLA	#N/A
	1	PEX12	#N/A	#N/A
	1	ADCY5	#N/A	#N/A
	1	SPSB4	#N/A	#N/A
	1	APP	#N/A	#N/A
	1	CPSF6	#N/A	#N/A
	1	GRK3	#N/A	#N/A
	1	RAB40B	#N/A	#N/A
	1	USP49	#N/A	#N/A
	1	PLBD2	#N/A	#N/A
	1	ZFYVE1	#N/A	#N/A
	1	FRMPD1	#N/A	#N/A
	1	UNC5B	#N/A	#N/A
	1	WAPL	#N/A	#N/A
	1	PCDHA9	#N/A	#N/A
	1	OCRL	#N/A	#N/A
	1	HSPA8	#N/A	#N/A
	1	NTRK2	#N/A	#N/A
	1	DYNC1I1	#N/A	#N/A
	1	OTUD5	#N/A	#N/A
	1	CLSPN	#N/A	#N/A
	1	RIMS3	#N/A	#N/A
	1	CCNJ	#N/A	#N/A
	1	EFCAB5	#N/A	#N/A
	1	FDFT1	#N/A	#N/A
	1	COPS7A	#N/A	#N/A
	1	CACNA2D4	#N/A	#N/A
	1	KMT2A	#N/A	#N/A
	1	CDC23	#N/A	#N/A
	1	ERLIN2	#N/A	#N/A
	1	NAPEPLD	#N/A	#N/A
	1	LRRC27	#N/A	#N/A
	1	METTL8	#N/A	#N/A
	1	SLITRK1	#N/A	#N/A
	1	TPM2	#N/A	#N/A
	1	TNFAIP8L3	#N/A	#N/A
	1	KLHL26	#N/A	#N/A
	1	BORCS6	#N/A	#N/A
	1	DLGAP1	#N/A	#N/A
	1	MIPOL1	#N/A	#N/A
	1	DEPTOR	#N/A	#N/A
	1	DACH1	#N/A	#N/A
	1	RAB4B	#N/A	#N/A
	1	ZBTB10	#N/A	#N/A
	1	NDP	#N/A	#N/A
	1	LRRC7	#N/A	#N/A
	1	KCNAB1	#N/A	#N/A
	1	SRPK1	#N/A	#N/A
	1	SRPRB	#N/A	#N/A
	1	LDLRAD4	#N/A	#N/A
	1	PLPP3	#N/A	1
	1	ZBTB43	ZBTB43	#N/A
	1	RNF125	#N/A	#N/A
	1	SGCA	#N/A	#N/A
	1	CDC42EP2	#N/A	#N/A
	1	PHF20	#N/A	#N/A
	1	BDNF	#N/A	#N/A
	1	RBMS1	#N/A	#N/A
	1	NAT8L	#N/A	#N/A
	1	HSPA1B	#N/A	#N/A
	1	PPM1K	#N/A	#N/A
	1	FCHSD2	#N/A	#N/A
	1	PCBP4	#N/A	#N/A
	1	SENP5	#N/A	1
	1	DCUN1D1	DCUN1D1	#N/A
	1	ZNF267	#N/A	#N/A
	1	SNIP1	#N/A	#N/A
	1	GRB10	#N/A	#N/A
	1	RGS8	#N/A	#N/A
	1	ZNF559-ZNF177	#N/A	#N/A
	1	ZNF177	#N/A	#N/A
	1	CNNM2	#N/A	#N/A
	1	TASP1	#N/A	#N/A
	1	GEN1	#N/A	#N/A
	1	IPO9	#N/A	#N/A
	1	COL24A1	#N/A	#N/A
	1	CRKL	#N/A	#N/A
	1	YIF1B	#N/A	#N/A
	1	TTC25	#N/A	#N/A
	1	KY	#N/A	#N/A
	1	LYPLAL1	#N/A	#N/A
	1	CDS2	#N/A	#N/A
	1	NFS1	#N/A	#N/A
	1	PLS1	#N/A	#N/A
	1	ODAPH	#N/A	#N/A
	1	AJUBA	#N/A	#N/A
	1	MED14OS	#N/A	#N/A
	1	GATAD2B	#N/A	#N/A
	1	SLC38A4	#N/A	#N/A
	1	C8orf58	#N/A	#N/A
	1	SIDT2	#N/A	#N/A
	1	SKIL	#N/A	#N/A
	1	ASB1	#N/A	#N/A
	1	DHRS7	#N/A	#N/A
	1	TBCK	#N/A	#N/A
	1	PRR13	#N/A	#N/A
	1	ATP5MC3	#N/A	#N/A
	1	FCRL2	#N/A	#N/A
	1	RAB23	#N/A	#N/A
	1	CXorf40B	#N/A	#N/A
	1	UBE2J1	#N/A	#N/A
	1	PDPR	#N/A	#N/A
	1	ABCG4	#N/A	#N/A
	1	HOXC8	#N/A	#N/A
	1	SEC14L4	#N/A	#N/A
	1	RAB35	#N/A	#N/A
	1	CD40	#N/A	#N/A
	1	FAM189A1	#N/A	#N/A
	1	PSMA5	#N/A	#N/A
	1	NIM1K	#N/A	#N/A
	1	CMTM4	#N/A	#N/A
	1	UBE3C	#N/A	#N/A
	1	TARBP1	#N/A	#N/A
	1	ESRP1	#N/A	#N/A
	1	RYBP	#N/A	#N/A
	1	UBAC1	#N/A	#N/A
	1	ODF2L	#N/A	#N/A
	1	CD28	#N/A	#N/A
	1	ZBTB7A	#N/A	#N/A
	1	GNA12	#N/A	#N/A
	1	FOSL1	#N/A	#N/A
	1	TSC1	#N/A	#N/A
	1	ANKRD13B	#N/A	#N/A
	1	SAMD4A	#N/A	#N/A
	1	AP2B1	#N/A	#N/A
	1	AQP11	#N/A	#N/A
	1	RDH13	#N/A	#N/A
	1	ASTN1	#N/A	#N/A
	1	RNF138	#N/A	#N/A
	1	BACE1	#N/A	#N/A
	1	ZER1	#N/A	#N/A
	1	TMEM143	#N/A	#N/A
	1	BMX	#N/A	#N/A
	1	RHPN2	#N/A	#N/A
	1	CYB561D1	#N/A	#N/A
	1	PPIL1	#N/A	#N/A
	1	ITPR1	#N/A	#N/A
	1	TAOK1	#N/A	#N/A
	1	NHSL1	#N/A	#N/A
	1	CCDC18	#N/A	#N/A
	1	LGI2	#N/A	#N/A
	1	DNAJC24	#N/A	#N/A
	1	KCNIP1	#N/A	#N/A
	1	VWA8	#N/A	#N/A
	1	SMPD1	#N/A	#N/A
	1	PLEKHA5	#N/A	#N/A
	1	SLITRK6	#N/A	#N/A
	1	OTUB2	#N/A	#N/A
	1	RBSN	#N/A	#N/A
	1	PDCD4	#N/A	#N/A
	1	PHIP	#N/A	#N/A
	1	MAP2K3	#N/A	#N/A
	1	EIF4E	#N/A	#N/A
	1	LAMTOR4	#N/A	#N/A
	1	AP1S2	#N/A	#N/A
	1	ORC4	#N/A	1
	1	CYB561	CYB561	#N/A
	1	HARS2	#N/A	#N/A
	1	DPP8	#N/A	1
	1	PPP1R2	PPP1R2	#N/A
	1	RAP2C	#N/A	#N/A
	1	ACACB	#N/A	#N/A
	1	CRACR2B	#N/A	#N/A
	1	GLCE	#N/A	#N/A
	1	ELAVL4	#N/A	#N/A
	1	KLHL15	#N/A	#N/A
	1	TMPRSS15	#N/A	#N/A
	1	GRB2	#N/A	#N/A
	1	PSMD7	#N/A	#N/A
	1	KCNC2	#N/A	#N/A
	1	SLC4A8	#N/A	#N/A
	1	FRYL	#N/A	#N/A
	1	GABRA1	#N/A	#N/A
	1	CCNYL1	#N/A	#N/A
	1	CLU	#N/A	#N/A
	1	ATP4B	#N/A	#N/A
	1	CCDC28A	#N/A	#N/A
	1	B4GALT1	#N/A	#N/A
	1	TREM1	#N/A	#N/A
	1	VSIR	#N/A	#N/A
	1	BTN1A1	#N/A	#N/A
	1	ADORA2A	#N/A	1
	1	ZNF436	ZNF436	#N/A
	1	UMOD	#N/A	#N/A
	1	C8orf86	#N/A	#N/A
	1	TATDN3	#N/A	#N/A
	1	TBC1D9	#N/A	#N/A
	1	CCDC179	#N/A	#N/A
	1	MIEF2	#N/A	#N/A
	1	BRK1	#N/A	#N/A
	1	TUBA1A	#N/A	#N/A
	1	TTC39A	#N/A	#N/A
	1	ELMO2	#N/A	#N/A
	1	FSTL4	#N/A	#N/A
	1	PTCD3	#N/A	#N/A
	1	HIPK3	#N/A	#N/A
	1	WASL	#N/A	#N/A
	1	NFRKB	#N/A	#N/A
	1	FCHSD1	#N/A	#N/A
	1	PGM2L1	#N/A	#N/A
	1	ARRDC4	#N/A	#N/A
	1	ITGA10	#N/A	#N/A
	1	MYLK4	#N/A	#N/A
	1	PLAGL1	#N/A	#N/A
	1	SSRP1	#N/A	#N/A
	1	RAD9A	#N/A	#N/A
	1	RAB3IP	#N/A	#N/A
	1	NFE2L1	#N/A	#N/A
	1	GABRP	#N/A	#N/A
	1	UBE2B	#N/A	#N/A
	1	SH2D2A	#N/A	#N/A
	1	CDC14A	#N/A	#N/A
	1	THRB	#N/A	#N/A
	1	GLUD1	#N/A	#N/A
	1	IRF2BP2	#N/A	#N/A
	1	AP5B1	#N/A	#N/A
	1	SYDE1	#N/A	1
	1	USP14	USP14	#N/A
	1	PLEKHH1	#N/A	#N/A
	1	FBXO33	#N/A	#N/A
	1	SYNDIG1	#N/A	#N/A
	1	PTPRM	#N/A	#N/A
	1	NECAP1	#N/A	#N/A
	1	DTNA	#N/A	#N/A
	1	KLF7	#N/A	#N/A
	1	NACC2	#N/A	#N/A
	1	ZNF362	#N/A	#N/A
	1	EPHA1	#N/A	#N/A
	1	CCDC149	#N/A	#N/A
	1	LHFPL4	#N/A	#N/A
	1	C15orf40	#N/A	#N/A
	1	PPIL4	#N/A	#N/A
	1	RPS6KB1	#N/A	#N/A
	1	PPM1H	#N/A	#N/A
	1	GRPR	#N/A	#N/A
	1	MAP3K4	#N/A	#N/A
	1	VEGFD	#N/A	#N/A
	1	ANKIB1	#N/A	#N/A
	1	TXNRD2	#N/A	#N/A
	1	SNX29	#N/A	#N/A
	1	SLC4A7	#N/A	#N/A
	1	GRM1	#N/A	#N/A
	1	BVES	#N/A	#N/A
	1	CSMD1	#N/A	#N/A
	1	ESYT3	#N/A	#N/A
	1	SIDT1	#N/A	#N/A
	1	ISOC1	#N/A	#N/A
	1	C11orf24	#N/A	#N/A
	1	ASB7	#N/A	#N/A
	1	SARM1	#N/A	#N/A
	1	SLC16A6	#N/A	#N/A
	1	KCNMA1	#N/A	#N/A
	1	NRARP	#N/A	#N/A
	1	DSEL	#N/A	#N/A
	1	CADM1	#N/A	#N/A
	1	CACNB4	#N/A	#N/A
	1	DCN	#N/A	#N/A
	1	VCL	#N/A	#N/A
	1	RBMS2	#N/A	#N/A
	1	MEAK7	#N/A	#N/A
	1	ACTR1A	#N/A	#N/A
	1	TRIM37	#N/A	#N/A
	1	CXorf40A	#N/A	#N/A
	1	RNF111	#N/A	#N/A
	1	HS3ST5	#N/A	#N/A
	1	SCN2A	#N/A	#N/A
	1	ZBTB2	#N/A	#N/A
	1	ZC3H11A	#N/A	#N/A
	1	XPR1	#N/A	#N/A
	1	MTAP	#N/A	#N/A
	1	BACE2	#N/A	#N/A
	1	RAB40A	#N/A	#N/A
	1	MAFK	#N/A	#N/A
	1	CWC15	#N/A	#N/A
	1	BACH2	#N/A	#N/A
	1	TNIK	#N/A	#N/A
	1	SSU72	#N/A	#N/A
	1	SGPL1	#N/A	#N/A
	1	VSTM2A	#N/A	#N/A
	1	TLE4	#N/A	#N/A
	1	RANBP3	#N/A	#N/A
	1	EYA4	#N/A	#N/A
	1	VAMP1	#N/A	#N/A
	1	COMT	#N/A	#N/A
	1	POM121	#N/A	#N/A
	1	STX1A	#N/A	#N/A
	1	MICAL2	#N/A	#N/A
	1	PTPN14	#N/A	#N/A
	1	LHPP	#N/A	#N/A
	1	PITPNA	#N/A	#N/A
	1	PLEKHB2	#N/A	#N/A
	1	PKDCC	#N/A	#N/A
	1	PDAP1	#N/A	#N/A
	1	CDC42	#N/A	#N/A
	1	RELT	#N/A	#N/A
	1	PIP4K2C	#N/A	#N/A
	1	ELP1	#N/A	#N/A
	1	AATK	#N/A	#N/A
	1	SLC9B2	#N/A	#N/A
	1	RAB3B	#N/A	#N/A
	1	TTPAL	#N/A	#N/A
	1	NMD3	#N/A	#N/A
	1	MYO1C	#N/A	#N/A
	1	THUMPD1	#N/A	#N/A
	1	CXCR3	#N/A	#N/A
	1	CNIH2	#N/A	#N/A
	1	PLPP6	#N/A	#N/A
	1	PAFAH2	#N/A	#N/A
	1	EFNB2	#N/A	#N/A
	1	BPIFA1	#N/A	#N/A
	1	LHFPL5	#N/A	#N/A
	1	RNMT	#N/A	#N/A
	1	M6PR	#N/A	#N/A
	1	SVEP1	#N/A	#N/A
	1	C6orf222	#N/A	#N/A
	1	GHSR	#N/A	#N/A
	1	IGSF23	#N/A	#N/A
	1	CAPN6	#N/A	#N/A
	1	KCTD1	#N/A	#N/A
	1	TAF5	#N/A	#N/A
	1	MYADM	#N/A	#N/A
	1	LCP1	#N/A	#N/A
	1	CYB5B	#N/A	#N/A
	1	ANOS1	#N/A	#N/A
	1	ZDHHC21	#N/A	#N/A
	1	RAB3D	#N/A	#N/A
	1	UBL3	#N/A	#N/A
	1	PIAS1	#N/A	#N/A
	1	TMEM68	#N/A	#N/A
	1	GRAMD2B	#N/A	#N/A
	1	TBC1D16	#N/A	#N/A
	1	PIK3C2A	#N/A	#N/A
	1	ZNF662	#N/A	#N/A
	1	USP38	#N/A	#N/A
	1	DEDD	#N/A	#N/A
	1	MTSS1	#N/A	#N/A
	1	MAMLD1	#N/A	#N/A
	1	CAB39	#N/A	#N/A
	1	BCL9L	#N/A	#N/A
	1	ZNF697	#N/A	#N/A
	1	GLT1D1	#N/A	#N/A
	1	SLC22A17	#N/A	#N/A
	1	GSG1	#N/A	#N/A
	1	RNF213	#N/A	#N/A
	1	AP5Z1	#N/A	#N/A
	1	SNCG	#N/A	#N/A
	1	IL17RE	#N/A	#N/A
	1	SLC45A2	#N/A	#N/A
	1	PURA	#N/A	#N/A
	1	PALM2-AKAP2	#N/A	#N/A
	1	PPP2R1A	#N/A	#N/A
	1	CHD6	#N/A	#N/A
	1	ARMC8	#N/A	#N/A
	1	CABLES2	#N/A	#N/A
	1	BTF3	#N/A	#N/A
	1	AKAP2	#N/A	#N/A
	1	ALOX12	#N/A	#N/A
	1	RASSF5	#N/A	#N/A
	1	PPP6C	#N/A	#N/A
	1	TMEM138	#N/A	#N/A
	1	LOC100996842	#N/A	#N/A
	1	PAGR1	#N/A	#N/A
	1	TRAF6	#N/A	#N/A
	1	PTGFR	#N/A	#N/A
	1	CNNM3	#N/A	#N/A
	1	MFAP3L	#N/A	#N/A
	1	MLLT6	#N/A	#N/A
	1	AK9	#N/A	#N/A
	1	DYNLT3	#N/A	#N/A
	1	VAMP8	#N/A	#N/A
	1	SRP72	#N/A	#N/A
	1	DPH5	#N/A	1
	1	TMEM33	TMEM33	#N/A
	1	SCN4B	#N/A	#N/A
	1	GOLGA4	#N/A	#N/A
	1	BHLHE41	#N/A	#N/A
	1	PRR15L	#N/A	#N/A
	1	PEX5	#N/A	#N/A
	1	PSME3	#N/A	#N/A
	1	CAST	#N/A	#N/A
	1	SELENOS	#N/A	#N/A
	1	KRTAP4-4	#N/A	#N/A
	1	USP32	#N/A	#N/A
	1	SH3BP2	#N/A	#N/A
	1	FAM174B	#N/A	#N/A
	1	CCDC81	#N/A	#N/A
	1	A4GNT	#N/A	#N/A
	1	ADGRD1	#N/A	#N/A
	1	ABI2	#N/A	#N/A
	1	HOXA3	#N/A	#N/A
	1	NXPH1	#N/A	1
	1	VAPB	VAPB	#N/A
	1	NSMCE3	#N/A	#N/A
	1	SOX5	#N/A	#N/A
	1	TFEC	#N/A	#N/A
	1	SELENOI	#N/A	#N/A
	1	DNAJA4	#N/A	#N/A
	1	CPNE1	#N/A	#N/A
	1	AHNAK2	#N/A	#N/A
	1	CTDSPL	#N/A	#N/A
	1	DNAJC5	#N/A	#N/A
	1	REEP1	#N/A	#N/A
	1	CA8	#N/A	#N/A
	1	CDK6	#N/A	#N/A
	1	ESS2	#N/A	#N/A
	1	SYT10	#N/A	#N/A
	1	FBXO22	#N/A	#N/A
	1	SEPTIN11	#N/A	#N/A
	1	AEBP2	#N/A	#N/A
	1	KLC4	#N/A	#N/A
	1	SOGA1	#N/A	1
	1	TRIM36	TRIM36	#N/A
	1	SMIM21	#N/A	#N/A
	1	TPM3	#N/A	#N/A
	1	RPRD1B	#N/A	#N/A
	1	SZRD1	#N/A	#N/A
	1	PARM1	#N/A	#N/A
	1	ZBTB9	#N/A	#N/A
	1	CLCN5	#N/A	#N/A
	1	LRCH1	#N/A	#N/A
	1	THSD4	#N/A	#N/A
	1	C5orf64	#N/A	#N/A
	1	TIMM10B	#N/A	#N/A
	1	HTR1B	#N/A	#N/A
	1	CHRNB2	#N/A	#N/A
	1	ARHGEF12	#N/A	#N/A
	1	GDI2	#N/A	#N/A
	1	PRR11	#N/A	#N/A
	1	LRP10	#N/A	#N/A
	1	AMMECR1L	#N/A	#N/A
	1	ADAM10	#N/A	#N/A
	1	PRKAA1	#N/A	#N/A
	1	SPEN	#N/A	#N/A
	1	GABRE	#N/A	#N/A
	1	B3GNT2	#N/A	#N/A
	1	GORASP1	#N/A	#N/A
	1	FSD1	#N/A	#N/A
	1	ADAP1	#N/A	#N/A
	1	SWAP70	#N/A	#N/A
	1	TECPR2	#N/A	#N/A
	1	FGFR4	#N/A	#N/A
	1	DENR	#N/A	#N/A
	1	MBTPS2	#N/A	#N/A
	1	MYLK3	#N/A	#N/A
	1	NEXMIF	#N/A	#N/A
	1	ZDHHC14	#N/A	#N/A
	1	FLCN	#N/A	#N/A
	1	ANP32E	#N/A	#N/A
	1	ZNF699	#N/A	#N/A
	1	SLC9A8	#N/A	#N/A
	1	FRS2	#N/A	#N/A
	1	GNPDA2	#N/A	#N/A
	1	MRPS2	#N/A	#N/A
	1	MTMR11	#N/A	#N/A
	1	SNRNP48	#N/A	#N/A
	1	CNTN3	#N/A	#N/A
	1	TTC38	#N/A	#N/A
	1	AP1S3	#N/A	#N/A
	1	SBNO1	#N/A	#N/A
	1	DCAF10	#N/A	#N/A
	1	EPB41L1	#N/A	#N/A
	1	DAZAP2	#N/A	#N/A
	1	ZNF609	#N/A	#N/A
	1	C11orf53	#N/A	#N/A
	1	DNAJA1	#N/A	#N/A
	1	LMAN2L	#N/A	#N/A
	1	MCFD2	#N/A	#N/A
	1	ZNF81	#N/A	#N/A
	1	KCNJ11	#N/A	#N/A
	1	MOCS3	#N/A	#N/A
	1	SLC38A7	#N/A	#N/A
	1	PIM1	#N/A	#N/A
	1	NYNRIN	#N/A	#N/A
	1	ANKRD11	#N/A	#N/A
	1	KLC1	#N/A	1
	1	BRWD1	BRWD1	#N/A
	1	MACC1	#N/A	#N/A
	1	TXN2	#N/A	#N/A
	1	ZC3H12C	#N/A	#N/A
	1	ZNF497	#N/A	#N/A
	1	WNT2B	#N/A	#N/A
	1	VTCN1	#N/A	#N/A
	1	IDH3A	#N/A	#N/A
	1	TUBGCP2	#N/A	#N/A
	1	EIF2B2	#N/A	1
	1	MRAS	MRAS	#N/A
	1	MYCL	#N/A	#N/A
	1	ONECUT2	#N/A	#N/A
	1	C1orf226	#N/A	#N/A
	1	GDPD1	#N/A	#N/A
	1	NKD1	#N/A	#N/A
	1	SELENOO	#N/A	#N/A
	1	UVSSA	#N/A	#N/A
	1	SPEG	#N/A	#N/A
	1	PHF21A	#N/A	#N/A
	1	SLC7A2	#N/A	#N/A
	1	FBXO10	#N/A	#N/A
	1	UBAP1	#N/A	#N/A
	1	XIRP2	#N/A	#N/A
	1	PYM1	#N/A	#N/A
	1	TRAF3	#N/A	#N/A
	1	EIF1AX	#N/A	#N/A
	1	PDCD11	#N/A	#N/A
	1	GCNT3	#N/A	#N/A
	1	TUFT1	#N/A	#N/A
	1	ITPRIPL2	#N/A	#N/A
	1	RLIM	#N/A	#N/A
	1	HIRA	#N/A	#N/A
	1	PSMF1	#N/A	#N/A
	1	TPRG1L	#N/A	#N/A
	1	UBE2K	#N/A	#N/A
	1	CNN1	#N/A	#N/A
	1	TBRG1	#N/A	#N/A
	1	ABHD13	#N/A	#N/A
	1	LRRTM2	#N/A	#N/A
	1	ADNP2	#N/A	#N/A
	1	PEAK1	#N/A	#N/A
	1	CHD9	#N/A	#N/A
	1	LYZL4	#N/A	#N/A
	1	DICER1	#N/A	#N/A
	1	XPO4	#N/A	#N/A
	1	FAM161A	#N/A	#N/A
	1	PIGB	#N/A	#N/A
	1	RGPD6	#N/A	#N/A
	1	TP53INP1	#N/A	#N/A
	1	IFFO2	#N/A	#N/A
	1	PTEN	#N/A	#N/A
	1	WDR47	#N/A	#N/A
	1	SMYD5	#N/A	#N/A
	1	C14orf180	#N/A	#N/A
	1	CHFR	#N/A	#N/A
	1	MCRIP1	#N/A	#N/A
	1	C11orf68	#N/A	#N/A
	1	FAM84B	#N/A	#N/A
	1	KARS	#N/A	#N/A
	1	ANKRD34A	#N/A	#N/A
	1	NSD2	#N/A	#N/A
	1	ZNF224	#N/A	#N/A
	1	PXMP4	#N/A	#N/A
	1	DUSP9	#N/A	#N/A
	1	GTPBP1	#N/A	#N/A
	1	SEC22C	#N/A	#N/A
	1	ALDH6A1	#N/A	#N/A
	1	CSF1	#N/A	#N/A
	1	CLASP1	#N/A	#N/A
	1	ANKRD13D	#N/A	#N/A
	1	RRAGA	#N/A	#N/A
	1	KHNYN	#N/A	#N/A
	1	PMM1	#N/A	#N/A
	1	SENP2	#N/A	#N/A
	1	HAPLN4	#N/A	#N/A
	1	MMP19	#N/A	#N/A
	1	DYRK2	#N/A	#N/A
	1	TK2	#N/A	#N/A
	1	PCNX1	#N/A	#N/A
	1	SNRPA1	#N/A	#N/A
	1	TRPC1	#N/A	#N/A
	1	TM7SF3	#N/A	#N/A
	1	CASC1	#N/A	1
	1	RGS5	RGS5	#N/A
	1	OTUD6A	#N/A	#N/A
	1	TBC1D13	#N/A	#N/A
	1	ZHX1	#N/A	#N/A
	1	CENPN	#N/A	#N/A
	1	OGFOD3	#N/A	#N/A
	1	TEAD1	#N/A	1
	1	EYS	EYS	1
	1	C5orf30	C5orf30	1
	1	TOPORS	TOPORS	1
	1	NPY2R	NPY2R	#N/A
	1	CEP44	#N/A	1
	1	FAM122C	FAM122C	#N/A
	1	KATNA1	#N/A	#N/A
	1	SPOCK3	#N/A	1
	1	HHAT	HHAT	#N/A
	1	TRIM33	#N/A	#N/A
	1	DFFB	#N/A	1
	1	ME1	ME1	1
	1	PDZK1	PDZK1	1
	1	TMEM200B	TMEM200B	1
	1	CHMP5	CHMP5	#N/A
	1	COBL	#N/A	1
	1	LYN	LYN	#N/A
	1	PABPC5	#N/A	1
	1	GLMN	GLMN	1
	1	ANKRD27	ANKRD27	1
	1	CROT	CROT	1
	1	OGN	OGN	#N/A
	1	MED23	#N/A	#N/A
	1	CNGB1	#N/A	1
	1	PRB3	PRB3	1
	1	DYNLT1	DYNLT1	1
	1	URI1	URI1	1
	1	SPINK8	SPINK8	#N/A
	1	CCL28	#N/A	#N/A
	1	NUP160	#N/A	1
	1	NALCN	NALCN	#N/A
	1	CLSTN2	#N/A	1
	1	CDK5RAP2	CDK5RAP2	1
	1	CYP7A1	CYP7A1	#N/A
	1	PDE8A	#N/A	#N/A
	1	TRIM38	#N/A	1
	1	PRB1	PRB1	1
	1	COPS8	COPS8	#N/A
	1	KITLG	#N/A	#N/A
	1	P3H1	#N/A	#N/A
	1	NEURL1B	#N/A	1
	1	PRB2	PRB2	#N/A
	1	RNFT2	#N/A	1
	1	CISD2	CISD2	1
	1	RAD21	RAD21	1
	1	LACTB2	LACTB2	1
	1	TMEM251	TMEM251	#N/A
	1	CLCC1	#N/A	#N/A
	1	REPS1	#N/A	1
	1	SH3TC2	SH3TC2	1
	1	TUBB6	TUBB6	#N/A
	1	PCDHGA11	#N/A	1
	1	PLXDC2	PLXDC2	#N/A
	1	KLHL36	#N/A	#N/A
	1	NPNT	#N/A	#N/A
	1	IGSF10	#N/A	#N/A
	1	MOSMO	#N/A	#N/A
	1	CHL1	#N/A	#N/A
	1	MLLT3	#N/A	1
	1	ABI1	ABI1	1
	1	TXNDC9	TXNDC9	1
	1	CDKN2AIP	CDKN2AIP	#N/A
	1	LSM8	#N/A	#N/A
	1	CCL20	#N/A	1
	1	KLF13	KLF13	#N/A
	1	ZNF407	#N/A	#N/A
	1	CSMD3	#N/A	#N/A
	1	COL4A4	#N/A	#N/A
	1	NAV2	#N/A	#N/A
	1	LRRC40	#N/A	#N/A
	1	GPC6	#N/A	#N/A
	1	ENPEP	#N/A	#N/A
	1	GABRB2	#N/A	#N/A
	1	LYPD6	#N/A	#N/A
	1	WWC2	#N/A	#N/A
	1	KLF2	#N/A	1
	1	TMEM47	TMEM47	#N/A
	1	CCNC	#N/A	#N/A
	1	GVQW2	#N/A	#N/A
	1	FAM92A	#N/A	#N/A
	1	CCSER1	#N/A	#N/A
	1	MACROD2	#N/A	1
	1	GLRX5	GLRX5	1
	1	PAXIP1	PAXIP1	1
	1	STYX	STYX	#N/A
	1	FASLG	#N/A	#N/A
	1	SYT6	#N/A	1
	1	PTPN2	PTPN2	#N/A
	1	TLN1	#N/A	#N/A
	1	C1orf112	#N/A	1
	1	ZNF138	ZNF138	#N/A
	1	SAMD12	#N/A	#N/A
	1	NETO1	#N/A	#N/A
	1	EML1	#N/A	1
	1	MPP6	MPP6	1
	1	SDHC	SDHC	#N/A
	1	RANBP17	#N/A	#N/A
	1	ATXN1	#N/A	#N/A
	1	SLITRK2	#N/A	#N/A
	1	TOM1L1	#N/A	#N/A
	1	AFTPH	#N/A	#N/A
	1	IGF2BP2	#N/A	#N/A
	1	SLC26A7	#N/A	#N/A
	1	EIF4A1	#N/A	#N/A
	1	GABPB1	#N/A	1
	1	MORN2	MORN2	1
	1	NSMCE4A	NSMCE4A	#N/A
	1	ZNF730	#N/A	#N/A
	1	LPGAT1	#N/A	1
	1	SSB	SSB	1
	1	ZMYM1	ZMYM1	#N/A
	1	PCSK5	#N/A	#N/A
	1	DBF4	#N/A	#N/A
	1	SLCO4C1	#N/A	#N/A
	1	THRAP3	#N/A	#N/A
	1	PI15	#N/A	#N/A
	1	HECW1	#N/A	#N/A
	1	SOX9	#N/A	#N/A
	1	BPTF	#N/A	#N/A
	1	BSDC1	#N/A	#N/A
	1	CEP126	#N/A	#N/A
	1	FAS	#N/A	1
	1	COMMD10	COMMD10	#N/A
	1	CLMP	#N/A	#N/A
	1	ZNF568	#N/A	#N/A
	1	TMTC1	#N/A	#N/A
	1	ERO1B	#N/A	1
	1	NCMAP	NCMAP	#N/A
	1	NID2	#N/A	1
	1	ZNF19	ZNF19	1
	1	TBCE	TBCE	#N/A
	1	HUWE1	#N/A	1
	1	KCNJ13	KCNJ13	#N/A
	1	CEP70	#N/A	1
	1	FGF11	FGF11	1
	1	OAZ1	OAZ1	1
	1	SEMA3C	SEMA3C	#N/A
	1	DHCR24	#N/A	1
	1	CWF19L2	CWF19L2	#N/A
	1	INPP4B	#N/A	#N/A
	1	ADAMTS19	#N/A	#N/A
	1	AFF1	#N/A	1
	1	TMPRSS11B	TMPRSS11B	1
	1	COX15	COX15	#N/A
	1	MBNL3	#N/A	#N/A
	1	RERG	#N/A	1
	1	COA5	COA5	#N/A
	1	GPR161	#N/A	#N/A
	1	AKR1C2	#N/A	#N/A
	1	NUP58	#N/A	#N/A
	1	CXADR	#N/A	#N/A
	1	TIMP2	#N/A	#N/A
	1	SHPRH	#N/A	#N/A
	1	ANKS1B	#N/A	#N/A
	1	RAB14	#N/A	#N/A
	1	LARP1B	#N/A	#N/A
	1	ZNF28	#N/A	#N/A
	1	HIF1A	#N/A	#N/A
	1	CHERP	#N/A	1
	1	CNPY1	CNPY1	#N/A
	1	ATAD1	#N/A	#N/A
	1	BBOF1	#N/A	1
	1	CLIC4	CLIC4	#N/A
	1	CTDSPL2	#N/A	1
	1	SNN	SNN	#N/A
	1	TMEM59	#N/A	1
	1	MRPS10	MRPS10	#N/A
	1	AIDA	#N/A	#N/A
	1	KIDINS220	#N/A	#N/A
	1	ZNF391	#N/A	#N/A
	1	C9orf72	#N/A	#N/A
	1	ZNF561	#N/A	#N/A
	1	PPM1B	#N/A	#N/A
	1	GRIN2A	#N/A	1
	1	ATG5	ATG5	#N/A
	1	SEPHS1	#N/A	#N/A
	1	MAN1A1	#N/A	1
	1	SPATA17	SPATA17	1
	1	SRSF10	SRSF10	#N/A
	1	FAM204A	#N/A	#N/A
	1	ITGB6	#N/A	1
	1	DNAJC15	DNAJC15	#N/A
	1	NIT2	#N/A	1
	1	C5orf22	C5orf22	#N/A
	1	HIKESHI	#N/A	1
	1	CCDC89	CCDC89	#N/A
	1	PHC3	#N/A	1
	1	KMO	KMO	#N/A
	1	IL2	#N/A	1
	1	RPL22	RPL22	#N/A
	1	ZFC3H1	#N/A	#N/A
	1	GUCY1A1	#N/A	#N/A
	1	SH3KBP1	#N/A	#N/A
	1	NMBR	#N/A	#N/A
	1	LOC100132813	#N/A	#N/A
	1	ASCC3	#N/A	#N/A
	1	RFC5	#N/A	#N/A
	1	TRIP12	#N/A	#N/A
	1	SLC8A1	#N/A	#N/A
	1	HFE	#N/A	#N/A
	1	SPRED2	#N/A	#N/A
	1	RIMBP2	#N/A	#N/A
	1	TSBP1	#N/A	#N/A
	1	PDCD6IP	#N/A	#N/A
	1	GIN1	#N/A	1
	1	KRTAP9-9	KRTAP9-9	1
	1	ZNF791	ZNF791	#N/A
	1	ZNF780B	#N/A	#N/A
	1	NOX4	#N/A	#N/A
	1	RC3H1	#N/A	1
	1	METTL4	METTL4	1
	1	TMEM87A	TMEM87A	#N/A
	1	DIMT1	#N/A	#N/A
	1	SLC4A1AP	#N/A	#N/A
	1	OXR1	#N/A	#N/A
	1	FAT1	#N/A	#N/A
	1	FAM110B	#N/A	#N/A
	1	IL5RA	#N/A	1
	1	TTC33	TTC33	#N/A
	1	GALM	#N/A	#N/A
	1	RAPGEF2	#N/A	#N/A
	1	RAD51B	#N/A	1
	1	PRKD1	PRKD1	1
	1	PHF14	PHF14	#N/A
	1	MEGF9	#N/A	#N/A
	1	KLF3	#N/A	#N/A
	1	IL21	#N/A	#N/A
	1	UBXN8	#N/A	#N/A
	1	TNKS	#N/A	#N/A
	1	STRN	#N/A	#N/A
	1	CALHM5	#N/A	#N/A
	1	ZNF143	#N/A	#N/A
	1	ATF7IP	#N/A	#N/A
	1	CIAO2A	#N/A	#N/A
	1	LARP1	#N/A	#N/A
	1	SEMA6A	#N/A	1
	1	BST1	BST1	#N/A
	1	PLPBP	#N/A	#N/A
	1	FAM13A	#N/A	#N/A
	1	SCN9A	#N/A	#N/A
	1	GALNT3	#N/A	1
	1	TMED5	TMED5	#N/A
	1	GPATCH2L	#N/A	#N/A
	1	MPL	#N/A	#N/A
	1	CASP7	#N/A	#N/A
	1	GPATCH2	#N/A	1
	1	CP	CP	#N/A
	1	F5	#N/A	#N/A
	1	DRAM2	#N/A	#N/A
	1	FZD4	#N/A	1
	1	PGM2	PGM2	1
	1	C4orf33	C4orf33	#N/A
	1	DGKE	#N/A	#N/A
	1	ZNF527	#N/A	1
	1	FER	FER	#N/A
	1	TMCC3	#N/A	#N/A
	1	PNMA8A	#N/A	#N/A
	1	DDHD2	#N/A	#N/A
	1	FAM111A	#N/A	1
	1	TMPRSS2	TMPRSS2	1
	1	TSPAN6	TSPAN6	#N/A
	1	POMGNT2	#N/A	#N/A
	1	EFHC2	#N/A	#N/A
	1	EREG	#N/A	#N/A
	1	GABRG1	#N/A	#N/A
	1	KLF6	#N/A	1
	1	PKIA	PKIA	#N/A
	1	DDHD1	#N/A	1
	1	MERTK	MERTK	#N/A
	1	GFPT1	#N/A	#N/A
	1	SHTN1	#N/A	#N/A
	1	RNF7	#N/A	#N/A
	1	EXOC6	#N/A	#N/A
	1	CMTM6	#N/A	#N/A
	1	NUDCD1	#N/A	#N/A
	1	FREM2	#N/A	1
	1	ST6GAL1	ST6GAL1	1
	1	SLC16A7	SLC16A7	#N/A
	1	DMXL1	#N/A	1
	1	SLC1A1	SLC1A1	#N/A
	1	SCARB2	#N/A	#N/A
	1	RRM2B	#N/A	#N/A
	1	NOS2	#N/A	#N/A
	1	NEK7	#N/A	#N/A
	1	GJC1	#N/A	1
	1	SLC22A10	SLC22A10	#N/A
	1	ALG9	#N/A	#N/A
	1	SLC25A17	#N/A	#N/A
	1	CLINT1	#N/A	#N/A
	1	DENND4C	#N/A	1
	1	SSBP2	SSBP2	#N/A
	1	MICU2	#N/A	#N/A
	1	TM9SF2	#N/A	#N/A
	1	CCPG1	#N/A	#N/A
	1	DMXL2	#N/A	#N/A
	1	SPICE1	#N/A	#N/A
	1	SEC14L1	#N/A	#N/A
	1	BMPER	#N/A	#N/A
	1	RAP2B	#N/A	#N/A
	1	PLSCR1	#N/A	#N/A
	1	FAM155B	#N/A	#N/A
	1	DUSP18	#N/A	1
	1	MXD1	MXD1	#N/A
	1	DSE	#N/A	#N/A
	1	TRIM67	#N/A	#N/A
	1	UBASH3B	#N/A	1
	1	RAB22A	RAB22A	#N/A
	1	EXPH5	#N/A	#N/A
	1	GPR15	#N/A	#N/A
	1	KALRN	#N/A	#N/A
	1	NAF1	#N/A	#N/A
	1	CCN4	#N/A	#N/A
	1	KCNE5	#N/A	#N/A
	1	WSCD2	#N/A	1
	1	LIN7C	LIN7C	#N/A
	1	TSPAN12	#N/A	1
	1	ST6GALNAC3	ST6GALNAC3	#N/A
	1	FMN1	#N/A	#N/A
	1	CDKN1A	#N/A	#N/A
	1	TENM1	#N/A	#N/A
	1	LRRC58	#N/A	#N/A
	1	XKR4	#N/A	#N/A
	1	GRIA2	#N/A	#N/A
	1	ADAR	#N/A	1
	1	STK17B	STK17B	#N/A
	1	ATP11A	#N/A	#N/A
	1	ST8SIA4	#N/A	#N/A
	1	OXNAD1	#N/A	#N/A
	1	NCAM2	#N/A	1
	1	LRRIQ4	LRRIQ4	1
	1	UFM1	UFM1	#N/A
	1	PACSIN2	#N/A	#N/A
	1	DCTN4	#N/A	#N/A
	1	C12orf66	#N/A	#N/A
	1	MECOM	#N/A	1
	1	AICDA	AICDA	#N/A
	1	ABI3BP	#N/A	#N/A
	1	DAB2	#N/A	#N/A
	1	HMGCL	#N/A	#N/A
	1	DTD2	#N/A	#N/A
	1	ERMN	#N/A	#N/A
	1	BLMH	#N/A	#N/A
	1	SMIM10L1	#N/A	#N/A
	1	NOC3L	#N/A	#N/A
	1	NID1	#N/A	#N/A
	1	MMP24	#N/A	#N/A
	1	GALNT1	#N/A	1
	1	BLOC1S4	BLOC1S4	#N/A
	1	B3GALNT2	#N/A	#N/A
	1	C2CD2	#N/A	#N/A
	1	RDH11	#N/A	#N/A
	1	PARP8	#N/A	#N/A
	1	FCRL1	#N/A	#N/A
	1	DHTKD1	#N/A	#N/A
	1	POLK	#N/A	1
	1	TMEM64	TMEM64	#N/A
	1	GCN1	#N/A	#N/A
	1	FAM129A	#N/A	#N/A
	1	MYO16	#N/A	#N/A
	1	DCP2	#N/A	1
	1	TCF7L1	TCF7L1	#N/A
	1	GJA1	#N/A	1
	1	GAP43	GAP43	#N/A
	1	RAB11FIP4	#N/A	#N/A
	1	PHTF2	#N/A	#N/A
	1	NSUN4	#N/A	1
	1	LYSMD3	LYSMD3	#N/A
	1	ZNF829	#N/A	#N/A
	1	ZNF831	#N/A	1
	1	TIMM9	TIMM9	#N/A
	1	ABL1	#N/A	#N/A
	1	ITCH	#N/A	1
	1	UGT2B10	UGT2B10	#N/A
	1	ZC4H2	#N/A	#N/A
	1	PDHA1	#N/A	#N/A
	1	CD96	#N/A	#N/A
	1	ANKFY1	#N/A	#N/A
	1	DNM3	#N/A	#N/A
	1	AIFM1	#N/A	#N/A
	1	DPYSL5	#N/A	#N/A
	1	ILF2	#N/A	#N/A
	1	CUL3	#N/A	#N/A
	1	RAB29	#N/A	#N/A
	1	IFNA7	#N/A	#N/A
	1	IL20RA	#N/A	#N/A
	1	SLC38A1	#N/A	#N/A
	1	NRBF2	#N/A	1
	1	EPB41L2	EPB41L2	#N/A
	1	DHX8	#N/A	#N/A
	1	RBKS	#N/A	#N/A
	1	PDGFD	#N/A	#N/A
	1	ARPP21	#N/A	#N/A
	1	USP6NL	#N/A	#N/A
	1	C6orf64	#N/A	#N/A
	1	MAP3K7IP3	#N/A	#N/A
	1	HEXA	#N/A	#N/A
	1	POMZP3	#N/A	#N/A
	1	DMRT2	#N/A	#N/A
	1	GPRASP1	#N/A	#N/A
	1	ENPP4	#N/A	#N/A
	1	ARCN1	#N/A	#N/A
	1	GPR88	#N/A	#N/A
	1	IHPK1	#N/A	#N/A
	1	NUP35	#N/A	#N/A
	1	ECHDC1	#N/A	#N/A
	1	KSR1	#N/A	#N/A
	1	IHPK3	#N/A	#N/A
	1	FOXP2	#N/A	#N/A
	1	CGNL1	#N/A	#N/A
	1	TAF7L	#N/A	#N/A
	1	CLIP4	#N/A	#N/A
	1	ARHGEF9	#N/A	#N/A
	1	PSCA	#N/A	#N/A
	1	C9orf61	#N/A	#N/A
	1	C17orf63	#N/A	#N/A
	1	USP6	#N/A	#N/A
	1	DUSP28	#N/A	#N/A
	1	ATPAF1	#N/A	#N/A
	1	RD3	#N/A	#N/A
	1	GPX1	#N/A	#N/A
	1	DUSP10	#N/A	#N/A
	1	SOS1	#N/A	#N/A
	1	DCC	#N/A	#N/A
	1	FAM120AOS	#N/A	#N/A
	1	SURF4	#N/A	#N/A
	1	ZNF343	#N/A	#N/A
	1	LOC541469	#N/A	#N/A
	1	CRISPLD2	#N/A	#N/A
	1	C19orf36	#N/A	#N/A
	1	C14orf150	#N/A	#N/A
	1	C14orf83	#N/A	#N/A
	1	PRKCZ	#N/A	#N/A
	1	STX3	#N/A	#N/A
	1	ZNF589	#N/A	#N/A
	1	C17orf62	#N/A	#N/A
	1	TIFAB	#N/A	#N/A
	1	ITGB5	#N/A	#N/A
	1	MYOM3	#N/A	#N/A
	1	FNBP1L	#N/A	#N/A
	1	C9orf82	#N/A	#N/A
	1	C10orf72	#N/A	#N/A
	1	FBXO44	#N/A	#N/A
	1	TSGA13	#N/A	#N/A
	1	PKNOX1	#N/A	#N/A
	1	TRIP10	#N/A	#N/A
	1	TP53TG3C	#N/A	#N/A
	1	VAMP7	#N/A	#N/A
	1	SLC16A1	#N/A	#N/A
	1	ZNF207	#N/A	#N/A
	1	MANBAL	#N/A	#N/A
	1	FKBP5	#N/A	#N/A
	1	B3GAT1	#N/A	#N/A
	1	SLC6A14	#N/A	#N/A
	1	IKZF4	#N/A	#N/A
	1	KIAA0513	#N/A	#N/A
	1	SEC31B	#N/A	#N/A
	1	ADD1	#N/A	#N/A
	1	NDST3	#N/A	#N/A
	1	KIAA0859	#N/A	#N/A
	1	C10orf4	#N/A	#N/A
	1	DGCR8	#N/A	#N/A
	1	CBARA1	#N/A	#N/A
	1	ANO6	#N/A	#N/A
	1	TMED9	#N/A	#N/A
	1	ARHGAP24	#N/A	#N/A
	1	ST3GAL3	#N/A	#N/A
	1	SLC5A3	#N/A	#N/A
	1	N4BP3	#N/A	#N/A
	1	MAPT	#N/A	#N/A
	1	NKX2-1	#N/A	#N/A
	1	MAX	#N/A	#N/A
	1	RHOA	#N/A	#N/A
	1	ZNF434	#N/A	#N/A
	1	B3GALT6	#N/A	#N/A
	1	RPS9	#N/A	#N/A
	1	HIC2	#N/A	#N/A
	1	SPIN1	#N/A	#N/A
	1	CERS3	#N/A	#N/A
	1	LIMS3	#N/A	#N/A
	1	RAI14	#N/A	#N/A
	1	SGCD	#N/A	#N/A
	1	DDAH1	#N/A	#N/A
	1	TADA3	#N/A	#N/A
	1	SRP14	#N/A	#N/A
	1	KAT6A	#N/A	#N/A
	1	C5orf33	#N/A	#N/A
	1	LOC153364	#N/A	#N/A
	1	PREPL	#N/A	#N/A
	1	PIP5K1B	#N/A	#N/A
	1	FIGN	#N/A	#N/A
	1	PLCXD2	#N/A	#N/A
	1	TNFAIP8L1	#N/A	#N/A
	1	TM2D2	#N/A	#N/A
	1	CACNB2	#N/A	#N/A
	1	OPTN	#N/A	#N/A
	1	ATXN7	#N/A	#N/A
	1	CARHSP1	#N/A	1
	1	TMED7	TMED7	#N/A
	1	MTCH2	#N/A	#N/A
	1	DIABLO	#N/A	#N/A
	1	MEIS2	#N/A	#N/A
	1	SAR1A	#N/A	#N/A
	1	HOXB3	#N/A	#N/A
	1	ZNF707	#N/A	#N/A
	1	GPBP1	#N/A	#N/A
	1	TMEM200A	#N/A	#N/A
	1	ZNF331	#N/A	#N/A
	1	DEFB132	#N/A	#N/A
	1	TRIM32	#N/A	#N/A
	1	ZZZ3	#N/A	#N/A
	1	FGF1	#N/A	#N/A
	1	POMGNT1	#N/A	#N/A
	1	GIGYF2	#N/A	#N/A
	1	CDH18	#N/A	#N/A
	1	BDP1	#N/A	#N/A
	1	PXK	#N/A	#N/A
	1	SNX10	#N/A	#N/A
	1	TBL2	#N/A	#N/A
	1	LEF1	#N/A	#N/A
	1	AMD1	#N/A	#N/A
	1	BRSK2	#N/A	#N/A
	1	TBX3	#N/A	#N/A
	1	C9orf164	#N/A	#N/A
	1	FXYD6	#N/A	#N/A
	1	SLC35B4	#N/A	#N/A
	1	LRRIQ3	#N/A	#N/A
	1	C8orf83	#N/A	#N/A
	1	RAD52	#N/A	#N/A
	1	TACC2	#N/A	#N/A
	1	ABLIM1	#N/A	#N/A
	1	CITED2	#N/A	#N/A
	1	MARCKS	#N/A	#N/A
	1	SCHIP1	#N/A	#N/A
	1	TPR	#N/A	#N/A
	1	RAN	#N/A	#N/A
	1	LCE1E	#N/A	#N/A
	1	AZIN1	#N/A	#N/A
	1	GNG2	#N/A	#N/A
	1	TAGLN2	#N/A	#N/A
	1	CC2D2B	#N/A	#N/A
	1	SARS2	#N/A	#N/A
	1	IL24	#N/A	#N/A
	1	NCALD	#N/A	#N/A
	1	SFRS2B	#N/A	#N/A
	1	KLHDC8A	#N/A	#N/A
	1	MAML3	#N/A	#N/A
	1	CD93	#N/A	#N/A
	1	MSRB3	#N/A	#N/A
	1	MTFR1	#N/A	#N/A
	1	TRIM7	#N/A	#N/A
	1	CHST10	#N/A	#N/A
	1	EVI1	#N/A	#N/A
	1	BMPR1B	#N/A	#N/A
	1	CCM2	#N/A	#N/A
	1	SLC39A14	#N/A	#N/A
	1	ANGPT2	#N/A	#N/A
	1	MXRA8	#N/A	#N/A
	1	TBC1D5	#N/A	#N/A
	1	RNF166	#N/A	#N/A
	1	RPS18	#N/A	#N/A
	1	CLDN18	#N/A	#N/A
	1	PPP1R3B	#N/A	#N/A
	1	CPA6	#N/A	#N/A
	1	KRTAP1-5	#N/A	#N/A
	1	CEACAM19	#N/A	#N/A
	1	SOX7	#N/A	#N/A
	1	SIKE	#N/A	#N/A
	1	C1QTNF1	#N/A	#N/A
	1	GPR21	#N/A	#N/A
	1	GHITM	#N/A	#N/A
	1	SLC45A4	#N/A	#N/A
	1	NEFH	#N/A	#N/A
	1	C2orf34	#N/A	#N/A
	1	TP53TG3D	#N/A	#N/A
	1	RAB39B	#N/A	#N/A
	1	UTP14C	#N/A	#N/A
	1	KIAA1217	#N/A	#N/A
	1	ETS1	#N/A	#N/A
	1	ZDHHC11B	#N/A	#N/A
	1	TST	#N/A	#N/A
	1	COL23A1	#N/A	#N/A
[truncated: 12,400 more rows]

## Sheet: MasterGeneList
Combined Target genes	miRDB	miRDB	miRmap	TargetScan		Master target GeneList	miRDB	miRDB	miRmap	TargetScan	sum
PAPPA	1	1	1	#N/A		DESI1	1	1	1	1	4
FASN	1	#N/A	1	#N/A		BTRC	1	1	1	1	4
UNC80	1	#N/A	1	#N/A		SLC9A6	1	1	1	1	4
FGF2	1	1	1	#N/A		SHOC2	1	1	1	1	4
TNRC6B	1	1	1	#N/A		GRM7	1	1	1	1	4
PTPN4	1	1	1	#N/A		SALL4	1	1	1	1	4
PHF19	1	#N/A	1	#N/A		JPH3	1	1	1	1	4
DESI1	1	1	1	1		USP42	1	1	1	1	4
UBE2Q1	1	1	1	#N/A		OOEP	1	1	1	1	4
LSM11	1	#N/A	#N/A	#N/A		LRIG2	1	1	1	1	4
NECTIN1	1	#N/A	#N/A	#N/A		E2F3	1	1	1	1	4
GAREM1	1	1	#N/A	#N/A		WNT3A	1	1	1	1	4
ANKUB1	1	1	1	#N/A		MYO5A	1	1	1	1	4
FBXO21	1	1	1	#N/A		TGFBR3	1	1	1	1	4
CCNE1	1	1	1	#N/A		CD47	1	1	1	1	4
ATG14	1	1	1	#N/A		MED26	1	1	1	1	4
KIF1B	1	1	1	#N/A		GSTCD	1	1	1	1	4
LUZP1	1	1	1	#N/A		ETNK1	1	1	1	1	4
SLC13A3	1	1	1	#N/A		HTR4	1	1	1	1	4
ARIH1	1	1	1	#N/A		SOBP	1	1	1	1	4
MGAT4A	1	1	1	#N/A		CYP2S1	1	1	1	1	4
EPHB2	1	1	1	#N/A		ARHGAP20	1	1	1	1	4
BTRC	1	1	1	1		NFATC3	1	1	1	1	4
SPRYD3	1	1	1	#N/A		EYA1	1	1	1	1	4
ARL2	1	1	#N/A	#N/A		SMURF2	1	1	1	1	4
CASK	1	1	1	#N/A		MIB1	1	1	1	1	4
NUP50	1	1	1	#N/A		ISM2	1	1	1	1	4
DCLK1	1	1	#N/A	#N/A		RGMA	1	1	1	1	4
CYB561A3	1	1	1	#N/A		POLR3F	1	1	1	1	4
ZBTB46	1	1	1	#N/A		PRDM11	1	1	1	1	4
FGF7	1	1	1	#N/A		OTUD4	1	1	1	1	4
RECK	1	1	1	#N/A		PPIF	1	1	1	1	4
PLAG1	1	1	1	#N/A		ATP7A	1	1	1	1	4
AXIN2	1	1	1	#N/A		KCNU1	1	1	1	1	4
GPR63	1	1	#N/A	#N/A		IST1	1	1	1	1	4
SYNJ1	1	1	1	#N/A		DENND6A	1	1	1	1	4
ABL2	1	1	1	#N/A		RAPGEFL1	1	1	1	1	4
SCN8A	1	1	#N/A	#N/A		PLPP3	1	1	1	1	4
CACNA1E	1	1	1	#N/A		SENP5	1	1	1	1	4
PISD	1	1	#N/A	#N/A		ORC4	1	1	1	1	4
KCNJ2	1	1	1	#N/A		DPP8	1	1	1	1	4
C2orf42	1	1	1	#N/A		ADORA2A	1	1	1	1	4
UBE2V1	1	1	1	#N/A		SYDE1	1	1	1	1	4
SPRED1	1	#N/A	1	#N/A		DPH5	1	1	1	1	4
SREK1	1	1	1	#N/A		NXPH1	1	1	1	1	4
TBL1XR1	1	1	1	#N/A		SOGA1	1	1	1	1	4
MTMR3	1	1	1	#N/A		KLC1	1	1	1	1	4
TLK1	1	1	1	#N/A		EIF2B2	1	1	1	1	4
SLC11A2	1	1	1	#N/A		CASC1	1	1	1	1	4
MOB3B	1	1	1	#N/A		TEAD1	1	1	1	1	4
ZBTB44	1	1	1	#N/A		EYS	1	1	1	1	4
ANO3	1	#N/A	1	#N/A		C5orf30	1	1	1	1	4
SLC9A6	1	1	1	1		TOPORS	1	1	1	1	4
APLN	1	1	1	#N/A		CEP44	1	1	1	1	4
AKT3	1	1	1	#N/A		SPOCK3	1	1	1	1	4
IPO7	1	1	1	#N/A		ME1	1	1	1	1	4
RASGEF1B	1	1	1	#N/A		PDZK1	1	1	1	1	4
ATG9A	1	1	1	#N/A		TMEM200B	1	1	1	1	4
CPEB2	1	1	1	#N/A		PABPC5	1	1	1	1	4
AHCYL2	1	1	1	#N/A		GLMN	1	1	1	1	4
MYB	1	1	1	#N/A		CROT	1	1	1	1	4
CCND2	1	1	1	#N/A		PRB3	1	1	1	1	4
KIF5C	1	1	1	#N/A		URI1	1	1	1	1	4
UBN2	1	1	1	#N/A		NUP160	1	1	1	1	4
UBE4B	1	1	1	#N/A		CLSTN2	1	1	1	1	4
ARL3	1	#N/A	1	#N/A		CDK5RAP2	1	1	1	1	4
MAMSTR	1	1	1	#N/A		PRB1	1	1	1	1	4
RNF144B	1	1	1	#N/A		NEURL1B	1	1	1	1	4
CDCA4	1	1	1	#N/A		RNFT2	1	1	1	1	4
KDSR	1	1	1	#N/A		CISD2	1	1	1	1	4
KIF23	1	1	1	#N/A		SH3TC2	1	1	1	1	4
TFAP2A	1	1	#N/A	#N/A		PCDHGA11	1	1	1	1	4
PPM1E	1	1	1	#N/A		MLLT3	1	1	1	1	4
SHOC2	1	1	1	1		ABI1	1	1	1	1	4
HTR2A	1	#N/A	1	#N/A		CCL20	1	1	1	1	4
LURAP1L	1	1	1	#N/A		KLF2	1	1	1	1	4
DMPK	1	1	1	#N/A		MACROD2	1	1	1	1	4
RAB11FIP2	1	1	1	#N/A		GLRX5	1	1	1	1	4
TMEM100	1	1	1	#N/A		PAXIP1	1	1	1	1	4
RASSF8	1	1	1	#N/A		SYT6	1	1	1	1	4
FBXW7	1	1	1	#N/A		EML1	1	1	1	1	4
DNAJB4	1	1	1	#N/A		MPP6	1	1	1	1	4
GRM7	1	1	1	1		GABPB1	1	1	1	1	4
WEE1	1	1	1	#N/A		MORN2	1	1	1	1	4
STOX2	1	1	1	#N/A		LPGAT1	1	1	1	1	4
CYP26B1	1	1	1	#N/A		SSB	1	1	1	1	4
N4BP1	1	#N/A	#N/A	#N/A		FAS	1	1	1	1	4
PLPP1	1	1	1	#N/A		NID2	1	1	1	1	4
ZNF691	1	1	1	#N/A		ZNF19	1	1	1	1	4
ZCCHC3	1	#N/A	#N/A	#N/A		HUWE1	1	1	1	1	4
ARMH4	1	1	1	#N/A		CEP70	1	1	1	1	4
SALL4	1	1	1	1		FGF11	1	1	1	1	4
TBPL1	1	#N/A	#N/A	#N/A		OAZ1	1	1	1	1	4
CFAP45	1	1	1	#N/A		DHCR24	1	1	1	1	4
CNOT6L	1	1	#N/A	#N/A		AFF1	1	1	1	1	4
SEMA6D	1	1	1	#N/A		TMPRSS11B	1	1	1	1	4
RFX3	1	1	#N/A	#N/A		BBOF1	1	1	1	1	4
PCMT1	1	1	1	#N/A		CTDSPL2	1	1	1	1	4
EDA	1	1	1	#N/A		TMEM59	1	1	1	1	4
SEC24A	1	1	#N/A	#N/A		GRIN2A	1	1	1	1	4
KLHL2	1	1	1	#N/A		MAN1A1	1	1	1	1	4
PAFAH1B1	1	1	1	#N/A		ITGB6	1	1	1	1	4
PTPN3	1	1	1	#N/A		NIT2	1	1	1	1	4
CASR	1	1	1	#N/A		HIKESHI	1	1	1	1	4
MYLK	1	1	1	#N/A		PHC3	1	1	1	1	4
CCDC6	1	1	1	#N/A		IL2	1	1	1	1	4
NAPG	1	1	1	#N/A		GIN1	1	1	1	1	4
ZNF367	1	1	1	#N/A		KRTAP9-9	1	1	1	1	4
ZMAT3	1	1	#N/A	1		METTL4	1	1	1	1	4
STXBP5	1	1	1	#N/A		IL5RA	1	1	1	1	4
UBFD1	1	1	1	#N/A		RAD51B	1	1	1	1	4
CHAC1	1	1	1	#N/A		SEMA6A	1	1	1	1	4
HIPK2	1	1	1	#N/A		GALNT3	1	1	1	1	4
UBE4A	1	1	1	#N/A		GPATCH2	1	1	1	1	4
CEP55	1	1	1	#N/A		FZD4	1	1	1	1	4
MKX	1	1	1	#N/A		PGM2	1	1	1	1	4
CBX2	1	1	#N/A	#N/A		ZNF527	1	1	1	1	4
TNFSF13B	1	1	1	#N/A		FAM111A	1	1	1	1	4
IPPK	1	#N/A	#N/A	#N/A		TMPRSS2	1	1	1	1	4
VEGFA	1	1	1	#N/A		KLF6	1	1	1	1	4
SLC25A37	1	1	1	#N/A		DDHD1	1	1	1	1	4
ZBTB34	1	1	1	#N/A		FREM2	1	1	1	1	4
KIF5B	1	1	1	#N/A		DMXL1	1	1	1	1	4
SETD3	1	1	1	#N/A		GJC1	1	1	1	1	4
PAFAH1B2	1	1	1	#N/A		DENND4C	1	1	1	1	4
MAP2K1	1	1	1	#N/A		DUSP18	1	1	1	1	4
SMURF1	1	1	1	#N/A		UBASH3B	1	1	1	1	4
GABARAPL1	1	1	1	#N/A		WSCD2	1	1	1	1	4
USP25	1	1	1	#N/A		TSPAN12	1	1	1	1	4
STXBP3	1	1	1	#N/A		ADAR	1	1	1	1	4
FGFR1	1	1	1	#N/A		NCAM2	1	1	1	1	4
MYBL1	1	1	#N/A	1		LRRIQ4	1	1	1	1	4
GPATCH8	1	1	1	#N/A		MECOM	1	1	1	1	4
CBX4	1	1	#N/A	#N/A		GALNT1	1	1	1	1	4
JPH3	1	1	1	1		POLK	1	1	1	1	4
USP42	1	1	1	1		DCP2	1	1	1	1	4
STRADB	1	1	1	#N/A		GJA1	1	1	1	1	4
RNF217	1	#N/A	1	1		NSUN4	1	1	1	1	4
TRANK1	1	1	#N/A	#N/A		ZNF831	1	1	1	1	4
LRRN3	1	1	1	#N/A		ITCH	1	1	1	1	4
ZFHX4	1	1	1	#N/A		NRBF2	1	1	1	1	4
ZNF622	1	1	1	#N/A		PAPPA	1	1	1	0	3
PTPRR	1	1	1	#N/A		FGF2	1	1	1	0	3
ATXN2	1	1	#N/A	#N/A		TNRC6B	1	1	1	0	3
OOEP	1	1	1	1		PTPN4	1	1	1	0	3
INSR	1	#N/A	#N/A	#N/A		UBE2Q1	1	1	1	0	3
P3H2	1	1	1	#N/A		ANKUB1	1	1	1	0	3
ZBTB39	1	#N/A	#N/A	#N/A		FBXO21	1	1	1	0	3
SRPRA	1	1	1	#N/A		CCNE1	1	1	1	0	3
PLXNA4	1	1	1	#N/A		ATG14	1	1	1	0	3
WNK3	1	1	1	#N/A		KIF1B	1	1	1	0	3
PPP1R11	1	1	1	#N/A		LUZP1	1	1	1	0	3
LATS1	1	1	1	#N/A		SLC13A3	1	1	1	0	3
DDX3X	1	1	1	#N/A		ARIH1	1	1	1	0	3
LRIG2	1	1	1	1		MGAT4A	1	1	1	0	3
ARHGDIA	1	1	#N/A	#N/A		EPHB2	1	1	1	0	3
PPP2R1B	1	1	#N/A	#N/A		SPRYD3	1	1	1	0	3
DCP1A	1	1	1	#N/A		CASK	1	1	1	0	3
CHEK1	1	1	1	#N/A		NUP50	1	1	1	0	3
OMG	1	#N/A	1	#N/A		CYB561A3	1	1	1	0	3
GALNT13	1	1	1	#N/A		ZBTB46	1	1	1	0	3
ACTR2	1	1	1	#N/A		FGF7	1	1	1	0	3
GHR	1	1	1	#N/A		RECK	1	1	1	0	3
BTAF1	1	1	1	#N/A		PLAG1	1	1	1	0	3
AVL9	1	1	#N/A	1		AXIN2	1	1	1	0	3
FBXL20	1	1	1	#N/A		SYNJ1	1	1	1	0	3
DIXDC1	1	1	1	#N/A		ABL2	1	1	1	0	3
CCND1	1	#N/A	1	#N/A		CACNA1E	1	1	1	0	3
SEPTIN2	1	1	1	#N/A		KCNJ2	1	1	1	0	3
MFN2	1	1	1	#N/A		C2orf42	1	1	1	0	3
E2F3	1	1	1	1		UBE2V1	1	1	1	0	3
WNT3A	1	1	1	1		SREK1	1	1	1	0	3
CHD2	1	1	1	#N/A		TBL1XR1	1	1	1	0	3
ZNRF2	1	1	1	#N/A		MTMR3	1	1	1	0	3
SOCS6	1	1	#N/A	#N/A		TLK1	1	1	1	0	3
HSPA4L	1	#N/A	1	#N/A		SLC11A2	1	1	1	0	3
SEL1L3	1	1	1	#N/A		MOB3B	1	1	1	0	3
FOXK1	1	1	1	#N/A		ZBTB44	1	1	1	0	3
SYT3	1	1	1	#N/A		APLN	1	1	1	0	3
HSPG2	1	1	1	#N/A		AKT3	1	1	1	0	3
CD2AP	1	#N/A	1	#N/A		IPO7	1	1	1	0	3
SUCO	1	1	1	#N/A		RASGEF1B	1	1	1	0	3
MYO5A	1	1	1	1		ATG9A	1	1	1	0	3
GATAD2A	1	1	1	#N/A		CPEB2	1	1	1	0	3
AMOTL1	1	1	1	#N/A		AHCYL2	1	1	1	0	3
KANK1	1	1	#N/A	#N/A		MYB	1	1	1	0	3
RBPJ	1	1	1	#N/A		CCND2	1	1	1	0	3
SYDE2	1	#N/A	1	#N/A		KIF5C	1	1	1	0	3
TMEM245	1	1	1	#N/A		UBN2	1	1	1	0	3
RPS6KA3	1	1	1	#N/A		UBE4B	1	1	1	0	3
PLXNC1	1	1	1	#N/A		MAMSTR	1	1	1	0	3
VPS33B	1	1	#N/A	#N/A		RNF144B	1	1	1	0	3
KIF21A	1	1	1	#N/A		CDCA4	1	1	1	0	3
ZMYM2	1	#N/A	1	1		KDSR	1	1	1	0	3
SUMO3	1	#N/A	1	#N/A		KIF23	1	1	1	0	3
CACUL1	1	1	1	#N/A		PPM1E	1	1	1	0	3
PIAS2	1	1	1	#N/A		LURAP1L	1	1	1	0	3
ACVR2A	1	1	1	#N/A		DMPK	1	1	1	0	3
TBP	1	1	1	#N/A		RAB11FIP2	1	1	1	0	3
STK33	1	1	1	#N/A		TMEM100	1	1	1	0	3
SLIT2	1	1	1	#N/A		RASSF8	1	1	1	0	3
XPO7	1	1	1	#N/A		FBXW7	1	1	1	0	3
SMAD7	1	1	1	#N/A		DNAJB4	1	1	1	0	3
YTHDC1	1	1	1	#N/A		WEE1	1	1	1	0	3
SLC12A2	1	1	1	#N/A		STOX2	1	1	1	0	3
POU2F1	1	#N/A	#N/A	#N/A		CYP26B1	1	1	1	0	3
COP1	1	1	1	#N/A		PLPP1	1	1	1	0	3
ADAMTS3	1	1	#N/A	#N/A		ZNF691	1	1	1	0	3
AGO4	1	1	#N/A	#N/A		ARMH4	1	1	1	0	3
KCNK10	1	1	1	#N/A		CFAP45	1	1	1	0	3
ASH1L	1	1	1	#N/A		SEMA6D	1	1	1	0	3
RAD23B	1	1	1	#N/A		PCMT1	1	1	1	0	3
SIRT4	1	1	1	#N/A		EDA	1	1	1	0	3
TMEM178B	1	1	1	#N/A		KLHL2	1	1	1	0	3
RNF10	1	1	1	#N/A		PAFAH1B1	1	1	1	0	3
IFT74	1	1	1	#N/A		PTPN3	1	1	1	0	3
PTH	1	1	1	#N/A		CASR	1	1	1	0	3
G2E3	1	1	1	#N/A		MYLK	1	1	1	0	3
ATXN7L2	1	1	1	#N/A		CCDC6	1	1	1	0	3
LITAF	1	1	1	#N/A		NAPG	1	1	1	0	3
KRTAP11-1	1	1	#N/A	#N/A		ZNF367	1	1	1	0	3
TRABD2B	1	1	1	#N/A		ZMAT3	1	1	0	1	3
ZNF449	1	#N/A	#N/A	#N/A		STXBP5	1	1	1	0	3
RETREG2	1	1	1	#N/A		UBFD1	1	1	1	0	3
DLL1	1	1	1	#N/A		CHAC1	1	1	1	0	3
NHLRC2	1	1	1	#N/A		HIPK2	1	1	1	0	3
SLC20A2	1	#N/A	1	#N/A		UBE4A	1	1	1	0	3
NAA25	1	1	1	#N/A		CEP55	1	1	1	0	3
LAMP3	1	1	1	#N/A		MKX	1	1	1	0	3
TMEM183A	1	1	1	#N/A		TNFSF13B	1	1	1	0	3
CDC25A	1	1	1	#N/A		VEGFA	1	1	1	0	3
MEOX2	1	1	1	#N/A		SLC25A37	1	1	1	0	3
CPEB3	1	1	1	#N/A		ZBTB34	1	1	1	0	3
MEX3C	1	1	1	#N/A		KIF5B	1	1	1	0	3
PCDH17	1	1	1	#N/A		SETD3	1	1	1	0	3
ATXN7L1	1	1	1	#N/A		PAFAH1B2	1	1	1	0	3
SIK1	1	1	1	#N/A		MAP2K1	1	1	1	0	3
SALL1	1	1	1	#N/A		SMURF1	1	1	1	0	3
CC2D1B	1	1	1	#N/A		GABARAPL1	1	1	1	0	3
TMCC1	1	1	1	#N/A		USP25	1	1	1	0	3
ZNRF3	1	1	1	#N/A		STXBP3	1	1	1	0	3
CLOCK	1	1	1	#N/A		FGFR1	1	1	1	0	3
KRTAP4-6	1	1	1	#N/A		MYBL1	1	1	0	1	3
CDC42SE2	1	1	1	#N/A		GPATCH8	1	1	1	0	3
ZFHX3	1	1	#N/A	#N/A		STRADB	1	1	1	0	3
PPM1A	1	1	1	#N/A		RNF217	1	0	1	1	3
CCNT1	1	#N/A	#N/A	#N/A		LRRN3	1	1	1	0	3
NOS1	1	1	1	#N/A		ZFHX4	1	1	1	0	3
LRRK1	1	1	#N/A	1		ZNF622	1	1	1	0	3
RPS6KA6	1	1	1	#N/A		PTPRR	1	1	1	0	3
TLL1	1	#N/A	1	#N/A		P3H2	1	1	1	0	3
EZH1	1	1	#N/A	#N/A		SRPRA	1	1	1	0	3
SPTLC1	1	1	#N/A	#N/A		PLXNA4	1	1	1	0	3
AMER1	1	#N/A	#N/A	#N/A		WNK3	1	1	1	0	3
LARGE2	1	1	1	#N/A		PPP1R11	1	1	1	0	3
RARB	1	1	1	#N/A		LATS1	1	1	1	0	3
ZC3H13	1	1	1	#N/A		DDX3X	1	1	1	0	3
CSDE1	1	1	1	#N/A		DCP1A	1	1	1	0	3
WIPI2	1	1	1	#N/A		CHEK1	1	1	1	0	3
TFCP2L1	1	1	1	#N/A		GALNT13	1	1	1	0	3
CDK5R1	1	1	1	#N/A		ACTR2	1	1	1	0	3
CACNA2D1	1	1	1	#N/A		GHR	1	1	1	0	3
TGFBR3	1	1	1	1		BTAF1	1	1	1	0	3
FAM133B	1	1	1	#N/A		AVL9	1	1	0	1	3
UBQLNL	1	1	1	#N/A		FBXL20	1	1	1	0	3
TRIM66	1	#N/A	#N/A	#N/A		DIXDC1	1	1	1	0	3
ELMSAN1	1	#N/A	1	#N/A		SEPTIN2	1	1	1	0	3
AK4	1	1	1	#N/A		MFN2	1	1	1	0	3
ABHD2	1	1	1	#N/A		CHD2	1	1	1	0	3
C1orf21	1	1	1	#N/A		ZNRF2	1	1	1	0	3
NRN1	1	#N/A	#N/A	#N/A		SEL1L3	1	1	1	0	3
ADGRL1	1	1	1	#N/A		FOXK1	1	1	1	0	3
JARID2	1	#N/A	1	#N/A		SYT3	1	1	1	0	3
SYNRG	1	#N/A	1	#N/A		HSPG2	1	1	1	0	3
USP31	1	1	1	#N/A		SUCO	1	1	1	0	3
CD47	1	1	1	1		GATAD2A	1	1	1	0	3
SEMA3A	1	1	1	#N/A		AMOTL1	1	1	1	0	3
LRIG1	1	1	1	#N/A		RBPJ	1	1	1	0	3
TMC7	1	1	#N/A	#N/A		TMEM245	1	1	1	0	3
DENND1B	1	1	1	#N/A		RPS6KA3	1	1	1	0	3
RAB9B	1	1	1	#N/A		PLXNC1	1	1	1	0	3
AMOT	1	1	1	#N/A		KIF21A	1	1	1	0	3
FERMT2	1	#N/A	#N/A	#N/A		ZMYM2	1	0	1	1	3
ILDR2	1	#N/A	1	#N/A		CACUL1	1	1	1	0	3
CSRNP1	1	1	#N/A	#N/A		PIAS2	1	1	1	0	3
NR2C2	1	1	1	#N/A		ACVR2A	1	1	1	0	3
ELL	1	1	1	#N/A		TBP	1	1	1	0	3
C12orf76	1	1	1	#N/A		STK33	1	1	1	0	3
BAG4	1	1	1	#N/A		SLIT2	1	1	1	0	3
DYRK1B	1	#N/A	#N/A	#N/A		XPO7	1	1	1	0	3
ZSCAN31	1	1	1	#N/A		SMAD7	1	1	1	0	3
PDZD8	1	1	1	#N/A		YTHDC1	1	1	1	0	3
ARFGAP2	1	1	1	#N/A		SLC12A2	1	1	1	0	3
CDK17	1	1	1	#N/A		COP1	1	1	1	0	3
ROCK2	1	1	1	#N/A		KCNK10	1	1	1	0	3
PNPLA6	1	1	1	#N/A		ASH1L	1	1	1	0	3
MED26	1	1	1	1		RAD23B	1	1	1	0	3
ATXN1L	1	1	1	#N/A		SIRT4	1	1	1	0	3
ISLR	1	1	1	#N/A		TMEM178B	1	1	1	0	3
PRDM4	1	#N/A	#N/A	#N/A		RNF10	1	1	1	0	3
SIK1B	1	1	1	#N/A		IFT74	1	1	1	0	3
SKI	1	1	1	#N/A		PTH	1	1	1	0	3
MNT	1	1	1	#N/A		G2E3	1	1	1	0	3
GSTCD	1	1	1	1		ATXN7L2	1	1	1	0	3
CBX6	1	1	1	#N/A		LITAF	1	1	1	0	3
PAG1	1	#N/A	1	#N/A		TRABD2B	1	1	1	0	3
TAB3	1	1	1	#N/A		RETREG2	1	1	1	0	3
PARVA	1	1	1	#N/A		DLL1	1	1	1	0	3
MKNK1	1	#N/A	1	1		NHLRC2	1	1	1	0	3
CMPK1	1	1	1	#N/A		NAA25	1	1	1	0	3
COL12A1	1	1	1	#N/A		LAMP3	1	1	1	0	3
SERBP1	1	1	#N/A	#N/A		TMEM183A	1	1	1	0	3
ETNK1	1	1	1	1		CDC25A	1	1	1	0	3
ANKS1A	1	1	1	#N/A		MEOX2	1	1	1	0	3
BCL11B	1	1	1	#N/A		CPEB3	1	1	1	0	3
ARHGAP32	1	1	1	#N/A		MEX3C	1	1	1	0	3
TMEM189-UBE2V1	1	1	1	#N/A		PCDH17	1	1	1	0	3
FAM91A1	1	1	1	#N/A		ATXN7L1	1	1	1	0	3
SEMA5B	1	1	1	#N/A		SIK1	1	1	1	0	3
SGK1	1	#N/A	1	#N/A		SALL1	1	1	1	0	3
RS1	1	#N/A	#N/A	#N/A		CC2D1B	1	1	1	0	3
PIP4P2	1	1	1	#N/A		TMCC1	1	1	1	0	3
CHPT1	1	1	1	#N/A		ZNRF3	1	1	1	0	3
PCDH9	1	1	1	#N/A		CLOCK	1	1	1	0	3
CLCN4	1	#N/A	#N/A	#N/A		KRTAP4-6	1	1	1	0	3
TCAIM	1	1	1	#N/A		CDC42SE2	1	1	1	0	3
EPHA7	1	#N/A	#N/A	#N/A		PPM1A	1	1	1	0	3
TMEM268	1	1	1	#N/A		NOS1	1	1	1	0	3
RASEF	1	1	1	#N/A		LRRK1	1	1	0	1	3
RREB1	1	1	1	#N/A		RPS6KA6	1	1	1	0	3
CAPRIN1	1	1	1	#N/A		LARGE2	1	1	1	0	3
EGLN1	1	#N/A	#N/A	#N/A		RARB	1	1	1	0	3
MAP3K13	1	#N/A	1	#N/A		ZC3H13	1	1	1	0	3
PRRC2C	1	#N/A	1	#N/A		CSDE1	1	1	1	0	3
CEP85L	1	1	1	#N/A		WIPI2	1	1	1	0	3
RBM6	1	1	1	#N/A		TFCP2L1	1	1	1	0	3
EXOC3L2	1	1	1	#N/A		CDK5R1	1	1	1	0	3
CDC37L1	1	1	1	#N/A		CACNA2D1	1	1	1	0	3
NRP2	1	1	1	#N/A		FAM133B	1	1	1	0	3
SCOC	1	1	1	#N/A		UBQLNL	1	1	1	0	3
HERC6	1	1	1	#N/A		AK4	1	1	1	0	3
GNAT1	1	1	1	#N/A		ABHD2	1	1	1	0	3
DRD1	1	#N/A	1	#N/A		C1orf21	1	1	1	0	3
CPD	1	1	1	#N/A		ADGRL1	1	1	1	0	3
CXCR5	1	1	1	#N/A		USP31	1	1	1	0	3
PDIA6	1	1	1	#N/A		SEMA3A	1	1	1	0	3
RBBP6	1	1	1	#N/A		LRIG1	1	1	1	0	3
PIK3R1	1	1	1	#N/A		DENND1B	1	1	1	0	3
USP15	1	1	1	#N/A		RAB9B	1	1	1	0	3
ADRB2	1	1	1	#N/A		AMOT	1	1	1	0	3
WNT7A	1	1	#N/A	#N/A		NR2C2	1	1	1	0	3
HIGD1A	1	1	1	#N/A		ELL	1	1	1	0	3
QKI	1	1	1	#N/A		C12orf76	1	1	1	0	3
DMTF1	1	1	1	#N/A		BAG4	1	1	1	0	3
LRP6	1	1	#N/A	#N/A		ZSCAN31	1	1	1	0	3
BZW1	1	1	1	#N/A		PDZD8	1	1	1	0	3
FAM81A	1	#N/A	#N/A	1		ARFGAP2	1	1	1	0	3
SMIM13	1	1	1	#N/A		CDK17	1	1	1	0	3
GLS2	1	1	1	#N/A		ROCK2	1	1	1	0	3
MOB4	1	1	#N/A	#N/A		PNPLA6	1	1	1	0	3
KCNG4	1	1	1	#N/A		ATXN1L	1	1	1	0	3
HMGA1	1	1	1	#N/A		ISLR	1	1	1	0	3
MYO5B	1	1	1	#N/A		SIK1B	1	1	1	0	3
SPTBN2	1	1	#N/A	#N/A		SKI	1	1	1	0	3
CLUH	1	1	#N/A	#N/A		MNT	1	1	1	0	3
SLC36A1	1	#N/A	#N/A	#N/A		CBX6	1	1	1	0	3
TENM2	1	1	1	#N/A		TAB3	1	1	1	0	3
PDE3B	1	1	1	#N/A		PARVA	1	1	1	0	3
HTR4	1	1	1	1		MKNK1	1	0	1	1	3
ATXN7L3	1	1	1	#N/A		CMPK1	1	1	1	0	3
IKBKB	1	1	1	#N/A		COL12A1	1	1	1	0	3
CHUK	1	1	1	#N/A		ANKS1A	1	1	1	0	3
USP44	1	1	#N/A	#N/A		BCL11B	1	1	1	0	3
WWC1	1	1	1	#N/A		ARHGAP32	1	1	1	0	3
SIPA1L2	1	#N/A	1	#N/A		TMEM189-UBE2V1	1	1	1	0	3
MCU	1	1	1	#N/A		FAM91A1	1	1	1	0	3
SSR1	1	#N/A	1	#N/A		SEMA5B	1	1	1	0	3
CUX1	1	#N/A	1	#N/A		PIP4P2	1	1	1	0	3
RUNDC3B	1	1	1	#N/A		CHPT1	1	1	1	0	3
PEX13	1	1	#N/A	#N/A		PCDH9	1	1	1	0	3
UNC5D	1	1	1	#N/A		TCAIM	1	1	1	0	3
HEPHL1	1	1	1	#N/A		TMEM268	1	1	1	0	3
SLC4A4	1	1	1	#N/A		RASEF	1	1	1	0	3
HECTD1	1	1	1	#N/A		RREB1	1	1	1	0	3
SNX16	1	1	1	#N/A		CAPRIN1	1	1	1	0	3
VPS4A	1	1	1	#N/A		CEP85L	1	1	1	0	3
IVNS1ABP	1	1	1	#N/A		RBM6	1	1	1	0	3
MASP1	1	1	1	#N/A		EXOC3L2	1	1	1	0	3
NAV1	1	1	1	#N/A		CDC37L1	1	1	1	0	3
RET	1	#N/A	#N/A	#N/A		NRP2	1	1	1	0	3
MTFR1L	1	1	1	#N/A		SCOC	1	1	1	0	3
SLC6A11	1	1	1	#N/A		HERC6	1	1	1	0	3
RELN	1	1	1	#N/A		GNAT1	1	1	1	0	3
DDX3Y	1	1	#N/A	#N/A		CPD	1	1	1	0	3
DEPDC4	1	1	1	#N/A		CXCR5	1	1	1	0	3
ANXA11	1	1	1	#N/A		PDIA6	1	1	1	0	3
RFK	1	1	1	#N/A		RBBP6	1	1	1	0	3
KPNA3	1	1	1	#N/A		PIK3R1	1	1	1	0	3
ST8SIA3	1	1	1	#N/A		USP15	1	1	1	0	3
TARBP2	1	1	1	#N/A		ADRB2	1	1	1	0	3
USP3	1	#N/A	1	#N/A		HIGD1A	1	1	1	0	3
GALNT7	1	1	1	#N/A		QKI	1	1	1	0	3
LGR5	1	1	1	#N/A		DMTF1	1	1	1	0	3
MYEF2	1	1	1	#N/A		BZW1	1	1	1	0	3
YRDC	1	1	1	#N/A		SMIM13	1	1	1	0	3
ARHGAP12	1	1	1	#N/A		GLS2	1	1	1	0	3
SLC39A10	1	1	1	#N/A		KCNG4	1	1	1	0	3
KIF3B	1	1	1	#N/A		HMGA1	1	1	1	0	3
SYPL1	1	1	1	#N/A		MYO5B	1	1	1	0	3
OGT	1	1	1	#N/A		TENM2	1	1	1	0	3
UNC13A	1	1	1	#N/A		PDE3B	1	1	1	0	3
YWHAH	1	1	1	#N/A		ATXN7L3	1	1	1	0	3
SOBP	1	1	1	1		IKBKB	1	1	1	0	3
SLC35G1	1	1	1	#N/A		CHUK	1	1	1	0	3
GFAP	1	#N/A	#N/A	#N/A		WWC1	1	1	1	0	3
PIP4P1	1	1	1	#N/A		MCU	1	1	1	0	3
SPAG7	1	1	1	#N/A		RUNDC3B	1	1	1	0	3
IARS	1	1	1	#N/A		UNC5D	1	1	1	0	3
CDK8	1	1	1	#N/A		HEPHL1	1	1	1	0	3
CYP2S1	1	1	1	1		SLC4A4	1	1	1	0	3
TUBA4A	1	1	1	#N/A		HECTD1	1	1	1	0	3
RSPO3	1	1	1	#N/A		SNX16	1	1	1	0	3
DPY19L4	1	1	#N/A	#N/A		VPS4A	1	1	1	0	3
COPS7B	1	1	1	#N/A		IVNS1ABP	1	1	1	0	3
NF1	1	1	1	#N/A		MASP1	1	1	1	0	3
KCNN4	1	1	1	#N/A		NAV1	1	1	1	0	3
SESN1	1	1	#N/A	#N/A		MTFR1L	1	1	1	0	3
SON	1	1	1	#N/A		SLC6A11	1	1	1	0	3
NOB1	1	1	1	#N/A		RELN	1	1	1	0	3
WBP11	1	1	1	#N/A		DEPDC4	1	1	1	0	3
DENND2C	1	1	1	#N/A		ANXA11	1	1	1	0	3
NUFIP2	1	1	1	#N/A		RFK	1	1	1	0	3
ARHGAP20	1	1	1	1		KPNA3	1	1	1	0	3
RAB9A	1	1	1	#N/A		ST8SIA3	1	1	1	0	3
BTG2	1	1	1	#N/A		TARBP2	1	1	1	0	3
RBM12	1	1	#N/A	#N/A		GALNT7	1	1	1	0	3
ZNHIT6	1	1	1	#N/A		LGR5	1	1	1	0	3
RICTOR	1	1	1	#N/A		MYEF2	1	1	1	0	3
CD80	1	1	1	#N/A		YRDC	1	1	1	0	3
PDK4	1	1	1	#N/A		ARHGAP12	1	1	1	0	3
FAM110C	1	1	1	#N/A		SLC39A10	1	1	1	0	3
LRP2	1	1	1	#N/A		KIF3B	1	1	1	0	3
ACOX1	1	1	1	#N/A		SYPL1	1	1	1	0	3
GCC2	1	1	1	#N/A		OGT	1	1	1	0	3
MAN2A2	1	1	1	#N/A		UNC13A	1	1	1	0	3
GPN1	1	1	1	#N/A		YWHAH	1	1	1	0	3
SSTR3	1	1	#N/A	#N/A		SLC35G1	1	1	1	0	3
RUNX1T1	1	1	1	#N/A		PIP4P1	1	1	1	0	3
TRAM1	1	1	1	#N/A		SPAG7	1	1	1	0	3
SNRPB2	1	1	1	#N/A		IARS	1	1	1	0	3
OTX1	1	1	1	#N/A		CDK8	1	1	1	0	3
PELI2	1	1	1	#N/A		TUBA4A	1	1	1	0	3
TMEM199	1	1	1	#N/A		RSPO3	1	1	1	0	3
NFATC3	1	1	1	1		COPS7B	1	1	1	0	3
MAP3K9	1	1	1	#N/A		NF1	1	1	1	0	3
ELAC1	1	1	1	#N/A		KCNN4	1	1	1	0	3
ANKRD46	1	1	1	#N/A		SON	1	1	1	0	3
MOV10	1	1	1	#N/A		NOB1	1	1	1	0	3
CAPZA2	1	#N/A	1	#N/A		WBP11	1	1	1	0	3
CREBRF	1	1	1	#N/A		DENND2C	1	1	1	0	3
ELMOD1	1	1	1	#N/A		NUFIP2	1	1	1	0	3
RBM24	1	1	1	#N/A		RAB9A	1	1	1	0	3
PLEKHA1	1	#N/A	1	#N/A		BTG2	1	1	1	0	3
ZC2HC1A	1	1	1	#N/A		ZNHIT6	1	1	1	0	3
PTPRD	1	#N/A	1	#N/A		RICTOR	1	1	1	0	3
NSG1	1	1	1	#N/A		CD80	1	1	1	0	3
FLT3	1	#N/A	1	#N/A		PDK4	1	1	1	0	3
NCS1	1	1	1	#N/A		FAM110C	1	1	1	0	3
ACVR2B	1	1	1	#N/A		LRP2	1	1	1	0	3
SAV1	1	1	1	#N/A		ACOX1	1	1	1	0	3
GGA3	1	1	#N/A	#N/A		GCC2	1	1	1	0	3
RIMKLB	1	1	1	#N/A		MAN2A2	1	1	1	0	3
ZDHHC15	1	1	1	#N/A		GPN1	1	1	1	0	3
ZCCHC2	1	1	1	#N/A		RUNX1T1	1	1	1	0	3
SEH1L	1	1	1	#N/A		TRAM1	1	1	1	0	3
SNTB2	1	1	1	#N/A		SNRPB2	1	1	1	0	3
BCL2L2	1	1	1	#N/A		OTX1	1	1	1	0	3
CCDC88C	1	1	1	#N/A		PELI2	1	1	1	0	3
RAB30	1	1	1	#N/A		TMEM199	1	1	1	0	3
DENND4A	1	1	1	#N/A		MAP3K9	1	1	1	0	3
DYNC1LI2	1	1	1	#N/A		ELAC1	1	1	1	0	3
ABCF3	1	1	1	#N/A		ANKRD46	1	1	1	0	3
EXT2	1	1	#N/A	#N/A		MOV10	1	1	1	0	3
ZBTB20	1	1	1	#N/A		CREBRF	1	1	1	0	3
LAMC1	1	1	1	#N/A		ELMOD1	1	1	1	0	3
ARMCX2	1	1	1	#N/A		RBM24	1	1	1	0	3
PPP6R3	1	1	1	#N/A		ZC2HC1A	1	1	1	0	3
HELZ	1	#N/A	#N/A	#N/A		NSG1	1	1	1	0	3
NSMF	1	1	1	#N/A		NCS1	1	1	1	0	3
HMBOX1	1	1	1	#N/A		ACVR2B	1	1	1	0	3
KCTD8	1	1	1	#N/A		SAV1	1	1	1	0	3
ZNF548	1	1	1	#N/A		RIMKLB	1	1	1	0	3
PPT2	1	1	1	#N/A		ZDHHC15	1	1	1	0	3
ATF6	1	1	1	#N/A		ZCCHC2	1	1	1	0	3
CARM1	1	1	1	#N/A		SEH1L	1	1	1	0	3
IHH	1	1	1	#N/A		SNTB2	1	1	1	0	3
GOLGA1	1	1	1	#N/A		BCL2L2	1	1	1	0	3
TSC22D2	1	#N/A	#N/A	#N/A		CCDC88C	1	1	1	0	3
UTP25	1	1	#N/A	1		RAB30	1	1	1	0	3
CLDN12	1	1	#N/A	#N/A		DENND4A	1	1	1	0	3
AGO1	1	1	1	#N/A		DYNC1LI2	1	1	1	0	3
EYA1	1	1	1	1		ABCF3	1	1	1	0	3
ATXN7L3B	1	1	#N/A	#N/A		ZBTB20	1	1	1	0	3
EPC1	1	1	1	#N/A		LAMC1	1	1	1	0	3
CHIC1	1	1	1	#N/A		ARMCX2	1	1	1	0	3
SLC2A14	1	1	1	#N/A		PPP6R3	1	1	1	0	3
AMMECR1	1	1	1	#N/A		NSMF	1	1	1	0	3
LYPLA2	1	1	1	#N/A		HMBOX1	1	1	1	0	3
NRBP1	1	1	#N/A	#N/A		KCTD8	1	1	1	0	3
CMC4	1	1	#N/A	#N/A		ZNF548	1	1	1	0	3
AREL1	1	1	1	#N/A		PPT2	1	1	1	0	3
HOXA10	1	1	1	#N/A		ATF6	1	1	1	0	3
SOX6	1	1	1	#N/A		CARM1	1	1	1	0	3
LDLRAD2	1	1	1	#N/A		IHH	1	1	1	0	3
VTI1B	1	1	1	#N/A		GOLGA1	1	1	1	0	3
FAM122B	1	1	1	#N/A		UTP25	1	1	0	1	3
CCDC83	1	1	1	#N/A		AGO1	1	1	1	0	3
COBLL1	1	1	#N/A	#N/A		EPC1	1	1	1	0	3
SALL3	1	#N/A	#N/A	#N/A		CHIC1	1	1	1	0	3
LOC100130451	1	1	1	#N/A		SLC2A14	1	1	1	0	3
FAM135A	1	1	1	#N/A		AMMECR1	1	1	1	0	3
ADAMTS6	1	#N/A	1	#N/A		LYPLA2	1	1	1	0	3
TMEM74B	1	1	1	#N/A		AREL1	1	1	1	0	3
SYT4	1	1	1	#N/A		HOXA10	1	1	1	0	3
STXBP1	1	1	1	#N/A		SOX6	1	1	1	0	3
IGF1R	1	1	1	#N/A		LDLRAD2	1	1	1	0	3
PLRG1	1	1	1	#N/A		VTI1B	1	1	1	0	3
IGF2R	1	1	1	#N/A		FAM122B	1	1	1	0	3
ARPP19	1	1	#N/A	#N/A		CCDC83	1	1	1	0	3
MYRIP	1	1	1	#N/A		LOC100130451	1	1	1	0	3
ACSL4	1	1	1	#N/A		FAM135A	1	1	1	0	3
CDC27	1	1	1	#N/A		TMEM74B	1	1	1	0	3
UROS	1	1	1	#N/A		SYT4	1	1	1	0	3
SLC2A3	1	1	#N/A	#N/A		STXBP1	1	1	1	0	3
WNT4	1	1	1	#N/A		IGF1R	1	1	1	0	3
ZNF275	1	1	1	#N/A		PLRG1	1	1	1	0	3
RSBN1	1	1	1	#N/A		IGF2R	1	1	1	0	3
BMPR1A	1	1	1	#N/A		MYRIP	1	1	1	0	3
CDHR1	1	1	1	#N/A		ACSL4	1	1	1	0	3
IL7R	1	1	1	#N/A		CDC27	1	1	1	0	3
FAM89A	1	1	1	#N/A		UROS	1	1	1	0	3
RTN4	1	1	1	#N/A		WNT4	1	1	1	0	3
ST7L	1	1	#N/A	#N/A		ZNF275	1	1	1	0	3
MAP7	1	1	1	#N/A		RSBN1	1	1	1	0	3
SMURF2	1	1	1	1		BMPR1A	1	1	1	0	3
TGIF2	1	1	1	#N/A		CDHR1	1	1	1	0	3
RAD50	1	1	1	#N/A		IL7R	1	1	1	0	3
MBNL2	1	1	1	#N/A		FAM89A	1	1	1	0	3
FGF9	1	1	1	#N/A		RTN4	1	1	1	0	3
CD3E	1	1	1	#N/A		MAP7	1	1	1	0	3
MIB1	1	1	1	1		TGIF2	1	1	1	0	3
C1QL3	1	#N/A	1	#N/A		RAD50	1	1	1	0	3
DLEU7	1	1	1	#N/A		MBNL2	1	1	1	0	3
TMEM135	1	1	1	#N/A		FGF9	1	1	1	0	3
ISM2	1	1	1	1		CD3E	1	1	1	0	3
ATG13	1	1	#N/A	#N/A		DLEU7	1	1	1	0	3
RGMA	1	1	1	1		TMEM135	1	1	1	0	3
EPB41L4B	1	1	1	#N/A		EPB41L4B	1	1	1	0	3
SH3GL2	1	1	1	#N/A		SH3GL2	1	1	1	0	3
ANLN	1	1	1	#N/A		ANLN	1	1	1	0	3
SUZ12	1	1	1	#N/A		SUZ12	1	1	1	0	3
FNTA	1	1	1	#N/A		FNTA	1	1	1	0	3
G0S2	1	#N/A	1	#N/A		HECTD4	1	1	1	0	3
HECTD4	1	1	1	#N/A		RIF1	1	1	1	0	3
TMEM154	1	#N/A	1	#N/A		RORA	1	1	1	0	3
RIF1	1	1	1	#N/A		CCNJL	1	1	1	0	3
SESTD1	1	1	#N/A	#N/A		SEMA3D	1	1	1	0	3
RORA	1	1	1	#N/A		ELL2	1	1	1	0	3
CCNJL	1	1	1	#N/A		PRKAR2A	1	1	1	0	3
SEMA3D	1	1	1	#N/A		MYT1L	1	1	1	0	3
ELL2	1	1	1	#N/A		KIF5A	1	1	1	0	3
PRKAR2A	1	1	1	#N/A		SAMD10	1	1	1	0	3
MYT1L	1	1	1	#N/A		TTC14	1	1	1	0	3
KIF5A	1	1	1	#N/A		BCL7A	1	1	1	0	3
SAMD10	1	1	1	#N/A		CNTNAP1	1	1	1	0	3
POLR3F	1	1	1	1		CPSF7	1	1	1	0	3
UBR3	1	1	#N/A	#N/A		PTCH1	1	1	1	0	3
TTC14	1	1	1	#N/A		EML6	1	1	1	0	3
BCL7A	1	1	1	#N/A		PID1	1	1	1	0	3
SVIP	1	#N/A	#N/A	#N/A		DNAJA2	1	1	1	0	3
PRDM11	1	1	1	1		LCOR	1	1	1	0	3
CNTNAP1	1	1	1	#N/A		PHACTR2	1	1	1	0	3
CPSF7	1	1	1	#N/A		SLC35B2	1	1	1	0	3
PTCH1	1	1	1	#N/A		BCAP29	1	1	1	0	3
EML6	1	1	1	#N/A		HSPE1-MOB4	1	1	1	0	3
PID1	1	1	1	#N/A		MDN1	1	1	1	0	3
DNAJA2	1	1	1	#N/A		PSKH1	1	1	1	0	3
SIAH1	1	#N/A	1	#N/A		LHX3	1	1	1	0	3
LCOR	1	1	1	#N/A		USP9X	1	1	1	0	3
OTUD4	1	1	1	1		NISCH	1	1	1	0	3
ENAH	1	1	#N/A	#N/A		ERC2	1	1	1	0	3
PHACTR2	1	1	1	#N/A		ZNF423	1	1	1	0	3
SLC35B2	1	1	1	#N/A		SUSD6	1	1	1	0	3
KBTBD2	1	1	#N/A	#N/A		CUL2	1	1	1	0	3
BCAP29	1	1	1	#N/A		YAP1	1	1	1	0	3
EIF3A	1	1	#N/A	#N/A		GNAI3	1	1	1	0	3
HSPE1-MOB4	1	1	1	#N/A		KLHL18	1	1	1	0	3
MDN1	1	1	1	#N/A		LOC390877	1	1	1	0	3
PSKH1	1	1	1	#N/A		HMGA2	1	1	1	0	3
LHX3	1	1	1	#N/A		PLXNA2	1	1	1	0	3
SLC15A4	1	1	#N/A	#N/A		SLC1A2	1	1	1	0	3
USP9X	1	1	1	#N/A		ADAMTSL3	1	1	1	0	3
NISCH	1	1	1	#N/A		MAPRE1	1	1	1	0	3
ERC2	1	1	1	#N/A		C2orf72	1	1	1	0	3
PPIF	1	1	1	1		RAB10	1	1	1	0	3
ZNF423	1	1	1	#N/A		GNAQ	1	1	1	0	3
RAF1	1	#N/A	#N/A	#N/A		MIGA1	1	1	1	0	3
SUSD6	1	1	1	#N/A		SCAI	1	1	1	0	3
BCL2	1	1	#N/A	#N/A		CBFA2T3	1	1	1	0	3
CUL2	1	1	1	#N/A		OSCP1	1	1	1	0	3
YAP1	1	1	1	#N/A		CAMSAP1	1	1	1	0	3
GNAI3	1	1	1	#N/A		KIF1C	1	1	1	0	3
ATP7A	1	1	1	1		LYNX1	1	1	1	0	3
KLHL18	1	1	1	#N/A		PTAR1	1	1	1	0	3
ATP13A3	1	#N/A	#N/A	#N/A		RIC1	1	1	1	0	3
LOC390877	1	1	1	#N/A		MMD	1	1	1	0	3
HMGA2	1	1	1	#N/A		CCDC85C	1	1	1	0	3
PLXNA2	1	1	1	#N/A		SATB2	1	1	1	0	3
SLC1A2	1	1	1	#N/A		ZSWIM3	1	1	1	0	3
ADAMTSL3	1	1	1	#N/A		PDIK1L	1	1	1	0	3
MAPRE1	1	1	1	#N/A		CREBL2	1	1	1	0	3
C2orf72	1	1	1	#N/A		RAPH1	1	1	0	1	3
RAB10	1	1	1	#N/A		GLRX	1	1	1	0	3
GNAQ	1	1	1	#N/A		TRMT9B	1	1	1	0	3
FAM122A	1	#N/A	#N/A	#N/A		SLC6A4	1	1	1	0	3
TMEM121B	1	#N/A	#N/A	#N/A		CALU	1	1	1	0	3
MIGA1	1	1	1	#N/A		SLC39A9	1	1	1	0	3
RTF1	1	1	#N/A	#N/A		TOX3	1	1	1	0	3
SCAI	1	1	1	#N/A		CLDN2	1	1	1	0	3
CBFA2T3	1	1	1	#N/A		ESRRA	1	1	1	0	3
UHMK1	1	#N/A	1	#N/A		TFAP2D	1	1	1	0	3
OSCP1	1	1	1	#N/A		USP12	1	1	1	0	3
CAMSAP1	1	1	1	#N/A		FAT4	1	1	1	0	3
KIF1C	1	1	1	#N/A		SNRK	1	1	1	0	3
NEDD9	1	1	#N/A	#N/A		IRAK2	1	1	1	0	3
LYNX1	1	1	1	#N/A		NOTCH2	1	1	1	0	3
RAB40AL	1	1	#N/A	#N/A		CARD10	1	1	1	0	3
PTAR1	1	1	1	#N/A		BOLA3	1	1	1	0	3
NUAK2	1	#N/A	#N/A	#N/A		KCNQ5	1	1	1	0	3
RIC1	1	1	1	#N/A		ZNF705E	1	1	1	0	3
MMD	1	1	1	#N/A		C16orf72	1	1	1	0	3
CCDC85C	1	1	1	#N/A		FKBP1A	1	1	1	0	3
SATB2	1	1	1	#N/A		PDCD1	1	1	1	0	3
ZSWIM3	1	1	1	#N/A		YOD1	1	1	1	0	3
PDIK1L	1	1	1	#N/A		DNAJC16	1	1	1	0	3
CREBL2	1	1	1	#N/A		SLC13A1	1	1	1	0	3
RAPH1	1	1	#N/A	1		ZNF117	1	1	1	0	3
GLRX	1	1	1	#N/A		PSAT1	1	1	1	0	3
PTPRJ	1	#N/A	#N/A	#N/A		PPFIA2	1	1	1	0	3
TRMT9B	1	1	1	#N/A		KLHDC8B	1	1	1	0	3
SLC6A4	1	1	1	#N/A		NLRX1	1	1	1	0	3
CALU	1	1	1	#N/A		KPNA1	1	1	1	0	3
SLC39A9	1	1	1	#N/A		E2F7	1	1	1	0	3
CCND3	1	1	#N/A	#N/A		GOLT1B	1	1	1	0	3
TOX3	1	1	1	#N/A		NF2	1	1	1	0	3
CLDN2	1	1	1	#N/A		CCNT2	1	1	1	0	3
ESRRA	1	1	1	#N/A		MINDY2	1	1	1	0	3
TFAP2D	1	1	1	#N/A		DLL4	1	1	1	0	3
USP12	1	1	1	#N/A		HPSE2	1	1	1	0	3
FAT4	1	1	1	#N/A		ASNSD1	1	1	1	0	3
SNRK	1	1	1	#N/A		RTN3	1	1	1	0	3
IRAK2	1	1	1	#N/A		CLCN3	1	1	1	0	3
NOTCH2	1	1	1	#N/A		PCDHA8	1	1	1	0	3
CARD10	1	1	1	#N/A		LY9	1	1	1	0	3
BOLA3	1	1	1	#N/A		RNF43	1	1	1	0	3
KCNQ5	1	1	1	#N/A		YWHAQ	1	1	1	0	3
MLYCD	1	#N/A	#N/A	#N/A		ABTB2	1	1	1	0	3
ZNF705E	1	1	1	#N/A		PCDHAC2	1	1	1	0	3
C16orf72	1	1	1	#N/A		PCDHA13	1	1	1	0	3
FKBP1A	1	1	1	#N/A		NAA15	1	1	1	0	3
KCNU1	1	1	1	1		ENTPD1	1	1	1	0	3
IST1	1	1	1	1		FGF18	1	1	1	0	3
PDCD1	1	1	1	#N/A		TLR1	1	1	1	0	3
YOD1	1	1	1	#N/A		PCDHA10	1	1	1	0	3
DNAJC16	1	1	1	#N/A		SPRTN	1	1	1	0	3
SLC13A1	1	1	1	#N/A		LATS2	1	1	1	0	3
ZNF117	1	1	1	#N/A		TSPYL2	1	1	1	0	3
PSAT1	1	1	1	#N/A		PCDHA6	1	1	1	0	3
PPFIA2	1	1	1	#N/A		PCDHA11	1	1	1	0	3
KLHDC8B	1	1	1	#N/A		PCDHA3	1	1	1	0	3
NLRX1	1	1	1	#N/A		NUCKS1	1	1	1	0	3
KPNA1	1	1	1	#N/A		CRIM1	1	1	1	0	3
E2F7	1	1	1	#N/A		ELAC2	1	1	1	0	3
GOLT1B	1	1	1	#N/A		PRTG	1	1	1	0	3
NF2	1	1	1	#N/A		PCDHA4	1	1	1	0	3
CCNT2	1	1	1	#N/A		SCUBE3	1	1	1	0	3
IL10RA	1	#N/A	#N/A	#N/A		PCDHA1	1	1	1	0	3
MINDY2	1	1	1	#N/A		DCAF8	1	1	1	0	3
DLL4	1	1	1	#N/A		PCDHA7	1	1	1	0	3
HPSE2	1	1	1	#N/A		ALDH1A3	1	1	1	0	3
ASNSD1	1	1	1	#N/A		PCDHA2	1	1	1	0	3
RTN3	1	1	1	#N/A		WDTC1	1	1	1	0	3
MXD3	1	1	#N/A	#N/A		DEF8	1	1	1	0	3
CLCN3	1	1	1	#N/A		WWP1	1	1	1	0	3
PCDHA8	1	1	1	#N/A		TRIM35	1	1	1	0	3
PCDHAC1	1	1	#N/A	#N/A		PCDHA12	1	1	1	0	3
LY9	1	1	1	#N/A		ENTPD7	1	1	1	0	3
RNF43	1	1	1	#N/A		ZDHHC23	1	1	1	0	3
YWHAQ	1	1	1	#N/A		MTMR4	1	1	1	0	3
ABTB2	1	1	1	#N/A		ATP1B4	1	1	1	0	3
PCDHAC2	1	1	1	#N/A		LRRFIP2	1	1	1	0	3
PCDHA13	1	1	1	#N/A		ACSS2	1	1	1	0	3
NAA15	1	1	1	#N/A		XDH	1	1	1	0	3
ENTPD1	1	1	1	#N/A		DOLPP1	1	1	1	0	3
FGF18	1	1	1	#N/A		DEPDC5	1	1	1	0	3
TLR1	1	1	1	#N/A		FAM160B1	1	1	1	0	3
PCDHA10	1	1	1	#N/A		TACC1	1	1	1	0	3
PCDHA5	1	#N/A	1	#N/A		PNISR	1	1	1	0	3
SPRTN	1	1	1	#N/A		ZNF704	1	1	1	0	3
LATS2	1	1	1	#N/A		ETFRF1	1	1	1	0	3
TSPYL2	1	1	1	#N/A		PWWP2B	1	1	1	0	3
PCDHA6	1	1	1	#N/A		SOS2	1	1	1	0	3
PCDHA11	1	1	1	#N/A		SRSF11	1	1	1	0	3
PCDHA3	1	1	1	#N/A		TFPI2	1	1	1	0	3
NUCKS1	1	1	1	#N/A		CREG1	1	1	1	0	3
CRIM1	1	1	1	#N/A		EN2	1	1	1	0	3
ELAC2	1	1	1	#N/A		ATG4B	1	1	1	0	3
PRTG	1	1	1	#N/A		TCIM	1	1	1	0	3
PCDHA4	1	1	1	#N/A		MARCH4	1	1	1	0	3
SCUBE3	1	1	1	#N/A		ZNF705A	1	1	1	0	3
PCDHA1	1	1	1	#N/A		PPM1D	1	1	1	0	3
DCAF8	1	1	1	#N/A		IP6K1	1	1	1	0	3
PCDHA7	1	1	1	#N/A		PHKA1	1	1	1	0	3
ALDH1A3	1	1	1	#N/A		MMS19	1	1	1	0	3
PCDHA2	1	1	1	#N/A		CASZ1	1	1	1	0	3
WDTC1	1	1	1	#N/A		KL	1	1	1	0	3
DEF8	1	1	1	#N/A		EMC4	1	1	1	0	3
WWP1	1	1	1	#N/A		ANKRD33B	1	1	1	0	3
TRIM35	1	1	1	#N/A		RAB11FIP1	1	1	1	0	3
PCDHA12	1	1	1	#N/A		HPCAL4	1	1	1	0	3
ENTPD7	1	1	1	#N/A		ESPN	1	1	1	0	3
ZDHHC23	1	1	1	#N/A		NCBP3	1	1	1	0	3
MTMR4	1	1	1	#N/A		MAPK9	1	1	1	0	3
ATP1B4	1	1	1	#N/A		INSYN2	1	1	1	0	3
LRRFIP2	1	1	1	#N/A		RBM20	1	1	1	0	3
ACSS2	1	1	1	#N/A		ZDHHC16	1	1	1	0	3
XDH	1	1	1	#N/A		RNF41	1	1	1	0	3
DOLPP1	1	1	1	#N/A		PANK1	1	1	1	0	3
DEPDC5	1	1	1	#N/A		AFF4	1	1	1	0	3
FAM160B1	1	1	1	#N/A		ESRRG	1	1	1	0	3
TACC1	1	1	1	#N/A		ADAMTS5	1	1	1	0	3
TTC1	1	#N/A	1	#N/A		ABCB5	1	1	1	0	3
PNISR	1	1	1	#N/A		ARHGAP5	1	1	1	0	3
ZNF704	1	1	1	#N/A		TMEM43	1	1	1	0	3
NEBL	1	#N/A	#N/A	#N/A		TMEM255A	1	1	1	0	3
ETFRF1	1	1	1	#N/A		ZNF705D	1	1	1	0	3
PWWP2B	1	1	1	#N/A		FZD6	1	1	1	0	3
SOS2	1	1	1	#N/A		MTHFR	1	1	1	0	3
TRIP11	1	#N/A	1	#N/A		NPAS3	1	1	1	0	3
SRSF11	1	1	1	#N/A		ABCC5	1	1	1	0	3
TFPI2	1	1	1	#N/A		MAP3K7	1	1	1	0	3
CREG1	1	1	1	#N/A		PDK3	1	1	1	0	3
EN2	1	1	1	#N/A		PRKG1	1	1	1	0	3
ATG4B	1	1	1	#N/A		MFAP5	1	1	1	0	3
ADSS	1	#N/A	#N/A	#N/A		NOL4L	1	1	1	0	3
TCIM	1	1	1	#N/A		FURIN	1	1	1	0	3
MARCH4	1	1	1	#N/A		TVP23C	1	1	1	0	3
ZNF705A	1	1	1	#N/A		RNF183	1	1	1	0	3
PPM1D	1	1	1	#N/A		ZBTB33	1	1	1	0	3
PPP2R5C	1	#N/A	1	#N/A		FAT3	1	1	1	0	3
IP6K1	1	1	1	#N/A		COL4A3BP	1	1	1	0	3
PHKA1	1	1	1	#N/A		MAP3K21	1	1	1	0	3
MMS19	1	1	1	#N/A		PARD6B	1	1	1	0	3
CASZ1	1	1	1	#N/A		IRS1	1	1	1	0	3
KL	1	1	1	#N/A		SEC61A1	1	1	1	0	3
EMC4	1	1	1	#N/A		PAQR3	1	1	1	0	3
ZNF264	1	1	#N/A	#N/A		DCAF7	1	1	1	0	3
ANKRD33B	1	1	1	#N/A		PARP12	1	1	1	0	3
RAB11FIP1	1	1	1	#N/A		SPRY4	1	1	1	0	3
HPCAL4	1	1	1	#N/A		CDV3	1	1	1	0	3
ESPN	1	1	1	#N/A		CHORDC1	1	1	1	0	3
TMEM221	1	#N/A	#N/A	#N/A		PACRG	1	1	1	0	3
NCBP3	1	1	1	#N/A		TXNDC17	1	1	1	0	3
MAPK9	1	1	1	#N/A		DRAM1	1	1	1	0	3
OSCAR	1	#N/A	#N/A	#N/A		CARNMT1	1	1	1	0	3
INSYN2	1	1	1	#N/A		LIPE	1	1	1	0	3
RBM20	1	1	1	#N/A		RUBCNL	1	1	1	0	3
ZDHHC16	1	1	1	#N/A		SINHCAF	1	1	1	0	3
RNF41	1	1	1	#N/A		C5orf63	1	1	1	0	3
SLC35A4	1	1	#N/A	#N/A		ELK4	1	1	1	0	3
DENND6A	1	1	1	1		PANK2	1	1	1	0	3
PANK1	1	1	1	#N/A		FAM189B	1	1	1	0	3
AFF4	1	1	1	#N/A		ANK2	1	1	1	0	3
ESRRG	1	1	1	#N/A		PLSCR4	1	1	1	0	3
ADAMTS5	1	1	1	#N/A		TPD52L3	1	1	1	0	3
ABCB5	1	1	1	#N/A		HAS2	1	1	1	0	3
PIEZO1	1	1	#N/A	#N/A		LRP1B	1	1	1	0	3
ARHGAP5	1	1	1	#N/A		ADAMTSL1	1	1	1	0	3
TMEM43	1	1	1	#N/A		SCAF11	1	1	1	0	3
SLC25A22	1	#N/A	1	#N/A		FRY	1	1	1	0	3
TEX19	1	#N/A	#N/A	#N/A		PDLIM5	1	1	1	0	3
TMEM255A	1	1	1	#N/A		BTLA	1	1	1	0	3
ZNF705D	1	1	1	#N/A		PEX12	1	1	1	0	3
FZD6	1	1	1	#N/A		ADCY5	1	1	1	0	3
MTHFR	1	1	1	#N/A		SPSB4	1	1	1	0	3
SLC30A8	1	1	#N/A	#N/A		APP	1	1	1	0	3
NPAS3	1	1	1	#N/A		GRK3	1	1	1	0	3
ABCC5	1	1	1	#N/A		PLBD2	1	1	1	0	3
MAP3K7	1	1	1	#N/A		ZFYVE1	1	1	1	0	3
PFKFB4	1	1	#N/A	#N/A		FRMPD1	1	1	1	0	3
GLYATL3	1	1	#N/A	#N/A		WAPL	1	1	1	0	3
PDK3	1	1	1	#N/A		PCDHA9	1	1	1	0	3
PRKG1	1	1	1	#N/A		OCRL	1	1	1	0	3
MFAP5	1	1	1	#N/A		HSPA8	1	1	1	0	3
EXTL3	1	#N/A	#N/A	#N/A		NTRK2	1	1	1	0	3
PAM	1	#N/A	#N/A	#N/A		CLSPN	1	1	1	0	3
NOL4L	1	1	1	#N/A		RIMS3	1	1	1	0	3
FURIN	1	1	1	#N/A		CCNJ	1	1	1	0	3
TSPAN5	1	#N/A	1	#N/A		EFCAB5	1	1	1	0	3
CAAP1	1	#N/A	#N/A	#N/A		FDFT1	1	1	1	0	3
TVP23C	1	1	1	#N/A		COPS7A	1	1	1	0	3
RNF183	1	1	1	#N/A		KMT2A	1	1	1	0	3
ZBTB33	1	1	1	#N/A		CDC23	1	1	1	0	3
FAT3	1	1	1	#N/A		ERLIN2	1	1	1	0	3
COL4A3BP	1	1	1	#N/A		NAPEPLD	1	1	1	0	3
WSB1	1	#N/A	#N/A	#N/A		METTL8	1	1	1	0	3
MAP3K21	1	1	1	#N/A		TPM2	1	1	1	0	3
PARD6B	1	1	1	#N/A		TNFAIP8L3	1	1	1	0	3
IRS1	1	1	1	#N/A		DLGAP1	1	1	1	0	3
SEC61A1	1	1	1	#N/A		DEPTOR	1	1	1	0	3
[truncated: 13,579 more rows]
