# Supplementary material for: Regulation of IGF1R by MicroRNA-15b Contributes to the Anticancer Effects of Calorie Restriction in a Murine C3-TAg Model of Triple-Negative Breast Cancer
Source: Cancers (Basel). 2023 Aug 29;15(17):4320. doi: 10.3390/cancers15174320 (PMC10486801; doi:10.3390/cancers15174320)
Supplement: Supplementary file 1 [file cancers-15-04320-s001.zip › SupplementaryExcelFile-2_mmu_miR15b_validation_XBM.xlsx]

## Sheet: mmu-15b-5p-3p
mirDB		miRmap		TargetScan
mmu-miR-15b-5p	mmu-miR-15b-3p	mmu-miR-15b-5p	mmu-miR-15b-3p	mmu-miR-15b-5p	mmu-miR-15b-3p
Pappa	Man1a	Clmn	St8sia6	Arl2	D1Ertd622e
Ubfd1	Eya1	Eif2c2	Prkaa2	Mknk1	Krtap19-3
Plxna4	Anks1b	Tardbp	Lpp	Slc20a2	Sec11c
Akt3	Mfap3l	Nmt1	Igfbp5	Ano3	4921511H03Rik
Cpeb2	Lpin3	Hic2	Purb	Spsb4	Il21
Mapkap1	Erlec1	Thsd4	Plxna2	Crebrf	Cyp4b1
Rasgef1b	Gm3696	Rab22a	Pax6	Atxn7l3b	Glrx2
Arl2	Ptprj	Nat8l	Plp1	Ubfd1	4933409G03Rik
Syde2	Snx3	Ppp1r7	Med1	Tgif2	Gm14743
Luzp1	LOC100861615	Glis2	Sema3e	Plekha5	C1ql3
Ahcyl2	4930555G01Rik	Rad51c	Rc3h1	Dll1	Obp1b
Tnrc6b	Ralgapa1	Myo1d	Tanc2	Rasgef1b	Bub1
Unc80	Rad21	Igf2bp1	Kcnh7		Atp5s
Rfx3	Tmem41b	Arnt2	Egfr		Mrps17
Nectin1	Bicd1	Igfbp4	Wisp1		Dbr1
Kdsr	Sftpa1	Mafg	Nhsl2		Ap5m1
Phf19	Npnt	Ptpn1	Mbnl2		Gm9776
Dcaf7	Cngb1	Tmem170b	Astn1		Rtp3
Pacsin2	Gm14743	6330403A02Rik	Clmn		Snx3
N4bp1	Hspa1l	Pitpnm3	Pcnp		Kctd16
Tmem74b	Tmem251	Tmem164	Leprotl1		Gpm6a
Kcnj2	App	Ttyh3	H3f3a		Tmem251
Ccnd2	Dynlt1b	Socs4	Tet1		Gys2
Btrc	MARCH1	Ehd2	Cltc		Dynlt1f
Kif5c	Ube2a	Acvr1b	Lrtm1		Man1a
Arih1	Olfm3	Megf8	Sprr2a1		C1galt1
Ccne1	Mcemp1	Cdk19	Fam19a3		3110021N24Rik
Actr2	Nup160	Rab1b	Sgms2		Brca2
Wee1	Ncbp2	Slc6a6	Gbp4		Ube2d2b
Tll1	Bpifb9a	1110054O05Rik	Antxr2		Dynlt1b
Apln	Bpifb9b	Lif	Banp		Dynlt1a
Zbtb39	Coq7	Gm10642	Dagla		Spink11
Nup50	Cyp2j9	Ppm1h	Xpo7		Gtf2h2
Ube4b	Sh3kbp1	Nploc4	Sypl2		Ccdc90b
Usp31	Homez	Gna12	Rfwd2		Upb1
Prkar2a	Nudt18	Pnmal2	Zfp174		Lmbrd2
Cdk17	Rps6ka6	Ak1	Mmgt1		Fam53a
Adgrl1	4930426D05Rik	Ddi2	Usp47		Rgs17
Cyp26b1	Bbs7	Tor1b	Igf2bp1		Sec22a
Dnajc16	Clec2h	Minos1	Znrf2		Lsm1
Kl	Klhl14	Kcnh7	AC152451.1		Azgp1
Ywhah	Neurl1b	Golga2	Cdk19		AI317395
Abtb2	Naa11	Brd3	Zfp518b		Cdkl1
Zfp367	Mtf2	Fndc8	Tpd52l2		Lyrm2
Trabd2b	Me1	Yipf2	Mtf1		Gm11559
Crebrf	Il2rg	Tbcel	Nsd1		Nubpl
Cpd	Ptbp3	Eya3	Ildr2		Cyp2j9
Cacul1	Dbr1	Ikzf2	Dcp2		Fbxw2
Cnot6l	Cript	Mitf	Eif2c2		Abhd10
Pip4p2	Mrps17	Zfp664	Ssr1		Rab38
Spryd3	Frat2	Cdk5rap2	Hic2		Hpgd
Sema3a	Trhr	Akt1	Rnf150		Wfdc16
Pth	Gmfb	Banp	Rnf14		Zfp945
Smad7	Nox4	Hip1	Elavl1		Cript
Il7r	Unc80	D17Wsu92e	Hells		Coa6
Ano3	Hist1h2br	Lin28b	Gm10471		Mtap7d3
Srpr	Hist1h2bq	Tmem235	Ppp1r16b		Il2
Erlin2	Far1	Cds1	Mtap1b		Il1f8
Ippk	Naaladl2	Rc3h1	Zfp334		Wdsub1
Mfn2	Ncf1	Wfdc13	Nat8l		App
Zcchc3	Syt13	Spata13	Zkscan1		Dimt1
Dclk1	Zfp654	Ctif	Slc7a14		Fam149b
Hmga1	Fpgt	Fem1a	Foxm1		Hnrnph2
Bicd1	Dimt1	Spast	Pcdhb19		Naa11
Higd1a	Spink11	Sbk1	Dpy19l3		Bora
Wnt7a	Nufip2	Camk1d	Camk4		Enkur
Crebl2	Arhgap27	Zfp174	Abi2		C1d
Kif1b	Lrch1	Ntrk2	Usp49		Prr9
Reck	Dnajb14	Reps2	Csrnp3		Lhfpl1
Chd2	Lcor	C530028O21Rik	Gspt1		Gimap1
Nup210	Tmtc1	Rapgef6	Cbfb		Cdc73
Fermt2	St8sia6	Ncan	Ehf		Pmm1
Setd3	4933409G03Rik	Lysmd1	Utp15		Fam115e
Cops7b	Hecw1	Runx1	Pex19		Smok2a
Krtap26-1	Kcnc2	Prph2	Epb4.1l5		Rgs21
Eya1	Stk32b	Nhsl2	Ddi2		1110025L11Rik
Trp53inp2	Topors	Pla2g2f	Mafg		Far1
Slit2	Ttn	Yars	Suz12		Btc
Nol4l	Setmar	Zfand3	Slc19a2		Tmem167
Pwwp2b	Ssbp2	Kcne1l	Grpel2		Atp6ap2
Casr	Sephs1	Arfgap1	Zfyve20		Akirin2
Cdc25a	Zfp759	Gm6756	Card10		Bpifb9a
Mybl1	P2ry10b	Efnb3	Sned1		2610305D13Rik
Eif3a	Igsf10	AB041806	Jhdm1d		Bpifb9b
Fbxw7	Klf13	Wwc2	Ikbip		Spcs1
Nfatc3	Bptf	Tcf4	Rab22a		Gm10742
Wnt3a	Chrdl1	Hs1bp3	Foxn4		Aen
Tlk1	Ces2g	Mxd4	Nup210		Il2rg
Sptbn2	Sec11c	Prpsap1	Mxd4		Hmgn2
Lats1	Snapc1	Coro1c	Exoc8		Lrrc4
Ncs1	Sinhcaf	Gins2	B930094E09Rik		Ston1
Kif23	Zxdb	Trnp1	Evc		9230109A22Rik
Pafah1b1	Fam149b	Wipi2	Stc2		Frat2
Kif5b	Crnkl1	Pbx1	Sh3pxd2b		Ncbp2
Zbtb44	Krtap19-3	Hmx1	Glcci1		Fam149a
Ddx3x	Tmem47	Sike1	4932442E05Rik		Ufl1
Med1	Gria2	Stc1	Mpzl3		Csn1s1
Tgfbr3	Fam149a	Ace	Gm10220		Slc30a8
Nuak2	Nfia	Ggta1	Ppcdc		Pid1
Cpsf7	Rngtt	Barhl1	Fuca2		Fbxl12
Amotl1	Zfp329	AC140673.1	Kcnv1		Sftpa1
Cacna2d1	Cdh12	Atoh8	Spata13		Gm16434
Dync1li2	Dgke	Ucn2	Mrpl19		Gm3099
Plcxd2	Fzd4	Strn	Cytip		Gm6676
Zfp622	Hif1a	Kcnt1	Fem1a		Apoa2
Atxn2	Fam171a1	Abi2	Ehd2		4930555G01Rik
Sall4	Hipk3	Mfng	Acer3		Gm3411
Socs6	Gimap1	Asph	Klhl15		Mcemp1
Zbtb34	Sec16b	Fam101b	Strn		Bst1
Tab3	BC052040	Nrxn2	Wipi2		Ube2d2a
Axin2	Slc9a3r1	Plk1	SEPTIN11		Psmd5
Armcx6	Atxn1	Rxrb	Zfp764		Gmfb
Ash1l	Dynlt1c	Hcfc2	Ptges3		Cdh12
Entpd7	Spink8	Sntb2	Vmac		Ces2g
Atp1b4	Ccny	Rab3gap1	Zfp574		Ube2a
Dixdc1	Dock7	Zfp334	4930539E08Rik		Klf13
Fmn2	Dynlt1f	Igfbp5	Gm16515		Setmar
Sez6l	Huwe1	Dgcr14	Abcd2		Gm12886
Ell	Thrap3	Tet1	Fut7		Gm9602
Caprin1	Gm11559	Cggbp1	Ncan		Gm8356
Map2k1	Hpgd	Usp47	Tcf4		Gm21560
Kif21a	Mdga2	Ckm	Zc3h11a		Tmem47
Usp42	Ttc38	Ppfia3	Yipf2		Topors
Klhl2	Chic1	Zfp827	Kcnv2		Mfap3l
Mgat4a	Shtn1	Limk1	Map4k5		Fut9
Ghr	Chpt1	Fgf14	B630019K06Rik		Cyp2f2
Krtap11-1	Tpk1	Fam160b1	Rps20		Pyurf
Polr3f	Abi1	Ctsa	Timp2		Gm9603
Usp14	Dpp4	Tradd	Jph2		Gm3542
Myt1l	Mcu	Nek6	Edaradd		Spink8
Atp7a	Utp6	Gm16515	Pea15a		Gm9804
Ret	Prr9	Pccb	Trhr		Krt13
1700037H04Rik	Fam160b1	Cd160	Mesdc1		BC052040
Sesn1	Sema6a	Ptger1	Ppp1r7		BC023829
Cdca4	Mtmr4	Sec14l2	Pgrmc2		Pradc1
Znrf2	Gys2	Stac	Nek6		Cr2
Nos1	Phc3	Kcnk3	Dpy19l4		Klhl41
Arfgap2	Taf1	Ehmt1	Tm9sf2		Lipt2
Plekhh1	Arrdc3	Bet1l	Tmem164		Lpin3
Phactr2	Crot	Vasn	Cdk5rap2		Ypel2
Omg	Upb1	6330439K17Rik	Ptpn11		Cbr4
Tbpl1	Fam49a	BC025446	Metap1		Rac2
Mex3c	Lgr4	Os9	Rnmt		3222401L13Rik
Lrrc32	Tcaf3	Capzb	Cggbp1		Cox5b
Plekhm3	Adam30	Tmco3	Morc3		Cd2ap
Usp15	Osm	Fkbp5	Adat1		Sec16b
Slc39a10	Pcdhb14	Dnajc8	Ranbp10		4922502D21Rik
Rad23b	Scn11a	Cep120	Gpr35		Gdap1
Trank1	Sec22a	Arhgef7	Ddx6		Smarca1
Sel1l3	Rab3gap2	Esrrb	F2rl2		Pdpn
Nlrx1	Krt13	D17H6S53E	Stfa2l1		Crygb
Fgf7	Mosmo	6330409N04Rik	6330403A02Rik		St6gal1
Cd2ap	Bmi1	Golm1	Pnmal2		Il18r1
Cdk5r1	Zfp870	Zfp191	Mypop		Uprt
Arhgap12	Rps6kb1	Ttc39b	Stat1		Fgf1
Ccdc6	Itch	Rab3d	Zfp664		Pkib
Prdm4	Sbk3	Eif4g1	Ept1		Tinag
Abl2	Opa1	Caskin1	Fam46c		Gm3625
Dll1	Lyrm2	Zfp91	Gm8975		Gm3696
Gpr63	Zfc3h1	Hvcn1	Trp53rk		Epha5
Vegfa	Unc5d	Fuca2	Psmb11		Slc25a46
Gbp2b	Antxr2	Top3a	Pitpnm3		Spink3
Pnpla6	Wdsub1	Suv420h2	Aif1l		Mtf2
Slc20a2	Ccn2	Ncl	H2-Eb1		Rsbn1l
Dcp1a	Med15	Mob3b	Anapc4		Gpr82
Chek1	Dner	4932411E22Rik	Ccdc117		9130409I23Rik
Rnf144b	Col4a3bp	Lat2	Tmtc3		Dock7
Rab11fip1	Phf3	Rfwd3	Nrcam		Hs3st5
Rab10	Ipcef1	Lrrc8a	Pbxip1		Ube2g1
Klc1	Rora	2900026A02Rik	Nin		Hfe
Btg2	Il2	Rap1gap	Pclo		Ntrk2
Wwp1	Crebrf	Ppp2r2d	Pbx1		Noxa1
Zfhx4	Shroom4	Vprbp	Stk32b		Polg2
Fgf9	Clstn2	Agbl2	Mal		Elovl7
Pnp2	Rc3h1	Psmb11	B530045E10Rik		Mff
Acvr2a	Bst1	Polq	Taok3		Ankub1
Rarb	4922502D21Rik	Galntl2	Pura		3110001I22Rik
Cdc37l1	Fmr1	Sipa1l3	A230046K03Rik		Sncg
1700025G04Rik	Clock	Vamp3	Tardbp		Vmn1r11
Fbxo21	Rnpc3	Zbtb8os	Grm1		Dnaja1
Plpp1	Ccnh	SEPTIN11	Fxc1		Naf1
Sall1	Taok1	Exo1	Prrc1		Asb11
Kbtbd2	C1d	Wbscr17	BC018242		Gcm1
Son	Npc1l1	Zfp689	Fads1		Tal2
Sec14l1	Rasgef1b	4932442E05Rik	Clec12b		Ccdc146
Cpeb3	Hs3st5	Zfp593	Zfp827		Aim2
Nrn1	Casp8ap2	Slc43a2	Tmem235		D2hgdh
Plxnc1	Zfp945	Utp15	Tmem26		Ubxn8
Zfp449	C1galt1c1	Cpsf3l	Ddx58		Nxph1
Arhgdia	Zfp62	Ube2o	Unc5b		Tcf7l1
Ankrd13b	Clmp	Rell2	S1pr2		Syce1l
Pam	Dpy19l2	Gm9966	Runx1		Keg1
Rubcnl	Runx1t1	Trip10	Gm5607		Carhsp1
Pnoc	Fat1	Gdf5	Sema6a		Pex12
Gpatch8	Tyr	Tmem9	Pde4d		Fpgt
Cmpk1	Bfar	Fzd2	Mink1		Rnf149
Stradb	Ids	Kctd3	Zcchc5		Ptchd4
Onecut2	Lamp3	Tmem209	Six1		Ssbp2
Xpo7	Ncl	Vamp2	Gm13057		Gm7461
Spred1	Negr1	Mpzl3	Bach2		Trat1
E2f3	Bub1	Asap2	Cldn1		Wtap
Grm7	Ypel2	Mpzl1	Gm5546		Zbtb1
Eda	Zfp811	1700001K19Rik	Gm13040		Nsun6
Akap7	Xkr4	Myh8	St8sia2		Psma2
Pou2f1	Lrp8	Gm1337	Fam132b		Clec14a
Suco	Hacd2	Lrrc10	Gm8857		Akr1e1
Wipi2	Gtf2h2	Srpk3	Trib2		Rab2a
G0s2	Zbtb26	Erg	Gm8897		C1galt1c1
Zmym2	Slc4a8	Tyk2	Sptlc1		Kcns1
Islr	Shprh	Mpeg1	A230065H16Rik		Tyr
Ptprr	Scn9a	Tln1	Myo5b		Snapc1
Kcnk10	Cts6	Msx1	Zfp280c		Npnt
Phip	Epgn	Rbbp5	Gm10392		Tbpl2
Adamts3	Vcan	Lrrc49	Stac		Rab14
Prrc2c	Trnt1	Fam20c	Lin28b		1810022K09Rik
Tuba4a	Lhfpl1	Tmem72	9930013L23Rik		Ncf1
Angel1	F5	2010109I03Rik	Rbm20		BC030336
Atf6	Cd2ap	9830001H06Rik	Ube3c		Syt13
Spag7	Cdc42se2	Rnf8	Ndrg3		BC024978
Col12a1	Dcaf1	Stc2	Olfr536		Tram1
Lurap1l	Larp1	Icosl	Tspyl3		Erlec1
Cfap45	Cul4b	Gm3739	Tmem170b		Bmi1
Tbl1xr1	Nubpl	Atp5s	F13a1		C1ra
Rnf10	Stxbp5l	Spaca7	Elac1		Gm16223
Rab9b	Tm9sf2	Bglap	Bcl2		Ttc3
Sema6d	Ms4a2	Fam123c	Itga10		Olfr354
Ptpn3	Pdpn	Mmp11	Dusp18		Rnf152
Sgk1	Aen	Ralgapa2	Epha6		Rps6ka6
Clock	Kcnj15	Pla2g10	Ptprd		Gbp9
Ist1	Clec4a2	Mtf1	Crk		Sbk3
Garem1	Tmem80	Six1	Tbr1		Hoxa6
Slc4a7	Dynlt1a	Cga	Cdc25a		Gss
Itpr1	Ermn	Luc7l	Npw		Rgs20
Rnf217	Nav1	Bach2	Mmp13		Efcab2
Usp25	Pbrm1	Gfap	Nlrc4		Ces1d
Ccnjl	Nsun6	Man2c1	Large
Jarid2	Pdzk1	Aqp8	Mrps5
Tacc1	Abhd10	Wscd1	L2hgdh
Cc2d1b	Slc22a14	Phactr1	Xlr5c
Raf1	Lrrc58	Grhl2	Enpp6
Rbm6	Naf1	Pax6	Gpr45
Ppp1r11	Agpat5	Pde8a	Pigq
Idh3a	Glrx2	Fam164c	Lif
Rictor	Nrcam	BC017158	Slc4a7
Pappa2	Oas1a	Clec2l	Lhx6
Ppp2r1b	Kcns1	Vps41	Mfn1
Epha7	Tmem200b	Ocrl	Cd276
Peli3	Spcs1	Pom121l2	Clec14a
Rreb1	Gbp10	Taf9	Ppard
Ythdc1	Sun1	Ppme1	Esrrg
Rasef	Mindy2	Spag5	Micall1
Gm5460	Ntrk2	Exoc7	Cbfa2t3
Hephl1	Pramel1	Gm4450	Fgf13
Pik3r1	Rac2	Gm3460	Fa2h
Qk	Hmgcl	Wnk1	Ugt1a7c
Seh1l	Nupl1	4930429B21Rik	Nr2f2
Colq	Ube4a	Acaca	Speer4d
Wbp11	Matn3	Cbs	S100a16
Phf20	Oas1g	BC034902	Agbl2
Nufip2	D2hgdh	Ndufa10	Soat1
Bcl2l2	AI429214	Pold4	Cyp39a1
Slc13a3	Slc7a11	9930013L23Rik	Eif2b5
Cntnap1	Usp47	Irs3	Asxl3
Sec61a1	Grm7	Mgat1	Mitf
Smurf1	Rab11fip4	Plxnb1	Gmcl1
Lhx3	Syncrip	Stat5b	6330409N04Rik
SEPTIN2	Pcnx4	Zc3h13	4930426L09Rik
Usp12	Rsbn1l	Celf4	Zdhhc20
Lrp6	Utp14b	Gm10710	Chd3
Pdxk	Rsf1	Dusp18	Poglut1
Lrig1	Gbp6	Gm20503	Srsf1
Pip4p1	Pla2g4e	Rhbdl1	Cnnm1
Prmt6	Snx18	Cog6	Pigr
Cbfa2t3	Ankub1	Qsox2	Mll2
Htr4	Gbp4	Ikzf4	Etnk1
Bace1	Impg2	Gpatch2	Rab3d
Sox6	Bambi	Magt1	Rprd1b
Capn6	Mapre1	Jph2	Dkk1
Akap11	Tspan12	Aldh3b2	Gm14151
Atp2b2	Zfp418	Gprasp1	Mbtd1
Ago4	Kitl	Rnf222	Mpeg1
Tenm2	Fam53a	Atp1a2	Tmtc2
Armh4	Tbpl2	Trim72	Manba
Fam45a	Wfdc15b	Nlrc4	Cyp11b1
Zswim3	Sncg	Gm9573	Vprbp
Zfp809	Hnrnph2	BC051628	Zfp143
Aar2	Lrch3	Ubl3	Lair1
Ccdc85b	Pex12	Zfp708	Gypa
Satb2	Sar1b	Tspyl3	Far2
Scoc	Strn3	Stac2	Celf5
Abhd13	Dnaja1	Aif1l	Kif14
Mob3b	Lrguk	Ifit1	Dhfr
Wnk3	Tslp	D17H6S56E-5	Nkrf
Chpt1	Gpr15	Zdhhc14	Xcr1
Sik1	Guf1	Fam63a	Echdc3
Adrb2	Prlr	Eif3b	Otud7b
Col4a3bp	Arc	Arhgap25	Igfbp4
Shoc2	Nup50	Trp53rk	Marveld3
Ccr2	Ube2g1	Fam196b	Abhd2
Capns1	Fbxo33	Zfp952	Icosl
Spsb4	Wtap	Gmpr	2210010C04Rik
Traf3	Als2cl	Zfp879	Lamtor3
Ppp6c	Rgs2	Nrcam	Zfp281
Slc6a11	Ubxn8	Slc22a5	4932411N23Rik
Tmcc1	Six4	Papln	Sdhaf2
Fasn	Shcbp1l	Tnnc2	Fsd1l
Kif1c	Gm5464	Elavl1	Fmo5
Ago1	Itm2a	Bap1	Ccdc99
Bmpr1a	Npr3	Ganab	Gm9817
B4galt1	Rimklb	Ophn1	Ppm1h
Ttll6	Zwint	Txnrd3	Rfwd3
Med26	Xlr	Gm3159	Fuk
Myb	Sfpq	Fam49b	Leng8
Atg14	Sfmbt2	1110051M20Rik	Zfp64
Ubn2	Chst3	Vasp	Suv39h1
Lrig2	Pradc1	Mfn1	Picalm
Capza2	Ahctf1	Pprc1	Gm129
Rere	Hcrtr2	Ddx6	Aldh1a7
Chac1	D1Ertd622e	Nde1	Vps4b
Ccnt2	Gss	Fam65c	Pawr
Aff4	Lmbr1	Purb	Nupl2
Igf2r	Abca12	Lox	Fam164c
Smim13	Orc3	Rnf150	Stac2
Helz	Kalrn	Large	4921508M14Rik
Rfc1	Tcf7l2	Tmem26	Tmx3
Bcl2	Naip1	Ildr2	Poc1b
Ppm1e	1110025L11Rik	Otud7b	Ifit1
Slc25a37		Cacnb2	Fkbp5
Slc4a4		Psmc3ip	Dcun1d1
Nav1		Cdc40	Trim56
Avl9		Acvr1	Ripply3
B3gnt6		Bcorl1	2400003C14Rik
Nynrin		Spint2	Specc1
Usp9x		Fads1	Ak1
Slitrk6		Sh2d5	Tbcel
Gcc2		Tnip2	0610007L01Rik
Tfap2a		Fam18b	Samd7
Rspo3		Hnrnpd	Ephb1
Hoxa10		Hapln4	Colec12
Clspn		B230217C12Rik	Gm5105
Tmem135		Abhd5	1110051M20Rik
6430571L13Rik		Mknk2	Mrps12
Ints6l		Ralbp1	Mmp11
Pex13		Sema6c	Lrrc10
Anks1		Kif2a	Ophn1
Csrnp1		Clptm1	Rxrb
Ankrd46		Ctns	Setdb1
Sec24a		Zfp259	Ndufaf4
Rubcn		Csnk2a1	Oprd1
Nudt4		Aurkb	Sip1
Fstl1		Kif20a	Lrrfip2
Kctd8		Map3k12	Acer2
Tcaim		Zfand5	Spast
1810013L24Rik		Exoc4	Magea5
Selenoi		Poglut1	1300014I06Rik
Reln		Prkd3	Galntl2
Iars		Pcsk1n	Ring1
Nfe2l1		A230046K03Rik	Atp6v1g3
Cdk12		Asnsd1	Ninl
Ppm1d		Lgals8	Susd4
Hectd1		Rundc3b	Nprl3
Cobll1		BC018242	Shprh
Cldn12		Trrap	Olfr1033
Nrbp1		Zc3h11a	Gm4491
Desi1		B630019K06Rik	Calml4
Ski		Zbtb16	Slc52a3
Acvr2b		Ndufb4	Herpud1
Mmd		Grm1	Dnajc3
Dsel		Dhfr	Wfdc13
Il10ra		Dyrk1a	Pde8a
Ezh1		Sipa1l2	Rbms1
Slc25a22		Vps54	Rexo1
Zfhx3		Gabra3	Kcnip4
Fam135a		Ighmbp2	Ppp1r1a
Plagl1		Tm7sf3	Atf1
Atxn7l3		Ptcd3	Zik1
Drd1		Zfp92	Zfp229
Tmem87b		Camk2a	Ptpn1
Plxna2		Sec63	Ccl20
Pskh1		B230216G23Rik	Kirrel
Fam151b		Mbtd1	Tram1
Mkks		Sema6a	Myh15
Zfp300		Irf2bp1	Zbtb7c
Kcnq5		Chchd4	Rnf222
Pla2g15		Onecut3	Dcxr
Etnk1		Spag7	Hcn1
Hectd4		Tprkb	Cyp4f14
Acsl4		Prpf4b	MARCH5
Adgrl2		Pou4f1	D18Ertd653e
Tmem178b		Elmod2	Mab21l3
Cbx6		Dcun1d4	Snx5
Cbx4		Grin1	Ctsl
Rad9a		Ptrf	4932411E22Rik
Phc3		Ola1	Ubxn10
Stxbp3		Xpo4	Npas4
Tbp		Dr1	Lmtk3
Klc4		Sprr2a1	Ggct
2810459M11Rik		Emid1	Mrc2
Ptpn4		1110032A03Rik	Aste1
Nudt7		Chrnd	1600002H07Rik
Fam196a		Slc30a6	2410012M07Rik
Kmt2a		Sec22c	Ppp2r2c
Gm12886		H47	Ggta1
Atxn1l		Lrtm1	Orm3
Erc2		Nr2f2	Napepld
Mob4		Fbxo40	Mafb
Ncapg2		Plekhn1	Eddm3b
Slc7a2		Pigq	Snap47
Zyx		Ccdc32	Pja1
Ube2q1		Enpp4	Enam
Mlycd		Mll2	Fam160b1
Slc4a8		Cab39l	Gfm2
Kcnn4		Rbm25	Golm1
Fbln5		Cyp2d22	Ppp1r9a
Sdhaf4		Far2	Mbl2
Hus1		Rchy1	Zswim1
E2f7		Chaf1a	Aurkb
Pdia6		Csrnp3	BC053393
Otud4		Zdhhc20	Gm9900
Penk		Fgl2	Tspan6
D2hgdh		Kif14	Klf10
Gpr153		Ppcdc	Cep120
A830010M20Rik		Pla2g4a	Arid5b
Gpd1l		Gpd1l	Pgrmc1
Man2a2		Ripply3	Pramef12
Kpna1		Ugt1a7c	Zscan21
Zfp275		Aspg	2410042D21Rik
Wnt4		Egfr	Cyp4a12a
Chic1		Aoc3	Ppp2r2a
Ubr3		Gpr133	Gm10306
Dll4		Sprr2d	Ddhd2
Extl3		Lpin2	Gm1975
Fshb		Gnaz	Kctd3
Atp13a3		Rbm39	Erbb2ip
Jade2		Sp5	Utp6
Osbpl7		Dagla	Fam18b
Esrra		Gm14685	Pdcd4
Pias2		1700037C18Rik	Crim1
Vps33b		C030006K11Rik	Calu
Mtmr3		Kansl3	Lmbrd1
C1qtnf2		AC148991.1	Vamp4
Rab11fip2		MARCH5	Kctd6
Dennd1b		Atp13a2	Lhfpl5
Sall3		Dcun1d1	Bst1
Bcl7a		Fmnl3	Magea1
Zbtb43		Btf3	Ccr1
Ddx58		Cbfb	Hivep2
Kdm8		Slc6a9	Hacl1
Tmem121b		BC053393	Ccnt2
Crtc3		5730494M16Rik	Wdr59
Fam91a1		Ctdsp1	Nuak2
Vtcn1		Zfp280c	1200011I18Rik
Pnrc2		Arfip2	Vbp1
Ihh		Stra8	Ehhadh
Pom121		Ankrd10	Prepl
Pfas		Enam	Rfesd
Pbx3		Clca5	Gnal
Cbx5		Akr1e1	Sall2
Map3k4		Nipal1	Hephl1
Naa15		Pet112l	Lgals8
Ankrd33b		Gm10305	BB287469
Il31ra		Bin3	Ccdc96
Kdm5c		Grik3	Map3k2
Zfp423		Trib1	Slmap
Stxbp1		Aatk	Bhlhe23
B430306N03Rik		Tmem47	Gm1553
Zmat3		Aldh1a7	Usp40
Ido2		Ptgir	Scrt1
Chd6		Asxl3	Snapc1
Cul2		Rfpl4	1110057K04Rik
Ell2		Copz1	Ywhab
Slc9a6		Slain2	Dpysl2
Rgp1		Ihh	Onecut3
Tsc22d2		Kel	Mynn
Nebl		Zfp532	Acta2
Gna12		Hrct1	Bpnt1
Esp36		Fam178a	Tln1
Sh3gl2		Pmp2	Hmgcl
Nf1		Gpr45	Ctsk
Lamc1		6330406I15Rik	Tslp
Elmsan1		Ift27	Pus10
Stxbp5		Baz2a	Sult1c1
Serbp1		Pam	Lrrc34
Rfx5		Prdx3	Sim1
Marveld2		Pcdhb19	Kcns1
Otx1		Fam69a	Rnf26
Acox1		Ptpn11	Me1
Insr		Hspa1a	Gsta2
Aqp11		Fndc3a	Rspo2
Cdc27		Klhl2	Tnfsf11
Ocrl		Ppard	BC007180
Tfap2d		Fam132b	Atxn2
Plxna1		Efr3a	Gm9732
Dolpp1		Nhedc2	Glg1
Btaf1		Gja4	Fpgt
Tspyl2		Apoa5	Ppm1l
Icmt		Stk4	Dhx57
Npbwr1		Ankrd46	Zfp706
Mnt		BC007180	Iqcc
Ube3a		Pea15a	Sgcb
Slc24a3		Zc3h4	Ddx43
Rsbn1		Slc27a1	Ogfod1
Ovol1		Mier1	Chic1
Fam243		Pls1	Slc22a5
Tmprss3		Ints10	Rod1
Peg10		D18Ertd653e	Ric8b
Siah1a		Cyb561	D19Ertd737e
Fbxo33		Mmp19	Cbll1
Stox2		Ppp2r2c	Rnf157
Ankib1		5830473C10Rik	Arnt2
Klf14		Glra1	Galnt1
Ttll5		Ikbke	Adar
Adcy5		Phlda3	Gm10305
Pcdh17		Ttc21b	Magohb
Smg7		Itga10	Slc30a8
Adh5		S100a16	2900026A02Rik
Napb		Poc1b	Zfp654
Tmem150c		Inpp5d	Ctgf
Zfp518b		Tmtc2	2410089E03Rik
Piezo1		Crk	Hist1h2bq
Zfp46		Prkag2	Caskin1
Zfp442		Slc19a2	Impg2
Lrrfip2		Gm5607	3110082I17Rik
Sdf2		Usp28	Fam123c
Sema5b		4933427I04Rik	Zfp259
Mxd1		Msmp	Ralgapa2
Sema3d		Mpl	Atp5s
Prr11		Tbk1	Aifm1
Tatdn3		Trim56	Efr3a
Sidt2		Anln	Cdh11
Nxph1		Srsf6	Pfas
Pdzd8		Prss27	Il2
Mthfd1l		Gm6483	Bicd2
Vamp8		Rhbdf2	Itgb3bp
Tmc7		Hist2h4	Pcmtd2
Dct		Ddhd2	Magt1
Kif3b		Sh3pxd2b	Ncf1
Frrs1		Bub3	Rbbp9
Strbp		Epb4.1l5	AI597468
Rassf4		Lipe	C230029F24Rik
Llgl2		Foxn2	Syt13
Otud6b		Dtna	Nf1
Otub2		Zfp462	Sema3d
Itpripl2		Taok3	D730039F16Rik
Tmem33		Nmt2	Psmd5
Abcg4		3110082I17Rik	Dynlt1b
Enah		Susd4	Slc43a2
Ficd		Slc4a7	Ocrl
Sobp		Bloc1s2	Frat2
Tep1		Ap3m2	Sec63
Vezt		Fam135a	Tpk1
Zfp609		Ifng	Kif1b
Zfp773		Ahr	Dock7
Tasp1		Itfg2	Keg1
Hpcal4		A4gnt	Reps2
Usp33		Nlgn1	Trdmt1
Slc2a3		Iqcc	Lefty2
C1ql3		Slc46a3	Cdkn2aipnl
Ddx3y		Lamtor3	Rnf149
Myadm		Secisbp2	Pwp1
Chrna3		Gm10654	Vmn1r11
Ssrp1		Defb15	Ube4a
Snx27		Olfr536	Rassf2
Herc3		Odz1	Mob3b
Ywhaq		Lpp	Gria2
Ube2v1		Npsr1	Nox4
Tmtc1		Pcdhb7	Krtap16-5
Deptor		Grpel2	Camk1d
Relt		Dixdc1	Cript
Slc22a15		Tmem170	Gm12886
Ccny		Pou3f2	Ssbp2
Ogfod3		Bcl7a	Nupl1
Wdtc1		Ranbp10	Gucy2f
Dnajc1		Actn1	D430041D05Rik
Crim1		Fam114a2	Tmem47
Egln2		Sema5b	Prlr
Eif2b2		Sdhaf2	Ncl
Ppp2r5c		Hdgf	Pou2f1
Acsl1		Tram1	Rab3c
Cdc42se2		Cd59a	C77370
Wfs1		Arap2	Scai
Dido1		Ss18l1	Zic1
Knop1		Ift80	Zzz3
Fam110c		Cela1	Pde5a
Ttc12		Pcm1	Rgs5
Zswim5		Hnrnpa2b1	Uhrf1bp1
Repin1		4922501C03Rik	Prdm16
Adamts5		Isoc1	Creb1
Fam217b		Wfs1	Plek
AU040320		Cnr2	Pkia
Zcchc2		Fbxo27	Ankrd50
Nf2		St8sia6	Agap1
Nlrp10		Serpinb12	Aff4
Synrg		Wdr59	Slc4a3
Ptprj		Vamp1	Slc10a4
St8sia6		Cbfa2t3	Zbtb34
Soga1		Pla2g12a	Cacna1e
Atg4b		Ccdc148	Ubxn2b
Wap		Gm5615	Snx30
Ccnd1		Lrit1	2610109H07Rik
Exoc8		Cnot8	Slc24a2
Tgif2		Grlf1	Gtf3c4
Sh3bgrl2		Lrp11	Itfg3
Zc3h6		Speer4d	Zfp148
Slc35g1		Zfp954	Dtx3l
Mamld1		Tmem90b	Rab10
Slc22a23		I830012O16Rik	Mex3c
Mlf2		Metap2	Arid1b
Klhl18		Mest	Gatsl2
Ddx19b		Rph3al	Dlc1
Csde1		Kirrel	Hook1
Mapk8		Rab3a	BC046331
Fam122a		Krt73	Slc25a15
En2		Epas1	Chm
Gatad2a		2310006M14Rik	Zbtb44
Ankfy1		Hsph1	Mctp2
Uspl1		P2rx6	Vcan
Furin		Sidt1	Mtap9
Card10		Specc1	1600014C10Rik
Rgs8		Zfp654	Fut9
Baz2a		Speer4f	Glt25d2
Dynap		Ssbp2	Btbd3
Tk2		Pygo2	Gas7
Sptlc1		Dpy19l4	Sbno1
Zc2hc1a		Mast4	Tns1
Spry4		Calu	Abcb7
Dram2		Phf11	Ppp2ca
Rngtt		Parp14	Vezf1
Esrrg		Lmbrd1	Yod1
Snx11		1700018B08Rik	Lca5
Arcn1		Clec12a	Lbh
Bag5		Me1	Grk1
Pcdh9		Fam100b	Xiap
Pomk		Nox4	Rc3h2
Elmo1		Gm10378	Deptor
App		Eif2b5	Eml4
Amer1		Tmem38a	Tppp
Ank2		Crim1	Nhs
Pcdha10		Lpcat2b	Tspan15
Smurf2		Matn1	Cyld
Zmym4		Scp2	Ubn1
Sepsecs		Irf4	Fosb
Rora		Gm6320	Heatr5a
Pcdha11		Glg1	Luzp1
Sft2d3		Ppm1l	Ppargc1a
Zer1		Fsd1l	Srprb
Pcdha2		1700008A04Rik	Sdc2
Pcdha6		Ptprd	Lrrc3
Pde3b		Pura	Aldh6a1
Ube2g2		Tgfb3	Jrk
Pcdha9		Selp	She
Nsg1		Ssh1	Cdk20
Pcdhac1		Ttll6	Oxtr
Atxn7l3b		Pgm2	Tmem56
Pcdha7		Gm10518	Gpr107
Sms		Mink1	Ptprb
Pcdha3		Ap2m1	Gm7694
Pcdha4		Nanp	Nfatc3
Pcdha1		Kif5a	Traf1
Rffl		Zfp229	Chl1
Rab4b		Fam160a1	Mfrp
Lats2		Vma21	Myt1
Arhgap20		Galnt14	Fam110b
Ppfia2		Smndc1	Tm9sf4
Chd5		Ncf1	Etv6
Igsf9b		Fuk	Zfp747
Vti1b		Adamts5	Adcy1
Hs3st3b1		Ctgf	Plekha7
Pcdha12		Slc41a2	Aasdhppt
Irak2		Rassf2	Znrf3
Pcdha5		Hpgds	Hsf5
Gfm2		Bri3	Wasf3
Syde1		Pnpla2	A830073O21Rik
Pcdhac2		S1pr2	Syt7
Ssr1		Tmem97	CAAA01077335.1
Crtac1		Zfyve1	Pla2g2c
Cnih2		Arhgef37	4921513D23Rik
Mylk4		Galnt1	Entpd3
Rtn4		Pappa2	Ldlrap1
Fmo2		Wee2	Parvg
Pld3		A330050F15Rik	5730508B09Rik
Scn2a		Ccdc38	Fxyd3
Ncbp3		Cdh11	Cd8a
Rtn3		Slc5a3	Eif5a2
Synj1		Hagh	Themis
Sos1		Edaradd	Mtmr4
Calcrl		Srpr	Fez2
Nsun4		Dctn5	Ttc26
Nexmif		Kcnv1	Tns3
Arl3		Zfp11	9130221H12Rik
Ppp2r1a		Prlr	Rasal2
Gnai3		Cc2d1b	Klhl24
Golga1		Rictor	Cxx1a
Xpr1		Ptprm	Ern1
Frmpd1		Gnal	Syt4
Hoxc8		Nlrx1	Elf3
Arhgef10		Ccne1	Cacng4
Shcbp1		Inpp5j	Phip
Bpifa5		Abcc4	Snx22
Eif4e1b		Hhat	Ppp1r26
Fosl1		Suz12	Sla2
Pnisr		Zkscan1	Hpcal1
Sypl		Snap47	Nap1l1
Ptp4a3		Myo9a	Trim3
Smim20		Cobl	Tgfbr1
Tlr4		Fam170b	Atp8a1
Gga3		Casr	Gfm1
Fry		Cdc7	Gm10483
Pofut1		Immp2l	Mrgprx2
Baiap2l1		Faf2	Tmem151b
Csn1s2a		4930549C01Rik	Bckdk
Armc8		Hephl1	Lipg
Inpp5j		Tbpl1	1110002E22Rik
Dcaf17		SEPTIN2	Nrbf2
Epb41l4b		Vti1b	Espnl
Chd9		Phf20	Necap1
Cdc42		Npffr2	Gm8890
Btla		Taf15	Lrp4
Tspan5		Dpysl4	Scube3
Psca		Sim1	Ppif
Arf3		Gorasp2	Gm6460
Gpn1		Micall1	4933402N22Rik
Cds2		Ubxn10	Ptprr
Arhgef37		Zfp947	Tnfrsf11b
Pi15		Fbxo41	Cdc14a
Raph1		Esrrg	B430306N03Rik
Rtl5		Spin4	Ska1
Nt5dc3		Dct	9230019H11Rik
Lsm11		Pdcd4	Gnptg
Mknk1		Mrap	Lsamp
Clu		AC102654.1	Chgb
Plrg1		Xcr1	Gm6878
Fam189a1		Rprd1b	Pilrb2
Cnksr2		Ppp1r16b	Map2k4
Plpp3		Pfas	Aldh16a1
Nrp2		Entpd1	Fryl
Arpp21		Abcd4	Actr2
4933412E24Rik		Znhit3	St6galnac5
Gne		Eef1b2	Dzip1
Gnpnat1		Pbxip1	Hunk
Hdhd2		1700037H04Rik	2010011I20Rik
Rps19bp1		Zcchc5	Aamp
Kif21b		Necap2	Atxn10
Cnppd1		Shcbp1	Ogn
Crk		Zc3hc1	Fam76b
Hgf		Tanc2	Rragc
Scn8a		Atxn2	RP24-221A14.2
Htt		Bcl2l13	Tfam
Kpna3		Pja1	Pde7a
Lrp2		Sv2b	Prr16
Tnfaip8l3		Icmt	Lrrc40
Gabbr1		Sptlc1	Eif1ad
Fsd1		Gm6505	Tmem246
Ehhadh		Kpna6	4930572O03Rik
Pisd		Atp7a	Arhgap42
Bptf		Usp49	Sptlc2
Fchsd2		Wdr82	Zfp407
Pthlh		Sdf2	Bbx
Camsap1		Dcp2	Ell2
Zfp362		Gfm2	Smg7
Zfp760		2310003H01Rik	Rab5b
Mov10		Nf1	Gpr77
Nsmf		Klhl15	Arl15
Btg1		Rbbp6	BC043934
Cdk6		Vwa1	B3galt2
Fzd3		Csf1	Mcoln3
Kcnf1		Evi5	Pld5
Vapb		Zfp706	Mmadhc
Atoh1		Card10	Zfp81
Lrrn3		Madd	Pdzk1
Ago3		Ssr1	Grap2
Tmem245		4930427A07Rik	Csmd3
Pafah1b2		Rab11fip1	Chst2
Rad51d		5031414D18Rik	Colq
Bag4		Plrg1	Nab1
Cox6b2		Tacstd2	Ubfd1
Mrps25		Znrf2	Bmpr1a
Hoxa3		Wisp1	Cyp3a13
Slc12a2		Bcl2	4921517D22Rik
Dyrk1b		Chic1	Rnft2
Sinhcaf		Elac1	Ptbp2
Has2		Snrk	Lrrc41
Tenm3		Zfp518b	Arrdc3
Ip6k1		Rfwd2	Peli2
Rorb		Slc28a1	Bnip3l
St8sia3		Apol9a	Clec16a
Tbc1d24		D430041D05Rik	Slc26a9
Dync1i1		Slc7a14	Aipl1
Grm3		Mapk3	Tmem106b
Atp6v1g2		Thbd	Sdr9c7
Pcdhb20		Rbms1	Fbxl17
Gcat		Cldn1	Taf9b
Nkd1		Armc8	Dcbld2
Wasl		Vbp1	Fzd7
Xcr1		2310047M10Rik	Fut1
Gpd2		AC152451.1	Gpr81
Snrk		Chd6	Fam161b
Map1lc3b		Leng8	Lrch2
Kif2a		Gcet2	H2-Eb2
Ogfod1		Trmt12	Rassf3
Itgav		Lrrfip2	BC030336
Tob2		Ppp1r1a	Olfr613
Wnt2b		Trdmt1	Shpk
Rbm43		Sgcb	Zfp512
Mief1		9630033F20Rik	Orc4
Nol6		Ttll5	Fbxw7
Rapgef1		Ap3b1	Pppde1
Cd28		Lhx6	A430107O13Rik
Peli2		Sema3d	Tnfrsf11a
Cdkl3		Fam46c	Xk
Hmga1b		Arf3	Ythdf3
Fnbp1l		Rhobtb2	Krtap8-1
Tram1		6330403L08Rik	Herc1
Kcnv1		Map3k2	Kdm4b
Hspa4l		Gm10220	Pcbp2
Lyrm9		Plxna2	Cx3cl1
Hspg2		Myo5b	P4ha1
Dach1		Gm9732	Guf1
Adamtsl3		1200011I18Rik	Sec24a
Cacna1e		Atf6	Dhrs3
Sec22c		Gm10471	Kcnc1
Cdc42ep2		Cdc25a	Ythdf2
Dnase2b		Ccnt2	Prcp
Zfyve1		Lingo4	Cyp2c38
Swap70		Eif3a	Ppil1
Ciapin1		Hs3st3b1	Adamts18
Diaph1		Tlk1	Rbpj
Pcsk5		Mrpl19	4922501L14Rik
Ccnj		Nuak2	4930563D23Rik
Rprd2		Dclk1	Lsm12
Cdk8		Nup210	Slit2
Ranbp3		Cacna1i	Pex1
Zdhhc21		Ube4a	Ltbp3
Rab3c		Fosl2	Tifab
Zfp704		Zik1	Dynll1
Gabra1		Metap1	Hsd17b14
Degs2		Gm12886	Lcor
Rap2c		Abhd2	Akap10
Zfp941		Tmem183a	Irgm1
Rab40c		Bicd2	6330578E17Rik
Slc9b2		Spsb4	Gm9603
Gls2		Mtmr3	Anapc16
Cdc14b		2400003C14Rik	Dusp10
Stub1		Mtch2	Derl1
Cast		Pafah1b1	D1Pas1
Fam133b		Pvrl1	Cldn17
AI593442		Med1	Foxo1
Ndor1		Ehhadh	A730018C14Rik
Ahi1		Ept1	Lgi1
1700030J22Rik		Ogfod1	Tmem236
Cpxm2		Xpo7	Zfp760
Tmtc2		Etnk1	Nipa2
Abcf3		Dpy19l3	App
Zfp882		Exoc8	Matn3
Krtap1-5		Entpd7	Arpp21
Cacna1i		Fbxo21	Orm1
Rock2		Btrc	Rpl21
Dnajb2		Adcy1	Gabra4
Fam219b		Prrc2b	Psd4
Dvl1		Agap1	Man2a1
Pdik1l		Slc24a2	Urgcp
Nr2c2		Rab43	Pard3
Dmtn		Gm7694	6030408B16Rik
Fam171a1		Rad54l2	Nup62
Stk38l		1700066B19Rik	Mprip
Adap1		Tns1	Atp8b4
Glud1		Pak2	Prdm11
Filip1		Cep97	Txlng
Map3k3		Prdm16	Ngp
Prkca		She	Gm10676
Srp14		2300003K06Rik	2310045N01Rik
Parvb		Rassf3	Slc5a4b
Ildr2		Trmt61a	Hk1
Svop		Mef2d	Xlr3a
Dph3		Gpr107	Nucb2
Fat3		Tmprss13	Gtf2ird1
Pdap1		Scube3	Sobp
Kcnip2		Six4	Slco2b1
Fgfr1		Rptor	Pgm3
Fkbp1a		Neo1	Cln5
Mmp1a		Tmem151b	1600012F09Rik
Wdr92		Foxi2	Pdia3
Tet3		Slc2a10	Ikzf5
Zfp874a		Gm5878	Gm1123
Mapk8ip2		Phf17	Capza1
Lingo4		Ldlrap1	Fabp12
Mfap3l		Syt7	Tmprss12
Appl1		Fam195b	Gm6377
Borcs6		Rrp1b	Cdk8
Fam160b2		9130011E15Rik	Socs6
Dhdh		Six3	Stx19
Mapkapk3		Hsf5	Trim44
Smc5		E130309D14Rik	Usp27x
Mcat		Ppp1r26	Psat1
Igf1r		BC046331	Palm2
Sf1		Pard6g	Dcaf5
Metap1		Dhcr24	Fat1
Mink1		Gas7	Zfp397
Ptprb		Fam20b	Gls
Aoc3		Chst11	Pmaip1
Dnaja2		Scai	Ypel5
Serpinb8		Brd1	Tmem41a
Nrarp		Zfp395	Eomes
Fam126a		Traf1	Mrc1
Tmem87a		Hsdl1	B3gat2
Ubl5		Atp8a1	P2ry13
Tle4		Lrrc4	Drg2
Slc7a1		6030408B16Rik	Gpr4
Fbxl17		Cad	Wdr19
Adipor2		Mrpl12	Lamp3
Bpifa6		Eml1	Casp9
Pitpna		Adamts15	Fnbp1
Polr2h		BC043934	Hnmt
Mmp1b		Mtfp1	Gpr55
Trim35		Dnajc11	Pigh
4930402H24Rik		Gm454	Lrrc4
Mtif3		Zyg11b	Brd8
Slc36a1		Fnbp1	Plxnb3
Cluh		Fndc4	Itpripl1
Galnt1		Crispld2	Lrfn5
Scp2		Phactr4	Chrm2
Rnf8		Pgm3	Spz1
Pdcd4		Nup62	Maml1
Chrna10		Trim33	Adrm1
Ptchd1		Vezf1	Lyrm1
Fchsd1		Eml4	Stfa1
Atp6v1a		AL591129.1	Nap1l4
Nacc2		Impa1	Fam171a1
Smim12		Supt6h	Npr1
Sipa1l2		Cbln3	Ccdc137
Zbtb42		Aipl1	Zfp449
Rnf125		Ldb3	Lpar4
Rapgefl1		Wdr89	Tube1
Cab39		6330578E17Rik	Acadsb
Fkrp		Tmem167b	Glce
Cd200r1		Ada	Gli3
Zpbp		Slc9a9	Prrc2b
Hsd17b7		Abcg1	Cbfa2t2
Lhx6		Hes2	2810006K23Rik
Usp2		Med29	Pcyox1
Syt3		Fkbp4	Zfp287
Sowahc		1700001C19Rik	Kcng3
Btnl2		Pcyox1	Cav2
Arid1b		Rragc	Mmp7
Sorcs2		Flt4	2310004N24Rik
Smarcd2		Nbl1	Fut11
Tmem173		Znrf3	Ndfip2
Rlim		Slc37a2	4930442H23Rik
Phka1		Oas1f	Syt12
Taf5		Dirc2	Scn8a
Lcor		Ikzf5	Smok2a
Calu		Zfp598	Slc2a12
Sowahb		Bahcc1	Six4
Mapk9		Wnt8b	Dimt1
Zfx		Gfod1	Arl4d
Lpin2		Ampd2	Otud6b
Bloc1s6		Kcnj5	Kcnk2
Tmem167		Mapk8ip3	Irx1
Irs4		Krt20	Fbxw14
Cnot9		Rasgrf1	Hnrnph2
Rassf5		Adra1b	Clcn4-2
Lrrc15		Pdcd7	AC100927.2
Nat8l		Ccdc75	Cd24a
Sec14l4		Nxn	Akap11
Lonrf3		Eif4e2	S100b
Elmod1		Fut11	Calcr
Yae1d1		Rnf166	Uap1
Xrcc2		Mov10l1	D3Ertd254e
Gse1		Rab5c	Rb1cc1
Smad5		Kidins220	Lrguk
Tmem14a		Mllt10	9230109A22Rik
Dpm1		Pilra	D930015E06Rik
Prom2		Gm17509	Dusp14
Eif1a		Tspan15	Lhx8
Mecp2		Ypel5	Lin7c
Fosl2		Mxi1	Lzic
Herpud2		Maml1	Erlec1
Mrm2		Rax	Syn2
Prorsd1		Zc3hav1	Zpbp
Ppp6r3		Rasal2	Sar1b
Zc3h12c		9230019H11Rik	MARCH1
Mamstr		Ppp2ca	Fam172a
Tmem104		B4galt3	Ankle2
Pim1		Prkrip1	5430435G22Rik
Nfia		Hunk	Cep110
Slc12a1		Rfx1	Cyp4a12b
Cep350		Uap1l1	Ythdc1
Ccn4		Gls	Osbpl11
Dpy19l3		Ttc38	Rbbp7
Zfp831		RP24-221A14.2	Brwd3
Svip		Nudt13	Car13
Tnfsf9		Tmem208	Trub1
Ak4		Prcc	Cask
Zbtb10		Gabrr2	Nfx1
Fbxl2		Xpo6	AI429214
Tlr1		Cacna1e	Ostn
Slc19a2		Gm20721	Abcd3
Dpp9		Nlrc3	Olfr827
Fadd		Znrf1	Furin
Wapl		Entpd5	Axl
Zfp651		Vmn2r-ps128	Kpna1
Cpne1		Ccdc97	AW146020
Slc18b1		Dysf	4933433C11Rik
Pacsin3		Ttc3	Sepsecs
Vat1		Rorb	Smcr8
Cldn4		Dcp1a	1810041L15Rik
Rbbp6		Cldn26	Abcf3
Cd19		Hsd17b14	Abca3
Madd		Entpd3	Gldn
Armcx2		Aff1	Hook2
Crem		4933415F23Rik	Il2rg
Bhlhe41		Fryl	AC164099.1
Setd1b		Thsd1	Pla2g4e
Crisp2		Tns3	Ror1
Tex46		Rhbdl3	Cyhr1
Cyp2u1		Zfp84	Ccnb1ip1
Vgll1		Olfr523	Zfp644
Egln3		Exoc2	Ttc3
Irf2bp2		Pus7	Sun1
Pgm2l1		Flad1	Pth
Ephb2		Lrwd1	Fam102b
Pik3c2b		Trim44	Fsip2
Serpinb12		Dgat2	Gm17484
Bmx		Osbpl11	Ralgapa1
Klc2		Degs1	Lipt2
Phf3		Lrrc61	Topors
Ccdc134		Slc2a9	Wdsub1
Slc2a13		Mfap2	Tyr
Derl2		Ube2k	Sfxn2
Acsl6		Rnd1	Btc
Mtus2		Trub1	Cyp3a25
Efcab12		Kif12	Scn11a
Clns1a		Ints6	Gtse1
Dcun1d4		Naga	Tbpl2
Cadps2		Psd4	Usp2
Trim68		Cacng4	St6gal1
Suz12		Klhl30	Prkca
Fam160b1		Fut10	Utrn
Kcna1		Zfp324	Oxr1
Ptprm		Anp32e	Ptger2
Tmem183a		Dynll1	Hsd11b1
Asf1b		Fam185a	Serpinb8
Ppp1r16b		Scaf11	Cdc73
Rassf10		Gm3020	1700012A16Rik
Lims1		Ccdc115	Syap1
Wdr47		Mcam	Gm15319
Fnta		Gm10406	Abcg3
Hcn1		Gm6878	Gnai1
Matn1		Kcnk2	Tecrl
Gm2663		Hipk2	Pphln1
Rnf111		Utrn	Sncg
Ttpal		Bnip3l	Nfxl1
Fut9		Wbp2	Csta
Usp49		Wasf3	Zfp260
Krtap28-13		Tspan14	AI317395
Tsc22d1		Phf23	Ttc38
Lrp4		Per1	Ces2g
Ccdc90b		Zbtb7b	Galnt13
Shisa3		Agbl5	2010106G01Rik
Zfp54		Derl1	Elp4
Arhgef12		Gprc5a	Rgs17
Adgrd1		BC017643	Zfp704
Ccnd3		Nhsl1	Nfia
Kcnab1		Camkk1	Fktn
Myo5b		Stx6	Slc7a11
C2cd2l		Tapt1	Arrb1
Srprb		Gm2956	Hook3
Tmpo		Nacc1	Mrgprb1
Cyb561a3		Tnk1	P2ry10
Cxcl10		5430435G22Rik	Zfhx3
Gcnt7		Furin	Sub1
Snurf		Gpr39	D630042F21Rik
Tigd5		Rgs5	Frk
Anapc11		Gm2974	Klri2
Rfx2		Tube1	Dgke
Vbp1		Gm10340	Avl9
Arhgap26		Foxb1	Gprc5b
Ptgs2		Rab40c	Tbx4
Colec10		Smtnl2	Alx4
Plekhf2		En2	Apold1
Rgs6		Sox1	Mapre2
Calcr		Tmem236	Nedd4
Dmtf1		Dedd2	Ptpn14
Wdr82		Itfg3	Zfp26
Gpr174		Agpat1	Dcaf12l1
Sdad1		Rab5b	Hbp1
Fam71f2		Tbx2	Dnajc5
L3mbtl4		Pkd2l2	Rhoh
Ankrd40		Depdc5	Aqp4
Cacnb1		Dars2	Cd93
Gtpbp4		Riiad1	Scn4a
Sox5		1600014C10Rik	Slc25a42
Ubox5		Arl8b	Srcap
Slc38a2		9530077C05Rik	1810013D10Rik
Dctd		Ushbp1	Slc23a2
Lypla2		Gadd45gip1	Ipcef1
Bsn		1500002O20Rik	Cybb
Map7		Clec16a	Mettl16
Dram1		Nudt16	Mtx3
Pex5		Ucn3	Icos
Lyzl4		Ppargc1a	Smg1
Syt5		Gm2a	Cdcp1
Rnf138		Ccl24	Map3k14
Fam170b		P2ry13	Gyk
Zfp592		Mrpl9	Htr1a
Foxk1		Dennd5b	Rap1gap2
Gcnt3		Mbtps2	Rab27b
Nutm2		AC164099.1	Dnajc27
Lin28b		Fer	Dmd
Tango6		Prx	BC021891
Zfp607a		Dlg2	Ets1
Arhgap32		Kdm4d	Hoxc13
Zdhhc3		Abcf1	Cd86
Gm12888		Sulf2	Stx17
Ppfia4		Chm	Lss
Arel1		Xk	Ppip5k2
Dpy19l4		Ubn1	Zfp933
Phf21a		Dbndd2	Rab8b
Peak1		Fam115c	Xpot
Ccdc141		Got1	Speer4a
Olfm3		Ubqln1	Scd2
Riok3		Rc3h2	Igsf3
Mapk1ip1l		Chrna2	Asb1
Zfp994		Pde7a	4931406P16Rik
Specc1		Snca	Fblim1
Zfp119a		Hnrnpul1	4930524B15Rik
B4galt7		Zfp874b	Eif2s3x
Siah1b		Tppp	Tmem214
Gab2		AU021034	Ctdp1
Tigar		Cdv3	Gtf2h3
Fuk		2610034B18Rik	Aldh7a1
Cox11		Arl4d	Rhbdd2
Abhd2		Tnfrsf11a	Gpr176
Mmp19		Tgfbr1	Irf6
Ubtd1		Acot4	Plxdc2
Ttpa		S1pr3	Tyro3
Cphx3		Oas1e	Bard1
Slc6a4		Tada2b	Fmn2
Cphx1		Cxcl2	9830107B12Rik
Shank3		2310057M21Rik	Crb2
Lyrm7		Lass3	Aak1
Dennd6a		Mospd1	Vps29
Cphx2		Itpripl2	Cecr6
Zkscan1		6430550D23Rik	Kcnip3
Dcaf5		Dlc1	Thtpa
Polr3a		Zic1	Arf4
Dusp3		Gm9932	D2Ertd750e
Mapk3		Elp4	Basp1
Kank1		Phospho1	Tcp11l1
Gpr62		Rps6ka3	Prkab2
Runx1t1		Npas3	Cadm2
Fam3c		Sdc2	Mblac2
Syne3		Gm9603	Wipf3
Dedd		Brd7	Zc3hav1l
Dctn5		Polk	Il1rl1
Dmc1		Cyp4f40	4930523C07Rik
Usp32		Ddx23	6430573F11Rik
Mtch2		Exoc6b	Il1rn
Tmf1		Ceacam15	Krt77
Ptpn14		Acacb	Foxj3
Tnik		Fate1	Mapk9
Zhx1		Cd99l2	Ogfrl1
Ube4a		Prpf8	Ptbp1
Brpf3		Ldlrad3	Mylk4
Litaf		Cbfa2t2	Uox
Ttc14		Pik3c3	Rap1gds1
Ap3b1		BC022687	Gxylt1
Zfp532		Prps1	Usp31
Ndnf		Casp7	Fam84a
Tbx21		Hibch	Acot11
H2afb3		Ubn2	Pxmp4
Bhlha9		Kiss1r	Pcsk2
Acbd3		Gm5799	1700040I03Rik
Copg2		6230409E13Rik	Kcnk5
Mgat4b		Map2k4	Zfp703
Aatk		Tpm3-rs7	Arid3a
Bach2		Nap1l4	Gm16223
Dynlt3		Kynu	Ubash3b
Nelfa		Xlr3a	Epgn
Nfatc2		Polr1c	Plekhg5
Hhip		Rrnad1	Lhx4
Tardbp		Myt1	Ccdc50
Trim59		Hp1bp3	Ebf3
		Cnpy1	Gm10118
		2310042D19Rik	Vcpip1
		Mecom	Fyco1
		Ska1	BC080695
		Casp9	Spred3
		Arrdc4	Sfxn5
		A430107O13Rik	Pex26
		Ubr2	Stard13
		4931429L15Rik	Slamf6
		Ccdc65	Gm5919
		Panx2	Zmat4
		Mctp2	Ablim1
		Tex24	Brs3
		1110034G24Rik	Kcnd2
		Fam177a	Crtac1
		Fndc7	Fam116b
		Ywhae	Commd2
		Hoxb4	Lipa
		Slc45a4	Lass4
		D030016E14Rik	Dpy30
		Wdr5	Cln8
		Snx30	Ahsa2
		Adam19	Phf15
		Il17rd	Fam120c
		Ttc17	Tbc1d4
		Oxtr	Gm5089
		Fam110b	Gsk3b
		Necap1	Kifc1
		Ufc1	Pitpnc1
		Syna	BC061194
		Hadhb	Gmeb1
		Dleu7	Zfyve27
		Mall	Impact
		Cyp4v3	Add2
		1700030K09Rik	Otud5
		Sys1	Srd5a1
		Xpr1	Dnajb6
		Zfp512	Fam134c
		Zw10	Arid3c
		Fam76a	Bcas2
		Fez2	Aldh5a1
		Pld1	Asxl2
		Fgf15	Slc13a4
		Plekhm1	Txnl1
		9530003J23Rik	Atl3
		Vcan	Tdrkh
		Ubxn4	Ttbk1
		Dnajc10	Nfkbia
		Parvg	Gm20498
		Tchp	Col11a1
		Nfatc2ip	Trp53i11
		Aldh1a1	Gpx5
		Zfp217	Pfdn2
		Tubgcp3	Ccl22
		Poldip2	Podxl
		Cx3cl1	Zfp710
		C78339	Akap13
		RP24-528G7.5	Eea1
		Hrk	Pacsin1
		Btbd3	9430015G10Rik
		Nr3c2	Pak1
		Stk11ip	Gm6772
		Csta	Tnfrsf26
		Clvs1	Ifit2
		Tssk5	Ovca2
		Stk19	Wwp1
		Ccnj	Klrb1b
		Fzd7	Wnt2b
		Dnase1l1	Kifc3
		Zfp81	Slc22a6
		Drd5	Mrpl48
		Arl1	Ugt1a6a
		Atg5	Sgol1
		Pln	Gpr157
		Mvd	Bdp1
		Vamp5	Ppp1r10
		Ces2g	Cda
		C1qtnf6	Epha3
		Dapk3	Tsc22d4
		Gabra4	Zfp790
		Tff3	Gdf2
		Ndufb5	Tril
		Cideb	Slc35c1
		Tmem194b	Dgcr8
		Klhl13	5530401A14Rik
		Klhl8	Gpr132
		Chst14	Pik3cg
		Rbpms2	Nr6a1
		Xiap	Krr1
		Cnih2	Stard9
		Tmem101	Fbxl22
		Golga1	Zcchc14
		Klhl28	Pcmt1
		Epx	Gm10590
		Scn8a	Ascc3
		Pppde1	Ube2q2
		Rasl12	Nrg4
		Pdzd8	Fam19a5
		St6gal1	Il16
		Nup35	Leprel1
		2010106G01Rik	Nek1
		Slc25a27	Lypd6b
		Rdh1	Ltb4r2
		Stx19	Cog8
		Sema4a	Cfl1
		Igfbp3	Zfp846
		Abcg3	Prr15l
		Traf3ip1	Antxr1
		Pgam1	Gm5152
		Smarca1	Snx16
		Slc38a2	Tgtp1
		Wdr43	Sertad3
		Mrgprx2	Ccdc77
		Cln5	Ppil4
		Stra13	Acox3
		Lipg	Raver1
		Tmem56	Arl13b
		Aldh6a1	C1rl
		Gm10676	Med9
		Zfand6	Nudt19
		Brwd3	Intu
		Creb1	Gabre
		Snrpb2	Bach1
		Cdipt	Slc22a7
		Kcnh3	1700006A11Rik
		Mark1	Papd7
		Vip	Plac9
		Fmo9	Cntn2
		Tlr3	Smcr7l
		Plk2	Prkar2a
		Dph2	Fli1
		Paxip1	Ipo8
		Stk35	Ntn3
		Gm266	Clstn2
		Pex5	Bbox1
		Cdk8	Spred2
		Qprt	Galr1
		Mex3c	Dppa2
		Sbno1	Nudt11
		Opalin	Nid2
		Pter	B930007M17Rik
		S100b	Pla2g3
		Pld3	H2-Oa
		Malt1	Chchd5
		Casz1	Egr2
		Abcd3	Fhl1
		Tmprss11a	Csf3
		Bai1	Slc1a1
		Tmc1	Galnt7
		Rbpj	Trps1
		D4Ertd22e	Eif2ak1
		Tnfaip1	Rbm41
		Gm10704	Lgr5
		Klhl24	Duox2
		Atpbd4	Gpr146
		Rpl18a	Abca1
		Tmem154	Grb2
		Arhgdia	Cbr3
		Gm5415	Trappc5
		B3gat2	St6galnac2
		B430319F04Rik	Mfsd2b
		2310061C15Rik	Zfp870
		Ncoa5	Vps37c
		Lancl1	Rrm1
		Ncaph2	Srsf11
		Smyd5	Dbndd1
		Tarsl2	Rrm2b
		Zfp185	Kcnj4
		Usp2	5430419D17Rik
		Stard3nl	Zfp384
		Fcer2a	Gcnt1
		Rpusd2	Nt5c2
		Rnd2	AU019823
		Pex14	Rcan2
		Etv3	Smok4a
		BC030336	Cant1
		Snx22	Mtus2
		Tnfrsf19	5730455P16Rik
		P4ha1	Hoxc9
		Cdc37	Stxbp4
		Vps52	Zfp609
		Fkbp3	Morf4l1
		A430033K04Rik	Adh6b
		Trpd52l3	Tmcc3
		4930566N20Rik	Yap1
		Gna13	BC100530
		Prcp	Pld4
		Gm4902	Gcnt4
		Wnt4	Gpr85
		Ccdc28a	Ubqln4
		Mogat2	D430042O09Rik
		Gprin3	Moxd1
		Pold3	Itih4
		Crhr1	9030418K01Rik
		Scn2a1	Cdc42se1
		Nans	Gm20499
		Stat2	1810048J11Rik
		Pias2	Ccr3
		Rabep1	Gpm6b
		Vwa2	Gm3099
		Taf9b	Cyp2c54
		B430306N03Rik	Slc25a13
		Serpinb8	Tal1
		Cyb5rl	Sp1
		Ldoc1	Cd244
		Acsl4	Rras2
		1110038D17Rik	Epdr1
		Apip	Dennd3
		Abcf3	Mfsd1
		Slc25a30	Hmgxb4
		Lgi1	Rnf138
		Sp4	Abpg
		Zfp423	Atxn1
		Dnaja2	Asb17
		Ikzf3	Osbpl6
		Eif2c1	Lysmd4
		Cyp3a13	Dll1
		B3galt2	Sh3kbp1
		Metrnl	Sgcg
		AW146020	Ccdc91
		Arsi	Pard3b
		P2rx2	Sec23ip
		Fam76b	Cd209f
		Psat1	Spna1
		Zfp367	F2r
		Chid1	Kif3a
		1700030J22Rik	Gypc
		Fndc3b	E330020D12Rik
		Srprb	Glb1l2
		Map2k1	Ptpn18
		Cdc14a	Cbx3
		Cep72	Fam55b
		Hoxd1	Gm5862
		Aplf	Nol7
		Lrrc3	Slc31a1
		Chl1	Kcnj6
		Adamts18	Mrpl43
		Pdzk1	Slc9a1
		Man2a1	Sugp2
		Lgr6	Cyp3a41a
		Gm7292	Rab11fip4
		Nckap5l	4921539E11Rik
		Phip	Shroom3
		Thg1l	Glrx5
		Ank2	Gm2104
		Cpeb1	Hltf
		Mtmr4	Atl2
		Pla2g6	Ears2
		Scly	BC052040
		Zfp46	Etnk2
		Vangl1	Ccdc78
		Tm9sf4	Ms4a7
		Adipor2	Tbx19
		Pex13	E230019M04Rik
		2010011I20Rik	Ak5
		Wdyhv1	Nudt18
		Il25	4933403G14Rik
		Txlng	Nptx2
		Syne1	Olfr119
		Atp7b	Tmem201
		Ubxn2b	2510002D24Rik
		Lpar4	Dmgdh
		Il15	Nup62cl
		Nab1	Rgmb
		Slc6a12	Tmem87a
		Zzz3	Dnaja1
		Themis	Dync1i1
		Sirt3	Usp4
		Atg9a	Pdpn
		Dzip1	5430402E10Rik
		Skp1a	Cox10
		Cldn4	Ugt2b5
		Uqcrc1	Thrap3
		Fam64a	3110043O21Rik
		Lyrm1	Dnm1l
		BC013712	Cdkl1
		Celf6	Elovl7
		Itgb4	Ncapg2
		Muc15	Nolc1
		Polr2m	Gm10000
		Uhrf1bp1	Sall1
		Copg	Upb1
		Tifab	Impg1
		Ryr3	Abca8a
		Mbd4	Vipr1
		Synj1	Gm2022
		Gldn	Zc4h2
		Bspry	Il27ra
		Smad7	Iapp
		Tmem20	Hectd1
		1810041L15Rik	Gpr173
		Nanos2	Rfxank
		Sult4a1	Cfhr2
		Smad2	Crh
		Tmem79	Pnrc2
		Dnajc9	Ggnbp2
		Epha1	Tm6sf1
		Bhmt-ps1	Pus7l
		Vamp8	Abpb
		Fabp12	Rsbn1l
		Bmpr1a	4930533K18Rik
		Pmm1	Chfr
		Socs6	Tmem174
		Ndufab1	Wdr8
		Gli3	Fbxo8
		Treml1	1110032F04Rik
		Odz3	Igsf10
		Gm9934	Cdc37l1
		C3ar1	Als2cr11
		Colq	Gm2030
		Cnot1	Vmn1r66
		Calcr	Dph3
		Etv6	Celsr1
		Espnl	4921509C19Rik
		4933411K16Rik	Sap18
		Zfp760	Abpd
		Epha7	Oxsm
		Zic5	Mgst1
		Fmo2	Lin52
		Gm1818	Fcho2
		Stradb	Eif5b
		Fnta	Coq4
		Igf2	Gpr15
		Tmprss11e	Fgf23
		1600012F09Rik	Kbtbd10
		Flrt3	Pdia6
		Tex9	Gphb5
		Cdca4	Serpinb9g
		Acadsb	Hfe2
		Ell2	Abcb1b
		Chat	Gpr89
		Pycr2	Cngb1
		Fry	Pion
		Cxx1a	Prpf4
		Tmem173	Amd1
		Sowahd	Hfe
		Csf2	Muc20
		Sp140	Hoxa9
		Ppif	Ptplad1
		Btn2a2	Scn3b
		Fam70a	Dbr1
		Plagl1	Col4a4
		Zfp41	2310044G17Rik
		Reck	Crnkl1
		Ppil1	Npc1l1
		Fam173b	Kdelr1
		Rnf168	Zfp516
		Cox11	Klhdc7a
		Lbx2	Gpr26
		Synb	Kcnj16
		Axl	Odz4
		Pcdh10	Cnn2
		Mprip	Cyp2j9
		Fam171a1	Zxdc
		Armc9	Mapre1
		Sgk1	Rab3gap2
		Rhpn2	Dnajc18
		Gm10419	Cdc73
		Nkx1-2	Phc3
		Cav2	Krba1
		Faim	Bbs7
		Ovol1	Cdc42se2
		4930563D23Rik	Rfxap
		Gatsl2	Lmtk2
		Eif5a2	Spink8
		Rtp2	Ddx3y
		Kcnj2	Lmbr1
		Sla2	2210009G21Rik
		Srcin1	Usp6nl
		Igfbpl1	Fam149a
		Clasrp	Pabpc4l
		Smtnl1	3110082D06Rik
		Chst8	Slco5a1
		App	Frmpd4
		Syt4	Arl5b
		Tmem106b	Hdlbp
		Cdc73	Nova1
		Xrn2	Ar
		Pth	Arhgap26
		Bckdk	Pcdhb16
		Gtf3c4	Sertad2
		Phkg2	Zbtb10
		Ccdc137	Tet3
		Tuba1a	Zfp618
		1190003J15Rik	Pde12
		Sobp	Atp10b
		Zfp148	Pkib
		Wdr47	Hecw1
		Grpel1	Cpd
		Ywhaq	Egln3
		Pthlh	Syncrip
		Slit2	1810012P15Rik
		Ythdc1	Trp73
		Ndfip2	Sema3a
		BC125332	Rbms3
		Cecr2	Rsf1
		Rarb	Zfp40
		Dhrs9	1520402A15Rik
		1810009J06Rik	Mpv17l
		Acsbg1	Rpp40
		BC049702	2310008H09Rik
		1810031K17Rik	A930001N09Rik
		Ptprr	Zbtb38
		Gm17484	Tacr1
		Prdm4	Usp22
		AU040320	Tsc22d2
		Arpp21	Fbln5
		Sncg	Dnase2b
		Crybg3	Gatad2a
		Plxnc1	Pcmtd1
		Fbxw7	Phlpp2
		Tmco1	Cgn
		Diap3	Tmed8
		Adrb2	Erbb3
		Atp6v1g2	Acbd5
		Sec24a	Dach1
		Lbh	Fam13a
		Gm20431	Slc41a1
		Tnfaip8l3	Fam49a
		Cask	Unc13a
		Mknk1	Ndnl2
		Zfp449	Snhg11
		Gm8126	Map3k9
		Scg3	Usp12
		Slc25a15	Gm7361
		Fut1	Fto
		Nuak1	Aptx
		Lsg1	Fam108c
		Cpeb3	Impad1
		Tceal8	Tbl1xr1
		Ftsj2	Cstf2
		Zfp397	Dpysl5
		Lats2	Taf10
		B4galnt3	C330019G07Rik
		Gm11563	Zfp568
		Tsc22d1	Gm7347
		9330154J02Rik	Mau2
		Atxn7l3	Cst6
		Aqp11	Tmem30a
		Smc5	Lrrc58
		Sptlc2	4930402H24Rik
		Rab10	Tfap2b
		Ung	Brms1l
		Slc4a3	Adcyap1
		Prkrir	Brdt
		Frmpd1	Cbx8
		Rgag4	Slc39a14
		Osbpl7	Clpb
		Urgcp	Tmem132b
		Sepsecs	Pkd2
		Orai2	Lpar2
		Rab3c	Itga8
		Ccnjl	Tmco7
		Atp6v1a	AC159748.1
		Mfrp	Lin7a
		Slc6a17	Slc25a10
		Deptor	Gfra1
		C77370	5330438I03Rik
		Ezh1	Stard5
		Lnpep	Itih5
		Zpbp	Fam131b
		Kif21b	Fam53c
		Jrk	Adrbk2
		Dcaf5	Gm1979
		Tmem41a	Tyw3
		Kpna1	Zap70
		Snx11	Lats1
		Peli2	Prrg2
		Prkca	Haus2
		Vat1	Chpf
		Chpt1	Lin9
		Ern1	Nell1
		Arid1b	Taf8
		Mtap9	Agl
		Glce	Sh2d2a
		Fstl1	Fbxo42
		Slc17a3	Ube2g1
		Tubgcp6	Lman2
		Smg7	Cxx1b
		Rbm43	Slc38a1
		Rgp1	Diexf
		Arih1	Psg19
		5430405G05Rik	Nedd4l
		Zbtb44	Snx21
		Prdm11	Rnf2
		Ptprb	Osm
		Otud6b	Aftph
		Lcor	Prr11
		Grk1	Speer4e
		Pou2f1	Fem1c
		Rims3	Rreb1
		Fut9	Trim6
		Myt1l	1700066M21Rik
		Zbtb34	Slc7a6
		Actr2	Cdan1
		Nfatc3	Atp13a3
		Akap11	Cpne3
		Aff4	Snap29
		Angel1	Dmrtc1c1
		Ubfd1	Elf4
		Luzp1	Kcnc2
		Brsk2	Cdk14
		Dnajc5	Prr18
		Asb1	Rps15a
		Kremen1	Prkce
		Cntn2	Pdcl
		Icos	Gm4776
		Stx1b	Bmper
		Tnfrsf22	2310022B05Rik
		Psme3	Tsga14
		Gpr26	Cdkl2
		Lmtk2	Gm4070
		4933403F05Rik	Plxna4
		Akap13	Gm9867
		D2Ertd750e	Tmem88b
		AW555464	Naa30
		Nfia	Nrsn1
		Abr	Calm1
		Arrb1	Npr3
		Tmem201	Gm10564
		Gpr17	Ssh2
		Zc3hav1l	Tmem198b
		Ablim1	Gabra1
		Celsr1	Klf3
		Thrap3	Rai14
		Prkar1a	Egln1
		Csnk1d	Gla
		Mettl16	Tc2n
		Gng4	Rd3
		Cant1	Iqcf3
		Rfxank	Nr2c1
		Spef1	Gm8879
		Rab35	Tnfsf15
		Smg1	Yy2
		Git2	Qtrtd1
		Gpr157	Ankrd34c
		Rab8b	Aven
		2310046O06Rik	Slc25a24
		Agtrap	Psd2
		Pik3cg	Rbm27
		Pigm	Hgsnat
		Aqp2	Tmprss3
		Rab8a	Tdrd1
		Arhgap28	Gm9758
		Sfxn5	Psmd9
		Slc23a2	Hemk1
		Tmem214	Parm1
		Tyro3	Plekhh1
		Tal1	Parp3
		Rab11b	Atp12a
		Ehd1	Omp
		B930041F14Rik	Fam59a
		Lss	AW551984
		Tram2	Gli2
		Mybl2	Dpp4
		Zfp516	Trim16
		Pxmp4	Ier5
		C130026L21Rik	Nadk
		Drd2	Mmachc
		Zcchc14	Cpped1
		Gmeb1	Sap30bp
		Rhoh	Sntg1
		Klhdc7a	Hoxc5
		Igsf3	Ush1g
		Foxl2	2310047B19Rik
		Zxdc	Wdfy1
		Marveld1	Serpina12
		Rab11fip4	Marveld2
		Arih2	Ppp2r3a
		Ets1	Dclk3
		5730455P16Rik	Tsnax
		5031439G07Rik	Cic
		Cln8	Dusp27
		1810032O08Rik	Tmem65
		B4galt5	Mrps26
		Atcay	Maf
		Phldb1	Usp32
		Clip2	Speer3
		Rnf38	Mrpl50
		B230312A22Rik	Rad23b
		Rab33b	Tnpo2
		Fhl1	Reep6
		Muc20	Gclc
		Spred3	Pcdhac1
		Dnase1l2	4931428L18Rik
		Tsc22d4	Adam22
		Ceacam19	Ptrh2
		C77080	Casc4
		Phf21b	Sidt2
		Iqgap3	Stk39
		Aak1	Suox
		Slc12a4	Sgpp2
		Spcs2	Prokr2
		Arid3a	Fbf1
		Cog8	Rnf40
		Slc9a1	Bdnf
		Zfp870	Zc3h12c
		Cml2	Eif2s2
		Etf1	Zfp157
		Wnt2b	Cts8
		Alx4	Parva
		Mylk2	Lect2
		Slc25a42	Stil
		Mtx3	Mkln1
		Cd164l2	Spry4
		Chrnb3	Ptpn9
		Pin1	1110021L09Rik
		Oas2	Cops4
		Trappc5	Cdk1
		Bpi	Srpk2
		Cars	Asah2
		Zfr2	Brip1
		Stt3b	Fam199x
		Kdelr1	Tgtp2
		Fam116b	Txnip
		BC057022	Ciapin1
		Eri3	1110020G09Rik
		Capn5	Ubxn8
		Nkx6-1	Gm8356
		Ifrd2	Btbd11
		Ccdc91	Tmpo
		Trit1	Lpl
		Lrrc47	Trpc3
		Pja2	Nrk
		Dtx1	Zfp775
		Gdpd2	Peg10
		Dand5	Sema4f
		Siae	AI467606
		Wnt3	Dock3
		Pus7l	Tmem42
		Uncx	Hoxd9
		Slc25a47	Slc35e2
		Vps37c	2010002N04Rik
		A930004D18Rik	Olfr443-ps1
		Tmem186	Tshr
		Pttg1ip	Gle1
		Srl	Mmp25
		Ercc2	Stk38l
		Tsr2	Lrrtm2
		Lrrc28	H2-Q1
		Pak6	Hint3
		St5	Cebpa
		Pak1	Zfp719
		Zbtb4	Dmxl1
		Prkaca	Mfsd7a
		Mettl22	Dlg3
		4932438H23Rik	Epyc
		2200002D01Rik	Pak4
		2210016L21Rik	Ly6g6c
		Ide	2310003F16Rik
		Ccdc50	Vstm2a
		Fnip2	Uba5
		Egr2	Sncaip
		Ttbk1	Mtrr
		Scd2	Lig3
		6530418L21Rik	Gm3542
		BC037034	Slc16a12
		Usp4	Cpne6
		BC051019	Bmi1
		Antxr1	Atf7ip
		Fam19a1	Lima1
		Aars2	Gcat
		Stip1	Terf1
		Med20	Sort1
		Fam167a	Cep68
		Psma3	8430419L09Rik
		Ccl5	Satb1
		D430042O09Rik	Myct1
		Rhbdd2	Athl1
		Papd7	Pnpo
		Mrpl48	Scn3a
		Eef2	Stam
		Pion	Arhgap6
		2410004P03Rik	Gm16434
		Tmie	D630039A03Rik
		Gm757	Atp11c
		9830107B12Rik	Crip3
		Wdr33	Snx4
		Cables1	Phyhipl
		Fam73b	Il1f9
		Zfp628	Orm2
		Nav2	Slc22a23
		Nutf2	Scamp1
		Gm20499	Rgs20
		Gm5919	Acot1
		Tcte2	Wdfy3
		Zfp704	Clcnka
		Abcc10	Tepp
		BC068157	Thap11
		Uox	Jun
		0610007P14Rik	Ccnc
		Ckap5	Sgcz
		2310021P13Rik	Acad8
		Myo10	Havcr1
		Cenpn	Hapln1
		Usp30	0610037P05Rik
		Krr1	Gabpb1
		Prpf40b	Ncoa4
		Nedd4	D630037F22Rik
		Nme6	Crat
		Dapp1	Tti1
		Cx3cr1	Tmem233
		Pds5b	Idh3a
		Med13	1700013N18Rik
		Eif2ak1	Adh1
		Csdc2	Fstl5
		St14	Sass6
		Impact	F8a
		Zfp384	Rspry1
		Rps6ka4	Fubp1
		Gnpda1	Mog
		Palm	Mad2l1
		Deaf1	Pdxk
		Dennd5a	Ncam1
		Kctd18	Nfkbiz
		Edn2	Vgll1
		Adora2a	Wdr60
		Osbpl3	Mat2b
		Lipa	Txndc5
		Srrm3	Angptl4
		Atp2c1	Gpr50
		B4galt2	Kcnip1
		Gm10409	Pank3
		Adamts1	Txnrd1
		Eea1	Arfgef1
		Oas1d	Tmem241
		Ash2l	Frmd4a
		Ak5	Syt11
		Kcnh6	Ado
		Chrna6	Cox4nb
		Camk2b	Spata17
		Pard3b	Stbd1
		Serpine1	Mc2r
		Gm525	Dmc1
		Urb2	Tcf7l2
		Pitpnm2	Mri1
		Mapre1	Alas2
		Krt77	Esm1
		Gm3099	Midn
		Slc39a9	Gm2888
		Lmbr1	Zfp329
		Zfp710	Slc6a2
		Gm3558	Tmem100
		Slc22a7	Ugt2b1
		Prkci	Dlat
		Nucb1	2610305D13Rik
		A1cf	Kif18a
		Ddo	Mill1
		Mobp	Tgfb2
		Mfi2	Epsti1
		Cdt1	Aard
		Mcm10	Ddhd1
		Gpm6b	Usp45
		Cdh20	Fzd3
		Gm3629	Pde3b
		Fam123a	Abcb10
		Dsc3	Cnih4
		Epcam	H1f0
		Nrap	Mcmbp
		Ppt2	9030425E11Rik
		Gpr146	Tspan3
		Pyroxd1	Papss1
		Gria3	Notch1
		Tmcc3	Pou2f3
		Myo18b	Msra
		Ipcef1	4931406C07Rik
		Tril	Nhlrc1
		Rttn	8430432A02Rik
		Whsc1l1	Gm14744
		Ftsj3	Zfp617
		Sod3	Kctd4
		Timm13	Ccr10
		Gm8159	Pygl
		Znhit6	Fam5b
		Bdp1	6330527O06Rik
		Cd93	Pip4k2c
		Rab21	Prkcb
		Map6d1	Atp6v0a2
		Vcpip1	Pkp1
		Plag1	Pigp
		Irf2	AI848100
		Zdhhc7	Plekhm3
		Cxcr5	Cfh
		Slc31a2	Armcx3
		4930503E14Rik	Trim21
		Dnajc18	Cops7b
		Atxn3	Psg16
		Tada2a	Slc15a1
		Cdca5	Gm11397
		Hbp1	Prom2
		Efna4	Hcrtr2
		Rprd1a	Mmp24
		Denr	Arx
		Chic2	Pgm5
		Dgcr2	A530084C06Rik
		Cadm2	Itm2a
		Gm14396	Hebp1
		Slc13a4	Kbtbd8
		Iglon5	Efna5
		Upb1	Pex11a
		Pcsk2	C8a
		Cnga4	Crot
		Gpr85	Vps13b
		Nisch	Zfp114
		Krt1	8430410K20Rik
		Bbs2	Abi1
		Lrba	Serpinb9
		Mrap2	Hdac4
		Gfi1	Zfp352
		4930524B15Rik	Fbxo33
		Pacsin1	1110032A04Rik
		Zfp1	Xlr
		Adam10	D330028D13Rik
		Gm8279	Bpifb9b
		Usp8	Mms19
[truncated: 4,563 more rows]

## Sheet: CombinedGeneList
mirDB	miRmap	targetScan	Duplicates removed -->	mirDB	miRmap	targetScan	all genes-->	All gene list	Duplicates removed -->		Combined Target Genes
Pappa	Clmn	Arl2		Pappa	Clmn	Arl2		Pappa			Pappa
Ubfd1	Eif2c2	Mknk1		Ubfd1	Eif2c2	Mknk1		Ubfd1			Ubfd1
Plxna4	Tardbp	Slc20a2		Plxna4	Tardbp	Slc20a2		Plxna4			Plxna4
Akt3	Nmt1	Ano3		Akt3	Nmt1	Ano3		Akt3			Akt3
Cpeb2	Hic2	Spsb4		Cpeb2	Hic2	Spsb4		Cpeb2			Cpeb2
Mapkap1	Thsd4	Crebrf		Mapkap1	Thsd4	Crebrf		Mapkap1			Mapkap1
Rasgef1b	Rab22a	Atxn7l3b		Rasgef1b	Rab22a	Atxn7l3b		Rasgef1b			Rasgef1b
Arl2	Nat8l	Ubfd1		Arl2	Nat8l	Ubfd1		Arl2			Arl2
Syde2	Ppp1r7	Tgif2		Syde2	Ppp1r7	Tgif2		Syde2			Syde2
Luzp1	Glis2	Plekha5		Luzp1	Glis2	Plekha5		Luzp1			Luzp1
Ahcyl2	Rad51c	Dll1		Ahcyl2	Rad51c	Dll1		Ahcyl2			Ahcyl2
Tnrc6b	Myo1d	Rasgef1b		Tnrc6b	Myo1d	Rasgef1b		Tnrc6b			Tnrc6b
Unc80	Igf2bp1	D1Ertd622e		Unc80	Igf2bp1	D1Ertd622e		Unc80			Unc80
Rfx3	Arnt2	Krtap19-3		Rfx3	Arnt2	Krtap19-3		Rfx3			Rfx3
Nectin1	Igfbp4	Sec11c		Nectin1	Igfbp4	Sec11c		Nectin1			Nectin1
Kdsr	Mafg	4921511H03Rik		Kdsr	Mafg	4921511H03Rik		Kdsr			Kdsr
Phf19	Ptpn1	Il21		Phf19	Ptpn1	Il21		Phf19			Phf19
Dcaf7	Tmem170b	Cyp4b1		Dcaf7	Tmem170b	Cyp4b1		Dcaf7			Dcaf7
Pacsin2	6330403A02Rik	Glrx2		Pacsin2	6330403A02Rik	Glrx2		Pacsin2			Pacsin2
N4bp1	Pitpnm3	4933409G03Rik		N4bp1	Pitpnm3	4933409G03Rik		N4bp1			N4bp1
Tmem74b	Tmem164	Gm14743		Tmem74b	Tmem164	Gm14743		Tmem74b			Tmem74b
Kcnj2	Ttyh3	C1ql3		Kcnj2	Ttyh3	C1ql3		Kcnj2			Kcnj2
Ccnd2	Socs4	Obp1b		Ccnd2	Socs4	Obp1b		Ccnd2			Ccnd2
Btrc	Ehd2	Bub1		Btrc	Ehd2	Bub1		Btrc			Btrc
Kif5c	Acvr1b	Atp5s		Kif5c	Acvr1b	Atp5s		Kif5c			Kif5c
Arih1	Megf8	Mrps17		Arih1	Megf8	Mrps17		Arih1			Arih1
Ccne1	Cdk19	Dbr1		Ccne1	Cdk19	Dbr1		Ccne1			Ccne1
Actr2	Rab1b	Ap5m1		Actr2	Rab1b	Ap5m1		Actr2			Actr2
Wee1	Slc6a6	Gm9776		Wee1	Slc6a6	Gm9776		Wee1			Wee1
Tll1	1110054O05Rik	Rtp3		Tll1	1110054O05Rik	Rtp3		Tll1			Tll1
Apln	Lif	Snx3		Apln	Lif	Snx3		Apln			Apln
Zbtb39	Gm10642	Kctd16		Zbtb39	Gm10642	Kctd16		Zbtb39			Zbtb39
Nup50	Ppm1h	Gpm6a		Nup50	Ppm1h	Gpm6a		Nup50			Nup50
Ube4b	Nploc4	Tmem251		Ube4b	Nploc4	Tmem251		Ube4b			Ube4b
Usp31	Gna12	Gys2		Usp31	Gna12	Gys2		Usp31			Usp31
Prkar2a	Pnmal2	Dynlt1f		Prkar2a	Pnmal2	Dynlt1f		Prkar2a			Prkar2a
Cdk17	Ak1	Man1a		Cdk17	Ak1	Man1a		Cdk17			Cdk17
Adgrl1	Ddi2	C1galt1		Adgrl1	Ddi2	C1galt1		Adgrl1			Adgrl1
Cyp26b1	Tor1b	3110021N24Rik		Cyp26b1	Tor1b	3110021N24Rik		Cyp26b1			Cyp26b1
Dnajc16	Minos1	Brca2		Dnajc16	Minos1	Brca2		Dnajc16			Dnajc16
Kl	Kcnh7	Ube2d2b		Kl	Kcnh7	Ube2d2b		Kl			Kl
Ywhah	Golga2	Dynlt1b		Ywhah	Golga2	Dynlt1b		Ywhah			Ywhah
Abtb2	Brd3	Dynlt1a		Abtb2	Brd3	Dynlt1a		Abtb2			Abtb2
Zfp367	Fndc8	Spink11		Zfp367	Fndc8	Spink11		Zfp367			Zfp367
Trabd2b	Yipf2	Gtf2h2		Trabd2b	Yipf2	Gtf2h2		Trabd2b			Trabd2b
Crebrf	Tbcel	Ccdc90b		Crebrf	Tbcel	Ccdc90b		Crebrf			Crebrf
Cpd	Eya3	Upb1		Cpd	Eya3	Upb1		Cpd			Cpd
Cacul1	Ikzf2	Lmbrd2		Cacul1	Ikzf2	Lmbrd2		Cacul1			Cacul1
Cnot6l	Mitf	Fam53a		Cnot6l	Mitf	Fam53a		Cnot6l			Cnot6l
Pip4p2	Zfp664	Rgs17		Pip4p2	Zfp664	Rgs17		Pip4p2			Pip4p2
Spryd3	Cdk5rap2	Sec22a		Spryd3	Cdk5rap2	Sec22a		Spryd3			Spryd3
Sema3a	Akt1	Lsm1		Sema3a	Akt1	Lsm1		Sema3a			Sema3a
Pth	Banp	Azgp1		Pth	Banp	Azgp1		Pth			Pth
Smad7	Hip1	AI317395		Smad7	Hip1	AI317395		Smad7			Smad7
Il7r	D17Wsu92e	Cdkl1		Il7r	D17Wsu92e	Cdkl1		Il7r			Il7r
Ano3	Lin28b	Lyrm2		Ano3	Lin28b	Lyrm2		Ano3			Ano3
Srpr	Tmem235	Gm11559		Srpr	Tmem235	Gm11559		Srpr			Srpr
Erlin2	Cds1	Nubpl		Erlin2	Cds1	Nubpl		Erlin2			Erlin2
Ippk	Rc3h1	Cyp2j9		Ippk	Rc3h1	Cyp2j9		Ippk			Ippk
Mfn2	Wfdc13	Fbxw2		Mfn2	Wfdc13	Fbxw2		Mfn2			Mfn2
Zcchc3	Spata13	Abhd10		Zcchc3	Spata13	Abhd10		Zcchc3			Zcchc3
Dclk1	Ctif	Rab38		Dclk1	Ctif	Rab38		Dclk1			Dclk1
Hmga1	Fem1a	Hpgd		Hmga1	Fem1a	Hpgd		Hmga1			Hmga1
Bicd1	Spast	Wfdc16		Bicd1	Spast	Wfdc16		Bicd1			Bicd1
Higd1a	Sbk1	Zfp945		Higd1a	Sbk1	Zfp945		Higd1a			Higd1a
Wnt7a	Camk1d	Cript		Wnt7a	Camk1d	Cript		Wnt7a			Wnt7a
Crebl2	Zfp174	Coa6		Crebl2	Zfp174	Coa6		Crebl2			Crebl2
Kif1b	Ntrk2	Mtap7d3		Kif1b	Ntrk2	Mtap7d3		Kif1b			Kif1b
Reck	Reps2	Il2		Reck	Reps2	Il2		Reck			Reck
Chd2	C530028O21Rik	Il1f8		Chd2	C530028O21Rik	Il1f8		Chd2			Chd2
Nup210	Rapgef6	Wdsub1		Nup210	Rapgef6	Wdsub1		Nup210			Nup210
Fermt2	Ncan	App		Fermt2	Ncan	App		Fermt2			Fermt2
Setd3	Lysmd1	Dimt1		Setd3	Lysmd1	Dimt1		Setd3			Setd3
Cops7b	Runx1	Fam149b		Cops7b	Runx1	Fam149b		Cops7b			Cops7b
Krtap26-1	Prph2	Hnrnph2		Krtap26-1	Prph2	Hnrnph2		Krtap26-1			Krtap26-1
Eya1	Nhsl2	Naa11		Eya1	Nhsl2	Naa11		Eya1			Eya1
Trp53inp2	Pla2g2f	Bora		Trp53inp2	Pla2g2f	Bora		Trp53inp2			Trp53inp2
Slit2	Yars	Enkur		Slit2	Yars	Enkur		Slit2			Slit2
Nol4l	Zfand3	C1d		Nol4l	Zfand3	C1d		Nol4l			Nol4l
Pwwp2b	Kcne1l	Prr9		Pwwp2b	Kcne1l	Prr9		Pwwp2b			Pwwp2b
Casr	Arfgap1	Lhfpl1		Casr	Arfgap1	Lhfpl1		Casr			Casr
Cdc25a	Gm6756	Gimap1		Cdc25a	Gm6756	Gimap1		Cdc25a			Cdc25a
Mybl1	Efnb3	Cdc73		Mybl1	Efnb3	Cdc73		Mybl1			Mybl1
Eif3a	AB041806	Pmm1		Eif3a	AB041806	Pmm1		Eif3a			Eif3a
Fbxw7	Wwc2	Fam115e		Fbxw7	Wwc2	Fam115e		Fbxw7			Fbxw7
Nfatc3	Tcf4	Smok2a		Nfatc3	Tcf4	Smok2a		Nfatc3			Nfatc3
Wnt3a	Hs1bp3	Rgs21		Wnt3a	Hs1bp3	Rgs21		Wnt3a			Wnt3a
Tlk1	Mxd4	1110025L11Rik		Tlk1	Mxd4	1110025L11Rik		Tlk1			Tlk1
Sptbn2	Prpsap1	Far1		Sptbn2	Prpsap1	Far1		Sptbn2			Sptbn2
Lats1	Coro1c	Btc		Lats1	Coro1c	Btc		Lats1			Lats1
Ncs1	Gins2	Tmem167		Ncs1	Gins2	Tmem167		Ncs1			Ncs1
Kif23	Trnp1	Atp6ap2		Kif23	Trnp1	Atp6ap2		Kif23			Kif23
Pafah1b1	Wipi2	Akirin2		Pafah1b1	Wipi2	Akirin2		Pafah1b1			Pafah1b1
Kif5b	Pbx1	Bpifb9a		Kif5b	Pbx1	Bpifb9a		Kif5b			Kif5b
Zbtb44	Hmx1	2610305D13Rik		Zbtb44	Hmx1	2610305D13Rik		Zbtb44			Zbtb44
Ddx3x	Sike1	Bpifb9b		Ddx3x	Sike1	Bpifb9b		Ddx3x			Ddx3x
Med1	Stc1	Spcs1		Med1	Stc1	Spcs1		Med1			Med1
Tgfbr3	Ace	Gm10742		Tgfbr3	Ace	Gm10742		Tgfbr3			Tgfbr3
Nuak2	Ggta1	Aen		Nuak2	Ggta1	Aen		Nuak2			Nuak2
Cpsf7	Barhl1	Il2rg		Cpsf7	Barhl1	Il2rg		Cpsf7			Cpsf7
Amotl1	AC140673.1	Hmgn2		Amotl1	AC140673.1	Hmgn2		Amotl1			Amotl1
Cacna2d1	Atoh8	Lrrc4		Cacna2d1	Atoh8	Lrrc4		Cacna2d1			Cacna2d1
Dync1li2	Ucn2	Ston1		Dync1li2	Ucn2	Ston1		Dync1li2			Dync1li2
Plcxd2	Strn	9230109A22Rik		Plcxd2	Strn	9230109A22Rik		Plcxd2			Plcxd2
Zfp622	Kcnt1	Frat2		Zfp622	Kcnt1	Frat2		Zfp622			Zfp622
Atxn2	Abi2	Ncbp2		Atxn2	Abi2	Ncbp2		Atxn2			Atxn2
Sall4	Mfng	Fam149a		Sall4	Mfng	Fam149a		Sall4			Sall4
Socs6	Asph	Ufl1		Socs6	Asph	Ufl1		Socs6			Socs6
Zbtb34	Fam101b	Csn1s1		Zbtb34	Fam101b	Csn1s1		Zbtb34			Zbtb34
Tab3	Nrxn2	Slc30a8		Tab3	Nrxn2	Slc30a8		Tab3			Tab3
Axin2	Plk1	Pid1		Axin2	Plk1	Pid1		Axin2			Axin2
Armcx6	Rxrb	Fbxl12		Armcx6	Rxrb	Fbxl12		Armcx6			Armcx6
Ash1l	Hcfc2	Sftpa1		Ash1l	Hcfc2	Sftpa1		Ash1l			Ash1l
Entpd7	Sntb2	Gm16434		Entpd7	Sntb2	Gm16434		Entpd7			Entpd7
Atp1b4	Rab3gap1	Gm3099		Atp1b4	Rab3gap1	Gm3099		Atp1b4			Atp1b4
Dixdc1	Zfp334	Gm6676		Dixdc1	Zfp334	Gm6676		Dixdc1			Dixdc1
Fmn2	Igfbp5	Apoa2		Fmn2	Igfbp5	Apoa2		Fmn2			Fmn2
Sez6l	Dgcr14	4930555G01Rik		Sez6l	Dgcr14	4930555G01Rik		Sez6l			Sez6l
Ell	Tet1	Gm3411		Ell	Tet1	Gm3411		Ell			Ell
Caprin1	Cggbp1	Mcemp1		Caprin1	Cggbp1	Mcemp1		Caprin1			Caprin1
Map2k1	Usp47	Bst1		Map2k1	Usp47	Bst1		Map2k1			Map2k1
Kif21a	Ckm	Ube2d2a		Kif21a	Ckm	Ube2d2a		Kif21a			Kif21a
Usp42	Ppfia3	Psmd5		Usp42	Ppfia3	Psmd5		Usp42			Usp42
Klhl2	Zfp827	Gmfb		Klhl2	Zfp827	Gmfb		Klhl2			Klhl2
Mgat4a	Limk1	Cdh12		Mgat4a	Limk1	Cdh12		Mgat4a			Mgat4a
Ghr	Fgf14	Ces2g		Ghr	Fgf14	Ces2g		Ghr			Ghr
Krtap11-1	Fam160b1	Ube2a		Krtap11-1	Fam160b1	Ube2a		Krtap11-1			Krtap11-1
Polr3f	Ctsa	Klf13		Polr3f	Ctsa	Klf13		Polr3f			Polr3f
Usp14	Tradd	Setmar		Usp14	Tradd	Setmar		Usp14			Usp14
Myt1l	Nek6	Gm12886		Myt1l	Nek6	Gm12886		Myt1l			Myt1l
Atp7a	Gm16515	Gm9602		Atp7a	Gm16515	Gm9602		Atp7a			Atp7a
Ret	Pccb	Gm8356		Ret	Pccb	Gm8356		Ret			Ret
1700037H04Rik	Cd160	Gm21560		1700037H04Rik	Cd160	Gm21560		1700037H04Rik			1700037H04Rik
Sesn1	Ptger1	Tmem47		Sesn1	Ptger1	Tmem47		Sesn1			Sesn1
Cdca4	Sec14l2	Topors		Cdca4	Sec14l2	Topors		Cdca4			Cdca4
Znrf2	Stac	Mfap3l		Znrf2	Stac	Mfap3l		Znrf2			Znrf2
Nos1	Kcnk3	Fut9		Nos1	Kcnk3	Fut9		Nos1			Nos1
Arfgap2	Ehmt1	Cyp2f2		Arfgap2	Ehmt1	Cyp2f2		Arfgap2			Arfgap2
Plekhh1	Bet1l	Pyurf		Plekhh1	Bet1l	Pyurf		Plekhh1			Plekhh1
Phactr2	Vasn	Gm9603		Phactr2	Vasn	Gm9603		Phactr2			Phactr2
Omg	6330439K17Rik	Gm3542		Omg	6330439K17Rik	Gm3542		Omg			Omg
Tbpl1	BC025446	Spink8		Tbpl1	BC025446	Spink8		Tbpl1			Tbpl1
Mex3c	Os9	Gm9804		Mex3c	Os9	Gm9804		Mex3c			Mex3c
Lrrc32	Capzb	Krt13		Lrrc32	Capzb	Krt13		Lrrc32			Lrrc32
Plekhm3	Tmco3	BC052040		Plekhm3	Tmco3	BC052040		Plekhm3			Plekhm3
Usp15	Fkbp5	BC023829		Usp15	Fkbp5	BC023829		Usp15			Usp15
Slc39a10	Dnajc8	Pradc1		Slc39a10	Dnajc8	Pradc1		Slc39a10			Slc39a10
Rad23b	Cep120	Cr2		Rad23b	Cep120	Cr2		Rad23b			Rad23b
Trank1	Arhgef7	Klhl41		Trank1	Arhgef7	Klhl41		Trank1			Trank1
Sel1l3	Esrrb	Lipt2		Sel1l3	Esrrb	Lipt2		Sel1l3			Sel1l3
Nlrx1	D17H6S53E	Lpin3		Nlrx1	D17H6S53E	Lpin3		Nlrx1			Nlrx1
Fgf7	6330409N04Rik	Ypel2		Fgf7	6330409N04Rik	Ypel2		Fgf7			Fgf7
Cd2ap	Golm1	Cbr4		Cd2ap	Golm1	Cbr4		Cd2ap			Cd2ap
Cdk5r1	Zfp191	Rac2		Cdk5r1	Zfp191	Rac2		Cdk5r1			Cdk5r1
Arhgap12	Ttc39b	3222401L13Rik		Arhgap12	Ttc39b	3222401L13Rik		Arhgap12			Arhgap12
Ccdc6	Rab3d	Cox5b		Ccdc6	Rab3d	Cox5b		Ccdc6			Ccdc6
Prdm4	Eif4g1	Cd2ap		Prdm4	Eif4g1	Cd2ap		Prdm4			Prdm4
Abl2	Caskin1	Sec16b		Abl2	Caskin1	Sec16b		Abl2			Abl2
Dll1	Zfp91	4922502D21Rik		Dll1	Zfp91	4922502D21Rik		Dll1			Dll1
Gpr63	Hvcn1	Gdap1		Gpr63	Hvcn1	Gdap1		Gpr63			Gpr63
Vegfa	Fuca2	Smarca1		Vegfa	Fuca2	Smarca1		Vegfa			Vegfa
Gbp2b	Top3a	Pdpn		Gbp2b	Top3a	Pdpn		Gbp2b			Gbp2b
Pnpla6	Suv420h2	Crygb		Pnpla6	Suv420h2	Crygb		Pnpla6			Pnpla6
Slc20a2	Ncl	St6gal1		Slc20a2	Ncl	St6gal1		Slc20a2			Slc20a2
Dcp1a	Mob3b	Il18r1		Dcp1a	Mob3b	Il18r1		Dcp1a			Dcp1a
Chek1	4932411E22Rik	Uprt		Chek1	4932411E22Rik	Uprt		Chek1			Chek1
Rnf144b	Lat2	Fgf1		Rnf144b	Lat2	Fgf1		Rnf144b			Rnf144b
Rab11fip1	Rfwd3	Pkib		Rab11fip1	Rfwd3	Pkib		Rab11fip1			Rab11fip1
Rab10	Lrrc8a	Tinag		Rab10	Lrrc8a	Tinag		Rab10			Rab10
Klc1	2900026A02Rik	Gm3625		Klc1	2900026A02Rik	Gm3625		Klc1			Klc1
Btg2	Rap1gap	Gm3696		Btg2	Rap1gap	Gm3696		Btg2			Btg2
Wwp1	Ppp2r2d	Epha5		Wwp1	Ppp2r2d	Epha5		Wwp1			Wwp1
Zfhx4	Vprbp	Slc25a46		Zfhx4	Vprbp	Slc25a46		Zfhx4			Zfhx4
Fgf9	Agbl2	Spink3		Fgf9	Agbl2	Spink3		Fgf9			Fgf9
Pnp2	Psmb11	Mtf2		Pnp2	Psmb11	Mtf2		Pnp2			Pnp2
Acvr2a	Polq	Rsbn1l		Acvr2a	Polq	Rsbn1l		Acvr2a			Acvr2a
Rarb	Galntl2	Gpr82		Rarb	Galntl2	Gpr82		Rarb			Rarb
Cdc37l1	Sipa1l3	9130409I23Rik		Cdc37l1	Sipa1l3	9130409I23Rik		Cdc37l1			Cdc37l1
1700025G04Rik	Vamp3	Dock7		1700025G04Rik	Vamp3	Dock7		1700025G04Rik			1700025G04Rik
Fbxo21	Zbtb8os	Hs3st5		Fbxo21	Zbtb8os	Hs3st5		Fbxo21			Fbxo21
Plpp1	SEPTIN11	Ube2g1		Plpp1	SEPTIN11	Ube2g1		Plpp1			Plpp1
Sall1	Exo1	Hfe		Sall1	Exo1	Hfe		Sall1			Sall1
Kbtbd2	Wbscr17	Ntrk2		Kbtbd2	Wbscr17	Ntrk2		Kbtbd2			Kbtbd2
Son	Zfp689	Noxa1		Son	Zfp689	Noxa1		Son			Son
Sec14l1	4932442E05Rik	Polg2		Sec14l1	4932442E05Rik	Polg2		Sec14l1			Sec14l1
Cpeb3	Zfp593	Elovl7		Cpeb3	Zfp593	Elovl7		Cpeb3			Cpeb3
Nrn1	Slc43a2	Mff		Nrn1	Slc43a2	Mff		Nrn1			Nrn1
Plxnc1	Utp15	Ankub1		Plxnc1	Utp15	Ankub1		Plxnc1			Plxnc1
Zfp449	Cpsf3l	3110001I22Rik		Zfp449	Cpsf3l	3110001I22Rik		Zfp449			Zfp449
Arhgdia	Ube2o	Sncg		Arhgdia	Ube2o	Sncg		Arhgdia			Arhgdia
Ankrd13b	Rell2	Vmn1r11		Ankrd13b	Rell2	Vmn1r11		Ankrd13b			Ankrd13b
Pam	Gm9966	Dnaja1		Pam	Gm9966	Dnaja1		Pam			Pam
Rubcnl	Trip10	Naf1		Rubcnl	Trip10	Naf1		Rubcnl			Rubcnl
Pnoc	Gdf5	Asb11		Pnoc	Gdf5	Asb11		Pnoc			Pnoc
Gpatch8	Tmem9	Gcm1		Gpatch8	Tmem9	Gcm1		Gpatch8			Gpatch8
Cmpk1	Fzd2	Tal2		Cmpk1	Fzd2	Tal2		Cmpk1			Cmpk1
Stradb	Kctd3	Ccdc146		Stradb	Kctd3	Ccdc146		Stradb			Stradb
Onecut2	Tmem209	Aim2		Onecut2	Tmem209	Aim2		Onecut2			Onecut2
Xpo7	Vamp2	D2hgdh		Xpo7	Vamp2	D2hgdh		Xpo7			Xpo7
Spred1	Mpzl3	Ubxn8		Spred1	Mpzl3	Ubxn8		Spred1			Spred1
E2f3	Asap2	Nxph1		E2f3	Asap2	Nxph1		E2f3			E2f3
Grm7	Mpzl1	Tcf7l1		Grm7	Mpzl1	Tcf7l1		Grm7			Grm7
Eda	1700001K19Rik	Syce1l		Eda	1700001K19Rik	Syce1l		Eda			Eda
Akap7	Myh8	Keg1		Akap7	Myh8	Keg1		Akap7			Akap7
Pou2f1	Gm1337	Carhsp1		Pou2f1	Gm1337	Carhsp1		Pou2f1			Pou2f1
Suco	Lrrc10	Pex12		Suco	Lrrc10	Pex12		Suco			Suco
Wipi2	Srpk3	Fpgt		Wipi2	Srpk3	Fpgt		Wipi2			Wipi2
G0s2	Erg	Rnf149		G0s2	Erg	Rnf149		G0s2			G0s2
Zmym2	Tyk2	Ptchd4		Zmym2	Tyk2	Ptchd4		Zmym2			Zmym2
Islr	Mpeg1	Ssbp2		Islr	Mpeg1	Ssbp2		Islr			Islr
Ptprr	Tln1	Gm7461		Ptprr	Tln1	Gm7461		Ptprr			Ptprr
Kcnk10	Msx1	Trat1		Kcnk10	Msx1	Trat1		Kcnk10			Kcnk10
Phip	Rbbp5	Wtap		Phip	Rbbp5	Wtap		Phip			Phip
Adamts3	Lrrc49	Zbtb1		Adamts3	Lrrc49	Zbtb1		Adamts3			Adamts3
Prrc2c	Fam20c	Nsun6		Prrc2c	Fam20c	Nsun6		Prrc2c			Prrc2c
Tuba4a	Tmem72	Psma2		Tuba4a	Tmem72	Psma2		Tuba4a			Tuba4a
Angel1	2010109I03Rik	Clec14a		Angel1	2010109I03Rik	Clec14a		Angel1			Angel1
Atf6	9830001H06Rik	Akr1e1		Atf6	9830001H06Rik	Akr1e1		Atf6			Atf6
Spag7	Rnf8	Rab2a		Spag7	Rnf8	Rab2a		Spag7			Spag7
Col12a1	Stc2	C1galt1c1		Col12a1	Stc2	C1galt1c1		Col12a1			Col12a1
Lurap1l	Icosl	Kcns1		Lurap1l	Icosl	Kcns1		Lurap1l			Lurap1l
Cfap45	Gm3739	Tyr		Cfap45	Gm3739	Tyr		Cfap45			Cfap45
Tbl1xr1	Atp5s	Snapc1		Tbl1xr1	Atp5s	Snapc1		Tbl1xr1			Tbl1xr1
Rnf10	Spaca7	Npnt		Rnf10	Spaca7	Npnt		Rnf10			Rnf10
Rab9b	Bglap	Tbpl2		Rab9b	Bglap	Tbpl2		Rab9b			Rab9b
Sema6d	Fam123c	Rab14		Sema6d	Fam123c	Rab14		Sema6d			Sema6d
Ptpn3	Mmp11	1810022K09Rik		Ptpn3	Mmp11	1810022K09Rik		Ptpn3			Ptpn3
Sgk1	Ralgapa2	Ncf1		Sgk1	Ralgapa2	Ncf1		Sgk1			Sgk1
Clock	Pla2g10	BC030336		Clock	Pla2g10	BC030336		Clock			Clock
Ist1	Mtf1	Syt13		Ist1	Mtf1	Syt13		Ist1			Ist1
Garem1	Six1	BC024978		Garem1	Six1	BC024978		Garem1			Garem1
Slc4a7	Cga	Tram1		Slc4a7	Cga	Tram1		Slc4a7			Slc4a7
Itpr1	Luc7l	Erlec1		Itpr1	Luc7l	Erlec1		Itpr1			Itpr1
Rnf217	Bach2	Bmi1		Rnf217	Bach2	Bmi1		Rnf217			Rnf217
Usp25	Gfap	C1ra		Usp25	Gfap	C1ra		Usp25			Usp25
Ccnjl	Man2c1	Gm16223		Ccnjl	Man2c1	Gm16223		Ccnjl			Ccnjl
Jarid2	Aqp8	Ttc3		Jarid2	Aqp8	Ttc3		Jarid2			Jarid2
Tacc1	Wscd1	Olfr354		Tacc1	Wscd1	Olfr354		Tacc1			Tacc1
Cc2d1b	Phactr1	Rnf152		Cc2d1b	Phactr1	Rnf152		Cc2d1b			Cc2d1b
Raf1	Grhl2	Rps6ka6		Raf1	Grhl2	Rps6ka6		Raf1			Raf1
Rbm6	Pax6	Gbp9		Rbm6	Pax6	Gbp9		Rbm6			Rbm6
Ppp1r11	Pde8a	Sbk3		Ppp1r11	Pde8a	Sbk3		Ppp1r11			Ppp1r11
Idh3a	Fam164c	Hoxa6		Idh3a	Fam164c	Hoxa6		Idh3a			Idh3a
Rictor	BC017158	Gss		Rictor	BC017158	Gss		Rictor			Rictor
Pappa2	Clec2l	Rgs20		Pappa2	Clec2l	Rgs20		Pappa2			Pappa2
Ppp2r1b	Vps41	Efcab2		Ppp2r1b	Vps41	Efcab2		Ppp2r1b			Ppp2r1b
Epha7	Ocrl	Ces1d		Epha7	Ocrl	Ces1d		Epha7			Epha7
Peli3	Pom121l2			Peli3	Pom121l2			Peli3			Peli3
Rreb1	Taf9			Rreb1	Taf9			Rreb1			Rreb1
Ythdc1	Ppme1			Ythdc1	Ppme1			Ythdc1			Ythdc1
Rasef	Spag5			Rasef	Spag5			Rasef			Rasef
Gm5460	Exoc7			Gm5460	Exoc7			Gm5460			Gm5460
Hephl1	Gm4450			Hephl1	Gm4450			Hephl1			Hephl1
Pik3r1	Gm3460			Pik3r1	Gm3460			Pik3r1			Pik3r1
Qk	Wnk1			Qk	Wnk1			Qk			Qk
Seh1l	4930429B21Rik			Seh1l	4930429B21Rik			Seh1l			Seh1l
Colq	Acaca			Colq	Acaca			Colq			Colq
Wbp11	Cbs			Wbp11	Cbs			Wbp11			Wbp11
Phf20	BC034902			Phf20	BC034902			Phf20			Phf20
Nufip2	Ndufa10			Nufip2	Ndufa10			Nufip2			Nufip2
Bcl2l2	Pold4			Bcl2l2	Pold4			Bcl2l2			Bcl2l2
Slc13a3	9930013L23Rik			Slc13a3	9930013L23Rik			Slc13a3			Slc13a3
Cntnap1	Irs3			Cntnap1	Irs3			Cntnap1			Cntnap1
Sec61a1	Mgat1			Sec61a1	Mgat1			Sec61a1			Sec61a1
Smurf1	Plxnb1			Smurf1	Plxnb1			Smurf1			Smurf1
Lhx3	Stat5b			Lhx3	Stat5b			Lhx3			Lhx3
SEPTIN2	Zc3h13			SEPTIN2	Zc3h13			SEPTIN2			SEPTIN2
Usp12	Celf4			Usp12	Celf4			Usp12			Usp12
Lrp6	Gm10710			Lrp6	Gm10710			Lrp6			Lrp6
Pdxk	Dusp18			Pdxk	Dusp18			Pdxk			Pdxk
Lrig1	Gm20503			Lrig1	Gm20503			Lrig1			Lrig1
Pip4p1	Rhbdl1			Pip4p1	Rhbdl1			Pip4p1			Pip4p1
Prmt6	Cog6			Prmt6	Cog6			Prmt6			Prmt6
Cbfa2t3	Qsox2			Cbfa2t3	Qsox2			Cbfa2t3			Cbfa2t3
Htr4	Ikzf4			Htr4	Ikzf4			Htr4			Htr4
Bace1	Gpatch2			Bace1	Gpatch2			Bace1			Bace1
Sox6	Magt1			Sox6	Magt1			Sox6			Sox6
Capn6	Jph2			Capn6	Jph2			Capn6			Capn6
Akap11	Aldh3b2			Akap11	Aldh3b2			Akap11			Akap11
Atp2b2	Gprasp1			Atp2b2	Gprasp1			Atp2b2			Atp2b2
Ago4	Rnf222			Ago4	Rnf222			Ago4			Ago4
Tenm2	Atp1a2			Tenm2	Atp1a2			Tenm2			Tenm2
Armh4	Trim72			Armh4	Trim72			Armh4			Armh4
Fam45a	Nlrc4			Fam45a	Nlrc4			Fam45a			Fam45a
Zswim3	Gm9573			Zswim3	Gm9573			Zswim3			Zswim3
Zfp809	BC051628			Zfp809	BC051628			Zfp809			Zfp809
Aar2	Ubl3			Aar2	Ubl3			Aar2			Aar2
Ccdc85b	Zfp708			Ccdc85b	Zfp708			Ccdc85b			Ccdc85b
Satb2	Tspyl3			Satb2	Tspyl3			Satb2			Satb2
Scoc	Stac2			Scoc	Stac2			Scoc			Scoc
Abhd13	Aif1l			Abhd13	Aif1l			Abhd13			Abhd13
Mob3b	Ifit1			Mob3b	Ifit1			Mob3b			Mob3b
Wnk3	D17H6S56E-5			Wnk3	D17H6S56E-5			Wnk3			Wnk3
Chpt1	Zdhhc14			Chpt1	Zdhhc14			Chpt1			Chpt1
Sik1	Fam63a			Sik1	Fam63a			Sik1			Sik1
Adrb2	Eif3b			Adrb2	Eif3b			Adrb2			Adrb2
Col4a3bp	Arhgap25			Col4a3bp	Arhgap25			Col4a3bp			Col4a3bp
Shoc2	Trp53rk			Shoc2	Trp53rk			Shoc2			Shoc2
Ccr2	Fam196b			Ccr2	Fam196b			Ccr2			Ccr2
Capns1	Zfp952			Capns1	Zfp952			Capns1			Capns1
Spsb4	Gmpr			Spsb4	Gmpr			Spsb4			Spsb4
Traf3	Zfp879			Traf3	Zfp879			Traf3			Traf3
Ppp6c	Nrcam			Ppp6c	Nrcam			Ppp6c			Ppp6c
Slc6a11	Slc22a5			Slc6a11	Slc22a5			Slc6a11			Slc6a11
Tmcc1	Papln			Tmcc1	Papln			Tmcc1			Tmcc1
Fasn	Tnnc2			Fasn	Tnnc2			Fasn			Fasn
Kif1c	Elavl1			Kif1c	Elavl1			Kif1c			Kif1c
Ago1	Bap1			Ago1	Bap1			Ago1			Ago1
Bmpr1a	Ganab			Bmpr1a	Ganab			Bmpr1a			Bmpr1a
B4galt1	Ophn1			B4galt1	Ophn1			B4galt1			B4galt1
Ttll6	Txnrd3			Ttll6	Txnrd3			Ttll6			Ttll6
Med26	Gm3159			Med26	Gm3159			Med26			Med26
Myb	Fam49b			Myb	Fam49b			Myb			Myb
Atg14	1110051M20Rik			Atg14	1110051M20Rik			Atg14			Atg14
Ubn2	Vasp			Ubn2	Vasp			Ubn2			Ubn2
Lrig2	Mfn1			Lrig2	Mfn1			Lrig2			Lrig2
Capza2	Pprc1			Capza2	Pprc1			Capza2			Capza2
Rere	Ddx6			Rere	Ddx6			Rere			Rere
Chac1	Nde1			Chac1	Nde1			Chac1			Chac1
Ccnt2	Fam65c			Ccnt2	Fam65c			Ccnt2			Ccnt2
Aff4	Purb			Aff4	Purb			Aff4			Aff4
Igf2r	Lox			Igf2r	Lox			Igf2r			Igf2r
Smim13	Rnf150			Smim13	Rnf150			Smim13			Smim13
Helz	Large			Helz	Large			Helz			Helz
Rfc1	Tmem26			Rfc1	Tmem26			Rfc1			Rfc1
Bcl2	Ildr2			Bcl2	Ildr2			Bcl2			Bcl2
Ppm1e	Otud7b			Ppm1e	Otud7b			Ppm1e			Ppm1e
Slc25a37	Cacnb2			Slc25a37	Cacnb2			Slc25a37			Slc25a37
Slc4a4	Psmc3ip			Slc4a4	Psmc3ip			Slc4a4			Slc4a4
Nav1	Cdc40			Nav1	Cdc40			Nav1			Nav1
Avl9	Acvr1			Avl9	Acvr1			Avl9			Avl9
B3gnt6	Bcorl1			B3gnt6	Bcorl1			B3gnt6			B3gnt6
Nynrin	Spint2			Nynrin	Spint2			Nynrin			Nynrin
Usp9x	Fads1			Usp9x	Fads1			Usp9x			Usp9x
Slitrk6	Sh2d5			Slitrk6	Sh2d5			Slitrk6			Slitrk6
Gcc2	Tnip2			Gcc2	Tnip2			Gcc2			Gcc2
Tfap2a	Fam18b			Tfap2a	Fam18b			Tfap2a			Tfap2a
Rspo3	Hnrnpd			Rspo3	Hnrnpd			Rspo3			Rspo3
Hoxa10	Hapln4			Hoxa10	Hapln4			Hoxa10			Hoxa10
Clspn	B230217C12Rik			Clspn	B230217C12Rik			Clspn			Clspn
Tmem135	Abhd5			Tmem135	Abhd5			Tmem135			Tmem135
6430571L13Rik	Mknk2			6430571L13Rik	Mknk2			6430571L13Rik			6430571L13Rik
Ints6l	Ralbp1			Ints6l	Ralbp1			Ints6l			Ints6l
Pex13	Sema6c			Pex13	Sema6c			Pex13			Pex13
Anks1	Kif2a			Anks1	Kif2a			Anks1			Anks1
Csrnp1	Clptm1			Csrnp1	Clptm1			Csrnp1			Csrnp1
Ankrd46	Ctns			Ankrd46	Ctns			Ankrd46			Ankrd46
Sec24a	Zfp259			Sec24a	Zfp259			Sec24a			Sec24a
Rubcn	Csnk2a1			Rubcn	Csnk2a1			Rubcn			Rubcn
Nudt4	Aurkb			Nudt4	Aurkb			Nudt4			Nudt4
Fstl1	Kif20a			Fstl1	Kif20a			Fstl1			Fstl1
Kctd8	Map3k12			Kctd8	Map3k12			Kctd8			Kctd8
Tcaim	Zfand5			Tcaim	Zfand5			Tcaim			Tcaim
1810013L24Rik	Exoc4			1810013L24Rik	Exoc4			1810013L24Rik			1810013L24Rik
Selenoi	Poglut1			Selenoi	Poglut1			Selenoi			Selenoi
Reln	Prkd3			Reln	Prkd3			Reln			Reln
Iars	Pcsk1n			Iars	Pcsk1n			Iars			Iars
Nfe2l1	A230046K03Rik			Nfe2l1	A230046K03Rik			Nfe2l1			Nfe2l1
Cdk12	Asnsd1			Cdk12	Asnsd1			Cdk12			Cdk12
Ppm1d	Lgals8			Ppm1d	Lgals8			Ppm1d			Ppm1d
Hectd1	Rundc3b			Hectd1	Rundc3b			Hectd1			Hectd1
Cobll1	BC018242			Cobll1	BC018242			Cobll1			Cobll1
Cldn12	Trrap			Cldn12	Trrap			Cldn12			Cldn12
Nrbp1	Zc3h11a			Nrbp1	Zc3h11a			Nrbp1			Nrbp1
Desi1	B630019K06Rik			Desi1	B630019K06Rik			Desi1			Desi1
Ski	Zbtb16			Ski	Zbtb16			Ski			Ski
Acvr2b	Ndufb4			Acvr2b	Ndufb4			Acvr2b			Acvr2b
Mmd	Grm1			Mmd	Grm1			Mmd			Mmd
Dsel	Dhfr			Dsel	Dhfr			Dsel			Dsel
Il10ra	Dyrk1a			Il10ra	Dyrk1a			Il10ra			Il10ra
Ezh1	Sipa1l2			Ezh1	Sipa1l2			Ezh1			Ezh1
Slc25a22	Vps54			Slc25a22	Vps54			Slc25a22			Slc25a22
Zfhx3	Gabra3			Zfhx3	Gabra3			Zfhx3			Zfhx3
Fam135a	Ighmbp2			Fam135a	Ighmbp2			Fam135a			Fam135a
Plagl1	Tm7sf3			Plagl1	Tm7sf3			Plagl1			Plagl1
Atxn7l3	Ptcd3			Atxn7l3	Ptcd3			Atxn7l3			Atxn7l3
Drd1	Zfp92			Drd1	Zfp92			Drd1			Drd1
Tmem87b	Camk2a			Tmem87b	Camk2a			Tmem87b			Tmem87b
Plxna2	Sec63			Plxna2	Sec63			Plxna2			Plxna2
Pskh1	B230216G23Rik			Pskh1	B230216G23Rik			Pskh1			Pskh1
Fam151b	Mbtd1			Fam151b	Mbtd1			Fam151b			Fam151b
Mkks	Sema6a			Mkks	Sema6a			Mkks			Mkks
Zfp300	Irf2bp1			Zfp300	Irf2bp1			Zfp300			Zfp300
Kcnq5	Chchd4			Kcnq5	Chchd4			Kcnq5			Kcnq5
Pla2g15	Onecut3			Pla2g15	Onecut3			Pla2g15			Pla2g15
Etnk1	Spag7			Etnk1	Spag7			Etnk1			Etnk1
Hectd4	Tprkb			Hectd4	Tprkb			Hectd4			Hectd4
Acsl4	Prpf4b			Acsl4	Prpf4b			Acsl4			Acsl4
Adgrl2	Pou4f1			Adgrl2	Pou4f1			Adgrl2			Adgrl2
Tmem178b	Elmod2			Tmem178b	Elmod2			Tmem178b			Tmem178b
Cbx6	Dcun1d4			Cbx6	Dcun1d4			Cbx6			Cbx6
Cbx4	Grin1			Cbx4	Grin1			Cbx4			Cbx4
Rad9a	Ptrf			Rad9a	Ptrf			Rad9a			Rad9a
Phc3	Ola1			Phc3	Ola1			Phc3			Phc3
Stxbp3	Xpo4			Stxbp3	Xpo4			Stxbp3			Stxbp3
Tbp	Dr1			Tbp	Dr1			Tbp			Tbp
Klc4	Sprr2a1			Klc4	Sprr2a1			Klc4			Klc4
2810459M11Rik	Emid1			2810459M11Rik	Emid1			2810459M11Rik			2810459M11Rik
Ptpn4	1110032A03Rik			Ptpn4	1110032A03Rik			Ptpn4			Ptpn4
Nudt7	Chrnd			Nudt7	Chrnd			Nudt7			Nudt7
Fam196a	Slc30a6			Fam196a	Slc30a6			Fam196a			Fam196a
Kmt2a	Sec22c			Kmt2a	Sec22c			Kmt2a			Kmt2a
Gm12886	H47			Gm12886	H47			Gm12886			Gm12886
Atxn1l	Lrtm1			Atxn1l	Lrtm1			Atxn1l			Atxn1l
Erc2	Nr2f2			Erc2	Nr2f2			Erc2			Erc2
Mob4	Fbxo40			Mob4	Fbxo40			Mob4			Mob4
Ncapg2	Plekhn1			Ncapg2	Plekhn1			Ncapg2			Ncapg2
Slc7a2	Pigq			Slc7a2	Pigq			Slc7a2			Slc7a2
Zyx	Ccdc32			Zyx	Ccdc32			Zyx			Zyx
Ube2q1	Enpp4			Ube2q1	Enpp4			Ube2q1			Ube2q1
Mlycd	Mll2			Mlycd	Mll2			Mlycd			Mlycd
Slc4a8	Cab39l			Slc4a8	Cab39l			Slc4a8			Slc4a8
Kcnn4	Rbm25			Kcnn4	Rbm25			Kcnn4			Kcnn4
Fbln5	Cyp2d22			Fbln5	Cyp2d22			Fbln5			Fbln5
Sdhaf4	Far2			Sdhaf4	Far2			Sdhaf4			Sdhaf4
Hus1	Rchy1			Hus1	Rchy1			Hus1			Hus1
E2f7	Chaf1a			E2f7	Chaf1a			E2f7			E2f7
Pdia6	Csrnp3			Pdia6	Csrnp3			Pdia6			Pdia6
Otud4	Zdhhc20			Otud4	Zdhhc20			Otud4			Otud4
Penk	Fgl2			Penk	Fgl2			Penk			Penk
D2hgdh	Kif14			D2hgdh	Kif14			D2hgdh			D2hgdh
Gpr153	Ppcdc			Gpr153	Ppcdc			Gpr153			Gpr153
A830010M20Rik	Pla2g4a			A830010M20Rik	Pla2g4a			A830010M20Rik			A830010M20Rik
Gpd1l	Gpd1l			Gpd1l	Gpd1l			Gpd1l			Gpd1l
Man2a2	Ripply3			Man2a2	Ripply3			Man2a2			Man2a2
Kpna1	Ugt1a7c			Kpna1	Ugt1a7c			Kpna1			Kpna1
Zfp275	Aspg			Zfp275	Aspg			Zfp275			Zfp275
Wnt4	Egfr			Wnt4	Egfr			Wnt4			Wnt4
Chic1	Aoc3			Chic1	Aoc3			Chic1			Chic1
Ubr3	Gpr133			Ubr3	Gpr133			Ubr3			Ubr3
Dll4	Sprr2d			Dll4	Sprr2d			Dll4			Dll4
Extl3	Lpin2			Extl3	Lpin2			Extl3			Extl3
Fshb	Gnaz			Fshb	Gnaz			Fshb			Fshb
Atp13a3	Rbm39			Atp13a3	Rbm39			Atp13a3			Atp13a3
Jade2	Sp5			Jade2	Sp5			Jade2			Jade2
Osbpl7	Dagla			Osbpl7	Dagla			Osbpl7			Osbpl7
Esrra	Gm14685			Esrra	Gm14685			Esrra			Esrra
Pias2	1700037C18Rik			Pias2	1700037C18Rik			Pias2			Pias2
Vps33b	C030006K11Rik			Vps33b	C030006K11Rik			Vps33b			Vps33b
Mtmr3	Kansl3			Mtmr3	Kansl3			Mtmr3			Mtmr3
C1qtnf2	AC148991.1			C1qtnf2	AC148991.1			C1qtnf2			C1qtnf2
Rab11fip2	MARCH5			Rab11fip2	MARCH5			Rab11fip2			Rab11fip2
Dennd1b	Atp13a2			Dennd1b	Atp13a2			Dennd1b			Dennd1b
Sall3	Dcun1d1			Sall3	Dcun1d1			Sall3			Sall3
Bcl7a	Fmnl3			Bcl7a	Fmnl3			Bcl7a			Bcl7a
Zbtb43	Btf3			Zbtb43	Btf3			Zbtb43			Zbtb43
Ddx58	Cbfb			Ddx58	Cbfb			Ddx58			Ddx58
Kdm8	Slc6a9			Kdm8	Slc6a9			Kdm8			Kdm8
Tmem121b	BC053393			Tmem121b	BC053393			Tmem121b			Tmem121b
Crtc3	5730494M16Rik			Crtc3	5730494M16Rik			Crtc3			Crtc3
Fam91a1	Ctdsp1			Fam91a1	Ctdsp1			Fam91a1			Fam91a1
Vtcn1	Zfp280c			Vtcn1	Zfp280c			Vtcn1			Vtcn1
Pnrc2	Arfip2			Pnrc2	Arfip2			Pnrc2			Pnrc2
Ihh	Stra8			Ihh	Stra8			Ihh			Ihh
Pom121	Ankrd10			Pom121	Ankrd10			Pom121			Pom121
Pfas	Enam			Pfas	Enam			Pfas			Pfas
Pbx3	Clca5			Pbx3	Clca5			Pbx3			Pbx3
Cbx5	Akr1e1			Cbx5	Akr1e1			Cbx5			Cbx5
Map3k4	Nipal1			Map3k4	Nipal1			Map3k4			Map3k4
Naa15	Pet112l			Naa15	Pet112l			Naa15			Naa15
Ankrd33b	Gm10305			Ankrd33b	Gm10305			Ankrd33b			Ankrd33b
Il31ra	Bin3			Il31ra	Bin3			Il31ra			Il31ra
Kdm5c	Grik3			Kdm5c	Grik3			Kdm5c			Kdm5c
Zfp423	Trib1			Zfp423	Trib1			Zfp423			Zfp423
Stxbp1	Aatk			Stxbp1	Aatk			Stxbp1			Stxbp1
B430306N03Rik	Tmem47			B430306N03Rik	Tmem47			B430306N03Rik			B430306N03Rik
Zmat3	Aldh1a7			Zmat3	Aldh1a7			Zmat3			Zmat3
Ido2	Ptgir			Ido2	Ptgir			Ido2			Ido2
Chd6	Asxl3			Chd6	Asxl3			Chd6			Chd6
Cul2	Rfpl4			Cul2	Rfpl4			Cul2			Cul2
Ell2	Copz1			Ell2	Copz1			Ell2			Ell2
Slc9a6	Slain2			Slc9a6	Slain2			Slc9a6			Slc9a6
Rgp1	Ihh			Rgp1	Ihh			Rgp1			Rgp1
Tsc22d2	Kel			Tsc22d2	Kel			Tsc22d2			Tsc22d2
Nebl	Zfp532			Nebl	Zfp532			Nebl			Nebl
Gna12	Hrct1			Gna12	Hrct1			Gna12			Gna12
Esp36	Fam178a			Esp36	Fam178a			Esp36			Esp36
Sh3gl2	Pmp2			Sh3gl2	Pmp2			Sh3gl2			Sh3gl2
Nf1	Gpr45			Nf1	Gpr45			Nf1			Nf1
Lamc1	6330406I15Rik			Lamc1	6330406I15Rik			Lamc1			Lamc1
Elmsan1	Ift27			Elmsan1	Ift27			Elmsan1			Elmsan1
Stxbp5	Baz2a			Stxbp5	Baz2a			Stxbp5			Stxbp5
Serbp1	Pam			Serbp1	Pam			Serbp1			Serbp1
Rfx5	Prdx3			Rfx5	Prdx3			Rfx5			Rfx5
Marveld2	Pcdhb19			Marveld2	Pcdhb19			Marveld2			Marveld2
Otx1	Fam69a			Otx1	Fam69a			Otx1			Otx1
Acox1	Ptpn11			Acox1	Ptpn11			Acox1			Acox1
Insr	Hspa1a			Insr	Hspa1a			Insr			Insr
Aqp11	Fndc3a			Aqp11	Fndc3a			Aqp11			Aqp11
Cdc27	Klhl2			Cdc27	Klhl2			Cdc27			Cdc27
Ocrl	Ppard			Ocrl	Ppard			Ocrl			Ocrl
Tfap2d	Fam132b			Tfap2d	Fam132b			Tfap2d			Tfap2d
Plxna1	Efr3a			Plxna1	Efr3a			Plxna1			Plxna1
Dolpp1	Nhedc2			Dolpp1	Nhedc2			Dolpp1			Dolpp1
Btaf1	Gja4			Btaf1	Gja4			Btaf1			Btaf1
Tspyl2	Apoa5			Tspyl2	Apoa5			Tspyl2			Tspyl2
Icmt	Stk4			Icmt	Stk4			Icmt			Icmt
Npbwr1	Ankrd46			Npbwr1	Ankrd46			Npbwr1			Npbwr1
Mnt	BC007180			Mnt	BC007180			Mnt			Mnt
Ube3a	Pea15a			Ube3a	Pea15a			Ube3a			Ube3a
Slc24a3	Zc3h4			Slc24a3	Zc3h4			Slc24a3			Slc24a3
Rsbn1	Slc27a1			Rsbn1	Slc27a1			Rsbn1			Rsbn1
Ovol1	Mier1			Ovol1	Mier1			Ovol1			Ovol1
Fam243	Pls1			Fam243	Pls1			Fam243			Fam243
Tmprss3	Ints10			Tmprss3	Ints10			Tmprss3			Tmprss3
Peg10	D18Ertd653e			Peg10	D18Ertd653e			Peg10			Peg10
Siah1a	Cyb561			Siah1a	Cyb561			Siah1a			Siah1a
Fbxo33	Mmp19			Fbxo33	Mmp19			Fbxo33			Fbxo33
Stox2	Ppp2r2c			Stox2	Ppp2r2c			Stox2			Stox2
Ankib1	5830473C10Rik			Ankib1	5830473C10Rik			Ankib1			Ankib1
Klf14	Glra1			Klf14	Glra1			Klf14			Klf14
Ttll5	Ikbke			Ttll5	Ikbke			Ttll5			Ttll5
Adcy5	Phlda3			Adcy5	Phlda3			Adcy5			Adcy5
Pcdh17	Ttc21b			Pcdh17	Ttc21b			Pcdh17			Pcdh17
Smg7	Itga10			Smg7	Itga10			Smg7			Smg7
Adh5	S100a16			Adh5	S100a16			Adh5			Adh5
Napb	Poc1b			Napb	Poc1b			Napb			Napb
Tmem150c	Inpp5d			Tmem150c	Inpp5d			Tmem150c			Tmem150c
Zfp518b	Tmtc2			Zfp518b	Tmtc2			Zfp518b			Zfp518b
Piezo1	Crk			Piezo1	Crk			Piezo1			Piezo1
Zfp46	Prkag2			Zfp46	Prkag2			Zfp46			Zfp46
Zfp442	Slc19a2			Zfp442	Slc19a2			Zfp442			Zfp442
Lrrfip2	Gm5607			Lrrfip2	Gm5607			Lrrfip2			Lrrfip2
Sdf2	Usp28			Sdf2	Usp28			Sdf2			Sdf2
Sema5b	4933427I04Rik			Sema5b	4933427I04Rik			Sema5b			Sema5b
Mxd1	Msmp			Mxd1	Msmp			Mxd1			Mxd1
Sema3d	Mpl			Sema3d	Mpl			Sema3d			Sema3d
Prr11	Tbk1			Prr11	Tbk1			Prr11			Prr11
Tatdn3	Trim56			Tatdn3	Trim56			Tatdn3			Tatdn3
Sidt2	Anln			Sidt2	Anln			Sidt2			Sidt2
Nxph1	Srsf6			Nxph1	Srsf6			Nxph1			Nxph1
Pdzd8	Prss27			Pdzd8	Prss27			Pdzd8			Pdzd8
Mthfd1l	Gm6483			Mthfd1l	Gm6483			Mthfd1l			Mthfd1l
Vamp8	Rhbdf2			Vamp8	Rhbdf2			Vamp8			Vamp8
Tmc7	Hist2h4			Tmc7	Hist2h4			Tmc7			Tmc7
Dct	Ddhd2			Dct	Ddhd2			Dct			Dct
Kif3b	Sh3pxd2b			Kif3b	Sh3pxd2b			Kif3b			Kif3b
Frrs1	Bub3			Frrs1	Bub3			Frrs1			Frrs1
Strbp	Epb4.1l5			Strbp	Epb4.1l5			Strbp			Strbp
Rassf4	Lipe			Rassf4	Lipe			Rassf4			Rassf4
Llgl2	Foxn2			Llgl2	Foxn2			Llgl2			Llgl2
Otud6b	Dtna			Otud6b	Dtna			Otud6b			Otud6b
Otub2	Zfp462			Otub2	Zfp462			Otub2			Otub2
Itpripl2	Taok3			Itpripl2	Taok3			Itpripl2			Itpripl2
Tmem33	Nmt2			Tmem33	Nmt2			Tmem33			Tmem33
Abcg4	3110082I17Rik			Abcg4	3110082I17Rik			Abcg4			Abcg4
Enah	Susd4			Enah	Susd4			Enah			Enah
Ficd	Slc4a7			Ficd	Slc4a7			Ficd			Ficd
Sobp	Bloc1s2			Sobp	Bloc1s2			Sobp			Sobp
Tep1	Ap3m2			Tep1	Ap3m2			Tep1			Tep1
Vezt	Fam135a			Vezt	Fam135a			Vezt			Vezt
Zfp609	Ifng			Zfp609	Ifng			Zfp609			Zfp609
Zfp773	Ahr			Zfp773	Ahr			Zfp773			Zfp773
Tasp1	Itfg2			Tasp1	Itfg2			Tasp1			Tasp1
Hpcal4	A4gnt			Hpcal4	A4gnt			Hpcal4			Hpcal4
Usp33	Nlgn1			Usp33	Nlgn1			Usp33			Usp33
Slc2a3	Iqcc			Slc2a3	Iqcc			Slc2a3			Slc2a3
C1ql3	Slc46a3			C1ql3	Slc46a3			C1ql3			C1ql3
Ddx3y	Lamtor3			Ddx3y	Lamtor3			Ddx3y			Ddx3y
Myadm	Secisbp2			Myadm	Secisbp2			Myadm			Myadm
Chrna3	Gm10654			Chrna3	Gm10654			Chrna3			Chrna3
Ssrp1	Defb15			Ssrp1	Defb15			Ssrp1			Ssrp1
Snx27	Olfr536			Snx27	Olfr536			Snx27			Snx27
Herc3	Odz1			Herc3	Odz1			Herc3			Herc3
Ywhaq	Lpp			Ywhaq	Lpp			Ywhaq			Ywhaq
Ube2v1	Npsr1			Ube2v1	Npsr1			Ube2v1			Ube2v1
Tmtc1	Pcdhb7			Tmtc1	Pcdhb7			Tmtc1			Tmtc1
Deptor	Grpel2			Deptor	Grpel2			Deptor			Deptor
Relt	Dixdc1			Relt	Dixdc1			Relt			Relt
Slc22a15	Tmem170			Slc22a15	Tmem170			Slc22a15			Slc22a15
Ccny	Pou3f2			Ccny	Pou3f2			Ccny			Ccny
Ogfod3	Bcl7a			Ogfod3	Bcl7a			Ogfod3			Ogfod3
Wdtc1	Ranbp10			Wdtc1	Ranbp10			Wdtc1			Wdtc1
Dnajc1	Actn1			Dnajc1	Actn1			Dnajc1			Dnajc1
Crim1	Fam114a2			Crim1	Fam114a2			Crim1			Crim1
Egln2	Sema5b			Egln2	Sema5b			Egln2			Egln2
Eif2b2	Sdhaf2			Eif2b2	Sdhaf2			Eif2b2			Eif2b2
Ppp2r5c	Hdgf			Ppp2r5c	Hdgf			Ppp2r5c			Ppp2r5c
Acsl1	Tram1			Acsl1	Tram1			Acsl1			Acsl1
Cdc42se2	Cd59a			Cdc42se2	Cd59a			Cdc42se2			Cdc42se2
Wfs1	Arap2			Wfs1	Arap2			Wfs1			Wfs1
Dido1	Ss18l1			Dido1	Ss18l1			Dido1			Dido1
Knop1	Ift80			Knop1	Ift80			Knop1			Knop1
Fam110c	Cela1			Fam110c	Cela1			Fam110c			Fam110c
Ttc12	Pcm1			Ttc12	Pcm1			Ttc12			Ttc12
Zswim5	Hnrnpa2b1			Zswim5	Hnrnpa2b1			Zswim5			Zswim5
Repin1	4922501C03Rik			Repin1	4922501C03Rik			Repin1			Repin1
Adamts5	Isoc1			Adamts5	Isoc1			Adamts5			Adamts5
Fam217b	Wfs1			Fam217b	Wfs1			Fam217b			Fam217b
AU040320	Cnr2			AU040320	Cnr2			AU040320			AU040320
Zcchc2	Fbxo27			Zcchc2	Fbxo27			Zcchc2			Zcchc2
Nf2	St8sia6			Nf2	St8sia6			Nf2			Nf2
Nlrp10	Serpinb12			Nlrp10	Serpinb12			Nlrp10			Nlrp10
Synrg	Wdr59			Synrg	Wdr59			Synrg			Synrg
Ptprj	Vamp1			Ptprj	Vamp1			Ptprj			Ptprj
St8sia6	Cbfa2t3			St8sia6	Cbfa2t3			St8sia6			St8sia6
Soga1	Pla2g12a			Soga1	Pla2g12a			Soga1			Soga1
Atg4b	Ccdc148			Atg4b	Ccdc148			Atg4b			Atg4b
Wap	Gm5615			Wap	Gm5615			Wap			Wap
Ccnd1	Lrit1			Ccnd1	Lrit1			Ccnd1			Ccnd1
Exoc8	Cnot8			Exoc8	Cnot8			Exoc8			Exoc8
Tgif2	Grlf1			Tgif2	Grlf1			Tgif2			Tgif2
Sh3bgrl2	Lrp11			Sh3bgrl2	Lrp11			Sh3bgrl2			Sh3bgrl2
Zc3h6	Speer4d			Zc3h6	Speer4d			Zc3h6			Zc3h6
Slc35g1	Zfp954			Slc35g1	Zfp954			Slc35g1			Slc35g1
Mamld1	Tmem90b			Mamld1	Tmem90b			Mamld1			Mamld1
Slc22a23	I830012O16Rik			Slc22a23	I830012O16Rik			Slc22a23			Slc22a23
Mlf2	Metap2			Mlf2	Metap2			Mlf2			Mlf2
Klhl18	Mest			Klhl18	Mest			Klhl18			Klhl18
Ddx19b	Rph3al			Ddx19b	Rph3al			Ddx19b			Ddx19b
Csde1	Kirrel			Csde1	Kirrel			Csde1			Csde1
Mapk8	Rab3a			Mapk8	Rab3a			Mapk8			Mapk8
Fam122a	Krt73			Fam122a	Krt73			Fam122a			Fam122a
En2	Epas1			En2	Epas1			En2			En2
Gatad2a	2310006M14Rik			Gatad2a	2310006M14Rik			Gatad2a			Gatad2a
Ankfy1	Hsph1			Ankfy1	Hsph1			Ankfy1			Ankfy1
Uspl1	P2rx6			Uspl1	P2rx6			Uspl1			Uspl1
Furin	Sidt1			Furin	Sidt1			Furin			Furin
Card10	Specc1			Card10	Specc1			Card10			Card10
Rgs8	Zfp654			Rgs8	Zfp654			Rgs8			Rgs8
Baz2a	Speer4f			Baz2a	Speer4f			Baz2a			Baz2a
Dynap	Ssbp2			Dynap	Ssbp2			Dynap			Dynap
Tk2	Pygo2			Tk2	Pygo2			Tk2			Tk2
Sptlc1	Dpy19l4			Sptlc1	Dpy19l4			Sptlc1			Sptlc1
Zc2hc1a	Mast4			Zc2hc1a	Mast4			Zc2hc1a			Zc2hc1a
Spry4	Calu			Spry4	Calu			Spry4			Spry4
Dram2	Phf11			Dram2	Phf11			Dram2			Dram2
Rngtt	Parp14			Rngtt	Parp14			Rngtt			Rngtt
Esrrg	Lmbrd1			Esrrg	Lmbrd1			Esrrg			Esrrg
Snx11	1700018B08Rik			Snx11	1700018B08Rik			Snx11			Snx11
Arcn1	Clec12a			Arcn1	Clec12a			Arcn1			Arcn1
Bag5	Me1			Bag5	Me1			Bag5			Bag5
Pcdh9	Fam100b			Pcdh9	Fam100b			Pcdh9			Pcdh9
Pomk	Nox4			Pomk	Nox4			Pomk			Pomk
Elmo1	Gm10378			Elmo1	Gm10378			Elmo1			Elmo1
App	Eif2b5			App	Eif2b5			App			App
Amer1	Tmem38a			Amer1	Tmem38a			Amer1			Amer1
Ank2	Crim1			Ank2	Crim1			Ank2			Ank2
Pcdha10	Lpcat2b			Pcdha10	Lpcat2b			Pcdha10			Pcdha10
Smurf2	Matn1			Smurf2	Matn1			Smurf2			Smurf2
Zmym4	Scp2			Zmym4	Scp2			Zmym4			Zmym4
Sepsecs	Irf4			Sepsecs	Irf4			Sepsecs			Sepsecs
Rora	Gm6320			Rora	Gm6320			Rora			Rora
Pcdha11	Glg1			Pcdha11	Glg1			Pcdha11			Pcdha11
Sft2d3	Ppm1l			Sft2d3	Ppm1l			Sft2d3			Sft2d3
Zer1	Fsd1l			Zer1	Fsd1l			Zer1			Zer1
Pcdha2	1700008A04Rik			Pcdha2	1700008A04Rik			Pcdha2			Pcdha2
Pcdha6	Ptprd			Pcdha6	Ptprd			Pcdha6			Pcdha6
Pde3b	Pura			Pde3b	Pura			Pde3b			Pde3b
Ube2g2	Tgfb3			Ube2g2	Tgfb3			Ube2g2			Ube2g2
Pcdha9	Selp			Pcdha9	Selp			Pcdha9			Pcdha9
Nsg1	Ssh1			Nsg1	Ssh1			Nsg1			Nsg1
Pcdhac1	Ttll6			Pcdhac1	Ttll6			Pcdhac1			Pcdhac1
Atxn7l3b	Pgm2			Atxn7l3b	Pgm2			Atxn7l3b			Atxn7l3b
Pcdha7	Gm10518			Pcdha7	Gm10518			Pcdha7			Pcdha7
Sms	Mink1			Sms	Mink1			Sms			Sms
Pcdha3	Ap2m1			Pcdha3	Ap2m1			Pcdha3			Pcdha3
Pcdha4	Nanp			Pcdha4	Nanp			Pcdha4			Pcdha4
Pcdha1	Kif5a			Pcdha1	Kif5a			Pcdha1			Pcdha1
Rffl	Zfp229			Rffl	Zfp229			Rffl			Rffl
Rab4b	Fam160a1			Rab4b	Fam160a1			Rab4b			Rab4b
Lats2	Vma21			Lats2	Vma21			Lats2			Lats2
Arhgap20	Galnt14			Arhgap20	Galnt14			Arhgap20			Arhgap20
Ppfia2	Smndc1			Ppfia2	Smndc1			Ppfia2			Ppfia2
Chd5	Ncf1			Chd5	Ncf1			Chd5			Chd5
Igsf9b	Fuk			Igsf9b	Fuk			Igsf9b			Igsf9b
Vti1b	Adamts5			Vti1b	Adamts5			Vti1b			Vti1b
Hs3st3b1	Ctgf			Hs3st3b1	Ctgf			Hs3st3b1			Hs3st3b1
Pcdha12	Slc41a2			Pcdha12	Slc41a2			Pcdha12			Pcdha12
Irak2	Rassf2			Irak2	Rassf2			Irak2			Irak2
Pcdha5	Hpgds			Pcdha5	Hpgds			Pcdha5			Pcdha5
Gfm2	Bri3			Gfm2	Bri3			Gfm2			Gfm2
Syde1	Pnpla2			Syde1	Pnpla2			Syde1			Syde1
Pcdhac2	S1pr2			Pcdhac2	S1pr2			Pcdhac2			Pcdhac2
Ssr1	Tmem97			Ssr1	Tmem97			Ssr1			Ssr1
Crtac1	Zfyve1			Crtac1	Zfyve1			Crtac1			Crtac1
Cnih2	Arhgef37			Cnih2	Arhgef37			Cnih2			Cnih2
Mylk4	Galnt1			Mylk4	Galnt1			Mylk4			Mylk4
Rtn4	Pappa2			Rtn4	Pappa2			Rtn4			Rtn4
Fmo2	Wee2			Fmo2	Wee2			Fmo2			Fmo2
Pld3	A330050F15Rik			Pld3	A330050F15Rik			Pld3			Pld3
Scn2a	Ccdc38			Scn2a	Ccdc38			Scn2a			Scn2a
Ncbp3	Cdh11			Ncbp3	Cdh11			Ncbp3			Ncbp3
Rtn3	Slc5a3			Rtn3	Slc5a3			Rtn3			Rtn3
Synj1	Hagh			Synj1	Hagh			Synj1			Synj1
Sos1	Edaradd			Sos1	Edaradd			Sos1			Sos1
Calcrl	Srpr			Calcrl	Srpr			Calcrl			Calcrl
Nsun4	Dctn5			Nsun4	Dctn5			Nsun4			Nsun4
Nexmif	Kcnv1			Nexmif	Kcnv1			Nexmif			Nexmif
Arl3	Zfp11			Arl3	Zfp11			Arl3			Arl3
Ppp2r1a	Prlr			Ppp2r1a	Prlr			Ppp2r1a			Ppp2r1a
Gnai3	Cc2d1b			Gnai3	Cc2d1b			Gnai3			Gnai3
Golga1	Rictor			Golga1	Rictor			Golga1			Golga1
Xpr1	Ptprm			Xpr1	Ptprm			Xpr1			Xpr1
Frmpd1	Gnal			Frmpd1	Gnal			Frmpd1			Frmpd1
Hoxc8	Nlrx1			Hoxc8	Nlrx1			Hoxc8			Hoxc8
Arhgef10	Ccne1			Arhgef10	Ccne1			Arhgef10			Arhgef10
Shcbp1	Inpp5j			Shcbp1	Inpp5j			Shcbp1			Shcbp1
Bpifa5	Abcc4			Bpifa5	Abcc4			Bpifa5			Bpifa5
Eif4e1b	Hhat			Eif4e1b	Hhat			Eif4e1b			Eif4e1b
Fosl1	Suz12			Fosl1	Suz12			Fosl1			Fosl1
Pnisr	Zkscan1			Pnisr	Zkscan1			Pnisr			Pnisr
Sypl	Snap47			Sypl	Snap47			Sypl			Sypl
Ptp4a3	Myo9a			Ptp4a3	Myo9a			Ptp4a3			Ptp4a3
Smim20	Cobl			Smim20	Cobl			Smim20			Smim20
Tlr4	Fam170b			Tlr4	Fam170b			Tlr4			Tlr4
Gga3	Casr			Gga3	Casr			Gga3			Gga3
Fry	Cdc7			Fry	Cdc7			Fry			Fry
Pofut1	Immp2l			Pofut1	Immp2l			Pofut1			Pofut1
Baiap2l1	Faf2			Baiap2l1	Faf2			Baiap2l1			Baiap2l1
Csn1s2a	4930549C01Rik			Csn1s2a	4930549C01Rik			Csn1s2a			Csn1s2a
Armc8	Hephl1			Armc8	Hephl1			Armc8			Armc8
Inpp5j	Tbpl1			Inpp5j	Tbpl1			Inpp5j			Inpp5j
Dcaf17	SEPTIN2			Dcaf17	SEPTIN2			Dcaf17			Dcaf17
Epb41l4b	Vti1b			Epb41l4b	Vti1b			Epb41l4b			Epb41l4b
Chd9	Phf20			Chd9	Phf20			Chd9			Chd9
Cdc42	Npffr2			Cdc42	Npffr2			Cdc42			Cdc42
Btla	Taf15			Btla	Taf15			Btla			Btla
Tspan5	Dpysl4			Tspan5	Dpysl4			Tspan5			Tspan5
Psca	Sim1			Psca	Sim1			Psca			Psca
Arf3	Gorasp2			Arf3	Gorasp2			Arf3			Arf3
Gpn1	Micall1			Gpn1	Micall1			Gpn1			Gpn1
Cds2	Ubxn10			Cds2	Ubxn10			Cds2			Cds2
Arhgef37	Zfp947			Arhgef37	Zfp947			Arhgef37			Arhgef37
Pi15	Fbxo41			Pi15	Fbxo41			Pi15			Pi15
Raph1	Esrrg			Raph1	Esrrg			Raph1			Raph1
Rtl5	Spin4			Rtl5	Spin4			Rtl5			Rtl5
Nt5dc3	Dct			Nt5dc3	Dct			Nt5dc3			Nt5dc3
Lsm11	Pdcd4			Lsm11	Pdcd4			Lsm11			Lsm11
Mknk1	Mrap			Mknk1	Mrap			Mknk1			Mknk1
Clu	AC102654.1			Clu	AC102654.1			Clu			Clu
Plrg1	Xcr1			Plrg1	Xcr1			Plrg1			Plrg1
Fam189a1	Rprd1b			Fam189a1	Rprd1b			Fam189a1			Fam189a1
Cnksr2	Ppp1r16b			Cnksr2	Ppp1r16b			Cnksr2			Cnksr2
Plpp3	Pfas			Plpp3	Pfas			Plpp3			Plpp3
Nrp2	Entpd1			Nrp2	Entpd1			Nrp2			Nrp2
Arpp21	Abcd4			Arpp21	Abcd4			Arpp21			Arpp21
4933412E24Rik	Znhit3			4933412E24Rik	Znhit3			4933412E24Rik			4933412E24Rik
Gne	Eef1b2			Gne	Eef1b2			Gne			Gne
Gnpnat1	Pbxip1			Gnpnat1	Pbxip1			Gnpnat1			Gnpnat1
Hdhd2	1700037H04Rik			Hdhd2	1700037H04Rik			Hdhd2			Hdhd2
Rps19bp1	Zcchc5			Rps19bp1	Zcchc5			Rps19bp1			Rps19bp1
Kif21b	Necap2			Kif21b	Necap2			Kif21b			Kif21b
Cnppd1	Shcbp1			Cnppd1	Shcbp1			Cnppd1			Cnppd1
Crk	Zc3hc1			Crk	Zc3hc1			Crk			Crk
Hgf	Tanc2			Hgf	Tanc2			Hgf			Hgf
Scn8a	Atxn2			Scn8a	Atxn2			Scn8a			Scn8a
Htt	Bcl2l13			Htt	Bcl2l13			Htt			Htt
Kpna3	Pja1			Kpna3	Pja1			Kpna3			Kpna3
Lrp2	Sv2b			Lrp2	Sv2b			Lrp2			Lrp2
Tnfaip8l3	Icmt			Tnfaip8l3	Icmt			Tnfaip8l3			Tnfaip8l3
Gabbr1	Sptlc1			Gabbr1	Sptlc1			Gabbr1			Gabbr1
Fsd1	Gm6505			Fsd1	Gm6505			Fsd1			Fsd1
Ehhadh	Kpna6			Ehhadh	Kpna6			Ehhadh			Ehhadh
Pisd	Atp7a			Pisd	Atp7a			Pisd			Pisd
Bptf	Usp49			Bptf	Usp49			Bptf			Bptf
Fchsd2	Wdr82			Fchsd2	Wdr82			Fchsd2			Fchsd2
Pthlh	Sdf2			Pthlh	Sdf2			Pthlh			Pthlh
Camsap1	Dcp2			Camsap1	Dcp2			Camsap1			Camsap1
Zfp362	Gfm2			Zfp362	Gfm2			Zfp362			Zfp362
Zfp760	2310003H01Rik			Zfp760	2310003H01Rik			Zfp760			Zfp760
Mov10	Nf1			Mov10	Nf1			Mov10			Mov10
Nsmf	Klhl15			Nsmf	Klhl15			Nsmf			Nsmf
Btg1	Rbbp6			Btg1	Rbbp6			Btg1			Btg1
Cdk6	Vwa1			Cdk6	Vwa1			Cdk6			Cdk6
Fzd3	Csf1			Fzd3	Csf1			Fzd3			Fzd3
Kcnf1	Evi5			Kcnf1	Evi5			Kcnf1			Kcnf1
Vapb	Zfp706			Vapb	Zfp706			Vapb			Vapb
Atoh1	Card10			Atoh1	Card10			Atoh1			Atoh1
Lrrn3	Madd			Lrrn3	Madd			Lrrn3			Lrrn3
Ago3	Ssr1			Ago3	Ssr1			Ago3			Ago3
Tmem245	4930427A07Rik			Tmem245	4930427A07Rik			Tmem245			Tmem245
Pafah1b2	Rab11fip1			Pafah1b2	Rab11fip1			Pafah1b2			Pafah1b2
Rad51d	5031414D18Rik			Rad51d	5031414D18Rik			Rad51d			Rad51d
Bag4	Plrg1			Bag4	Plrg1			Bag4			Bag4
Cox6b2	Tacstd2			Cox6b2	Tacstd2			Cox6b2			Cox6b2
Mrps25	Znrf2			Mrps25	Znrf2			Mrps25			Mrps25
Hoxa3	Wisp1			Hoxa3	Wisp1			Hoxa3			Hoxa3
Slc12a2	Bcl2			Slc12a2	Bcl2			Slc12a2			Slc12a2
Dyrk1b	Chic1			Dyrk1b	Chic1			Dyrk1b			Dyrk1b
Sinhcaf	Elac1			Sinhcaf	Elac1			Sinhcaf			Sinhcaf
Has2	Snrk			Has2	Snrk			Has2			Has2
Tenm3	Zfp518b			Tenm3	Zfp518b			Tenm3			Tenm3
Ip6k1	Rfwd2			Ip6k1	Rfwd2			Ip6k1			Ip6k1
Rorb	Slc28a1			Rorb	Slc28a1			Rorb			Rorb
St8sia3	Apol9a			St8sia3	Apol9a			St8sia3			St8sia3
Tbc1d24	D430041D05Rik			Tbc1d24	D430041D05Rik			Tbc1d24			Tbc1d24
Dync1i1	Slc7a14			Dync1i1	Slc7a14			Dync1i1			Dync1i1
Grm3	Mapk3			Grm3	Mapk3			Grm3			Grm3
Atp6v1g2	Thbd			Atp6v1g2	Thbd			Atp6v1g2			Atp6v1g2
Pcdhb20	Rbms1			Pcdhb20	Rbms1			Pcdhb20			Pcdhb20
Gcat	Cldn1			Gcat	Cldn1			Gcat			Gcat
Nkd1	Armc8			Nkd1	Armc8			Nkd1			Nkd1
Wasl	Vbp1			Wasl	Vbp1			Wasl			Wasl
Xcr1	2310047M10Rik			Xcr1	2310047M10Rik			Xcr1			Xcr1
Gpd2	AC152451.1			Gpd2	AC152451.1			Gpd2			Gpd2
Snrk	Chd6			Snrk	Chd6			Snrk			Snrk
Map1lc3b	Leng8			Map1lc3b	Leng8			Map1lc3b			Map1lc3b
Kif2a	Gcet2			Kif2a	Gcet2			Kif2a			Kif2a
Ogfod1	Trmt12			Ogfod1	Trmt12			Ogfod1			Ogfod1
Itgav	Lrrfip2			Itgav	Lrrfip2			Itgav			Itgav
Tob2	Ppp1r1a			Tob2	Ppp1r1a			Tob2			Tob2
Wnt2b	Trdmt1			Wnt2b	Trdmt1			Wnt2b			Wnt2b
Rbm43	Sgcb			Rbm43	Sgcb			Rbm43			Rbm43
Mief1	9630033F20Rik			Mief1	9630033F20Rik			Mief1			Mief1
Nol6	Ttll5			Nol6	Ttll5			Nol6			Nol6
Rapgef1	Ap3b1			Rapgef1	Ap3b1			Rapgef1			Rapgef1
Cd28	Lhx6			Cd28	Lhx6			Cd28			Cd28
Peli2	Sema3d			Peli2	Sema3d			Peli2			Peli2
Cdkl3	Fam46c			Cdkl3	Fam46c			Cdkl3			Cdkl3
Hmga1b	Arf3			Hmga1b	Arf3			Hmga1b			Hmga1b
Fnbp1l	Rhobtb2			Fnbp1l	Rhobtb2			Fnbp1l			Fnbp1l
Tram1	6330403L08Rik			Tram1	6330403L08Rik			Tram1			Tram1
Kcnv1	Map3k2			Kcnv1	Map3k2			Kcnv1			Kcnv1
Hspa4l	Gm10220			Hspa4l	Gm10220			Hspa4l			Hspa4l
Lyrm9	Plxna2			Lyrm9	Plxna2			Lyrm9			Lyrm9
Hspg2	Myo5b			Hspg2	Myo5b			Hspg2			Hspg2
Dach1	Gm9732			Dach1	Gm9732			Dach1			Dach1
Adamtsl3	1200011I18Rik			Adamtsl3	1200011I18Rik			Adamtsl3			Adamtsl3
Cacna1e	Atf6			Cacna1e	Atf6			Cacna1e			Cacna1e
Sec22c	Gm10471			Sec22c	Gm10471			Sec22c			Sec22c
Cdc42ep2	Cdc25a			Cdc42ep2	Cdc25a			Cdc42ep2			Cdc42ep2
Dnase2b	Ccnt2			Dnase2b	Ccnt2			Dnase2b			Dnase2b
Zfyve1	Lingo4			Zfyve1	Lingo4			Zfyve1			Zfyve1
Swap70	Eif3a			Swap70	Eif3a			Swap70			Swap70
Ciapin1	Hs3st3b1			Ciapin1	Hs3st3b1			Ciapin1			Ciapin1
Diaph1	Tlk1			Diaph1	Tlk1			Diaph1			Diaph1
Pcsk5	Mrpl19			Pcsk5	Mrpl19			Pcsk5			Pcsk5
Ccnj	Nuak2			Ccnj	Nuak2			Ccnj			Ccnj
Rprd2	Dclk1			Rprd2	Dclk1			Rprd2			Rprd2
Cdk8	Nup210			Cdk8	Nup210			Cdk8			Cdk8
Ranbp3	Cacna1i			Ranbp3	Cacna1i			Ranbp3			Ranbp3
Zdhhc21	Ube4a			Zdhhc21	Ube4a			Zdhhc21			Zdhhc21
Rab3c	Fosl2			Rab3c	Fosl2			Rab3c			Rab3c
Zfp704	Zik1			Zfp704	Zik1			Zfp704			Zfp704
Gabra1	Metap1			Gabra1	Metap1			Gabra1			Gabra1
Degs2	Gm12886			Degs2	Gm12886			Degs2			Degs2
Rap2c	Abhd2			Rap2c	Abhd2			Rap2c			Rap2c
Zfp941	Tmem183a			Zfp941	Tmem183a			Zfp941			Zfp941
Rab40c	Bicd2			Rab40c	Bicd2			Rab40c			Rab40c
Slc9b2	Spsb4			Slc9b2	Spsb4			Slc9b2			Slc9b2
Gls2	Mtmr3			Gls2	Mtmr3			Gls2			Gls2
Cdc14b	2400003C14Rik			Cdc14b	2400003C14Rik			Cdc14b			Cdc14b
Stub1	Mtch2			Stub1	Mtch2			Stub1			Stub1
Cast	Pafah1b1			Cast	Pafah1b1			Cast			Cast
Fam133b	Pvrl1			Fam133b	Pvrl1			Fam133b			Fam133b
AI593442	Med1			AI593442	Med1			AI593442			AI593442
Ndor1	Ehhadh			Ndor1	Ehhadh			Ndor1			Ndor1
Ahi1	Ept1			Ahi1	Ept1			Ahi1			Ahi1
1700030J22Rik	Ogfod1			1700030J22Rik	Ogfod1			1700030J22Rik			1700030J22Rik
Cpxm2	Xpo7			Cpxm2	Xpo7			Cpxm2			Cpxm2
Tmtc2	Etnk1			Tmtc2	Etnk1			Tmtc2			Tmtc2
Abcf3	Dpy19l3			Abcf3	Dpy19l3			Abcf3			Abcf3
Zfp882	Exoc8			Zfp882	Exoc8			Zfp882			Zfp882
Krtap1-5	Entpd7			Krtap1-5	Entpd7			Krtap1-5			Krtap1-5
Cacna1i	Fbxo21			Cacna1i	Fbxo21			Cacna1i			Cacna1i
Rock2	Btrc			Rock2	Btrc			Rock2			Rock2
Dnajb2	Adcy1			Dnajb2	Adcy1			Dnajb2			Dnajb2
Fam219b	Prrc2b			Fam219b	Prrc2b			Fam219b			Fam219b
Dvl1	Agap1			Dvl1	Agap1			Dvl1			Dvl1
Pdik1l	Slc24a2			Pdik1l	Slc24a2			Pdik1l			Pdik1l
Nr2c2	Rab43			Nr2c2	Rab43			Nr2c2			Nr2c2
Dmtn	Gm7694			Dmtn	Gm7694			Dmtn			Dmtn
Fam171a1	Rad54l2			Fam171a1	Rad54l2			Fam171a1			Fam171a1
Stk38l	1700066B19Rik			Stk38l	1700066B19Rik			Stk38l			Stk38l
Adap1	Tns1			Adap1	Tns1			Adap1			Adap1
Glud1	Pak2			Glud1	Pak2			Glud1			Glud1
Filip1	Cep97			Filip1	Cep97			Filip1			Filip1
Map3k3	Prdm16			Map3k3	Prdm16			Map3k3			Map3k3
Prkca	She			Prkca	She			Prkca			Prkca
Srp14	2300003K06Rik			Srp14	2300003K06Rik			Srp14			Srp14
Parvb	Rassf3			Parvb	Rassf3			Parvb			Parvb
Ildr2	Trmt61a			Ildr2	Trmt61a			Ildr2			Ildr2
Svop	Mef2d			Svop	Mef2d			Svop			Svop
Dph3	Gpr107			Dph3	Gpr107			Dph3			Dph3
Fat3	Tmprss13			Fat3	Tmprss13			Fat3			Fat3
Pdap1	Scube3			Pdap1	Scube3			Pdap1			Pdap1
Kcnip2	Six4			Kcnip2	Six4			Kcnip2			Kcnip2
Fgfr1	Rptor			Fgfr1	Rptor			Fgfr1			Fgfr1
Fkbp1a	Neo1			Fkbp1a	Neo1			Fkbp1a			Fkbp1a
Mmp1a	Tmem151b			Mmp1a	Tmem151b			Mmp1a			Mmp1a
Wdr92	Foxi2			Wdr92	Foxi2			Wdr92			Wdr92
Tet3	Slc2a10			Tet3	Slc2a10			Tet3			Tet3
Zfp874a	Gm5878			Zfp874a	Gm5878			Zfp874a			Zfp874a
Mapk8ip2	Phf17			Mapk8ip2	Phf17			Mapk8ip2			Mapk8ip2
Lingo4	Ldlrap1			Lingo4	Ldlrap1			Lingo4			Lingo4
Mfap3l	Syt7			Mfap3l	Syt7			Mfap3l			Mfap3l
Appl1	Fam195b			Appl1	Fam195b			Appl1			Appl1
Borcs6	Rrp1b			Borcs6	Rrp1b			Borcs6			Borcs6
Fam160b2	9130011E15Rik			Fam160b2	9130011E15Rik			Fam160b2			Fam160b2
Dhdh	Six3			Dhdh	Six3			Dhdh			Dhdh
Mapkapk3	Hsf5			Mapkapk3	Hsf5			Mapkapk3			Mapkapk3
Smc5	E130309D14Rik			Smc5	E130309D14Rik			Smc5			Smc5
Mcat	Ppp1r26			Mcat	Ppp1r26			Mcat			Mcat
Igf1r	BC046331			Igf1r	BC046331			Igf1r			Igf1r
Sf1	Pard6g			Sf1	Pard6g			Sf1			Sf1
Metap1	Dhcr24			Metap1	Dhcr24			Metap1			Metap1
Mink1	Gas7			Mink1	Gas7			Mink1			Mink1
Ptprb	Fam20b			Ptprb	Fam20b			Ptprb			Ptprb
Aoc3	Chst11			Aoc3	Chst11			Aoc3			Aoc3
Dnaja2	Scai			Dnaja2	Scai			Dnaja2			Dnaja2
Serpinb8	Brd1			Serpinb8	Brd1			Serpinb8			Serpinb8
Nrarp	Zfp395			Nrarp	Zfp395			Nrarp			Nrarp
Fam126a	Traf1			Fam126a	Traf1			Fam126a			Fam126a
Tmem87a	Hsdl1			Tmem87a	Hsdl1			Tmem87a			Tmem87a
Ubl5	Atp8a1			Ubl5	Atp8a1			Ubl5			Ubl5
Tle4	Lrrc4			Tle4	Lrrc4			Tle4			Tle4
Slc7a1	6030408B16Rik			Slc7a1	6030408B16Rik			Slc7a1			Slc7a1
Fbxl17	Cad			Fbxl17	Cad			Fbxl17			Fbxl17
Adipor2	Mrpl12			Adipor2	Mrpl12			Adipor2			Adipor2
Bpifa6	Eml1			Bpifa6	Eml1			Bpifa6			Bpifa6
Pitpna	Adamts15			Pitpna	Adamts15			Pitpna			Pitpna
Polr2h	BC043934			Polr2h	BC043934			Polr2h			Polr2h
Mmp1b	Mtfp1			Mmp1b	Mtfp1			Mmp1b			Mmp1b
Trim35	Dnajc11			Trim35	Dnajc11			Trim35			Trim35
4930402H24Rik	Gm454			4930402H24Rik	Gm454			4930402H24Rik			4930402H24Rik
Mtif3	Zyg11b			Mtif3	Zyg11b			Mtif3			Mtif3
Slc36a1	Fnbp1			Slc36a1	Fnbp1			Slc36a1			Slc36a1
Cluh	Fndc4			Cluh	Fndc4			Cluh			Cluh
Galnt1	Crispld2			Galnt1	Crispld2			Galnt1			Galnt1
Scp2	Phactr4			Scp2	Phactr4			Scp2			Scp2
Rnf8	Pgm3			Rnf8	Pgm3			Rnf8			Rnf8
Pdcd4	Nup62			Pdcd4	Nup62			Pdcd4			Pdcd4
Chrna10	Trim33			Chrna10	Trim33			Chrna10			Chrna10
Ptchd1	Vezf1			Ptchd1	Vezf1			Ptchd1			Ptchd1
Fchsd1	Eml4			Fchsd1	Eml4			Fchsd1			Fchsd1
Atp6v1a	AL591129.1			Atp6v1a	AL591129.1			Atp6v1a			Atp6v1a
Nacc2	Impa1			Nacc2	Impa1			Nacc2			Nacc2
Smim12	Supt6h			Smim12	Supt6h			Smim12			Smim12
Sipa1l2	Cbln3			Sipa1l2	Cbln3			Sipa1l2			Sipa1l2
Zbtb42	Aipl1			Zbtb42	Aipl1			Zbtb42			Zbtb42
Rnf125	Ldb3			Rnf125	Ldb3			Rnf125			Rnf125
Rapgefl1	Wdr89			Rapgefl1	Wdr89			Rapgefl1			Rapgefl1
Cab39	6330578E17Rik			Cab39	6330578E17Rik			Cab39			Cab39
Fkrp	Tmem167b			Fkrp	Tmem167b			Fkrp			Fkrp
Cd200r1	Ada			Cd200r1	Ada			Cd200r1			Cd200r1
Zpbp	Slc9a9			Zpbp	Slc9a9			Zpbp			Zpbp
Hsd17b7	Abcg1			Hsd17b7	Abcg1			Hsd17b7			Hsd17b7
Lhx6	Hes2			Lhx6	Hes2			Lhx6			Lhx6
Usp2	Med29			Usp2	Med29			Usp2			Usp2
Syt3	Fkbp4			Syt3	Fkbp4			Syt3			Syt3
Sowahc	1700001C19Rik			Sowahc	1700001C19Rik			Sowahc			Sowahc
Btnl2	Pcyox1			Btnl2	Pcyox1			Btnl2			Btnl2
Arid1b	Rragc			Arid1b	Rragc			Arid1b			Arid1b
Sorcs2	Flt4			Sorcs2	Flt4			Sorcs2			Sorcs2
Smarcd2	Nbl1			Smarcd2	Nbl1			Smarcd2			Smarcd2
Tmem173	Znrf3			Tmem173	Znrf3			Tmem173			Tmem173
Rlim	Slc37a2			Rlim	Slc37a2			Rlim			Rlim
Phka1	Oas1f			Phka1	Oas1f			Phka1			Phka1
Taf5	Dirc2			Taf5	Dirc2			Taf5			Taf5
Lcor	Ikzf5			Lcor	Ikzf5			Lcor			Lcor
Calu	Zfp598			Calu	Zfp598			Calu			Calu
Sowahb	Bahcc1			Sowahb	Bahcc1			Sowahb			Sowahb
Mapk9	Wnt8b			Mapk9	Wnt8b			Mapk9			Mapk9
Zfx	Gfod1			Zfx	Gfod1			Zfx			Zfx
Lpin2	Ampd2			Lpin2	Ampd2			Lpin2			Lpin2
Bloc1s6	Kcnj5			Bloc1s6	Kcnj5			Bloc1s6			Bloc1s6
Tmem167	Mapk8ip3			Tmem167	Mapk8ip3			Tmem167			Tmem167
Irs4	Krt20			Irs4	Krt20			Irs4			Irs4
Cnot9	Rasgrf1			Cnot9	Rasgrf1			Cnot9			Cnot9
Rassf5	Adra1b			Rassf5	Adra1b			Rassf5			Rassf5
Lrrc15	Pdcd7			Lrrc15	Pdcd7			Lrrc15			Lrrc15
Nat8l	Ccdc75			Nat8l	Ccdc75			Nat8l			Nat8l
Sec14l4	Nxn			Sec14l4	Nxn			Sec14l4			Sec14l4
Lonrf3	Eif4e2			Lonrf3	Eif4e2			Lonrf3			Lonrf3
Elmod1	Fut11			Elmod1	Fut11			Elmod1			Elmod1
Yae1d1	Rnf166			Yae1d1	Rnf166			Yae1d1			Yae1d1
Xrcc2	Mov10l1			Xrcc2	Mov10l1			Xrcc2			Xrcc2
Gse1	Rab5c			Gse1	Rab5c			Gse1			Gse1
Smad5	Kidins220			Smad5	Kidins220			Smad5			Smad5
Tmem14a	Mllt10			Tmem14a	Mllt10			Tmem14a			Tmem14a
Dpm1	Pilra			Dpm1	Pilra			Dpm1			Dpm1
Prom2	Gm17509			Prom2	Gm17509			Prom2			Prom2
Eif1a	Tspan15			Eif1a	Tspan15			Eif1a			Eif1a
Mecp2	Ypel5			Mecp2	Ypel5			Mecp2			Mecp2
Fosl2	Mxi1			Fosl2	Mxi1			Fosl2			Fosl2
Herpud2	Maml1			Herpud2	Maml1			Herpud2			Herpud2
Mrm2	Rax			Mrm2	Rax			Mrm2			Mrm2
Prorsd1	Zc3hav1			Prorsd1	Zc3hav1			Prorsd1			Prorsd1
Ppp6r3	Rasal2			Ppp6r3	Rasal2			Ppp6r3			Ppp6r3
Zc3h12c	9230019H11Rik			Zc3h12c	9230019H11Rik			Zc3h12c			Zc3h12c
Mamstr	Ppp2ca			Mamstr	Ppp2ca			Mamstr			Mamstr
Tmem104	B4galt3			Tmem104	B4galt3			Tmem104			Tmem104
Pim1	Prkrip1			Pim1	Prkrip1			Pim1			Pim1
Nfia	Hunk			Nfia	Hunk			Nfia			Nfia
Slc12a1	Rfx1			Slc12a1	Rfx1			Slc12a1			Slc12a1
Cep350	Uap1l1			Cep350	Uap1l1			Cep350			Cep350
Ccn4	Gls			Ccn4	Gls			Ccn4			Ccn4
Dpy19l3	Ttc38			Dpy19l3	Ttc38			Dpy19l3			Dpy19l3
Zfp831	RP24-221A14.2			Zfp831	RP24-221A14.2			Zfp831			Zfp831
Svip	Nudt13			Svip	Nudt13			Svip			Svip
Tnfsf9	Tmem208			Tnfsf9	Tmem208			Tnfsf9			Tnfsf9
Ak4	Prcc			Ak4	Prcc			Ak4			Ak4
Zbtb10	Gabrr2			Zbtb10	Gabrr2			Zbtb10			Zbtb10
Fbxl2	Xpo6			Fbxl2	Xpo6			Fbxl2			Fbxl2
Tlr1	Cacna1e			Tlr1	Cacna1e			Tlr1			Tlr1
Slc19a2	Gm20721			Slc19a2	Gm20721			Slc19a2			Slc19a2
Dpp9	Nlrc3			Dpp9	Nlrc3			Dpp9			Dpp9
Fadd	Znrf1			Fadd	Znrf1			Fadd			Fadd
Wapl	Entpd5			Wapl	Entpd5			Wapl			Wapl
Zfp651	Vmn2r-ps128			Zfp651	Vmn2r-ps128			Zfp651			Zfp651
Cpne1	Ccdc97			Cpne1	Ccdc97			Cpne1			Cpne1
Slc18b1	Dysf			Slc18b1	Dysf			Slc18b1			Slc18b1
Pacsin3	Ttc3			Pacsin3	Ttc3			Pacsin3			Pacsin3
Vat1	Rorb			Vat1	Rorb			Vat1			Vat1
Cldn4	Dcp1a			Cldn4	Dcp1a			Cldn4			Cldn4
Rbbp6	Cldn26			Rbbp6	Cldn26			Rbbp6			Rbbp6
Cd19	Hsd17b14			Cd19	Hsd17b14			Cd19			Cd19
Madd	Entpd3			Madd	Entpd3			Madd			Madd
Armcx2	Aff1			Armcx2	Aff1			Armcx2			Armcx2
Crem	4933415F23Rik			Crem	4933415F23Rik			Crem			Crem
Bhlhe41	Fryl			Bhlhe41	Fryl			Bhlhe41			Bhlhe41
Setd1b	Thsd1			Setd1b	Thsd1			Setd1b			Setd1b
Crisp2	Tns3			Crisp2	Tns3			Crisp2			Crisp2
Tex46	Rhbdl3			Tex46	Rhbdl3			Tex46			Tex46
Cyp2u1	Zfp84			Cyp2u1	Zfp84			Cyp2u1			Cyp2u1
Vgll1	Olfr523			Vgll1	Olfr523			Vgll1			Vgll1
Egln3	Exoc2			Egln3	Exoc2			Egln3			Egln3
Irf2bp2	Pus7			Irf2bp2	Pus7			Irf2bp2			Irf2bp2
Pgm2l1	Flad1			Pgm2l1	Flad1			Pgm2l1			Pgm2l1
Ephb2	Lrwd1			Ephb2	Lrwd1			Ephb2			Ephb2
Pik3c2b	Trim44			Pik3c2b	Trim44			Pik3c2b			Pik3c2b
Serpinb12	Dgat2			Serpinb12	Dgat2			Serpinb12			Serpinb12
Bmx	Osbpl11			Bmx	Osbpl11			Bmx			Bmx
Klc2	Degs1			Klc2	Degs1			Klc2			Klc2
Phf3	Lrrc61			Phf3	Lrrc61			Phf3			Phf3
Ccdc134	Slc2a9			Ccdc134	Slc2a9			Ccdc134			Ccdc134
Slc2a13	Mfap2			Slc2a13	Mfap2			Slc2a13			Slc2a13
Derl2	Ube2k			Derl2	Ube2k			Derl2			Derl2
Acsl6	Rnd1			Acsl6	Rnd1			Acsl6			Acsl6
Mtus2	Trub1			Mtus2	Trub1			Mtus2			Mtus2
Efcab12	Kif12			Efcab12	Kif12			Efcab12			Efcab12
Clns1a	Ints6			Clns1a	Ints6			Clns1a			Clns1a
Dcun1d4	Naga			Dcun1d4	Naga			Dcun1d4			Dcun1d4
Cadps2	Psd4			Cadps2	Psd4			Cadps2			Cadps2
Trim68	Cacng4			Trim68	Cacng4			Trim68			Trim68
Suz12	Klhl30			Suz12	Klhl30			Suz12			Suz12
Fam160b1	Fut10			Fam160b1	Fut10			Fam160b1			Fam160b1
Kcna1	Zfp324			Kcna1	Zfp324			Kcna1			Kcna1
Ptprm	Anp32e			Ptprm	Anp32e			Ptprm			Ptprm
Tmem183a	Dynll1			Tmem183a	Dynll1			Tmem183a			Tmem183a
Asf1b	Fam185a			Asf1b	Fam185a			Asf1b			Asf1b
Ppp1r16b	Scaf11			Ppp1r16b	Scaf11			Ppp1r16b			Ppp1r16b
Rassf10	Gm3020			Rassf10	Gm3020			Rassf10			Rassf10
Lims1	Ccdc115			Lims1	Ccdc115			Lims1			Lims1
Wdr47	Mcam			Wdr47	Mcam			Wdr47			Wdr47
Fnta	Gm10406			Fnta	Gm10406			Fnta			Fnta
Hcn1	Gm6878			Hcn1	Gm6878			Hcn1			Hcn1
Matn1	Kcnk2			Matn1	Kcnk2			Matn1			Matn1
Gm2663	Hipk2			Gm2663	Hipk2			Gm2663			Gm2663
Rnf111	Utrn			Rnf111	Utrn			Rnf111			Rnf111
Ttpal	Bnip3l			Ttpal	Bnip3l			Ttpal			Ttpal
Fut9	Wbp2			Fut9	Wbp2			Fut9			Fut9
Usp49	Wasf3			Usp49	Wasf3			Usp49			Usp49
Krtap28-13	Tspan14			Krtap28-13	Tspan14			Krtap28-13			Krtap28-13
Tsc22d1	Phf23			Tsc22d1	Phf23			Tsc22d1			Tsc22d1
Lrp4	Per1			Lrp4	Per1			Lrp4			Lrp4
Ccdc90b	Zbtb7b			Ccdc90b	Zbtb7b			Ccdc90b			Ccdc90b
Shisa3	Agbl5			Shisa3	Agbl5			Shisa3			Shisa3
Zfp54	Derl1			Zfp54	Derl1			Zfp54			Zfp54
Arhgef12	Gprc5a			Arhgef12	Gprc5a			Arhgef12			Arhgef12
Adgrd1	BC017643			Adgrd1	BC017643			Adgrd1			Adgrd1
Ccnd3	Nhsl1			Ccnd3	Nhsl1			Ccnd3			Ccnd3
Kcnab1	Camkk1			Kcnab1	Camkk1			Kcnab1			Kcnab1
Myo5b	Stx6			Myo5b	Stx6			Myo5b			Myo5b
C2cd2l	Tapt1			C2cd2l	Tapt1			C2cd2l			C2cd2l
Srprb	Gm2956			Srprb	Gm2956			Srprb			Srprb
Tmpo	Nacc1			Tmpo	Nacc1			Tmpo			Tmpo
Cyb561a3	Tnk1			Cyb561a3	Tnk1			Cyb561a3			Cyb561a3
Cxcl10	5430435G22Rik			Cxcl10	5430435G22Rik			Cxcl10			Cxcl10
Gcnt7	Furin			Gcnt7	Furin			Gcnt7			Gcnt7
Snurf	Gpr39			Snurf	Gpr39			Snurf			Snurf
Tigd5	Rgs5			Tigd5	Rgs5			Tigd5			Tigd5
Anapc11	Gm2974			Anapc11	Gm2974			Anapc11			Anapc11
Rfx2	Tube1			Rfx2	Tube1			Rfx2			Rfx2
Vbp1	Gm10340			Vbp1	Gm10340			Vbp1			Vbp1
Arhgap26	Foxb1			Arhgap26	Foxb1			Arhgap26			Arhgap26
Ptgs2	Rab40c			Ptgs2	Rab40c			Ptgs2			Ptgs2
Colec10	Smtnl2			Colec10	Smtnl2			Colec10			Colec10
Plekhf2	En2			Plekhf2	En2			Plekhf2			Plekhf2
Rgs6	Sox1			Rgs6	Sox1			Rgs6			Rgs6
Calcr	Tmem236			Calcr	Tmem236			Calcr			Calcr
Dmtf1	Dedd2			Dmtf1	Dedd2			Dmtf1			Dmtf1
Wdr82	Itfg3			Wdr82	Itfg3			Wdr82			Wdr82
Gpr174	Agpat1			Gpr174	Agpat1			Gpr174			Gpr174
Sdad1	Rab5b			Sdad1	Rab5b			Sdad1			Sdad1
Fam71f2	Tbx2			Fam71f2	Tbx2			Fam71f2			Fam71f2
L3mbtl4	Pkd2l2			L3mbtl4	Pkd2l2			L3mbtl4			L3mbtl4
Ankrd40	Depdc5			Ankrd40	Depdc5			Ankrd40			Ankrd40
Cacnb1	Dars2			Cacnb1	Dars2			Cacnb1			Cacnb1
Gtpbp4	Riiad1			Gtpbp4	Riiad1			Gtpbp4			Gtpbp4
Sox5	1600014C10Rik			Sox5	1600014C10Rik			Sox5			Sox5
Ubox5	Arl8b			Ubox5	Arl8b			Ubox5			Ubox5
Slc38a2	9530077C05Rik			Slc38a2	9530077C05Rik			Slc38a2			Slc38a2
Dctd	Ushbp1			Dctd	Ushbp1			Dctd			Dctd
Lypla2	Gadd45gip1			Lypla2	Gadd45gip1			Lypla2			Lypla2
Bsn	1500002O20Rik			Bsn	1500002O20Rik			Bsn			Bsn
Map7	Clec16a			Map7	Clec16a			Map7			Map7
Dram1	Nudt16			Dram1	Nudt16			Dram1			Dram1
Pex5	Ucn3			Pex5	Ucn3			Pex5			Pex5
Lyzl4	Ppargc1a			Lyzl4	Ppargc1a			Lyzl4			Lyzl4
Syt5	Gm2a			Syt5	Gm2a			Syt5			Syt5
Rnf138	Ccl24			Rnf138	Ccl24			Rnf138			Rnf138
Fam170b	P2ry13			Fam170b	P2ry13			Fam170b			Fam170b
Zfp592	Mrpl9			Zfp592	Mrpl9			Zfp592			Zfp592
Foxk1	Dennd5b			Foxk1	Dennd5b			Foxk1			Foxk1
Gcnt3	Mbtps2			Gcnt3	Mbtps2			Gcnt3			Gcnt3
Nutm2	AC164099.1			Nutm2	AC164099.1			Nutm2			Nutm2
Lin28b	Fer			Lin28b	Fer			Lin28b			Lin28b
Tango6	Prx			Tango6	Prx			Tango6			Tango6
Zfp607a	Dlg2			Zfp607a	Dlg2			Zfp607a			Zfp607a
Arhgap32	Kdm4d			Arhgap32	Kdm4d			Arhgap32			Arhgap32
Zdhhc3	Abcf1			Zdhhc3	Abcf1			Zdhhc3			Zdhhc3
Gm12888	Sulf2			Gm12888	Sulf2			Gm12888			Gm12888
Ppfia4	Chm			Ppfia4	Chm			Ppfia4			Ppfia4
Arel1	Xk			Arel1	Xk			Arel1			Arel1
Dpy19l4	Ubn1			Dpy19l4	Ubn1			Dpy19l4			Dpy19l4
Phf21a	Dbndd2			Phf21a	Dbndd2			Phf21a			Phf21a
Peak1	Fam115c			Peak1	Fam115c			Peak1			Peak1
Ccdc141	Got1			Ccdc141	Got1			Ccdc141			Ccdc141
Olfm3	Ubqln1			Olfm3	Ubqln1			Olfm3			Olfm3
Riok3	Rc3h2			Riok3	Rc3h2			Riok3			Riok3
Mapk1ip1l	Chrna2			Mapk1ip1l	Chrna2			Mapk1ip1l			Mapk1ip1l
Zfp994	Pde7a			Zfp994	Pde7a			Zfp994			Zfp994
Specc1	Snca			Specc1	Snca			Specc1			Specc1
Zfp119a	Hnrnpul1			Zfp119a	Hnrnpul1			Zfp119a			Zfp119a
B4galt7	Zfp874b			B4galt7	Zfp874b			B4galt7			B4galt7
Siah1b	Tppp			Siah1b	Tppp			Siah1b			Siah1b
Gab2	AU021034			Gab2	AU021034			Gab2			Gab2
Tigar	Cdv3			Tigar	Cdv3			Tigar			Tigar
Fuk	2610034B18Rik			Fuk	2610034B18Rik			Fuk			Fuk
Cox11	Arl4d			Cox11	Arl4d			Cox11			Cox11
Abhd2	Tnfrsf11a			Abhd2	Tnfrsf11a			Abhd2			Abhd2
Mmp19	Tgfbr1			Mmp19	Tgfbr1			Mmp19			Mmp19
Ubtd1	Acot4			Ubtd1	Acot4			Ubtd1			Ubtd1
Ttpa	S1pr3			Ttpa	S1pr3			Ttpa			Ttpa
Cphx3	Oas1e			Cphx3	Oas1e			Cphx3			Cphx3
Slc6a4	Tada2b			Slc6a4	Tada2b			Slc6a4			Slc6a4
Cphx1	Cxcl2			Cphx1	Cxcl2			Cphx1			Cphx1
Shank3	2310057M21Rik			Shank3	2310057M21Rik			Shank3			Shank3
Lyrm7	Lass3			Lyrm7	Lass3			Lyrm7			Lyrm7
Dennd6a	Mospd1			Dennd6a	Mospd1			Dennd6a			Dennd6a
Cphx2	Itpripl2			Cphx2	Itpripl2			Cphx2			Cphx2
Zkscan1	6430550D23Rik			Zkscan1	6430550D23Rik			Zkscan1			Zkscan1
Dcaf5	Dlc1			Dcaf5	Dlc1			Dcaf5			Dcaf5
Polr3a	Zic1			Polr3a	Zic1			Polr3a			Polr3a
Dusp3	Gm9932			Dusp3	Gm9932			Dusp3			Dusp3
Mapk3	Elp4			Mapk3	Elp4			Mapk3			Mapk3
Kank1	Phospho1			Kank1	Phospho1			Kank1			Kank1
Gpr62	Rps6ka3			Gpr62	Rps6ka3			Gpr62			Gpr62
Runx1t1	Npas3			Runx1t1	Npas3			Runx1t1			Runx1t1
Fam3c	Sdc2			Fam3c	Sdc2			Fam3c			Fam3c
Syne3	Gm9603			Syne3	Gm9603			Syne3			Syne3
Dedd	Brd7			Dedd	Brd7			Dedd			Dedd
Dctn5	Polk			Dctn5	Polk			Dctn5			Dctn5
Dmc1	Cyp4f40			Dmc1	Cyp4f40			Dmc1			Dmc1
Usp32	Ddx23			Usp32	Ddx23			Usp32			Usp32
Mtch2	Exoc6b			Mtch2	Exoc6b			Mtch2			Mtch2
Tmf1	Ceacam15			Tmf1	Ceacam15			Tmf1			Tmf1
Ptpn14	Acacb			Ptpn14	Acacb			Ptpn14			Ptpn14
Tnik	Fate1			Tnik	Fate1			Tnik			Tnik
Zhx1	Cd99l2			Zhx1	Cd99l2			Zhx1			Zhx1
Ube4a	Prpf8			Ube4a	Prpf8			Ube4a			Ube4a
Brpf3	Ldlrad3			Brpf3	Ldlrad3			Brpf3			Brpf3
Litaf	Cbfa2t2			Litaf	Cbfa2t2			Litaf			Litaf
Ttc14	Pik3c3			Ttc14	Pik3c3			Ttc14			Ttc14
Ap3b1	BC022687			Ap3b1	BC022687			Ap3b1			Ap3b1
Zfp532	Prps1			Zfp532	Prps1			Zfp532			Zfp532
Ndnf	Casp7			Ndnf	Casp7			Ndnf			Ndnf
Tbx21	Hibch			Tbx21	Hibch			Tbx21			Tbx21
H2afb3	Ubn2			H2afb3	Ubn2			H2afb3			H2afb3
Bhlha9	Kiss1r			Bhlha9	Kiss1r			Bhlha9			Bhlha9
Acbd3	Gm5799			Acbd3	Gm5799			Acbd3			Acbd3
Copg2	6230409E13Rik			Copg2	6230409E13Rik			Copg2			Copg2
Mgat4b	Map2k4			Mgat4b	Map2k4			Mgat4b			Mgat4b
Aatk	Tpm3-rs7			Aatk	Tpm3-rs7			Aatk			Aatk
Bach2	Nap1l4			Bach2	Nap1l4			Bach2			Bach2
Dynlt3	Kynu			Dynlt3	Kynu			Dynlt3			Dynlt3
Nelfa	Xlr3a			Nelfa	Xlr3a			Nelfa			Nelfa
Nfatc2	Polr1c			Nfatc2	Polr1c			Nfatc2			Nfatc2
Hhip	Rrnad1			Hhip	Rrnad1			Hhip			Hhip
Tardbp	Myt1			Tardbp	Myt1			Tardbp			Tardbp
Trim59	Hp1bp3			Trim59	Hp1bp3			Trim59			Trim59
Man1a	Cnpy1			Man1a	Cnpy1			Man1a			Man1a
Eya1	2310042D19Rik			Anks1b	2310042D19Rik			Anks1b			Anks1b
Anks1b	Mecom			Lpin3	Mecom			Lpin3			Lpin3
Mfap3l	Ska1			Erlec1	Ska1			Erlec1			Erlec1
Lpin3	Casp9			Gm3696	Casp9			Gm3696			Gm3696
Erlec1	Arrdc4			Snx3	Arrdc4			Snx3			Snx3
Gm3696	A430107O13Rik			LOC100861615	A430107O13Rik			LOC100861615			LOC100861615
Ptprj	Ubr2			4930555G01Rik	Ubr2			4930555G01Rik			4930555G01Rik
Snx3	4931429L15Rik			Ralgapa1	4931429L15Rik			Ralgapa1			Ralgapa1
LOC100861615	Ccdc65			Rad21	Ccdc65			Rad21			Rad21
4930555G01Rik	Panx2			Tmem41b	Panx2			Tmem41b			Tmem41b
Ralgapa1	Mctp2			Sftpa1	Mctp2			Sftpa1			Sftpa1
Rad21	Tex24			Npnt	Tex24			Npnt			Npnt
Tmem41b	1110034G24Rik			Cngb1	1110034G24Rik			Cngb1			Cngb1
Bicd1	Fam177a			Gm14743	Fam177a			Gm14743			Gm14743
Sftpa1	Fndc7			Hspa1l	Fndc7			Hspa1l			Hspa1l
Npnt	Ywhae			Tmem251	Ywhae			Tmem251			Tmem251
Cngb1	Hoxb4			Dynlt1b	Hoxb4			Dynlt1b			Dynlt1b
Gm14743	Slc45a4			MARCH1	Slc45a4			MARCH1			MARCH1
Hspa1l	D030016E14Rik			Ube2a	D030016E14Rik			Ube2a			Ube2a
Tmem251	Wdr5			Mcemp1	Wdr5			Mcemp1			Mcemp1
App	Snx30			Nup160	Snx30			Nup160			Nup160
Dynlt1b	Adam19			Ncbp2	Adam19			Ncbp2			Ncbp2
MARCH1	Il17rd			Bpifb9a	Il17rd			Bpifb9a			Bpifb9a
Ube2a	Ttc17			Bpifb9b	Ttc17			Bpifb9b			Bpifb9b
Olfm3	Oxtr			Coq7	Oxtr			Coq7			Coq7
Mcemp1	Fam110b			Cyp2j9	Fam110b			Cyp2j9			Cyp2j9
Nup160	Necap1			Sh3kbp1	Necap1			Sh3kbp1			Sh3kbp1
Ncbp2	Ufc1			Homez	Ufc1			Homez			Homez
Bpifb9a	Syna			Nudt18	Syna			Nudt18			Nudt18
Bpifb9b	Hadhb			Rps6ka6	Hadhb			Rps6ka6			Rps6ka6
Coq7	Dleu7			4930426D05Rik	Dleu7			4930426D05Rik			4930426D05Rik
Cyp2j9	Mall			Bbs7	Mall			Bbs7			Bbs7
Sh3kbp1	Cyp4v3			Clec2h	Cyp4v3			Clec2h			Clec2h
Homez	1700030K09Rik			Klhl14	1700030K09Rik			Klhl14			Klhl14
Nudt18	Sys1			Neurl1b	Sys1			Neurl1b			Neurl1b
Rps6ka6	Xpr1			Naa11	Xpr1			Naa11			Naa11
4930426D05Rik	Zfp512			Mtf2	Zfp512			Mtf2			Mtf2
Bbs7	Zw10			Me1	Zw10			Me1			Me1
Clec2h	Fam76a			Il2rg	Fam76a			Il2rg			Il2rg
Klhl14	Fez2			Ptbp3	Fez2			Ptbp3			Ptbp3
Neurl1b	Pld1			Dbr1	Pld1			Dbr1			Dbr1
Naa11	Fgf15			Cript	Fgf15			Cript			Cript
Mtf2	Plekhm1			Mrps17	Plekhm1			Mrps17			Mrps17
Me1	9530003J23Rik			Frat2	9530003J23Rik			Frat2			Frat2
Il2rg	Vcan			Trhr	Vcan			Trhr			Trhr
Ptbp3	Ubxn4			Gmfb	Ubxn4			Gmfb			Gmfb
Dbr1	Dnajc10			Nox4	Dnajc10			Nox4			Nox4
Cript	Parvg			Hist1h2br	Parvg			Hist1h2br			Hist1h2br
Mrps17	Tchp			Hist1h2bq	Tchp			Hist1h2bq			Hist1h2bq
Frat2	Nfatc2ip			Far1	Nfatc2ip			Far1			Far1
Trhr	Aldh1a1			Naaladl2	Aldh1a1			Naaladl2			Naaladl2
Gmfb	Zfp217			Ncf1	Zfp217			Ncf1			Ncf1
Nox4	Tubgcp3			Syt13	Tubgcp3			Syt13			Syt13
Unc80	Poldip2			Zfp654	Poldip2			Zfp654			Zfp654
Hist1h2br	Cx3cl1			Fpgt	Cx3cl1			Fpgt			Fpgt
Hist1h2bq	C78339			Dimt1	C78339			Dimt1			Dimt1
Far1	RP24-528G7.5			Spink11	RP24-528G7.5			Spink11			Spink11
Naaladl2	Hrk			Arhgap27	Hrk			Arhgap27			Arhgap27
Ncf1	Btbd3			Lrch1	Btbd3			Lrch1			Lrch1
Syt13	Nr3c2			Dnajb14	Nr3c2			Dnajb14			Dnajb14
Zfp654	Stk11ip			4933409G03Rik	Stk11ip			4933409G03Rik			4933409G03Rik
Fpgt	Csta			Hecw1	Csta			Hecw1			Hecw1
Dimt1	Clvs1			Kcnc2	Clvs1			Kcnc2			Kcnc2
Spink11	Tssk5			Stk32b	Tssk5			Stk32b			Stk32b
Nufip2	Stk19			Topors	Stk19			Topors			Topors
Arhgap27	Ccnj			Ttn	Ccnj			Ttn			Ttn
Lrch1	Fzd7			Setmar	Fzd7			Setmar			Setmar
Dnajb14	Dnase1l1			Ssbp2	Dnase1l1			Ssbp2			Ssbp2
Lcor	Zfp81			Sephs1	Zfp81			Sephs1			Sephs1
Tmtc1	Drd5			Zfp759	Drd5			Zfp759			Zfp759
St8sia6	Arl1			P2ry10b	Arl1			P2ry10b			P2ry10b
4933409G03Rik	Atg5			Igsf10	Atg5			Igsf10			Igsf10
Hecw1	Pln			Klf13	Pln			Klf13			Klf13
Kcnc2	Mvd			Chrdl1	Mvd			Chrdl1			Chrdl1
Stk32b	Vamp5			Ces2g	Vamp5			Ces2g			Ces2g
Topors	Ces2g			Sec11c	Ces2g			Sec11c			Sec11c
Ttn	C1qtnf6			Snapc1	C1qtnf6			Snapc1			Snapc1
Setmar	Dapk3			Zxdb	Dapk3			Zxdb			Zxdb
Ssbp2	Gabra4			Fam149b	Gabra4			Fam149b			Fam149b
Sephs1	Tff3			Crnkl1	Tff3			Crnkl1			Crnkl1
Zfp759	Ndufb5			Krtap19-3	Ndufb5			Krtap19-3			Krtap19-3
P2ry10b	Cideb			Tmem47	Cideb			Tmem47			Tmem47
Igsf10	Tmem194b			Gria2	Tmem194b			Gria2			Gria2
Klf13	Klhl13			Fam149a	Klhl13			Fam149a			Fam149a
Bptf	Klhl8			Zfp329	Klhl8			Zfp329			Zfp329
Chrdl1	Chst14			Cdh12	Chst14			Cdh12			Cdh12
Ces2g	Rbpms2			Dgke	Rbpms2			Dgke			Dgke
Sec11c	Xiap			Fzd4	Xiap			Fzd4			Fzd4
Snapc1	Cnih2			Hif1a	Cnih2			Hif1a			Hif1a
Sinhcaf	Tmem101			Hipk3	Tmem101			Hipk3			Hipk3
Zxdb	Golga1			Gimap1	Golga1			Gimap1			Gimap1
Fam149b	Klhl28			Sec16b	Klhl28			Sec16b			Sec16b
Crnkl1	Epx			BC052040	Epx			BC052040			BC052040
Krtap19-3	Scn8a			Slc9a3r1	Scn8a			Slc9a3r1			Slc9a3r1
Tmem47	Pppde1			Atxn1	Pppde1			Atxn1			Atxn1
Gria2	Rasl12			Dynlt1c	Rasl12			Dynlt1c			Dynlt1c
Fam149a	Pdzd8			Spink8	Pdzd8			Spink8			Spink8
Nfia	St6gal1			Dock7	St6gal1			Dock7			Dock7
Rngtt	Nup35			Dynlt1f	Nup35			Dynlt1f			Dynlt1f
Zfp329	2010106G01Rik			Huwe1	2010106G01Rik			Huwe1			Huwe1
Cdh12	Slc25a27			Thrap3	Slc25a27			Thrap3			Thrap3
Dgke	Rdh1			Gm11559	Rdh1			Gm11559			Gm11559
Fzd4	Stx19			Hpgd	Stx19			Hpgd			Hpgd
Hif1a	Sema4a			Mdga2	Sema4a			Mdga2			Mdga2
Fam171a1	Igfbp3			Ttc38	Igfbp3			Ttc38			Ttc38
Hipk3	Abcg3			Shtn1	Abcg3			Shtn1			Shtn1
Gimap1	Traf3ip1			Tpk1	Traf3ip1			Tpk1			Tpk1
Sec16b	Pgam1			Abi1	Pgam1			Abi1			Abi1
BC052040	Smarca1			Dpp4	Smarca1			Dpp4			Dpp4
Slc9a3r1	Slc38a2			Mcu	Slc38a2			Mcu			Mcu
Atxn1	Wdr43			Utp6	Wdr43			Utp6			Utp6
Dynlt1c	Mrgprx2			Prr9	Mrgprx2			Prr9			Prr9
Spink8	Cln5			Sema6a	Cln5			Sema6a			Sema6a
Ccny	Stra13			Mtmr4	Stra13			Mtmr4			Mtmr4
Dock7	Lipg			Gys2	Lipg			Gys2			Gys2
Dynlt1f	Tmem56			Taf1	Tmem56			Taf1			Taf1
Huwe1	Aldh6a1			Arrdc3	Aldh6a1			Arrdc3			Arrdc3
Thrap3	Gm10676			Crot	Gm10676			Crot			Crot
Gm11559	Zfand6			Upb1	Zfand6			Upb1			Upb1
Hpgd	Brwd3			Fam49a	Brwd3			Fam49a			Fam49a
Mdga2	Creb1			Lgr4	Creb1			Lgr4			Lgr4
Ttc38	Snrpb2			Tcaf3	Snrpb2			Tcaf3			Tcaf3
Chic1	Cdipt			Adam30	Cdipt			Adam30			Adam30
Shtn1	Kcnh3			Osm	Kcnh3			Osm			Osm
Chpt1	Mark1			Pcdhb14	Mark1			Pcdhb14			Pcdhb14
Tpk1	Vip			Scn11a	Vip			Scn11a			Scn11a
Abi1	Fmo9			Sec22a	Fmo9			Sec22a			Sec22a
Dpp4	Tlr3			Rab3gap2	Tlr3			Rab3gap2			Rab3gap2
Mcu	Plk2			Krt13	Plk2			Krt13			Krt13
Utp6	Dph2			Mosmo	Dph2			Mosmo			Mosmo
Prr9	Paxip1			Bmi1	Paxip1			Bmi1			Bmi1
Fam160b1	Stk35			Zfp870	Stk35			Zfp870			Zfp870
Sema6a	Gm266			Rps6kb1	Gm266			Rps6kb1			Rps6kb1
Mtmr4	Pex5			Itch	Pex5			Itch			Itch
Gys2	Cdk8			Sbk3	Cdk8			Sbk3			Sbk3
Phc3	Qprt			Opa1	Qprt			Opa1			Opa1
Taf1	Mex3c			Lyrm2	Mex3c			Lyrm2			Lyrm2
Arrdc3	Sbno1			Zfc3h1	Sbno1			Zfc3h1			Zfc3h1
Crot	Opalin			Unc5d	Opalin			Unc5d			Unc5d
Upb1	Pter			Antxr2	Pter			Antxr2			Antxr2
Fam49a	S100b			Wdsub1	S100b			Wdsub1			Wdsub1
Lgr4	Pld3			Ccn2	Pld3			Ccn2			Ccn2
Tcaf3	Malt1			Med15	Malt1			Med15			Med15
Adam30	Casz1			Dner	Casz1			Dner			Dner
Osm	Abcd3			Ipcef1	Abcd3			Ipcef1			Ipcef1
Pcdhb14	Tmprss11a			Il2	Tmprss11a			Il2			Il2
Scn11a	Bai1			Shroom4	Bai1			Shroom4			Shroom4
Sec22a	Tmc1			Clstn2	Tmc1			Clstn2			Clstn2
Rab3gap2	Rbpj			Rc3h1	Rbpj			Rc3h1			Rc3h1
Krt13	D4Ertd22e			Bst1	D4Ertd22e			Bst1			Bst1
Mosmo	Tnfaip1			4922502D21Rik	Tnfaip1			4922502D21Rik			4922502D21Rik
Bmi1	Gm10704			Fmr1	Gm10704			Fmr1			Fmr1
Zfp870	Klhl24			Rnpc3	Klhl24			Rnpc3			Rnpc3
Rps6kb1	Atpbd4			Ccnh	Atpbd4			Ccnh			Ccnh
Itch	Rpl18a			Taok1	Rpl18a			Taok1			Taok1
Sbk3	Tmem154			C1d	Tmem154			C1d			C1d
Opa1	Arhgdia			Npc1l1	Arhgdia			Npc1l1			Npc1l1
Lyrm2	Gm5415			Hs3st5	Gm5415			Hs3st5			Hs3st5
Zfc3h1	B3gat2			Casp8ap2	B3gat2			Casp8ap2			Casp8ap2
Unc5d	B430319F04Rik			Zfp945	B430319F04Rik			Zfp945			Zfp945
Antxr2	2310061C15Rik			C1galt1c1	2310061C15Rik			C1galt1c1			C1galt1c1
Wdsub1	Ncoa5			Zfp62	Ncoa5			Zfp62			Zfp62
Ccn2	Lancl1			Clmp	Lancl1			Clmp			Clmp
Med15	Ncaph2			Dpy19l2	Ncaph2			Dpy19l2			Dpy19l2
Dner	Smyd5			Fat1	Smyd5			Fat1			Fat1
Col4a3bp	Tarsl2			Tyr	Tarsl2			Tyr			Tyr
Phf3	Zfp185			Bfar	Zfp185			Bfar			Bfar
Ipcef1	Usp2			Ids	Usp2			Ids			Ids
Rora	Stard3nl			Lamp3	Stard3nl			Lamp3			Lamp3
Il2	Fcer2a			Ncl	Fcer2a			Ncl			Ncl
Crebrf	Rpusd2			Negr1	Rpusd2			Negr1			Negr1
Shroom4	Rnd2			Bub1	Rnd2			Bub1			Bub1
Clstn2	Pex14			Ypel2	Pex14			Ypel2			Ypel2
Rc3h1	Etv3			Zfp811	Etv3			Zfp811			Zfp811
Bst1	BC030336			Xkr4	BC030336			Xkr4			Xkr4
4922502D21Rik	Snx22			Lrp8	Snx22			Lrp8			Lrp8
Fmr1	Tnfrsf19			Hacd2	Tnfrsf19			Hacd2			Hacd2
Clock	P4ha1			Gtf2h2	P4ha1			Gtf2h2			Gtf2h2
Rnpc3	Cdc37			Zbtb26	Cdc37			Zbtb26			Zbtb26
Ccnh	Vps52			Shprh	Vps52			Shprh			Shprh
Taok1	Fkbp3			Scn9a	Fkbp3			Scn9a			Scn9a
C1d	A430033K04Rik			Cts6	A430033K04Rik			Cts6			Cts6
Npc1l1	Trpd52l3			Epgn	Trpd52l3			Epgn			Epgn
Rasgef1b	4930566N20Rik			Vcan	4930566N20Rik			Vcan			Vcan
Hs3st5	Gna13			Trnt1	Gna13			Trnt1			Trnt1
Casp8ap2	Prcp			Lhfpl1	Prcp			Lhfpl1			Lhfpl1
Zfp945	Gm4902			F5	Gm4902			F5			F5
C1galt1c1	Wnt4			Dcaf1	Wnt4			Dcaf1			Dcaf1
Zfp62	Ccdc28a			Larp1	Ccdc28a			Larp1			Larp1
Clmp	Mogat2			Cul4b	Mogat2			Cul4b			Cul4b
Dpy19l2	Gprin3			Nubpl	Gprin3			Nubpl			Nubpl
Runx1t1	Pold3			Stxbp5l	Pold3			Stxbp5l			Stxbp5l
Fat1	Crhr1			Tm9sf2	Crhr1			Tm9sf2			Tm9sf2
Tyr	Scn2a1			Ms4a2	Scn2a1			Ms4a2			Ms4a2
Bfar	Nans			Pdpn	Nans			Pdpn			Pdpn
Ids	Stat2			Aen	Stat2			Aen			Aen
Lamp3	Pias2			Kcnj15	Pias2			Kcnj15			Kcnj15
Ncl	Rabep1			Clec4a2	Rabep1			Clec4a2			Clec4a2
Negr1	Vwa2			Tmem80	Vwa2			Tmem80			Tmem80
Bub1	Taf9b			Dynlt1a	Taf9b			Dynlt1a			Dynlt1a
Ypel2	B430306N03Rik			Ermn	B430306N03Rik			Ermn			Ermn
Zfp811	Serpinb8			Pbrm1	Serpinb8			Pbrm1			Pbrm1
Xkr4	Cyb5rl			Nsun6	Cyb5rl			Nsun6			Nsun6
Lrp8	Ldoc1			Pdzk1	Ldoc1			Pdzk1			Pdzk1
Hacd2	Acsl4			Abhd10	Acsl4			Abhd10			Abhd10
Gtf2h2	1110038D17Rik			Slc22a14	1110038D17Rik			Slc22a14			Slc22a14
Zbtb26	Apip			Lrrc58	Apip			Lrrc58			Lrrc58
Slc4a8	Abcf3			Naf1	Abcf3			Naf1			Naf1
Shprh	Slc25a30			Agpat5	Slc25a30			Agpat5			Agpat5
Scn9a	Lgi1			Glrx2	Lgi1			Glrx2			Glrx2
Cts6	Sp4			Nrcam	Sp4			Nrcam			Nrcam
Epgn	Zfp423			Oas1a	Zfp423			Oas1a			Oas1a
Vcan	Dnaja2			Kcns1	Dnaja2			Kcns1			Kcns1
Trnt1	Ikzf3			Tmem200b	Ikzf3			Tmem200b			Tmem200b
Lhfpl1	Eif2c1			Spcs1	Eif2c1			Spcs1			Spcs1
F5	Cyp3a13			Gbp10	Cyp3a13			Gbp10			Gbp10
Cd2ap	B3galt2			Sun1	B3galt2			Sun1			Sun1
Cdc42se2	Metrnl			Mindy2	Metrnl			Mindy2			Mindy2
Dcaf1	AW146020			Ntrk2	AW146020			Ntrk2			Ntrk2
Larp1	Arsi			Pramel1	Arsi			Pramel1			Pramel1
Cul4b	P2rx2			Rac2	P2rx2			Rac2			Rac2
Nubpl	Fam76b			Hmgcl	Fam76b			Hmgcl			Hmgcl
Stxbp5l	Psat1			Nupl1	Psat1			Nupl1			Nupl1
Tm9sf2	Zfp367			Matn3	Zfp367			Matn3			Matn3
Ms4a2	Chid1			Oas1g	Chid1			Oas1g			Oas1g
Pdpn	1700030J22Rik			AI429214	1700030J22Rik			AI429214			AI429214
Aen	Fndc3b			Slc7a11	Fndc3b			Slc7a11			Slc7a11
Kcnj15	Srprb			Usp47	Srprb			Usp47			Usp47
Clec4a2	Map2k1			Rab11fip4	Map2k1			Rab11fip4			Rab11fip4
Tmem80	Cdc14a			Syncrip	Cdc14a			Syncrip			Syncrip
Dynlt1a	Cep72			Pcnx4	Cep72			Pcnx4			Pcnx4
Ermn	Hoxd1			Rsbn1l	Hoxd1			Rsbn1l			Rsbn1l
Nav1	Aplf			Utp14b	Aplf			Utp14b			Utp14b
Pbrm1	Lrrc3			Rsf1	Lrrc3			Rsf1			Rsf1
Nsun6	Chl1			Gbp6	Chl1			Gbp6			Gbp6
Pdzk1	Adamts18			Pla2g4e	Adamts18			Pla2g4e			Pla2g4e
Abhd10	Pdzk1			Snx18	Pdzk1			Snx18			Snx18
Slc22a14	Man2a1			Ankub1	Man2a1			Ankub1			Ankub1
Lrrc58	Lgr6			Gbp4	Lgr6			Gbp4			Gbp4
Naf1	Gm7292			Impg2	Gm7292			Impg2			Impg2
Agpat5	Nckap5l			Bambi	Nckap5l			Bambi			Bambi
Glrx2	Phip			Mapre1	Phip			Mapre1			Mapre1
Nrcam	Thg1l			Tspan12	Thg1l			Tspan12			Tspan12
Oas1a	Ank2			Zfp418	Ank2			Zfp418			Zfp418
Kcns1	Cpeb1			Kitl	Cpeb1			Kitl			Kitl
Tmem200b	Mtmr4			Fam53a	Mtmr4			Fam53a			Fam53a
Spcs1	Pla2g6			Tbpl2	Pla2g6			Tbpl2			Tbpl2
Gbp10	Scly			Wfdc15b	Scly			Wfdc15b			Wfdc15b
Sun1	Zfp46			Sncg	Zfp46			Sncg			Sncg
Mindy2	Vangl1			Hnrnph2	Vangl1			Hnrnph2			Hnrnph2
Ntrk2	Tm9sf4			Lrch3	Tm9sf4			Lrch3			Lrch3
Pramel1	Adipor2			Pex12	Adipor2			Pex12			Pex12
Rac2	Pex13			Sar1b	Pex13			Sar1b			Sar1b
Hmgcl	2010011I20Rik			Strn3	2010011I20Rik			Strn3			Strn3
Nupl1	Wdyhv1			Dnaja1	Wdyhv1			Dnaja1			Dnaja1
Ube4a	Il25			Lrguk	Il25			Lrguk			Lrguk
Matn3	Txlng			Tslp	Txlng			Tslp			Tslp
Oas1g	Syne1			Gpr15	Syne1			Gpr15			Gpr15
D2hgdh	Atp7b			Guf1	Atp7b			Guf1			Guf1
AI429214	Ubxn2b			Prlr	Ubxn2b			Prlr			Prlr
Slc7a11	Lpar4			Arc	Lpar4			Arc			Arc
Usp47	Il15			Ube2g1	Il15			Ube2g1			Ube2g1
Grm7	Nab1			Wtap	Nab1			Wtap			Wtap
Rab11fip4	Slc6a12			Als2cl	Slc6a12			Als2cl			Als2cl
Syncrip	Zzz3			Rgs2	Zzz3			Rgs2			Rgs2
Pcnx4	Themis			Ubxn8	Themis			Ubxn8			Ubxn8
Rsbn1l	Sirt3			Six4	Sirt3			Six4			Six4
Utp14b	Atg9a			Shcbp1l	Atg9a			Shcbp1l			Shcbp1l
Rsf1	Dzip1			Gm5464	Dzip1			Gm5464			Gm5464
Gbp6	Skp1a			Itm2a	Skp1a			Itm2a			Itm2a
Pla2g4e	Cldn4			Npr3	Cldn4			Npr3			Npr3
Snx18	Uqcrc1			Rimklb	Uqcrc1			Rimklb			Rimklb
Ankub1	Fam64a			Zwint	Fam64a			Zwint			Zwint
Gbp4	Lyrm1			Xlr	Lyrm1			Xlr			Xlr
Impg2	BC013712			Sfpq	BC013712			Sfpq			Sfpq
Bambi	Celf6			Sfmbt2	Celf6			Sfmbt2			Sfmbt2
Mapre1	Itgb4			Chst3	Itgb4			Chst3			Chst3
Tspan12	Muc15			Pradc1	Muc15			Pradc1			Pradc1
Zfp418	Polr2m			Ahctf1	Polr2m			Ahctf1			Ahctf1
Kitl	Uhrf1bp1			Hcrtr2	Uhrf1bp1			Hcrtr2			Hcrtr2
Fam53a	Copg			D1Ertd622e	Copg			D1Ertd622e			D1Ertd622e
Tbpl2	Tifab			Gss	Tifab			Gss			Gss
Wfdc15b	Ryr3			Lmbr1	Ryr3			Lmbr1			Lmbr1
Sncg	Mbd4			Abca12	Mbd4			Abca12			Abca12
Hnrnph2	Synj1			Orc3	Synj1			Orc3			Orc3
Lrch3	Gldn			Kalrn	Gldn			Kalrn			Kalrn
Pex12	Bspry			Tcf7l2	Bspry			Tcf7l2			Tcf7l2
Sar1b	Smad7			Naip1	Smad7			Naip1			Naip1
Strn3	Tmem20			1110025L11Rik	Tmem20			1110025L11Rik			1110025L11Rik
Dnaja1	1810041L15Rik				1810041L15Rik			Clmn			Clmn
Lrguk	Nanos2				Nanos2			Eif2c2			Eif2c2
Tslp	Sult4a1				Sult4a1			Tardbp			Nmt1
Gpr15	Smad2				Smad2			Nmt1			Hic2
Guf1	Tmem79				Tmem79			Hic2			Thsd4
Prlr	Dnajc9				Dnajc9			Thsd4			Rab22a
Arc	Epha1				Epha1			Rab22a			Ppp1r7
Nup50	Bhmt-ps1				Bhmt-ps1			Nat8l			Glis2
Ube2g1	Vamp8				Vamp8			Ppp1r7			Rad51c
Fbxo33	Fabp12				Fabp12			Glis2			Myo1d
Wtap	Bmpr1a				Bmpr1a			Rad51c			Igf2bp1
Als2cl	Pmm1				Pmm1			Myo1d			Arnt2
Rgs2	Socs6				Socs6			Igf2bp1			Igfbp4
Ubxn8	Ndufab1				Ndufab1			Arnt2			Mafg
Six4	Gli3				Gli3			Igfbp4			Ptpn1
Shcbp1l	Treml1				Treml1			Mafg			Tmem170b
Gm5464	Odz3				Odz3			Ptpn1			6330403A02Rik
Itm2a	Gm9934				Gm9934			Tmem170b			Pitpnm3
Npr3	C3ar1				C3ar1			6330403A02Rik			Tmem164
Rimklb	Colq				Colq			Pitpnm3			Ttyh3
Zwint	Cnot1				Cnot1			Tmem164			Socs4
Xlr	Calcr				Calcr			Ttyh3			Ehd2
Sfpq	Etv6				Etv6			Socs4			Acvr1b
Sfmbt2	Espnl				Espnl			Ehd2			Megf8
Chst3	4933411K16Rik				4933411K16Rik			Acvr1b			Cdk19
Pradc1	Zfp760				Zfp760			Megf8			Rab1b
Ahctf1	Epha7				Epha7			Cdk19			Slc6a6
Hcrtr2	Zic5				Zic5			Rab1b			1110054O05Rik
D1Ertd622e	Fmo2				Fmo2			Slc6a6			Lif
Gss	Gm1818				Gm1818			1110054O05Rik			Gm10642
Lmbr1	Stradb				Stradb			Lif			Ppm1h
Abca12	Fnta				Fnta			Gm10642			Nploc4
Orc3	Igf2				Igf2			Ppm1h			Pnmal2
Kalrn	Tmprss11e				Tmprss11e			Nploc4			Ak1
Tcf7l2	1600012F09Rik				1600012F09Rik			Gna12			Ddi2
Naip1	Flrt3				Flrt3			Pnmal2			Tor1b
1110025L11Rik	Tex9				Tex9			Ak1			Minos1
	Cdca4				Cdca4			Ddi2			Kcnh7
	Acadsb				Acadsb			Tor1b			Golga2
	Ell2				Ell2			Minos1			Brd3
	Chat				Chat			Kcnh7			Fndc8
	Pycr2				Pycr2			Golga2			Yipf2
	Fry				Fry			Brd3			Tbcel
	Cxx1a				Cxx1a			Fndc8			Eya3
	Tmem173				Tmem173			Yipf2			Ikzf2
	Sowahd				Sowahd			Tbcel			Mitf
	Csf2				Csf2			Eya3			Zfp664
	Sp140				Sp140			Ikzf2			Cdk5rap2
	Ppif				Ppif			Mitf			Akt1
	Btn2a2				Btn2a2			Zfp664			Banp
	Fam70a				Fam70a			Cdk5rap2			Hip1
	Plagl1				Plagl1			Akt1			D17Wsu92e
	Zfp41				Zfp41			Banp			Tmem235
	Reck				Reck			Hip1			Cds1
	Ppil1				Ppil1			D17Wsu92e			Wfdc13
	Fam173b				Fam173b			Lin28b			Spata13
	Rnf168				Rnf168			Tmem235			Ctif
	Cox11				Cox11			Cds1			Fem1a
	Lbx2				Lbx2			Rc3h1			Spast
	Synb				Synb			Wfdc13			Sbk1
	Axl				Axl			Spata13			Camk1d
	Pcdh10				Pcdh10			Ctif			Zfp174
	Mprip				Mprip			Fem1a			Reps2
	Fam171a1				Fam171a1			Spast			C530028O21Rik
	Armc9				Armc9			Sbk1			Rapgef6
	Sgk1				Sgk1			Camk1d			Ncan
	Rhpn2				Rhpn2			Zfp174			Lysmd1
	Gm10419				Gm10419			Ntrk2			Runx1
	Nkx1-2				Nkx1-2			Reps2			Prph2
	Cav2				Cav2			C530028O21Rik			Nhsl2
	Faim				Faim			Rapgef6			Pla2g2f
	Ovol1				Ovol1			Ncan			Yars
	4930563D23Rik				4930563D23Rik			Lysmd1			Zfand3
	Gatsl2				Gatsl2			Runx1			Kcne1l
	Eif5a2				Eif5a2			Prph2			Arfgap1
	Rtp2				Rtp2			Nhsl2			Gm6756
	Kcnj2				Kcnj2			Pla2g2f			Efnb3
	Sla2				Sla2			Yars			AB041806
	Srcin1				Srcin1			Zfand3			Wwc2
	Igfbpl1				Igfbpl1			Kcne1l			Tcf4
	Clasrp				Clasrp			Arfgap1			Hs1bp3
	Smtnl1				Smtnl1			Gm6756			Mxd4
	Chst8				Chst8			Efnb3			Prpsap1
	App				App			AB041806			Coro1c
	Syt4				Syt4			Wwc2			Gins2
	Tmem106b				Tmem106b			Tcf4			Trnp1
	Cdc73				Cdc73			Hs1bp3			Pbx1
	Xrn2				Xrn2			Mxd4			Hmx1
	Pth				Pth			Prpsap1			Sike1
	Bckdk				Bckdk			Coro1c			Stc1
	Gtf3c4				Gtf3c4			Gins2			Ace
	Phkg2				Phkg2			Trnp1			Ggta1
	Ccdc137				Ccdc137			Wipi2			Barhl1
	Tuba1a				Tuba1a			Pbx1			AC140673.1
	1190003J15Rik				1190003J15Rik			Hmx1			Atoh8
	Sobp				Sobp			Sike1			Ucn2
	Zfp148				Zfp148			Stc1			Strn
	Wdr47				Wdr47			Ace			Kcnt1
	Grpel1				Grpel1			Ggta1			Abi2
	Ywhaq				Ywhaq			Barhl1			Mfng
	Pthlh				Pthlh			AC140673.1			Asph
	Slit2				Slit2			Atoh8			Fam101b
	Ythdc1				Ythdc1			Ucn2			Nrxn2
	Ndfip2				Ndfip2			Strn			Plk1
	BC125332				BC125332			Kcnt1			Rxrb
	Cecr2				Cecr2			Abi2			Hcfc2
	Rarb				Rarb			Mfng			Sntb2
	Dhrs9				Dhrs9			Asph			Rab3gap1
	1810009J06Rik				1810009J06Rik			Fam101b			Zfp334
	Acsbg1				Acsbg1			Nrxn2			Igfbp5
	BC049702				BC049702			Plk1			Dgcr14
	1810031K17Rik				1810031K17Rik			Rxrb			Tet1
	Ptprr				Ptprr			Hcfc2			Cggbp1
	Gm17484				Gm17484			Sntb2			Ckm
	Prdm4				Prdm4			Rab3gap1			Ppfia3
	AU040320				AU040320			Zfp334			Zfp827
	Arpp21				Arpp21			Igfbp5			Limk1
	Sncg				Sncg			Dgcr14			Fgf14
	Crybg3				Crybg3			Tet1			Ctsa
	Plxnc1				Plxnc1			Cggbp1			Tradd
	Fbxw7				Fbxw7			Usp47			Nek6
	Tmco1				Tmco1			Ckm			Gm16515
	Diap3				Diap3			Ppfia3			Pccb
	Adrb2				Adrb2			Zfp827			Cd160
	Atp6v1g2				Atp6v1g2			Limk1			Ptger1
	Sec24a				Sec24a			Fgf14			Sec14l2
	Lbh				Lbh			Fam160b1			Stac
	Gm20431				Gm20431			Ctsa			Kcnk3
	Tnfaip8l3				Tnfaip8l3			Tradd			Ehmt1
	Cask				Cask			Nek6			Bet1l
	Mknk1				Mknk1			Gm16515			Vasn
	Zfp449				Zfp449			Pccb			6330439K17Rik
	Gm8126				Gm8126			Cd160			BC025446
	Scg3				Scg3			Ptger1			Os9
	Slc25a15				Slc25a15			Sec14l2			Capzb
	Fut1				Fut1			Stac			Tmco3
	Nuak1				Nuak1			Kcnk3			Fkbp5
	Lsg1				Lsg1			Ehmt1			Dnajc8
	Cpeb3				Cpeb3			Bet1l			Cep120
	Tceal8				Tceal8			Vasn			Arhgef7
	Ftsj2				Ftsj2			6330439K17Rik			Esrrb
	Zfp397				Zfp397			BC025446			D17H6S53E
	Lats2				Lats2			Os9			6330409N04Rik
	B4galnt3				B4galnt3			Capzb			Golm1
	Gm11563				Gm11563			Tmco3			Zfp191
	Tsc22d1				Tsc22d1			Fkbp5			Ttc39b
	9330154J02Rik				9330154J02Rik			Dnajc8			Rab3d
	Atxn7l3				Atxn7l3			Cep120			Eif4g1
	Aqp11				Aqp11			Arhgef7			Caskin1
	Smc5				Smc5			Esrrb			Zfp91
	Sptlc2				Sptlc2			D17H6S53E			Hvcn1
	Rab10				Rab10			6330409N04Rik			Fuca2
	Ung				Ung			Golm1			Top3a
	Slc4a3				Slc4a3			Zfp191			Suv420h2
	Prkrir				Prkrir			Ttc39b			4932411E22Rik
	Frmpd1				Frmpd1			Rab3d			Lat2
	Rgag4				Rgag4			Eif4g1			Rfwd3
	Osbpl7				Osbpl7			Caskin1			Lrrc8a
	Urgcp				Urgcp			Zfp91			2900026A02Rik
	Sepsecs				Sepsecs			Hvcn1			Rap1gap
	Orai2				Orai2			Fuca2			Ppp2r2d
	Rab3c				Rab3c			Top3a			Vprbp
	Ccnjl				Ccnjl			Suv420h2			Agbl2
	Atp6v1a				Atp6v1a			Ncl			Psmb11
	Mfrp				Mfrp			Mob3b			Polq
	Slc6a17				Slc6a17			4932411E22Rik			Galntl2
	Deptor				Deptor			Lat2			Sipa1l3
	C77370				C77370			Rfwd3			Vamp3
	Ezh1				Ezh1			Lrrc8a			Zbtb8os
	Lnpep				Lnpep			2900026A02Rik			SEPTIN11
	Zpbp				Zpbp			Rap1gap			Exo1
	Kif21b				Kif21b			Ppp2r2d			Wbscr17
	Jrk				Jrk			Vprbp			Zfp689
	Dcaf5				Dcaf5			Agbl2			4932442E05Rik
	Tmem41a				Tmem41a			Psmb11			Zfp593
	Kpna1				Kpna1			Polq			Slc43a2
	Snx11				Snx11			Galntl2			Utp15
	Peli2				Peli2			Sipa1l3			Cpsf3l
	Prkca				Prkca			Vamp3			Ube2o
	Vat1				Vat1			Zbtb8os			Rell2
	Chpt1				Chpt1			SEPTIN11			Gm9966
	Ern1				Ern1			Exo1			Trip10
	Arid1b				Arid1b			Wbscr17			Gdf5
	Mtap9				Mtap9			Zfp689			Tmem9
	Glce				Glce			4932442E05Rik			Fzd2
	Fstl1				Fstl1			Zfp593			Kctd3
	Slc17a3				Slc17a3			Slc43a2			Tmem209
	Tubgcp6				Tubgcp6			Utp15			Vamp2
	Smg7				Smg7			Cpsf3l			Mpzl3
	Rbm43				Rbm43			Ube2o			Asap2
	Rgp1				Rgp1			Rell2			Mpzl1
	Arih1				Arih1			Gm9966			1700001K19Rik
	5430405G05Rik				5430405G05Rik			Trip10			Myh8
	Zbtb44				Zbtb44			Gdf5			Gm1337
	Prdm11				Prdm11			Tmem9			Lrrc10
	Ptprb				Ptprb			Fzd2			Srpk3
	Otud6b				Otud6b			Kctd3			Erg
	Lcor				Lcor			Tmem209			Tyk2
	Grk1				Grk1			Vamp2			Mpeg1
	Pou2f1				Pou2f1			Mpzl3			Tln1
	Rims3				Rims3			Asap2			Msx1
	Fut9				Fut9			Mpzl1			Rbbp5
	Myt1l				Myt1l			1700001K19Rik			Lrrc49
	Zbtb34				Zbtb34			Myh8			Fam20c
	Actr2				Actr2			Gm1337			Tmem72
	Nfatc3				Nfatc3			Lrrc10			2010109I03Rik
	Akap11				Akap11			Srpk3			9830001H06Rik
	Aff4				Aff4			Erg			Stc2
	Angel1				Angel1			Tyk2			Icosl
	Ubfd1				Ubfd1			Mpeg1			Gm3739
	Luzp1				Luzp1			Tln1			Atp5s
	Brsk2				Brsk2			Msx1			Spaca7
	Dnajc5				Dnajc5			Rbbp5			Bglap
	Asb1				Asb1			Lrrc49			Fam123c
	Kremen1				Kremen1			Fam20c			Mmp11
	Cntn2				Cntn2			Tmem72			Ralgapa2
	Icos				Icos			2010109I03Rik			Pla2g10
	Stx1b				Stx1b			9830001H06Rik			Mtf1
	Tnfrsf22				Tnfrsf22			Rnf8			Six1
	Psme3				Psme3			Stc2			Cga
	Gpr26				Gpr26			Icosl			Luc7l
	Lmtk2				Lmtk2			Gm3739			Gfap
	4933403F05Rik				4933403F05Rik			Atp5s			Man2c1
	Akap13				Akap13			Spaca7			Aqp8
	D2Ertd750e				D2Ertd750e			Bglap			Wscd1
	AW555464				AW555464			Fam123c			Phactr1
	Nfia				Nfia			Mmp11			Grhl2
	Abr				Abr			Ralgapa2			Pax6
	Arrb1				Arrb1			Pla2g10			Pde8a
	Tmem201				Tmem201			Mtf1			Fam164c
	Gpr17				Gpr17			Six1			BC017158
	Zc3hav1l				Zc3hav1l			Cga			Clec2l
	Ablim1				Ablim1			Luc7l			Vps41
	Celsr1				Celsr1			Bach2			Pom121l2
	Thrap3				Thrap3			Gfap			Taf9
	Prkar1a				Prkar1a			Man2c1			Ppme1
	Csnk1d				Csnk1d			Aqp8			Spag5
	Mettl16				Mettl16			Wscd1			Exoc7
	Gng4				Gng4			Phactr1			Gm4450
	Cant1				Cant1			Grhl2			Gm3460
	Rfxank				Rfxank			Pax6			Wnk1
	Spef1				Spef1			Pde8a			4930429B21Rik
	Rab35				Rab35			Fam164c			Acaca
	Smg1				Smg1			BC017158			Cbs
	Git2				Git2			Clec2l			BC034902
	Gpr157				Gpr157			Vps41			Ndufa10
	Rab8b				Rab8b			Ocrl			Pold4
	2310046O06Rik				2310046O06Rik			Pom121l2			9930013L23Rik
	Agtrap				Agtrap			Taf9			Irs3
	Pik3cg				Pik3cg			Ppme1			Mgat1
	Pigm				Pigm			Spag5			Plxnb1
	Aqp2				Aqp2			Exoc7			Stat5b
	Rab8a				Rab8a			Gm4450			Zc3h13
	Arhgap28				Arhgap28			Gm3460			Celf4
	Sfxn5				Sfxn5			Wnk1			Gm10710
	Slc23a2				Slc23a2			4930429B21Rik			Dusp18
	Tmem214				Tmem214			Acaca			Gm20503
	Tyro3				Tyro3			Cbs			Rhbdl1
	Tal1				Tal1			BC034902			Cog6
	Rab11b				Rab11b			Ndufa10			Qsox2
	Ehd1				Ehd1			Pold4			Ikzf4
	B930041F14Rik				B930041F14Rik			9930013L23Rik			Gpatch2
	Lss				Lss			Irs3			Magt1
	Tram2				Tram2			Mgat1			Jph2
	Mybl2				Mybl2			Plxnb1			Aldh3b2
	Zfp516				Zfp516			Stat5b			Gprasp1
	Pxmp4				Pxmp4			Zc3h13			Rnf222
	C130026L21Rik				C130026L21Rik			Celf4			Atp1a2
	Drd2				Drd2			Gm10710			Trim72
	Zcchc14				Zcchc14			Dusp18			Nlrc4
	Gmeb1				Gmeb1			Gm20503			Gm9573
	Rhoh				Rhoh			Rhbdl1			BC051628
	Klhdc7a				Klhdc7a			Cog6			Ubl3
	Igsf3				Igsf3			Qsox2			Zfp708
	Foxl2				Foxl2			Ikzf4			Tspyl3
	Zxdc				Zxdc			Gpatch2			Stac2
	Marveld1				Marveld1			Magt1			Aif1l
	Rab11fip4				Rab11fip4			Jph2			Ifit1
	Arih2				Arih2			Aldh3b2			D17H6S56E-5
	Ets1				Ets1			Gprasp1			Zdhhc14
	5730455P16Rik				5730455P16Rik			Rnf222			Fam63a
	5031439G07Rik				5031439G07Rik			Atp1a2			Eif3b
	Cln8				Cln8			Trim72			Arhgap25
	1810032O08Rik				1810032O08Rik			Nlrc4			Trp53rk
	B4galt5				B4galt5			Gm9573			Fam196b
	Atcay				Atcay			BC051628			Zfp952
	Phldb1				Phldb1			Ubl3			Gmpr
	Clip2				Clip2			Zfp708			Zfp879
	Rnf38				Rnf38			Tspyl3			Slc22a5
	B230312A22Rik				B230312A22Rik			Stac2			Papln
	Rab33b				Rab33b			Aif1l			Tnnc2
	Fhl1				Fhl1			Ifit1			Elavl1
	Muc20				Muc20			D17H6S56E-5			Bap1
	Spred3				Spred3			Zdhhc14			Ganab
	Dnase1l2				Dnase1l2			Fam63a			Ophn1
	Tsc22d4				Tsc22d4			Eif3b			Txnrd3
	Ceacam19				Ceacam19			Arhgap25			Gm3159
	C77080				C77080			Trp53rk			Fam49b
	Phf21b				Phf21b			Fam196b			1110051M20Rik
	Iqgap3				Iqgap3			Zfp952			Vasp
	Aak1				Aak1			Gmpr			Mfn1
	Slc12a4				Slc12a4			Zfp879			Pprc1
	Spcs2				Spcs2			Nrcam			Ddx6
	Arid3a				Arid3a			Slc22a5			Nde1
	Cog8				Cog8			Papln			Fam65c
	Slc9a1				Slc9a1			Tnnc2			Purb
	Zfp870				Zfp870			Elavl1			Lox
	Cml2				Cml2			Bap1			Rnf150
	Etf1				Etf1			Ganab			Large
	Wnt2b				Wnt2b			Ophn1			Tmem26
	Alx4				Alx4			Txnrd3			Otud7b
	Mylk2				Mylk2			Gm3159			Cacnb2
	Slc25a42				Slc25a42			Fam49b			Psmc3ip
	Mtx3				Mtx3			1110051M20Rik			Cdc40
	Cd164l2				Cd164l2			Vasp			Acvr1
	Chrnb3				Chrnb3			Mfn1			Bcorl1
	Pin1				Pin1			Pprc1			Spint2
	Oas2				Oas2			Ddx6			Fads1
	Trappc5				Trappc5			Nde1			Sh2d5
	Bpi				Bpi			Fam65c			Tnip2
	Cars				Cars			Purb			Fam18b
	Zfr2				Zfr2			Lox			Hnrnpd
	Stt3b				Stt3b			Rnf150			Hapln4
	Kdelr1				Kdelr1			Large			B230217C12Rik
	Fam116b				Fam116b			Tmem26			Abhd5
	BC057022				BC057022			Ildr2			Mknk2
	Eri3				Eri3			Otud7b			Ralbp1
	Capn5				Capn5			Cacnb2			Sema6c
	Nkx6-1				Nkx6-1			Psmc3ip			Clptm1
	Ifrd2				Ifrd2			Cdc40			Ctns
	Ccdc91				Ccdc91			Acvr1			Zfp259
	Trit1				Trit1			Bcorl1			Csnk2a1
	Lrrc47				Lrrc47			Spint2			Aurkb
	Pja2				Pja2			Fads1			Kif20a
	Dtx1				Dtx1			Sh2d5			Map3k12
	Gdpd2				Gdpd2			Tnip2			Zfand5
	Dand5				Dand5			Fam18b			Exoc4
	Siae				Siae			Hnrnpd			Poglut1
	Wnt3				Wnt3			Hapln4			Prkd3
	Pus7l				Pus7l			B230217C12Rik			Pcsk1n
	Uncx				Uncx			Abhd5			A230046K03Rik
	Slc25a47				Slc25a47			Mknk2			Asnsd1
	Vps37c				Vps37c			Ralbp1			Lgals8
	A930004D18Rik				A930004D18Rik			Sema6c			Rundc3b
	Tmem186				Tmem186			Kif2a			BC018242
	Pttg1ip				Pttg1ip			Clptm1			Trrap
	Srl				Srl			Ctns			Zc3h11a
	Ercc2				Ercc2			Zfp259			B630019K06Rik
	Tsr2				Tsr2			Csnk2a1			Zbtb16
	Lrrc28				Lrrc28			Aurkb			Ndufb4
	Pak6				Pak6			Kif20a			Grm1
	St5				St5			Map3k12			Dhfr
	Pak1				Pak1			Zfand5			Dyrk1a
	Zbtb4				Zbtb4			Exoc4			Vps54
	Prkaca				Prkaca			Poglut1			Gabra3
	Mettl22				Mettl22			Prkd3			Ighmbp2
	4932438H23Rik				4932438H23Rik			Pcsk1n			Tm7sf3
	2200002D01Rik				2200002D01Rik			A230046K03Rik			Ptcd3
	2210016L21Rik				2210016L21Rik			Asnsd1			Zfp92
	Ide				Ide			Lgals8			Camk2a
	Ccdc50				Ccdc50			Rundc3b			Sec63
	Fnip2				Fnip2			BC018242			B230216G23Rik
	Egr2				Egr2			Trrap			Mbtd1
	Ttbk1				Ttbk1			Zc3h11a			Irf2bp1
	Scd2				Scd2			B630019K06Rik			Chchd4
	6530418L21Rik				6530418L21Rik			Zbtb16			Onecut3
	BC037034				BC037034			Ndufb4			Tprkb
	Usp4				Usp4			Grm1			Prpf4b
	BC051019				BC051019			Dhfr			Pou4f1
	Antxr1				Antxr1			Dyrk1a			Elmod2
	Fam19a1				Fam19a1			Sipa1l2			Grin1
	Aars2				Aars2			Vps54			Ptrf
	Stip1				Stip1			Gabra3			Ola1
	Med20				Med20			Ighmbp2			Xpo4
	Fam167a				Fam167a			Tm7sf3			Dr1
	Psma3				Psma3			Ptcd3			Sprr2a1
	Ccl5				Ccl5			Zfp92			Emid1
	D430042O09Rik				D430042O09Rik			Camk2a			1110032A03Rik
	Rhbdd2				Rhbdd2			Sec63			Chrnd
	Papd7				Papd7			B230216G23Rik			Slc30a6
	Mrpl48				Mrpl48			Mbtd1			H47
	Eef2				Eef2			Sema6a			Lrtm1
	Pion				Pion			Irf2bp1			Nr2f2
	2410004P03Rik				2410004P03Rik			Chchd4			Fbxo40
	Tmie				Tmie			Onecut3			Plekhn1
	Gm757				Gm757			Spag7			Pigq
	9830107B12Rik				9830107B12Rik			Tprkb			Ccdc32
	Wdr33				Wdr33			Prpf4b			Enpp4
	Cables1				Cables1			Pou4f1			Mll2
	Fam73b				Fam73b			Elmod2			Cab39l
	Zfp628				Zfp628			Dcun1d4			Rbm25
	Nav2				Nav2			Grin1			Cyp2d22
	Nutf2				Nutf2			Ptrf			Far2
	Gm20499				Gm20499			Ola1			Rchy1
	Gm5919				Gm5919			Xpo4			Chaf1a
	Tcte2				Tcte2			Dr1			Csrnp3
	Zfp704				Zfp704			Sprr2a1			Zdhhc20
	Abcc10				Abcc10			Emid1			Fgl2
	BC068157				BC068157			1110032A03Rik			Kif14
	Uox				Uox			Chrnd			Ppcdc
	0610007P14Rik				0610007P14Rik			Slc30a6			Pla2g4a
	Ckap5				Ckap5			Sec22c			Ripply3
	2310021P13Rik				2310021P13Rik			H47			Ugt1a7c
	Myo10				Myo10			Lrtm1			Aspg
	Cenpn				Cenpn			Nr2f2			Egfr
	Usp30				Usp30			Fbxo40			Gpr133
	Krr1				Krr1			Plekhn1			Sprr2d
	Prpf40b				Prpf40b			Pigq			Gnaz
	Nedd4				Nedd4			Ccdc32			Rbm39
	Nme6				Nme6			Enpp4			Sp5
	Dapp1				Dapp1			Mll2			Dagla
	Cx3cr1				Cx3cr1			Cab39l			Gm14685
	Pds5b				Pds5b			Rbm25			1700037C18Rik
	Med13				Med13			Cyp2d22			C030006K11Rik
	Eif2ak1				Eif2ak1			Far2			Kansl3
	Csdc2				Csdc2			Rchy1			AC148991.1
	St14				St14			Chaf1a			MARCH5
	Impact				Impact			Csrnp3			Atp13a2
	Zfp384				Zfp384			Zdhhc20			Dcun1d1
	Rps6ka4				Rps6ka4			Fgl2			Fmnl3
	Gnpda1				Gnpda1			Kif14			Btf3
	Palm				Palm			Ppcdc			Cbfb
	Deaf1				Deaf1			Pla2g4a			Slc6a9
	Dennd5a				Dennd5a			Gpd1l			BC053393
	Kctd18				Kctd18			Ripply3			5730494M16Rik
	Edn2				Edn2			Ugt1a7c			Ctdsp1
	Adora2a				Adora2a			Aspg			Zfp280c
	Osbpl3				Osbpl3			Egfr			Arfip2
	Lipa				Lipa			Aoc3			Stra8
	Srrm3				Srrm3			Gpr133			Ankrd10
	Atp2c1				Atp2c1			Sprr2d			Enam
	B4galt2				B4galt2			Lpin2			Clca5
	Gm10409				Gm10409			Gnaz			Akr1e1
	Adamts1				Adamts1			Rbm39			Nipal1
	Eea1				Eea1			Sp5			Pet112l
	Oas1d				Oas1d			Dagla			Gm10305
	Ash2l				Ash2l			Gm14685			Bin3
	Ak5				Ak5			1700037C18Rik			Grik3
	Kcnh6				Kcnh6			C030006K11Rik			Trib1
	Chrna6				Chrna6			Kansl3			Aldh1a7
	Camk2b				Camk2b			AC148991.1			Ptgir
	Pard3b				Pard3b			MARCH5			Asxl3
	Serpine1				Serpine1			Atp13a2			Rfpl4
	Gm525				Gm525			Dcun1d1			Copz1
	Urb2				Urb2			Fmnl3			Slain2
	Pitpnm2				Pitpnm2			Btf3			Kel
	Mapre1				Mapre1			Cbfb			Hrct1
	Krt77				Krt77			Slc6a9			Fam178a
	Gm3099				Gm3099			BC053393			Pmp2
	Slc39a9				Slc39a9			5730494M16Rik			Gpr45
	Lmbr1				Lmbr1			Ctdsp1			6330406I15Rik
	Zfp710				Zfp710			Zfp280c			Ift27
	Gm3558				Gm3558			Arfip2			Prdx3
	Slc22a7				Slc22a7			Stra8			Pcdhb19
	Prkci				Prkci			Ankrd10			Fam69a
	Nucb1				Nucb1			Enam			Ptpn11
	A1cf				A1cf			Clca5			Hspa1a
	Ddo				Ddo			Akr1e1			Fndc3a
	Mobp				Mobp			Nipal1			Ppard
	Mfi2				Mfi2			Pet112l			Fam132b
	Cdt1				Cdt1			Gm10305			Efr3a
	Mcm10				Mcm10			Bin3			Nhedc2
	Gpm6b				Gpm6b			Grik3			Gja4
	Cdh20				Cdh20			Trib1			Apoa5
	Gm3629				Gm3629			Aatk			Stk4
	Fam123a				Fam123a			Tmem47			BC007180
	Dsc3				Dsc3			Aldh1a7			Pea15a
	Epcam				Epcam			Ptgir			Zc3h4
	Nrap				Nrap			Asxl3			Slc27a1
	Ppt2				Ppt2			Rfpl4			Mier1
	Gpr146				Gpr146			Copz1			Pls1
	Pyroxd1				Pyroxd1			Slain2			Ints10
	Gria3				Gria3			Ihh			D18Ertd653e
	Tmcc3				Tmcc3			Kel			Cyb561
	Myo18b				Myo18b			Zfp532			Ppp2r2c
	Ipcef1				Ipcef1			Hrct1			5830473C10Rik
	Tril				Tril			Fam178a			Glra1
	Rttn				Rttn			Pmp2			Ikbke
	Whsc1l1				Whsc1l1			Gpr45			Phlda3
	Ftsj3				Ftsj3			6330406I15Rik			Ttc21b
	Sod3				Sod3			Ift27			Itga10
	Timm13				Timm13			Baz2a			S100a16
	Gm8159				Gm8159			Pam			Poc1b
	Znhit6				Znhit6			Prdx3			Inpp5d
	Bdp1				Bdp1			Pcdhb19			Prkag2
	Cd93				Cd93			Fam69a			Gm5607
	Rab21				Rab21			Ptpn11			Usp28
	Map6d1				Map6d1			Hspa1a			4933427I04Rik
	Vcpip1				Vcpip1			Fndc3a			Msmp
	Plag1				Plag1			Klhl2			Mpl
	Irf2				Irf2			Ppard			Tbk1
	Zdhhc7				Zdhhc7			Fam132b			Trim56
	Cxcr5				Cxcr5			Efr3a			Anln
	Slc31a2				Slc31a2			Nhedc2			Srsf6
	4930503E14Rik				4930503E14Rik			Gja4			Prss27
	Dnajc18				Dnajc18			Apoa5			Gm6483
	Atxn3				Atxn3			Stk4			Rhbdf2
	Tada2a				Tada2a			Ankrd46			Hist2h4
	Cdca5				Cdca5			BC007180			Ddhd2
	Hbp1				Hbp1			Pea15a			Sh3pxd2b
	Efna4				Efna4			Zc3h4			Bub3
	Rprd1a				Rprd1a			Slc27a1			Epb4.1l5
	Denr				Denr			Mier1			Lipe
	Chic2				Chic2			Pls1			Foxn2
	Dgcr2				Dgcr2			Ints10			Dtna
	Cadm2				Cadm2			D18Ertd653e			Zfp462
	Gm14396				Gm14396			Cyb561			Taok3
	Slc13a4				Slc13a4			Mmp19			Nmt2
	Iglon5				Iglon5			Ppp2r2c			3110082I17Rik
	Upb1				Upb1			5830473C10Rik			Susd4
	Pcsk2				Pcsk2			Glra1			Bloc1s2
	Cnga4				Cnga4			Ikbke			Ap3m2
	Gpr85				Gpr85			Phlda3			Ifng
	Nisch				Nisch			Ttc21b			Ahr
	Krt1				Krt1			Itga10			Itfg2
	Bbs2				Bbs2			S100a16			A4gnt
	Lrba				Lrba			Poc1b			Nlgn1
	Mrap2				Mrap2			Inpp5d			Iqcc
	Gfi1				Gfi1			Tmtc2			Slc46a3
	4930524B15Rik				4930524B15Rik			Crk			Lamtor3
	Pacsin1				Pacsin1			Prkag2			Secisbp2
	Zfp1				Zfp1			Slc19a2			Gm10654
	Adam10				Adam10			Gm5607			Defb15
	Gm8279				Gm8279			Usp28			Olfr536
	Usp8				Usp8			4933427I04Rik			Odz1
	Mina				Mina			Msmp			Lpp
[truncated: 8,614 more rows]

## Sheet: Vlookup_miRDB
miRDB		MasterGeneList		miRDB
Pappa	1	Pappa	Pappa	1
Ubfd1	1	Ubfd1	Ubfd1	1
Plxna4	1	Plxna4	Plxna4	1
Akt3	1	Akt3	Akt3	1
Cpeb2	1	Cpeb2	Cpeb2	1
Mapkap1	1	Mapkap1	Mapkap1	1
Rasgef1b	1	Rasgef1b	Rasgef1b	1
Arl2	1	Arl2	Arl2	1
Syde2	1	Syde2	Syde2	1
Luzp1	1	Luzp1	Luzp1	1
Ahcyl2	1	Ahcyl2	Ahcyl2	1
Tnrc6b	1	Tnrc6b	Tnrc6b	1
Unc80	1	Unc80	Unc80	1
Rfx3	1	Rfx3	Rfx3	1
Nectin1	1	Nectin1	Nectin1	1
Kdsr	1	Kdsr	Kdsr	1
Phf19	1	Phf19	Phf19	1
Dcaf7	1	Dcaf7	Dcaf7	1
Pacsin2	1	Pacsin2	Pacsin2	1
N4bp1	1	N4bp1	N4bp1	1
Tmem74b	1	Tmem74b	Tmem74b	1
Kcnj2	1	Kcnj2	Kcnj2	1
Ccnd2	1	Ccnd2	Ccnd2	1
Btrc	1	Btrc	Btrc	1
Kif5c	1	Kif5c	Kif5c	1
Arih1	1	Arih1	Arih1	1
Ccne1	1	Ccne1	Ccne1	1
Actr2	1	Actr2	Actr2	1
Wee1	1	Wee1	Wee1	1
Tll1	1	Tll1	Tll1	1
Apln	1	Apln	Apln	1
Zbtb39	1	Zbtb39	Zbtb39	1
Nup50	1	Nup50	Nup50	1
Ube4b	1	Ube4b	Ube4b	1
Usp31	1	Usp31	Usp31	1
Prkar2a	1	Prkar2a	Prkar2a	1
Cdk17	1	Cdk17	Cdk17	1
Adgrl1	1	Adgrl1	Adgrl1	1
Cyp26b1	1	Cyp26b1	Cyp26b1	1
Dnajc16	1	Dnajc16	Dnajc16	1
Kl	1	Kl	Kl	1
Ywhah	1	Ywhah	Ywhah	1
Abtb2	1	Abtb2	Abtb2	1
Zfp367	1	Zfp367	Zfp367	1
Trabd2b	1	Trabd2b	Trabd2b	1
Crebrf	1	Crebrf	Crebrf	1
Cpd	1	Cpd	Cpd	1
Cacul1	1	Cacul1	Cacul1	1
Cnot6l	1	Cnot6l	Cnot6l	1
Pip4p2	1	Pip4p2	Pip4p2	1
Spryd3	1	Spryd3	Spryd3	1
Sema3a	1	Sema3a	Sema3a	1
Pth	1	Pth	Pth	1
Smad7	1	Smad7	Smad7	1
Il7r	1	Il7r	Il7r	1
Ano3	1	Ano3	Ano3	1
Srpr	1	Srpr	Srpr	1
Erlin2	1	Erlin2	Erlin2	1
Ippk	1	Ippk	Ippk	1
Mfn2	1	Mfn2	Mfn2	1
Zcchc3	1	Zcchc3	Zcchc3	1
Dclk1	1	Dclk1	Dclk1	1
Hmga1	1	Hmga1	Hmga1	1
Bicd1	1	Bicd1	Bicd1	1
Higd1a	1	Higd1a	Higd1a	1
Wnt7a	1	Wnt7a	Wnt7a	1
Crebl2	1	Crebl2	Crebl2	1
Kif1b	1	Kif1b	Kif1b	1
Reck	1	Reck	Reck	1
Chd2	1	Chd2	Chd2	1
Nup210	1	Nup210	Nup210	1
Fermt2	1	Fermt2	Fermt2	1
Setd3	1	Setd3	Setd3	1
Cops7b	1	Cops7b	Cops7b	1
Krtap26-1	1	Krtap26-1	Krtap26-1	1
Eya1	1	Eya1	Eya1	1
Trp53inp2	1	Trp53inp2	Trp53inp2	1
Slit2	1	Slit2	Slit2	1
Nol4l	1	Nol4l	Nol4l	1
Pwwp2b	1	Pwwp2b	Pwwp2b	1
Casr	1	Casr	Casr	1
Cdc25a	1	Cdc25a	Cdc25a	1
Mybl1	1	Mybl1	Mybl1	1
Eif3a	1	Eif3a	Eif3a	1
Fbxw7	1	Fbxw7	Fbxw7	1
Nfatc3	1	Nfatc3	Nfatc3	1
Wnt3a	1	Wnt3a	Wnt3a	1
Tlk1	1	Tlk1	Tlk1	1
Sptbn2	1	Sptbn2	Sptbn2	1
Lats1	1	Lats1	Lats1	1
Ncs1	1	Ncs1	Ncs1	1
Kif23	1	Kif23	Kif23	1
Pafah1b1	1	Pafah1b1	Pafah1b1	1
Kif5b	1	Kif5b	Kif5b	1
Zbtb44	1	Zbtb44	Zbtb44	1
Ddx3x	1	Ddx3x	Ddx3x	1
Med1	1	Med1	Med1	1
Tgfbr3	1	Tgfbr3	Tgfbr3	1
Nuak2	1	Nuak2	Nuak2	1
Cpsf7	1	Cpsf7	Cpsf7	1
Amotl1	1	Amotl1	Amotl1	1
Cacna2d1	1	Cacna2d1	Cacna2d1	1
Dync1li2	1	Dync1li2	Dync1li2	1
Plcxd2	1	Plcxd2	Plcxd2	1
Zfp622	1	Zfp622	Zfp622	1
Atxn2	1	Atxn2	Atxn2	1
Sall4	1	Sall4	Sall4	1
Socs6	1	Socs6	Socs6	1
Zbtb34	1	Zbtb34	Zbtb34	1
Tab3	1	Tab3	Tab3	1
Axin2	1	Axin2	Axin2	1
Armcx6	1	Armcx6	Armcx6	1
Ash1l	1	Ash1l	Ash1l	1
Entpd7	1	Entpd7	Entpd7	1
Atp1b4	1	Atp1b4	Atp1b4	1
Dixdc1	1	Dixdc1	Dixdc1	1
Fmn2	1	Fmn2	Fmn2	1
Sez6l	1	Sez6l	Sez6l	1
Ell	1	Ell	Ell	1
Caprin1	1	Caprin1	Caprin1	1
Map2k1	1	Map2k1	Map2k1	1
Kif21a	1	Kif21a	Kif21a	1
Usp42	1	Usp42	Usp42	1
Klhl2	1	Klhl2	Klhl2	1
Mgat4a	1	Mgat4a	Mgat4a	1
Ghr	1	Ghr	Ghr	1
Krtap11-1	1	Krtap11-1	Krtap11-1	1
Polr3f	1	Polr3f	Polr3f	1
Usp14	1	Usp14	Usp14	1
Myt1l	1	Myt1l	Myt1l	1
Atp7a	1	Atp7a	Atp7a	1
Ret	1	Ret	Ret	1
1700037H04Rik	1	1700037H04Rik	1700037H04Rik	1
Sesn1	1	Sesn1	Sesn1	1
Cdca4	1	Cdca4	Cdca4	1
Znrf2	1	Znrf2	Znrf2	1
Nos1	1	Nos1	Nos1	1
Arfgap2	1	Arfgap2	Arfgap2	1
Plekhh1	1	Plekhh1	Plekhh1	1
Phactr2	1	Phactr2	Phactr2	1
Omg	1	Omg	Omg	1
Tbpl1	1	Tbpl1	Tbpl1	1
Mex3c	1	Mex3c	Mex3c	1
Lrrc32	1	Lrrc32	Lrrc32	1
Plekhm3	1	Plekhm3	Plekhm3	1
Usp15	1	Usp15	Usp15	1
Slc39a10	1	Slc39a10	Slc39a10	1
Rad23b	1	Rad23b	Rad23b	1
Trank1	1	Trank1	Trank1	1
Sel1l3	1	Sel1l3	Sel1l3	1
Nlrx1	1	Nlrx1	Nlrx1	1
Fgf7	1	Fgf7	Fgf7	1
Cd2ap	1	Cd2ap	Cd2ap	1
Cdk5r1	1	Cdk5r1	Cdk5r1	1
Arhgap12	1	Arhgap12	Arhgap12	1
Ccdc6	1	Ccdc6	Ccdc6	1
Prdm4	1	Prdm4	Prdm4	1
Abl2	1	Abl2	Abl2	1
Dll1	1	Dll1	Dll1	1
Gpr63	1	Gpr63	Gpr63	1
Vegfa	1	Vegfa	Vegfa	1
Gbp2b	1	Gbp2b	Gbp2b	1
Pnpla6	1	Pnpla6	Pnpla6	1
Slc20a2	1	Slc20a2	Slc20a2	1
Dcp1a	1	Dcp1a	Dcp1a	1
Chek1	1	Chek1	Chek1	1
Rnf144b	1	Rnf144b	Rnf144b	1
Rab11fip1	1	Rab11fip1	Rab11fip1	1
Rab10	1	Rab10	Rab10	1
Klc1	1	Klc1	Klc1	1
Btg2	1	Btg2	Btg2	1
Wwp1	1	Wwp1	Wwp1	1
Zfhx4	1	Zfhx4	Zfhx4	1
Fgf9	1	Fgf9	Fgf9	1
Pnp2	1	Pnp2	Pnp2	1
Acvr2a	1	Acvr2a	Acvr2a	1
Rarb	1	Rarb	Rarb	1
Cdc37l1	1	Cdc37l1	Cdc37l1	1
1700025G04Rik	1	1700025G04Rik	1700025G04Rik	1
Fbxo21	1	Fbxo21	Fbxo21	1
Plpp1	1	Plpp1	Plpp1	1
Sall1	1	Sall1	Sall1	1
Kbtbd2	1	Kbtbd2	Kbtbd2	1
Son	1	Son	Son	1
Sec14l1	1	Sec14l1	Sec14l1	1
Cpeb3	1	Cpeb3	Cpeb3	1
Nrn1	1	Nrn1	Nrn1	1
Plxnc1	1	Plxnc1	Plxnc1	1
Zfp449	1	Zfp449	Zfp449	1
Arhgdia	1	Arhgdia	Arhgdia	1
Ankrd13b	1	Ankrd13b	Ankrd13b	1
Pam	1	Pam	Pam	1
Rubcnl	1	Rubcnl	Rubcnl	1
Pnoc	1	Pnoc	Pnoc	1
Gpatch8	1	Gpatch8	Gpatch8	1
Cmpk1	1	Cmpk1	Cmpk1	1
Stradb	1	Stradb	Stradb	1
Onecut2	1	Onecut2	Onecut2	1
Xpo7	1	Xpo7	Xpo7	1
Spred1	1	Spred1	Spred1	1
E2f3	1	E2f3	E2f3	1
Grm7	1	Grm7	Grm7	1
Eda	1	Eda	Eda	1
Akap7	1	Akap7	Akap7	1
Pou2f1	1	Pou2f1	Pou2f1	1
Suco	1	Suco	Suco	1
Wipi2	1	Wipi2	Wipi2	1
G0s2	1	G0s2	G0s2	1
Zmym2	1	Zmym2	Zmym2	1
Islr	1	Islr	Islr	1
Ptprr	1	Ptprr	Ptprr	1
Kcnk10	1	Kcnk10	Kcnk10	1
Phip	1	Phip	Phip	1
Adamts3	1	Adamts3	Adamts3	1
Prrc2c	1	Prrc2c	Prrc2c	1
Tuba4a	1	Tuba4a	Tuba4a	1
Angel1	1	Angel1	Angel1	1
Atf6	1	Atf6	Atf6	1
Spag7	1	Spag7	Spag7	1
Col12a1	1	Col12a1	Col12a1	1
Lurap1l	1	Lurap1l	Lurap1l	1
Cfap45	1	Cfap45	Cfap45	1
Tbl1xr1	1	Tbl1xr1	Tbl1xr1	1
Rnf10	1	Rnf10	Rnf10	1
Rab9b	1	Rab9b	Rab9b	1
Sema6d	1	Sema6d	Sema6d	1
Ptpn3	1	Ptpn3	Ptpn3	1
Sgk1	1	Sgk1	Sgk1	1
Clock	1	Clock	Clock	1
Ist1	1	Ist1	Ist1	1
Garem1	1	Garem1	Garem1	1
Slc4a7	1	Slc4a7	Slc4a7	1
Itpr1	1	Itpr1	Itpr1	1
Rnf217	1	Rnf217	Rnf217	1
Usp25	1	Usp25	Usp25	1
Ccnjl	1	Ccnjl	Ccnjl	1
Jarid2	1	Jarid2	Jarid2	1
Tacc1	1	Tacc1	Tacc1	1
Cc2d1b	1	Cc2d1b	Cc2d1b	1
Raf1	1	Raf1	Raf1	1
Rbm6	1	Rbm6	Rbm6	1
Ppp1r11	1	Ppp1r11	Ppp1r11	1
Idh3a	1	Idh3a	Idh3a	1
Rictor	1	Rictor	Rictor	1
Pappa2	1	Pappa2	Pappa2	1
Ppp2r1b	1	Ppp2r1b	Ppp2r1b	1
Epha7	1	Epha7	Epha7	1
Peli3	1	Peli3	Peli3	1
Rreb1	1	Rreb1	Rreb1	1
Ythdc1	1	Ythdc1	Ythdc1	1
Rasef	1	Rasef	Rasef	1
Gm5460	1	Gm5460	Gm5460	1
Hephl1	1	Hephl1	Hephl1	1
Pik3r1	1	Pik3r1	Pik3r1	1
Qk	1	Qk	Qk	1
Seh1l	1	Seh1l	Seh1l	1
Colq	1	Colq	Colq	1
Wbp11	1	Wbp11	Wbp11	1
Phf20	1	Phf20	Phf20	1
Nufip2	1	Nufip2	Nufip2	1
Bcl2l2	1	Bcl2l2	Bcl2l2	1
Slc13a3	1	Slc13a3	Slc13a3	1
Cntnap1	1	Cntnap1	Cntnap1	1
Sec61a1	1	Sec61a1	Sec61a1	1
Smurf1	1	Smurf1	Smurf1	1
Lhx3	1	Lhx3	Lhx3	1
SEPTIN2	1	SEPTIN2	SEPTIN2	1
Usp12	1	Usp12	Usp12	1
Lrp6	1	Lrp6	Lrp6	1
Pdxk	1	Pdxk	Pdxk	1
Lrig1	1	Lrig1	Lrig1	1
Pip4p1	1	Pip4p1	Pip4p1	1
Prmt6	1	Prmt6	Prmt6	1
Cbfa2t3	1	Cbfa2t3	Cbfa2t3	1
Htr4	1	Htr4	Htr4	1
Bace1	1	Bace1	Bace1	1
Sox6	1	Sox6	Sox6	1
Capn6	1	Capn6	Capn6	1
Akap11	1	Akap11	Akap11	1
Atp2b2	1	Atp2b2	Atp2b2	1
Ago4	1	Ago4	Ago4	1
Tenm2	1	Tenm2	Tenm2	1
Armh4	1	Armh4	Armh4	1
Fam45a	1	Fam45a	Fam45a	1
Zswim3	1	Zswim3	Zswim3	1
Zfp809	1	Zfp809	Zfp809	1
Aar2	1	Aar2	Aar2	1
Ccdc85b	1	Ccdc85b	Ccdc85b	1
Satb2	1	Satb2	Satb2	1
Scoc	1	Scoc	Scoc	1
Abhd13	1	Abhd13	Abhd13	1
Mob3b	1	Mob3b	Mob3b	1
Wnk3	1	Wnk3	Wnk3	1
Chpt1	1	Chpt1	Chpt1	1
Sik1	1	Sik1	Sik1	1
Adrb2	1	Adrb2	Adrb2	1
Col4a3bp	1	Col4a3bp	Col4a3bp	1
Shoc2	1	Shoc2	Shoc2	1
Ccr2	1	Ccr2	Ccr2	1
Capns1	1	Capns1	Capns1	1
Spsb4	1	Spsb4	Spsb4	1
Traf3	1	Traf3	Traf3	1
Ppp6c	1	Ppp6c	Ppp6c	1
Slc6a11	1	Slc6a11	Slc6a11	1
Tmcc1	1	Tmcc1	Tmcc1	1
Fasn	1	Fasn	Fasn	1
Kif1c	1	Kif1c	Kif1c	1
Ago1	1	Ago1	Ago1	1
Bmpr1a	1	Bmpr1a	Bmpr1a	1
B4galt1	1	B4galt1	B4galt1	1
Ttll6	1	Ttll6	Ttll6	1
Med26	1	Med26	Med26	1
Myb	1	Myb	Myb	1
Atg14	1	Atg14	Atg14	1
Ubn2	1	Ubn2	Ubn2	1
Lrig2	1	Lrig2	Lrig2	1
Capza2	1	Capza2	Capza2	1
Rere	1	Rere	Rere	1
Chac1	1	Chac1	Chac1	1
Ccnt2	1	Ccnt2	Ccnt2	1
Aff4	1	Aff4	Aff4	1
Igf2r	1	Igf2r	Igf2r	1
Smim13	1	Smim13	Smim13	1
Helz	1	Helz	Helz	1
Rfc1	1	Rfc1	Rfc1	1
Bcl2	1	Bcl2	Bcl2	1
Ppm1e	1	Ppm1e	Ppm1e	1
Slc25a37	1	Slc25a37	Slc25a37	1
Slc4a4	1	Slc4a4	Slc4a4	1
Nav1	1	Nav1	Nav1	1
Avl9	1	Avl9	Avl9	1
B3gnt6	1	B3gnt6	B3gnt6	1
Nynrin	1	Nynrin	Nynrin	1
Usp9x	1	Usp9x	Usp9x	1
Slitrk6	1	Slitrk6	Slitrk6	1
Gcc2	1	Gcc2	Gcc2	1
Tfap2a	1	Tfap2a	Tfap2a	1
Rspo3	1	Rspo3	Rspo3	1
Hoxa10	1	Hoxa10	Hoxa10	1
Clspn	1	Clspn	Clspn	1
Tmem135	1	Tmem135	Tmem135	1
6430571L13Rik	1	6430571L13Rik	6430571L13Rik	1
Ints6l	1	Ints6l	Ints6l	1
Pex13	1	Pex13	Pex13	1
Anks1	1	Anks1	Anks1	1
Csrnp1	1	Csrnp1	Csrnp1	1
Ankrd46	1	Ankrd46	Ankrd46	1
Sec24a	1	Sec24a	Sec24a	1
Rubcn	1	Rubcn	Rubcn	1
Nudt4	1	Nudt4	Nudt4	1
Fstl1	1	Fstl1	Fstl1	1
Kctd8	1	Kctd8	Kctd8	1
Tcaim	1	Tcaim	Tcaim	1
1810013L24Rik	1	1810013L24Rik	1810013L24Rik	1
Selenoi	1	Selenoi	Selenoi	1
Reln	1	Reln	Reln	1
Iars	1	Iars	Iars	1
Nfe2l1	1	Nfe2l1	Nfe2l1	1
Cdk12	1	Cdk12	Cdk12	1
Ppm1d	1	Ppm1d	Ppm1d	1
Hectd1	1	Hectd1	Hectd1	1
Cobll1	1	Cobll1	Cobll1	1
Cldn12	1	Cldn12	Cldn12	1
Nrbp1	1	Nrbp1	Nrbp1	1
Desi1	1	Desi1	Desi1	1
Ski	1	Ski	Ski	1
Acvr2b	1	Acvr2b	Acvr2b	1
Mmd	1	Mmd	Mmd	1
Dsel	1	Dsel	Dsel	1
Il10ra	1	Il10ra	Il10ra	1
Ezh1	1	Ezh1	Ezh1	1
Slc25a22	1	Slc25a22	Slc25a22	1
Zfhx3	1	Zfhx3	Zfhx3	1
Fam135a	1	Fam135a	Fam135a	1
Plagl1	1	Plagl1	Plagl1	1
Atxn7l3	1	Atxn7l3	Atxn7l3	1
Drd1	1	Drd1	Drd1	1
Tmem87b	1	Tmem87b	Tmem87b	1
Plxna2	1	Plxna2	Plxna2	1
Pskh1	1	Pskh1	Pskh1	1
Fam151b	1	Fam151b	Fam151b	1
Mkks	1	Mkks	Mkks	1
Zfp300	1	Zfp300	Zfp300	1
Kcnq5	1	Kcnq5	Kcnq5	1
Pla2g15	1	Pla2g15	Pla2g15	1
Etnk1	1	Etnk1	Etnk1	1
Hectd4	1	Hectd4	Hectd4	1
Acsl4	1	Acsl4	Acsl4	1
Adgrl2	1	Adgrl2	Adgrl2	1
Tmem178b	1	Tmem178b	Tmem178b	1
Cbx6	1	Cbx6	Cbx6	1
Cbx4	1	Cbx4	Cbx4	1
Rad9a	1	Rad9a	Rad9a	1
Phc3	1	Phc3	Phc3	1
Stxbp3	1	Stxbp3	Stxbp3	1
Tbp	1	Tbp	Tbp	1
Klc4	1	Klc4	Klc4	1
2810459M11Rik	1	2810459M11Rik	2810459M11Rik	1
Ptpn4	1	Ptpn4	Ptpn4	1
Nudt7	1	Nudt7	Nudt7	1
Fam196a	1	Fam196a	Fam196a	1
Kmt2a	1	Kmt2a	Kmt2a	1
Gm12886	1	Gm12886	Gm12886	1
Atxn1l	1	Atxn1l	Atxn1l	1
Erc2	1	Erc2	Erc2	1
Mob4	1	Mob4	Mob4	1
Ncapg2	1	Ncapg2	Ncapg2	1
Slc7a2	1	Slc7a2	Slc7a2	1
Zyx	1	Zyx	Zyx	1
Ube2q1	1	Ube2q1	Ube2q1	1
Mlycd	1	Mlycd	Mlycd	1
Slc4a8	1	Slc4a8	Slc4a8	1
Kcnn4	1	Kcnn4	Kcnn4	1
Fbln5	1	Fbln5	Fbln5	1
Sdhaf4	1	Sdhaf4	Sdhaf4	1
Hus1	1	Hus1	Hus1	1
E2f7	1	E2f7	E2f7	1
Pdia6	1	Pdia6	Pdia6	1
Otud4	1	Otud4	Otud4	1
Penk	1	Penk	Penk	1
D2hgdh	1	D2hgdh	D2hgdh	1
Gpr153	1	Gpr153	Gpr153	1
A830010M20Rik	1	A830010M20Rik	A830010M20Rik	1
Gpd1l	1	Gpd1l	Gpd1l	1
Man2a2	1	Man2a2	Man2a2	1
Kpna1	1	Kpna1	Kpna1	1
Zfp275	1	Zfp275	Zfp275	1
Wnt4	1	Wnt4	Wnt4	1
Chic1	1	Chic1	Chic1	1
Ubr3	1	Ubr3	Ubr3	1
Dll4	1	Dll4	Dll4	1
Extl3	1	Extl3	Extl3	1
Fshb	1	Fshb	Fshb	1
Atp13a3	1	Atp13a3	Atp13a3	1
Jade2	1	Jade2	Jade2	1
Osbpl7	1	Osbpl7	Osbpl7	1
Esrra	1	Esrra	Esrra	1
Pias2	1	Pias2	Pias2	1
Vps33b	1	Vps33b	Vps33b	1
Mtmr3	1	Mtmr3	Mtmr3	1
C1qtnf2	1	C1qtnf2	C1qtnf2	1
Rab11fip2	1	Rab11fip2	Rab11fip2	1
Dennd1b	1	Dennd1b	Dennd1b	1
Sall3	1	Sall3	Sall3	1
Bcl7a	1	Bcl7a	Bcl7a	1
Zbtb43	1	Zbtb43	Zbtb43	1
Ddx58	1	Ddx58	Ddx58	1
Kdm8	1	Kdm8	Kdm8	1
Tmem121b	1	Tmem121b	Tmem121b	1
Crtc3	1	Crtc3	Crtc3	1
Fam91a1	1	Fam91a1	Fam91a1	1
Vtcn1	1	Vtcn1	Vtcn1	1
Pnrc2	1	Pnrc2	Pnrc2	1
Ihh	1	Ihh	Ihh	1
Pom121	1	Pom121	Pom121	1
Pfas	1	Pfas	Pfas	1
Pbx3	1	Pbx3	Pbx3	1
Cbx5	1	Cbx5	Cbx5	1
Map3k4	1	Map3k4	Map3k4	1
Naa15	1	Naa15	Naa15	1
Ankrd33b	1	Ankrd33b	Ankrd33b	1
Il31ra	1	Il31ra	Il31ra	1
Kdm5c	1	Kdm5c	Kdm5c	1
Zfp423	1	Zfp423	Zfp423	1
Stxbp1	1	Stxbp1	Stxbp1	1
B430306N03Rik	1	B430306N03Rik	B430306N03Rik	1
Zmat3	1	Zmat3	Zmat3	1
Ido2	1	Ido2	Ido2	1
Chd6	1	Chd6	Chd6	1
Cul2	1	Cul2	Cul2	1
Ell2	1	Ell2	Ell2	1
Slc9a6	1	Slc9a6	Slc9a6	1
Rgp1	1	Rgp1	Rgp1	1
Tsc22d2	1	Tsc22d2	Tsc22d2	1
Nebl	1	Nebl	Nebl	1
Gna12	1	Gna12	Gna12	1
Esp36	1	Esp36	Esp36	1
Sh3gl2	1	Sh3gl2	Sh3gl2	1
Nf1	1	Nf1	Nf1	1
Lamc1	1	Lamc1	Lamc1	1
Elmsan1	1	Elmsan1	Elmsan1	1
Stxbp5	1	Stxbp5	Stxbp5	1
Serbp1	1	Serbp1	Serbp1	1
Rfx5	1	Rfx5	Rfx5	1
Marveld2	1	Marveld2	Marveld2	1
Otx1	1	Otx1	Otx1	1
Acox1	1	Acox1	Acox1	1
Insr	1	Insr	Insr	1
Aqp11	1	Aqp11	Aqp11	1
Cdc27	1	Cdc27	Cdc27	1
Ocrl	1	Ocrl	Ocrl	1
Tfap2d	1	Tfap2d	Tfap2d	1
Plxna1	1	Plxna1	Plxna1	1
Dolpp1	1	Dolpp1	Dolpp1	1
Btaf1	1	Btaf1	Btaf1	1
Tspyl2	1	Tspyl2	Tspyl2	1
Icmt	1	Icmt	Icmt	1
Npbwr1	1	Npbwr1	Npbwr1	1
Mnt	1	Mnt	Mnt	1
Ube3a	1	Ube3a	Ube3a	1
Slc24a3	1	Slc24a3	Slc24a3	1
Rsbn1	1	Rsbn1	Rsbn1	1
Ovol1	1	Ovol1	Ovol1	1
Fam243	1	Fam243	Fam243	1
Tmprss3	1	Tmprss3	Tmprss3	1
Peg10	1	Peg10	Peg10	1
Siah1a	1	Siah1a	Siah1a	1
Fbxo33	1	Fbxo33	Fbxo33	1
Stox2	1	Stox2	Stox2	1
Ankib1	1	Ankib1	Ankib1	1
Klf14	1	Klf14	Klf14	1
Ttll5	1	Ttll5	Ttll5	1
Adcy5	1	Adcy5	Adcy5	1
Pcdh17	1	Pcdh17	Pcdh17	1
Smg7	1	Smg7	Smg7	1
Adh5	1	Adh5	Adh5	1
Napb	1	Napb	Napb	1
Tmem150c	1	Tmem150c	Tmem150c	1
Zfp518b	1	Zfp518b	Zfp518b	1
Piezo1	1	Piezo1	Piezo1	1
Zfp46	1	Zfp46	Zfp46	1
Zfp442	1	Zfp442	Zfp442	1
Lrrfip2	1	Lrrfip2	Lrrfip2	1
Sdf2	1	Sdf2	Sdf2	1
Sema5b	1	Sema5b	Sema5b	1
Mxd1	1	Mxd1	Mxd1	1
Sema3d	1	Sema3d	Sema3d	1
Prr11	1	Prr11	Prr11	1
Tatdn3	1	Tatdn3	Tatdn3	1
Sidt2	1	Sidt2	Sidt2	1
Nxph1	1	Nxph1	Nxph1	1
Pdzd8	1	Pdzd8	Pdzd8	1
Mthfd1l	1	Mthfd1l	Mthfd1l	1
Vamp8	1	Vamp8	Vamp8	1
Tmc7	1	Tmc7	Tmc7	1
Dct	1	Dct	Dct	1
Kif3b	1	Kif3b	Kif3b	1
Frrs1	1	Frrs1	Frrs1	1
Strbp	1	Strbp	Strbp	1
Rassf4	1	Rassf4	Rassf4	1
Llgl2	1	Llgl2	Llgl2	1
Otud6b	1	Otud6b	Otud6b	1
Otub2	1	Otub2	Otub2	1
Itpripl2	1	Itpripl2	Itpripl2	1
Tmem33	1	Tmem33	Tmem33	1
Abcg4	1	Abcg4	Abcg4	1
Enah	1	Enah	Enah	1
Ficd	1	Ficd	Ficd	1
Sobp	1	Sobp	Sobp	1
Tep1	1	Tep1	Tep1	1
Vezt	1	Vezt	Vezt	1
Zfp609	1	Zfp609	Zfp609	1
Zfp773	1	Zfp773	Zfp773	1
Tasp1	1	Tasp1	Tasp1	1
Hpcal4	1	Hpcal4	Hpcal4	1
Usp33	1	Usp33	Usp33	1
Slc2a3	1	Slc2a3	Slc2a3	1
C1ql3	1	C1ql3	C1ql3	1
Ddx3y	1	Ddx3y	Ddx3y	1
Myadm	1	Myadm	Myadm	1
Chrna3	1	Chrna3	Chrna3	1
Ssrp1	1	Ssrp1	Ssrp1	1
Snx27	1	Snx27	Snx27	1
Herc3	1	Herc3	Herc3	1
Ywhaq	1	Ywhaq	Ywhaq	1
Ube2v1	1	Ube2v1	Ube2v1	1
Tmtc1	1	Tmtc1	Tmtc1	1
Deptor	1	Deptor	Deptor	1
Relt	1	Relt	Relt	1
Slc22a15	1	Slc22a15	Slc22a15	1
Ccny	1	Ccny	Ccny	1
Ogfod3	1	Ogfod3	Ogfod3	1
Wdtc1	1	Wdtc1	Wdtc1	1
Dnajc1	1	Dnajc1	Dnajc1	1
Crim1	1	Crim1	Crim1	1
Egln2	1	Egln2	Egln2	1
Eif2b2	1	Eif2b2	Eif2b2	1
Ppp2r5c	1	Ppp2r5c	Ppp2r5c	1
Acsl1	1	Acsl1	Acsl1	1
Cdc42se2	1	Cdc42se2	Cdc42se2	1
Wfs1	1	Wfs1	Wfs1	1
Dido1	1	Dido1	Dido1	1
Knop1	1	Knop1	Knop1	1
Fam110c	1	Fam110c	Fam110c	1
Ttc12	1	Ttc12	Ttc12	1
Zswim5	1	Zswim5	Zswim5	1
Repin1	1	Repin1	Repin1	1
Adamts5	1	Adamts5	Adamts5	1
Fam217b	1	Fam217b	Fam217b	1
AU040320	1	AU040320	AU040320	1
Zcchc2	1	Zcchc2	Zcchc2	1
Nf2	1	Nf2	Nf2	1
Nlrp10	1	Nlrp10	Nlrp10	1
Synrg	1	Synrg	Synrg	1
Ptprj	1	Ptprj	Ptprj	1
St8sia6	1	St8sia6	St8sia6	1
Soga1	1	Soga1	Soga1	1
Atg4b	1	Atg4b	Atg4b	1
Wap	1	Wap	Wap	1
Ccnd1	1	Ccnd1	Ccnd1	1
Exoc8	1	Exoc8	Exoc8	1
Tgif2	1	Tgif2	Tgif2	1
Sh3bgrl2	1	Sh3bgrl2	Sh3bgrl2	1
Zc3h6	1	Zc3h6	Zc3h6	1
Slc35g1	1	Slc35g1	Slc35g1	1
Mamld1	1	Mamld1	Mamld1	1
Slc22a23	1	Slc22a23	Slc22a23	1
Mlf2	1	Mlf2	Mlf2	1
Klhl18	1	Klhl18	Klhl18	1
Ddx19b	1	Ddx19b	Ddx19b	1
Csde1	1	Csde1	Csde1	1
Mapk8	1	Mapk8	Mapk8	1
Fam122a	1	Fam122a	Fam122a	1
En2	1	En2	En2	1
Gatad2a	1	Gatad2a	Gatad2a	1
Ankfy1	1	Ankfy1	Ankfy1	1
Uspl1	1	Uspl1	Uspl1	1
Furin	1	Furin	Furin	1
Card10	1	Card10	Card10	1
Rgs8	1	Rgs8	Rgs8	1
Baz2a	1	Baz2a	Baz2a	1
Dynap	1	Dynap	Dynap	1
Tk2	1	Tk2	Tk2	1
Sptlc1	1	Sptlc1	Sptlc1	1
Zc2hc1a	1	Zc2hc1a	Zc2hc1a	1
Spry4	1	Spry4	Spry4	1
Dram2	1	Dram2	Dram2	1
Rngtt	1	Rngtt	Rngtt	1
Esrrg	1	Esrrg	Esrrg	1
Snx11	1	Snx11	Snx11	1
Arcn1	1	Arcn1	Arcn1	1
Bag5	1	Bag5	Bag5	1
Pcdh9	1	Pcdh9	Pcdh9	1
Pomk	1	Pomk	Pomk	1
Elmo1	1	Elmo1	Elmo1	1
App	1	App	App	1
Amer1	1	Amer1	Amer1	1
Ank2	1	Ank2	Ank2	1
Pcdha10	1	Pcdha10	Pcdha10	1
Smurf2	1	Smurf2	Smurf2	1
Zmym4	1	Zmym4	Zmym4	1
Sepsecs	1	Sepsecs	Sepsecs	1
Rora	1	Rora	Rora	1
Pcdha11	1	Pcdha11	Pcdha11	1
Sft2d3	1	Sft2d3	Sft2d3	1
Zer1	1	Zer1	Zer1	1
Pcdha2	1	Pcdha2	Pcdha2	1
Pcdha6	1	Pcdha6	Pcdha6	1
Pde3b	1	Pde3b	Pde3b	1
Ube2g2	1	Ube2g2	Ube2g2	1
Pcdha9	1	Pcdha9	Pcdha9	1
Nsg1	1	Nsg1	Nsg1	1
Pcdhac1	1	Pcdhac1	Pcdhac1	1
Atxn7l3b	1	Atxn7l3b	Atxn7l3b	1
Pcdha7	1	Pcdha7	Pcdha7	1
Sms	1	Sms	Sms	1
Pcdha3	1	Pcdha3	Pcdha3	1
Pcdha4	1	Pcdha4	Pcdha4	1
Pcdha1	1	Pcdha1	Pcdha1	1
Rffl	1	Rffl	Rffl	1
Rab4b	1	Rab4b	Rab4b	1
Lats2	1	Lats2	Lats2	1
Arhgap20	1	Arhgap20	Arhgap20	1
Ppfia2	1	Ppfia2	Ppfia2	1
Chd5	1	Chd5	Chd5	1
Igsf9b	1	Igsf9b	Igsf9b	1
Vti1b	1	Vti1b	Vti1b	1
Hs3st3b1	1	Hs3st3b1	Hs3st3b1	1
Pcdha12	1	Pcdha12	Pcdha12	1
Irak2	1	Irak2	Irak2	1
Pcdha5	1	Pcdha5	Pcdha5	1
Gfm2	1	Gfm2	Gfm2	1
Syde1	1	Syde1	Syde1	1
Pcdhac2	1	Pcdhac2	Pcdhac2	1
Ssr1	1	Ssr1	Ssr1	1
Crtac1	1	Crtac1	Crtac1	1
Cnih2	1	Cnih2	Cnih2	1
Mylk4	1	Mylk4	Mylk4	1
Rtn4	1	Rtn4	Rtn4	1
Fmo2	1	Fmo2	Fmo2	1
Pld3	1	Pld3	Pld3	1
Scn2a	1	Scn2a	Scn2a	1
Ncbp3	1	Ncbp3	Ncbp3	1
Rtn3	1	Rtn3	Rtn3	1
Synj1	1	Synj1	Synj1	1
Sos1	1	Sos1	Sos1	1
Calcrl	1	Calcrl	Calcrl	1
Nsun4	1	Nsun4	Nsun4	1
Nexmif	1	Nexmif	Nexmif	1
Arl3	1	Arl3	Arl3	1
Ppp2r1a	1	Ppp2r1a	Ppp2r1a	1
Gnai3	1	Gnai3	Gnai3	1
Golga1	1	Golga1	Golga1	1
Xpr1	1	Xpr1	Xpr1	1
Frmpd1	1	Frmpd1	Frmpd1	1
Hoxc8	1	Hoxc8	Hoxc8	1
Arhgef10	1	Arhgef10	Arhgef10	1
Shcbp1	1	Shcbp1	Shcbp1	1
Bpifa5	1	Bpifa5	Bpifa5	1
Eif4e1b	1	Eif4e1b	Eif4e1b	1
Fosl1	1	Fosl1	Fosl1	1
Pnisr	1	Pnisr	Pnisr	1
Sypl	1	Sypl	Sypl	1
Ptp4a3	1	Ptp4a3	Ptp4a3	1
Smim20	1	Smim20	Smim20	1
Tlr4	1	Tlr4	Tlr4	1
Gga3	1	Gga3	Gga3	1
Fry	1	Fry	Fry	1
Pofut1	1	Pofut1	Pofut1	1
Baiap2l1	1	Baiap2l1	Baiap2l1	1
Csn1s2a	1	Csn1s2a	Csn1s2a	1
Armc8	1	Armc8	Armc8	1
Inpp5j	1	Inpp5j	Inpp5j	1
Dcaf17	1	Dcaf17	Dcaf17	1
Epb41l4b	1	Epb41l4b	Epb41l4b	1
Chd9	1	Chd9	Chd9	1
Cdc42	1	Cdc42	Cdc42	1
Btla	1	Btla	Btla	1
Tspan5	1	Tspan5	Tspan5	1
Psca	1	Psca	Psca	1
Arf3	1	Arf3	Arf3	1
Gpn1	1	Gpn1	Gpn1	1
Cds2	1	Cds2	Cds2	1
Arhgef37	1	Arhgef37	Arhgef37	1
Pi15	1	Pi15	Pi15	1
Raph1	1	Raph1	Raph1	1
Rtl5	1	Rtl5	Rtl5	1
Nt5dc3	1	Nt5dc3	Nt5dc3	1
Lsm11	1	Lsm11	Lsm11	1
Mknk1	1	Mknk1	Mknk1	1
Clu	1	Clu	Clu	1
Plrg1	1	Plrg1	Plrg1	1
Fam189a1	1	Fam189a1	Fam189a1	1
Cnksr2	1	Cnksr2	Cnksr2	1
Plpp3	1	Plpp3	Plpp3	1
Nrp2	1	Nrp2	Nrp2	1
Arpp21	1	Arpp21	Arpp21	1
4933412E24Rik	1	4933412E24Rik	4933412E24Rik	1
Gne	1	Gne	Gne	1
Gnpnat1	1	Gnpnat1	Gnpnat1	1
Hdhd2	1	Hdhd2	Hdhd2	1
Rps19bp1	1	Rps19bp1	Rps19bp1	1
Kif21b	1	Kif21b	Kif21b	1
Cnppd1	1	Cnppd1	Cnppd1	1
Crk	1	Crk	Crk	1
Hgf	1	Hgf	Hgf	1
Scn8a	1	Scn8a	Scn8a	1
Htt	1	Htt	Htt	1
Kpna3	1	Kpna3	Kpna3	1
Lrp2	1	Lrp2	Lrp2	1
Tnfaip8l3	1	Tnfaip8l3	Tnfaip8l3	1
Gabbr1	1	Gabbr1	Gabbr1	1
Fsd1	1	Fsd1	Fsd1	1
Ehhadh	1	Ehhadh	Ehhadh	1
Pisd	1	Pisd	Pisd	1
Bptf	1	Bptf	Bptf	1
Fchsd2	1	Fchsd2	Fchsd2	1
Pthlh	1	Pthlh	Pthlh	1
Camsap1	1	Camsap1	Camsap1	1
Zfp362	1	Zfp362	Zfp362	1
Zfp760	1	Zfp760	Zfp760	1
Mov10	1	Mov10	Mov10	1
Nsmf	1	Nsmf	Nsmf	1
Btg1	1	Btg1	Btg1	1
Cdk6	1	Cdk6	Cdk6	1
Fzd3	1	Fzd3	Fzd3	1
Kcnf1	1	Kcnf1	Kcnf1	1
Vapb	1	Vapb	Vapb	1
Atoh1	1	Atoh1	Atoh1	1
Lrrn3	1	Lrrn3	Lrrn3	1
Ago3	1	Ago3	Ago3	1
Tmem245	1	Tmem245	Tmem245	1
Pafah1b2	1	Pafah1b2	Pafah1b2	1
Rad51d	1	Rad51d	Rad51d	1
Bag4	1	Bag4	Bag4	1
Cox6b2	1	Cox6b2	Cox6b2	1
Mrps25	1	Mrps25	Mrps25	1
Hoxa3	1	Hoxa3	Hoxa3	1
Slc12a2	1	Slc12a2	Slc12a2	1
Dyrk1b	1	Dyrk1b	Dyrk1b	1
Sinhcaf	1	Sinhcaf	Sinhcaf	1
Has2	1	Has2	Has2	1
Tenm3	1	Tenm3	Tenm3	1
Ip6k1	1	Ip6k1	Ip6k1	1
Rorb	1	Rorb	Rorb	1
St8sia3	1	St8sia3	St8sia3	1
Tbc1d24	1	Tbc1d24	Tbc1d24	1
Dync1i1	1	Dync1i1	Dync1i1	1
Grm3	1	Grm3	Grm3	1
Atp6v1g2	1	Atp6v1g2	Atp6v1g2	1
Pcdhb20	1	Pcdhb20	Pcdhb20	1
Gcat	1	Gcat	Gcat	1
Nkd1	1	Nkd1	Nkd1	1
Wasl	1	Wasl	Wasl	1
Xcr1	1	Xcr1	Xcr1	1
Gpd2	1	Gpd2	Gpd2	1
Snrk	1	Snrk	Snrk	1
Map1lc3b	1	Map1lc3b	Map1lc3b	1
Kif2a	1	Kif2a	Kif2a	1
Ogfod1	1	Ogfod1	Ogfod1	1
Itgav	1	Itgav	Itgav	1
Tob2	1	Tob2	Tob2	1
Wnt2b	1	Wnt2b	Wnt2b	1
Rbm43	1	Rbm43	Rbm43	1
Mief1	1	Mief1	Mief1	1
Nol6	1	Nol6	Nol6	1
Rapgef1	1	Rapgef1	Rapgef1	1
Cd28	1	Cd28	Cd28	1
Peli2	1	Peli2	Peli2	1
Cdkl3	1	Cdkl3	Cdkl3	1
Hmga1b	1	Hmga1b	Hmga1b	1
Fnbp1l	1	Fnbp1l	Fnbp1l	1
Tram1	1	Tram1	Tram1	1
Kcnv1	1	Kcnv1	Kcnv1	1
Hspa4l	1	Hspa4l	Hspa4l	1
Lyrm9	1	Lyrm9	Lyrm9	1
Hspg2	1	Hspg2	Hspg2	1
Dach1	1	Dach1	Dach1	1
Adamtsl3	1	Adamtsl3	Adamtsl3	1
Cacna1e	1	Cacna1e	Cacna1e	1
Sec22c	1	Sec22c	Sec22c	1
Cdc42ep2	1	Cdc42ep2	Cdc42ep2	1
Dnase2b	1	Dnase2b	Dnase2b	1
Zfyve1	1	Zfyve1	Zfyve1	1
Swap70	1	Swap70	Swap70	1
Ciapin1	1	Ciapin1	Ciapin1	1
Diaph1	1	Diaph1	Diaph1	1
Pcsk5	1	Pcsk5	Pcsk5	1
Ccnj	1	Ccnj	Ccnj	1
Rprd2	1	Rprd2	Rprd2	1
Cdk8	1	Cdk8	Cdk8	1
Ranbp3	1	Ranbp3	Ranbp3	1
Zdhhc21	1	Zdhhc21	Zdhhc21	1
Rab3c	1	Rab3c	Rab3c	1
Zfp704	1	Zfp704	Zfp704	1
Gabra1	1	Gabra1	Gabra1	1
Degs2	1	Degs2	Degs2	1
Rap2c	1	Rap2c	Rap2c	1
Zfp941	1	Zfp941	Zfp941	1
Rab40c	1	Rab40c	Rab40c	1
Slc9b2	1	Slc9b2	Slc9b2	1
Gls2	1	Gls2	Gls2	1
Cdc14b	1	Cdc14b	Cdc14b	1
Stub1	1	Stub1	Stub1	1
Cast	1	Cast	Cast	1
Fam133b	1	Fam133b	Fam133b	1
AI593442	1	AI593442	AI593442	1
Ndor1	1	Ndor1	Ndor1	1
Ahi1	1	Ahi1	Ahi1	1
1700030J22Rik	1	1700030J22Rik	1700030J22Rik	1
Cpxm2	1	Cpxm2	Cpxm2	1
Tmtc2	1	Tmtc2	Tmtc2	1
Abcf3	1	Abcf3	Abcf3	1
Zfp882	1	Zfp882	Zfp882	1
Krtap1-5	1	Krtap1-5	Krtap1-5	1
Cacna1i	1	Cacna1i	Cacna1i	1
Rock2	1	Rock2	Rock2	1
Dnajb2	1	Dnajb2	Dnajb2	1
Fam219b	1	Fam219b	Fam219b	1
Dvl1	1	Dvl1	Dvl1	1
Pdik1l	1	Pdik1l	Pdik1l	1
Nr2c2	1	Nr2c2	Nr2c2	1
Dmtn	1	Dmtn	Dmtn	1
Fam171a1	1	Fam171a1	Fam171a1	1
Stk38l	1	Stk38l	Stk38l	1
Adap1	1	Adap1	Adap1	1
Glud1	1	Glud1	Glud1	1
Filip1	1	Filip1	Filip1	1
Map3k3	1	Map3k3	Map3k3	1
Prkca	1	Prkca	Prkca	1
Srp14	1	Srp14	Srp14	1
Parvb	1	Parvb	Parvb	1
Ildr2	1	Ildr2	Ildr2	1
Svop	1	Svop	Svop	1
Dph3	1	Dph3	Dph3	1
Fat3	1	Fat3	Fat3	1
Pdap1	1	Pdap1	Pdap1	1
Kcnip2	1	Kcnip2	Kcnip2	1
Fgfr1	1	Fgfr1	Fgfr1	1
Fkbp1a	1	Fkbp1a	Fkbp1a	1
Mmp1a	1	Mmp1a	Mmp1a	1
Wdr92	1	Wdr92	Wdr92	1
Tet3	1	Tet3	Tet3	1
Zfp874a	1	Zfp874a	Zfp874a	1
Mapk8ip2	1	Mapk8ip2	Mapk8ip2	1
Lingo4	1	Lingo4	Lingo4	1
Mfap3l	1	Mfap3l	Mfap3l	1
Appl1	1	Appl1	Appl1	1
Borcs6	1	Borcs6	Borcs6	1
Fam160b2	1	Fam160b2	Fam160b2	1
Dhdh	1	Dhdh	Dhdh	1
Mapkapk3	1	Mapkapk3	Mapkapk3	1
Smc5	1	Smc5	Smc5	1
Mcat	1	Mcat	Mcat	1
Igf1r	1	Igf1r	Igf1r	1
Sf1	1	Sf1	Sf1	1
Metap1	1	Metap1	Metap1	1
Mink1	1	Mink1	Mink1	1
Ptprb	1	Ptprb	Ptprb	1
Aoc3	1	Aoc3	Aoc3	1
Dnaja2	1	Dnaja2	Dnaja2	1
Serpinb8	1	Serpinb8	Serpinb8	1
Nrarp	1	Nrarp	Nrarp	1
Fam126a	1	Fam126a	Fam126a	1
Tmem87a	1	Tmem87a	Tmem87a	1
Ubl5	1	Ubl5	Ubl5	1
Tle4	1	Tle4	Tle4	1
Slc7a1	1	Slc7a1	Slc7a1	1
Fbxl17	1	Fbxl17	Fbxl17	1
Adipor2	1	Adipor2	Adipor2	1
Bpifa6	1	Bpifa6	Bpifa6	1
Pitpna	1	Pitpna	Pitpna	1
Polr2h	1	Polr2h	Polr2h	1
Mmp1b	1	Mmp1b	Mmp1b	1
Trim35	1	Trim35	Trim35	1
4930402H24Rik	1	4930402H24Rik	4930402H24Rik	1
Mtif3	1	Mtif3	Mtif3	1
Slc36a1	1	Slc36a1	Slc36a1	1
Cluh	1	Cluh	Cluh	1
Galnt1	1	Galnt1	Galnt1	1
Scp2	1	Scp2	Scp2	1
Rnf8	1	Rnf8	Rnf8	1
Pdcd4	1	Pdcd4	Pdcd4	1
Chrna10	1	Chrna10	Chrna10	1
Ptchd1	1	Ptchd1	Ptchd1	1
Fchsd1	1	Fchsd1	Fchsd1	1
Atp6v1a	1	Atp6v1a	Atp6v1a	1
Nacc2	1	Nacc2	Nacc2	1
Smim12	1	Smim12	Smim12	1
Sipa1l2	1	Sipa1l2	Sipa1l2	1
Zbtb42	1	Zbtb42	Zbtb42	1
Rnf125	1	Rnf125	Rnf125	1
Rapgefl1	1	Rapgefl1	Rapgefl1	1
Cab39	1	Cab39	Cab39	1
Fkrp	1	Fkrp	Fkrp	1
Cd200r1	1	Cd200r1	Cd200r1	1
Zpbp	1	Zpbp	Zpbp	1
Hsd17b7	1	Hsd17b7	Hsd17b7	1
Lhx6	1	Lhx6	Lhx6	1
Usp2	1	Usp2	Usp2	1
Syt3	1	Syt3	Syt3	1
Sowahc	1	Sowahc	Sowahc	1
Btnl2	1	Btnl2	Btnl2	1
Arid1b	1	Arid1b	Arid1b	1
Sorcs2	1	Sorcs2	Sorcs2	1
Smarcd2	1	Smarcd2	Smarcd2	1
Tmem173	1	Tmem173	Tmem173	1
Rlim	1	Rlim	Rlim	1
Phka1	1	Phka1	Phka1	1
Taf5	1	Taf5	Taf5	1
Lcor	1	Lcor	Lcor	1
Calu	1	Calu	Calu	1
Sowahb	1	Sowahb	Sowahb	1
Mapk9	1	Mapk9	Mapk9	1
Zfx	1	Zfx	Zfx	1
Lpin2	1	Lpin2	Lpin2	1
Bloc1s6	1	Bloc1s6	Bloc1s6	1
Tmem167	1	Tmem167	Tmem167	1
Irs4	1	Irs4	Irs4	1
Cnot9	1	Cnot9	Cnot9	1
Rassf5	1	Rassf5	Rassf5	1
Lrrc15	1	Lrrc15	Lrrc15	1
Nat8l	1	Nat8l	Nat8l	1
Sec14l4	1	Sec14l4	Sec14l4	1
Lonrf3	1	Lonrf3	Lonrf3	1
Elmod1	1	Elmod1	Elmod1	1
Yae1d1	1	Yae1d1	Yae1d1	1
Xrcc2	1	Xrcc2	Xrcc2	1
Gse1	1	Gse1	Gse1	1
Smad5	1	Smad5	Smad5	1
Tmem14a	1	Tmem14a	Tmem14a	1
Dpm1	1	Dpm1	Dpm1	1
Prom2	1	Prom2	Prom2	1
Eif1a	1	Eif1a	Eif1a	1
Mecp2	1	Mecp2	Mecp2	1
Fosl2	1	Fosl2	Fosl2	1
Herpud2	1	Herpud2	Herpud2	1
Mrm2	1	Mrm2	Mrm2	1
Prorsd1	1	Prorsd1	Prorsd1	1
Ppp6r3	1	Ppp6r3	Ppp6r3	1
Zc3h12c	1	Zc3h12c	Zc3h12c	1
Mamstr	1	Mamstr	Mamstr	1
Tmem104	1	Tmem104	Tmem104	1
Pim1	1	Pim1	Pim1	1
Nfia	1	Nfia	Nfia	1
Slc12a1	1	Slc12a1	Slc12a1	1
Cep350	1	Cep350	Cep350	1
Ccn4	1	Ccn4	Ccn4	1
Dpy19l3	1	Dpy19l3	Dpy19l3	1
Zfp831	1	Zfp831	Zfp831	1
Svip	1	Svip	Svip	1
Tnfsf9	1	Tnfsf9	Tnfsf9	1
Ak4	1	Ak4	Ak4	1
Zbtb10	1	Zbtb10	Zbtb10	1
Fbxl2	1	Fbxl2	Fbxl2	1
Tlr1	1	Tlr1	Tlr1	1
Slc19a2	1	Slc19a2	Slc19a2	1
Dpp9	1	Dpp9	Dpp9	1
Fadd	1	Fadd	Fadd	1
Wapl	1	Wapl	Wapl	1
Zfp651	1	Zfp651	Zfp651	1
Cpne1	1	Cpne1	Cpne1	1
Slc18b1	1	Slc18b1	Slc18b1	1
Pacsin3	1	Pacsin3	Pacsin3	1
Vat1	1	Vat1	Vat1	1
Cldn4	1	Cldn4	Cldn4	1
Rbbp6	1	Rbbp6	Rbbp6	1
Cd19	1	Cd19	Cd19	1
Madd	1	Madd	Madd	1
Armcx2	1	Armcx2	Armcx2	1
Crem	1	Crem	Crem	1
Bhlhe41	1	Bhlhe41	Bhlhe41	1
Setd1b	1	Setd1b	Setd1b	1
Crisp2	1	Crisp2	Crisp2	1
Tex46	1	Tex46	Tex46	1
Cyp2u1	1	Cyp2u1	Cyp2u1	1
Vgll1	1	Vgll1	Vgll1	1
Egln3	1	Egln3	Egln3	1
Irf2bp2	1	Irf2bp2	Irf2bp2	1
Pgm2l1	1	Pgm2l1	Pgm2l1	1
Ephb2	1	Ephb2	Ephb2	1
Pik3c2b	1	Pik3c2b	Pik3c2b	1
Serpinb12	1	Serpinb12	Serpinb12	1
Bmx	1	Bmx	Bmx	1
Klc2	1	Klc2	Klc2	1
Phf3	1	Phf3	Phf3	1
Ccdc134	1	Ccdc134	Ccdc134	1
Slc2a13	1	Slc2a13	Slc2a13	1
Derl2	1	Derl2	Derl2	1
Acsl6	1	Acsl6	Acsl6	1
Mtus2	1	Mtus2	Mtus2	1
Efcab12	1	Efcab12	Efcab12	1
Clns1a	1	Clns1a	Clns1a	1
Dcun1d4	1	Dcun1d4	Dcun1d4	1
Cadps2	1	Cadps2	Cadps2	1
Trim68	1	Trim68	Trim68	1
Suz12	1	Suz12	Suz12	1
Fam160b1	1	Fam160b1	Fam160b1	1
Kcna1	1	Kcna1	Kcna1	1
Ptprm	1	Ptprm	Ptprm	1
Tmem183a	1	Tmem183a	Tmem183a	1
Asf1b	1	Asf1b	Asf1b	1
Ppp1r16b	1	Ppp1r16b	Ppp1r16b	1
Rassf10	1	Rassf10	Rassf10	1
Lims1	1	Lims1	Lims1	1
Wdr47	1	Wdr47	Wdr47	1
Fnta	1	Fnta	Fnta	1
Hcn1	1	Hcn1	Hcn1	1
Matn1	1	Matn1	Matn1	1
Gm2663	1	Gm2663	Gm2663	1
Rnf111	1	Rnf111	Rnf111	1
Ttpal	1	Ttpal	Ttpal	1
Fut9	1	Fut9	Fut9	1
Usp49	1	Usp49	Usp49	1
Krtap28-13	1	Krtap28-13	Krtap28-13	1
Tsc22d1	1	Tsc22d1	Tsc22d1	1
Lrp4	1	Lrp4	Lrp4	1
Ccdc90b	1	Ccdc90b	Ccdc90b	1
Shisa3	1	Shisa3	Shisa3	1
Zfp54	1	Zfp54	Zfp54	1
Arhgef12	1	Arhgef12	Arhgef12	1
Adgrd1	1	Adgrd1	Adgrd1	1
Ccnd3	1	Ccnd3	Ccnd3	1
Kcnab1	1	Kcnab1	Kcnab1	1
Myo5b	1	Myo5b	Myo5b	1
C2cd2l	1	C2cd2l	C2cd2l	1
Srprb	1	Srprb	Srprb	1
Tmpo	1	Tmpo	Tmpo	1
Cyb561a3	1	Cyb561a3	Cyb561a3	1
Cxcl10	1	Cxcl10	Cxcl10	1
Gcnt7	1	Gcnt7	Gcnt7	1
Snurf	1	Snurf	Snurf	1
Tigd5	1	Tigd5	Tigd5	1
Anapc11	1	Anapc11	Anapc11	1
Rfx2	1	Rfx2	Rfx2	1
Vbp1	1	Vbp1	Vbp1	1
Arhgap26	1	Arhgap26	Arhgap26	1
Ptgs2	1	Ptgs2	Ptgs2	1
Colec10	1	Colec10	Colec10	1
Plekhf2	1	Plekhf2	Plekhf2	1
Rgs6	1	Rgs6	Rgs6	1
Calcr	1	Calcr	Calcr	1
Dmtf1	1	Dmtf1	Dmtf1	1
Wdr82	1	Wdr82	Wdr82	1
Gpr174	1	Gpr174	Gpr174	1
Sdad1	1	Sdad1	Sdad1	1
Fam71f2	1	Fam71f2	Fam71f2	1
L3mbtl4	1	L3mbtl4	L3mbtl4	1
Ankrd40	1	Ankrd40	Ankrd40	1
Cacnb1	1	Cacnb1	Cacnb1	1
Gtpbp4	1	Gtpbp4	Gtpbp4	1
Sox5	1	Sox5	Sox5	1
Ubox5	1	Ubox5	Ubox5	1
Slc38a2	1	Slc38a2	Slc38a2	1
Dctd	1	Dctd	Dctd	1
Lypla2	1	Lypla2	Lypla2	1
Bsn	1	Bsn	Bsn	1
Map7	1	Map7	Map7	1
Dram1	1	Dram1	Dram1	1
Pex5	1	Pex5	Pex5	1
Lyzl4	1	Lyzl4	Lyzl4	1
Syt5	1	Syt5	Syt5	1
Rnf138	1	Rnf138	Rnf138	1
Fam170b	1	Fam170b	Fam170b	1
Zfp592	1	Zfp592	Zfp592	1
Foxk1	1	Foxk1	Foxk1	1
Gcnt3	1	Gcnt3	Gcnt3	1
Nutm2	1	Nutm2	Nutm2	1
Lin28b	1	Lin28b	Lin28b	1
Tango6	1	Tango6	Tango6	1
Zfp607a	1	Zfp607a	Zfp607a	1
Arhgap32	1	Arhgap32	Arhgap32	1
Zdhhc3	1	Zdhhc3	Zdhhc3	1
Gm12888	1	Gm12888	Gm12888	1
Ppfia4	1	Ppfia4	Ppfia4	1
Arel1	1	Arel1	Arel1	1
Dpy19l4	1	Dpy19l4	Dpy19l4	1
Phf21a	1	Phf21a	Phf21a	1
Peak1	1	Peak1	Peak1	1
Ccdc141	1	Ccdc141	Ccdc141	1
Olfm3	1	Olfm3	Olfm3	1
Riok3	1	Riok3	Riok3	1
Mapk1ip1l	1	Mapk1ip1l	Mapk1ip1l	1
Zfp994	1	Zfp994	Zfp994	1
Specc1	1	Specc1	Specc1	1
Zfp119a	1	Zfp119a	Zfp119a	1
B4galt7	1	B4galt7	B4galt7	1
Siah1b	1	Siah1b	Siah1b	1
Gab2	1	Gab2	Gab2	1
Tigar	1	Tigar	Tigar	1
Fuk	1	Fuk	Fuk	1
Cox11	1	Cox11	Cox11	1
Abhd2	1	Abhd2	Abhd2	1
Mmp19	1	Mmp19	Mmp19	1
Ubtd1	1	Ubtd1	Ubtd1	1
Ttpa	1	Ttpa	Ttpa	1
Cphx3	1	Cphx3	Cphx3	1
Slc6a4	1	Slc6a4	Slc6a4	1
Cphx1	1	Cphx1	Cphx1	1
Shank3	1	Shank3	Shank3	1
Lyrm7	1	Lyrm7	Lyrm7	1
Dennd6a	1	Dennd6a	Dennd6a	1
Cphx2	1	Cphx2	Cphx2	1
Zkscan1	1	Zkscan1	Zkscan1	1
Dcaf5	1	Dcaf5	Dcaf5	1
Polr3a	1	Polr3a	Polr3a	1
Dusp3	1	Dusp3	Dusp3	1
Mapk3	1	Mapk3	Mapk3	1
Kank1	1	Kank1	Kank1	1
Gpr62	1	Gpr62	Gpr62	1
Runx1t1	1	Runx1t1	Runx1t1	1
Fam3c	1	Fam3c	Fam3c	1
Syne3	1	Syne3	Syne3	1
Dedd	1	Dedd	Dedd	1
Dctn5	1	Dctn5	Dctn5	1
Dmc1	1	Dmc1	Dmc1	1
Usp32	1	Usp32	Usp32	1
Mtch2	1	Mtch2	Mtch2	1
Tmf1	1	Tmf1	Tmf1	1
Ptpn14	1	Ptpn14	Ptpn14	1
Tnik	1	Tnik	Tnik	1
Zhx1	1	Zhx1	Zhx1	1
Ube4a	1	Ube4a	Ube4a	1
Brpf3	1	Brpf3	Brpf3	1
Litaf	1	Litaf	Litaf	1
Ttc14	1	Ttc14	Ttc14	1
Ap3b1	1	Ap3b1	Ap3b1	1
Zfp532	1	Zfp532	Zfp532	1
Ndnf	1	Ndnf	Ndnf	1
Tbx21	1	Tbx21	Tbx21	1
H2afb3	1	H2afb3	H2afb3	1
Bhlha9	1	Bhlha9	Bhlha9	1
Acbd3	1	Acbd3	Acbd3	1
Copg2	1	Copg2	Copg2	1
Mgat4b	1	Mgat4b	Mgat4b	1
Aatk	1	Aatk	Aatk	1
Bach2	1	Bach2	Bach2	1
Dynlt3	1	Dynlt3	Dynlt3	1
Nelfa	1	Nelfa	Nelfa	1
Nfatc2	1	Nfatc2	Nfatc2	1
Hhip	1	Hhip	Hhip	1
Tardbp	1	Tardbp	Tardbp	1
Trim59	1	Trim59	Trim59	1
Man1a	1	Man1a	Man1a	1
Anks1b	1	Anks1b	Anks1b	1
Lpin3	1	Lpin3	Lpin3	1
Erlec1	1	Erlec1	Erlec1	1
Gm3696	1	Gm3696	Gm3696	1
Snx3	1	Snx3	Snx3	1
LOC100861615	1	LOC100861615	LOC100861615	1
4930555G01Rik	1	4930555G01Rik	4930555G01Rik	1
Ralgapa1	1	Ralgapa1	Ralgapa1	1
Rad21	1	Rad21	Rad21	1
Tmem41b	1	Tmem41b	Tmem41b	1
Sftpa1	1	Sftpa1	Sftpa1	1
Npnt	1	Npnt	Npnt	1
Cngb1	1	Cngb1	Cngb1	1
Gm14743	1	Gm14743	Gm14743	1
Hspa1l	1	Hspa1l	Hspa1l	1
Tmem251	1	Tmem251	Tmem251	1
Dynlt1b	1	Dynlt1b	Dynlt1b	1
MARCH1	1	MARCH1	MARCH1	1
Ube2a	1	Ube2a	Ube2a	1
Mcemp1	1	Mcemp1	Mcemp1	1
Nup160	1	Nup160	Nup160	1
Ncbp2	1	Ncbp2	Ncbp2	1
Bpifb9a	1	Bpifb9a	Bpifb9a	1
Bpifb9b	1	Bpifb9b	Bpifb9b	1
Coq7	1	Coq7	Coq7	1
Cyp2j9	1	Cyp2j9	Cyp2j9	1
Sh3kbp1	1	Sh3kbp1	Sh3kbp1	1
Homez	1	Homez	Homez	1
Nudt18	1	Nudt18	Nudt18	1
Rps6ka6	1	Rps6ka6	Rps6ka6	1
4930426D05Rik	1	4930426D05Rik	4930426D05Rik	1
Bbs7	1	Bbs7	Bbs7	1
Clec2h	1	Clec2h	Clec2h	1
Klhl14	1	Klhl14	Klhl14	1
Neurl1b	1	Neurl1b	Neurl1b	1
Naa11	1	Naa11	Naa11	1
Mtf2	1	Mtf2	Mtf2	1
Me1	1	Me1	Me1	1
Il2rg	1	Il2rg	Il2rg	1
Ptbp3	1	Ptbp3	Ptbp3	1
Dbr1	1	Dbr1	Dbr1	1
Cript	1	Cript	Cript	1
Mrps17	1	Mrps17	Mrps17	1
Frat2	1	Frat2	Frat2	1
Trhr	1	Trhr	Trhr	1
Gmfb	1	Gmfb	Gmfb	1
Nox4	1	Nox4	Nox4	1
Hist1h2br	1	Hist1h2br	Hist1h2br	1
Hist1h2bq	1	Hist1h2bq	Hist1h2bq	1
Far1	1	Far1	Far1	1
Naaladl2	1	Naaladl2	Naaladl2	1
Ncf1	1	Ncf1	Ncf1	1
Syt13	1	Syt13	Syt13	1
Zfp654	1	Zfp654	Zfp654	1
Fpgt	1	Fpgt	Fpgt	1
Dimt1	1	Dimt1	Dimt1	1
Spink11	1	Spink11	Spink11	1
Arhgap27	1	Arhgap27	Arhgap27	1
Lrch1	1	Lrch1	Lrch1	1
Dnajb14	1	Dnajb14	Dnajb14	1
4933409G03Rik	1	4933409G03Rik	4933409G03Rik	1
Hecw1	1	Hecw1	Hecw1	1
Kcnc2	1	Kcnc2	Kcnc2	1
Stk32b	1	Stk32b	Stk32b	1
Topors	1	Topors	Topors	1
Ttn	1	Ttn	Ttn	1
Setmar	1	Setmar	Setmar	1
Ssbp2	1	Ssbp2	Ssbp2	1
Sephs1	1	Sephs1	Sephs1	1
Zfp759	1	Zfp759	Zfp759	1
P2ry10b	1	P2ry10b	P2ry10b	1
Igsf10	1	Igsf10	Igsf10	1
Klf13	1	Klf13	Klf13	1
Chrdl1	1	Chrdl1	Chrdl1	1
Ces2g	1	Ces2g	Ces2g	1
Sec11c	1	Sec11c	Sec11c	1
Snapc1	1	Snapc1	Snapc1	1
Zxdb	1	Zxdb	Zxdb	1
Fam149b	1	Fam149b	Fam149b	1
Crnkl1	1	Crnkl1	Crnkl1	1
Krtap19-3	1	Krtap19-3	Krtap19-3	1
Tmem47	1	Tmem47	Tmem47	1
Gria2	1	Gria2	Gria2	1
Fam149a	1	Fam149a	Fam149a	1
Zfp329	1	Zfp329	Zfp329	1
Cdh12	1	Cdh12	Cdh12	1
Dgke	1	Dgke	Dgke	1
Fzd4	1	Fzd4	Fzd4	1
Hif1a	1	Hif1a	Hif1a	1
Hipk3	1	Hipk3	Hipk3	1
Gimap1	1	Gimap1	Gimap1	1
Sec16b	1	Sec16b	Sec16b	1
BC052040	1	BC052040	BC052040	1
Slc9a3r1	1	Slc9a3r1	Slc9a3r1	1
Atxn1	1	Atxn1	Atxn1	1
Dynlt1c	1	Dynlt1c	Dynlt1c	1
Spink8	1	Spink8	Spink8	1
Dock7	1	Dock7	Dock7	1
Dynlt1f	1	Dynlt1f	Dynlt1f	1
Huwe1	1	Huwe1	Huwe1	1
Thrap3	1	Thrap3	Thrap3	1
Gm11559	1	Gm11559	Gm11559	1
Hpgd	1	Hpgd	Hpgd	1
Mdga2	1	Mdga2	Mdga2	1
Ttc38	1	Ttc38	Ttc38	1
Shtn1	1	Shtn1	Shtn1	1
Tpk1	1	Tpk1	Tpk1	1
Abi1	1	Abi1	Abi1	1
Dpp4	1	Dpp4	Dpp4	1
Mcu	1	Mcu	Mcu	1
Utp6	1	Utp6	Utp6	1
Prr9	1	Prr9	Prr9	1
Sema6a	1	Sema6a	Sema6a	1
Mtmr4	1	Mtmr4	Mtmr4	1
Gys2	1	Gys2	Gys2	1
Taf1	1	Taf1	Taf1	1
Arrdc3	1	Arrdc3	Arrdc3	1
Crot	1	Crot	Crot	1
Upb1	1	Upb1	Upb1	1
Fam49a	1	Fam49a	Fam49a	1
Lgr4	1	Lgr4	Lgr4	1
Tcaf3	1	Tcaf3	Tcaf3	1
Adam30	1	Adam30	Adam30	1
Osm	1	Osm	Osm	1
Pcdhb14	1	Pcdhb14	Pcdhb14	1
Scn11a	1	Scn11a	Scn11a	1
Sec22a	1	Sec22a	Sec22a	1
Rab3gap2	1	Rab3gap2	Rab3gap2	1
Krt13	1	Krt13	Krt13	1
Mosmo	1	Mosmo	Mosmo	1
Bmi1	1	Bmi1	Bmi1	1
Zfp870	1	Zfp870	Zfp870	1
Rps6kb1	1	Rps6kb1	Rps6kb1	1
Itch	1	Itch	Itch	1
Sbk3	1	Sbk3	Sbk3	1
Opa1	1	Opa1	Opa1	1
Lyrm2	1	Lyrm2	Lyrm2	1
Zfc3h1	1	Zfc3h1	Zfc3h1	1
Unc5d	1	Unc5d	Unc5d	1
Antxr2	1	Antxr2	Antxr2	1
Wdsub1	1	Wdsub1	Wdsub1	1
Ccn2	1	Ccn2	Ccn2	1
Med15	1	Med15	Med15	1
Dner	1	Dner	Dner	1
Ipcef1	1	Ipcef1	Ipcef1	1
Il2	1	Il2	Il2	1
Shroom4	1	Shroom4	Shroom4	1
Clstn2	1	Clstn2	Clstn2	1
Rc3h1	1	Rc3h1	Rc3h1	1
Bst1	1	Bst1	Bst1	1
4922502D21Rik	1	4922502D21Rik	4922502D21Rik	1
Fmr1	1	Fmr1	Fmr1	1
Rnpc3	1	Rnpc3	Rnpc3	1
Ccnh	1	Ccnh	Ccnh	1
Taok1	1	Taok1	Taok1	1
C1d	1	C1d	C1d	1
Npc1l1	1	Npc1l1	Npc1l1	1
Hs3st5	1	Hs3st5	Hs3st5	1
Casp8ap2	1	Casp8ap2	Casp8ap2	1
Zfp945	1	Zfp945	Zfp945	1
C1galt1c1	1	C1galt1c1	C1galt1c1	1
Zfp62	1	Zfp62	Zfp62	1
Clmp	1	Clmp	Clmp	1
Dpy19l2	1	Dpy19l2	Dpy19l2	1
Fat1	1	Fat1	Fat1	1
Tyr	1	Tyr	Tyr	1
Bfar	1	Bfar	Bfar	1
Ids	1	Ids	Ids	1
Lamp3	1	Lamp3	Lamp3	1
Ncl	1	Ncl	Ncl	1
Negr1	1	Negr1	Negr1	1
Bub1	1	Bub1	Bub1	1
Ypel2	1	Ypel2	Ypel2	1
Zfp811	1	Zfp811	Zfp811	1
Xkr4	1	Xkr4	Xkr4	1
Lrp8	1	Lrp8	Lrp8	1
Hacd2	1	Hacd2	Hacd2	1
Gtf2h2	1	Gtf2h2	Gtf2h2	1
Zbtb26	1	Zbtb26	Zbtb26	1
Shprh	1	Shprh	Shprh	1
Scn9a	1	Scn9a	Scn9a	1
Cts6	1	Cts6	Cts6	1
Epgn	1	Epgn	Epgn	1
Vcan	1	Vcan	Vcan	1
Trnt1	1	Trnt1	Trnt1	1
Lhfpl1	1	Lhfpl1	Lhfpl1	1
F5	1	F5	F5	1
Dcaf1	1	Dcaf1	Dcaf1	1
Larp1	1	Larp1	Larp1	1
Cul4b	1	Cul4b	Cul4b	1
Nubpl	1	Nubpl	Nubpl	1
Stxbp5l	1	Stxbp5l	Stxbp5l	1
Tm9sf2	1	Tm9sf2	Tm9sf2	1
Ms4a2	1	Ms4a2	Ms4a2	1
Pdpn	1	Pdpn	Pdpn	1
Aen	1	Aen	Aen	1
Kcnj15	1	Kcnj15	Kcnj15	1
Clec4a2	1	Clec4a2	Clec4a2	1
Tmem80	1	Tmem80	Tmem80	1
Dynlt1a	1	Dynlt1a	Dynlt1a	1
Ermn	1	Ermn	Ermn	1
Pbrm1	1	Pbrm1	Pbrm1	1
Nsun6	1	Nsun6	Nsun6	1
Pdzk1	1	Pdzk1	Pdzk1	1
Abhd10	1	Abhd10	Abhd10	1
Slc22a14	1	Slc22a14	Slc22a14	1
Lrrc58	1	Lrrc58	Lrrc58	1
Naf1	1	Naf1	Naf1	1
Agpat5	1	Agpat5	Agpat5	1
Glrx2	1	Glrx2	Glrx2	1
Nrcam	1	Nrcam	Nrcam	1
Oas1a	1	Oas1a	Oas1a	1
Kcns1	1	Kcns1	Kcns1	1
Tmem200b	1	Tmem200b	Tmem200b	1
Spcs1	1	Spcs1	Spcs1	1
Gbp10	1	Gbp10	Gbp10	1
Sun1	1	Sun1	Sun1	1
Mindy2	1	Mindy2	Mindy2	1
Ntrk2	1	Ntrk2	Ntrk2	1
Pramel1	1	Pramel1	Pramel1	1
Rac2	1	Rac2	Rac2	1
Hmgcl	1	Hmgcl	Hmgcl	1
Nupl1	1	Nupl1	Nupl1	1
Matn3	1	Matn3	Matn3	1
Oas1g	1	Oas1g	Oas1g	1
AI429214	1	AI429214	AI429214	1
Slc7a11	1	Slc7a11	Slc7a11	1
Usp47	1	Usp47	Usp47	1
Rab11fip4	1	Rab11fip4	Rab11fip4	1
Syncrip	1	Syncrip	Syncrip	1
Pcnx4	1	Pcnx4	Pcnx4	1
Rsbn1l	1	Rsbn1l	Rsbn1l	1
Utp14b	1	Utp14b	Utp14b	1
Rsf1	1	Rsf1	Rsf1	1
Gbp6	1	Gbp6	Gbp6	1
Pla2g4e	1	Pla2g4e	Pla2g4e	1
Snx18	1	Snx18	Snx18	1
Ankub1	1	Ankub1	Ankub1	1
Gbp4	1	Gbp4	Gbp4	1
Impg2	1	Impg2	Impg2	1
Bambi	1	Bambi	Bambi	1
Mapre1	1	Mapre1	Mapre1	1
Tspan12	1	Tspan12	Tspan12	1
Zfp418	1	Zfp418	Zfp418	1
Kitl	1	Kitl	Kitl	1
Fam53a	1	Fam53a	Fam53a	1
Tbpl2	1	Tbpl2	Tbpl2	1
Wfdc15b	1	Wfdc15b	Wfdc15b	1
Sncg	1	Sncg	Sncg	1
Hnrnph2	1	Hnrnph2	Hnrnph2	1
Lrch3	1	Lrch3	Lrch3	1
Pex12	1	Pex12	Pex12	1
Sar1b	1	Sar1b	Sar1b	1
Strn3	1	Strn3	Strn3	1
Dnaja1	1	Dnaja1	Dnaja1	1
Lrguk	1	Lrguk	Lrguk	1
Tslp	1	Tslp	Tslp	1
Gpr15	1	Gpr15	Gpr15	1
Guf1	1	Guf1	Guf1	1
Prlr	1	Prlr	Prlr	1
Arc	1	Arc	Arc	1
Ube2g1	1	Ube2g1	Ube2g1	1
Wtap	1	Wtap	Wtap	1
Als2cl	1	Als2cl	Als2cl	1
Rgs2	1	Rgs2	Rgs2	1
Ubxn8	1	Ubxn8	Ubxn8	1
Six4	1	Six4	Six4	1
Shcbp1l	1	Shcbp1l	Shcbp1l	1
Gm5464	1	Gm5464	Gm5464	1
Itm2a	1	Itm2a	Itm2a	1
Npr3	1	Npr3	Npr3	1
Rimklb	1	Rimklb	Rimklb	1
Zwint	1	Zwint	Zwint	1
Xlr	1	Xlr	Xlr	1
Sfpq	1	Sfpq	Sfpq	1
Sfmbt2	1	Sfmbt2	Sfmbt2	1
Chst3	1	Chst3	Chst3	1
Pradc1	1	Pradc1	Pradc1	1
Ahctf1	1	Ahctf1	Ahctf1	1
Hcrtr2	1	Hcrtr2	Hcrtr2	1
D1Ertd622e	1	D1Ertd622e	D1Ertd622e	1
Gss	1	Gss	Gss	1
Lmbr1	1	Lmbr1	Lmbr1	1
Abca12	1	Abca12	Abca12	1
Orc3	1	Orc3	Orc3	1
Kalrn	1	Kalrn	Kalrn	1
Tcf7l2	1	Tcf7l2	Tcf7l2	1
Naip1	1	Naip1	Naip1	1
1110025L11Rik	1	1110025L11Rik	1110025L11Rik	1
	1	Clmn	#N/A	#N/A
	1	Eif2c2	#N/A	#N/A
	1	Nmt1	#N/A	#N/A
	1	Hic2	#N/A	#N/A
	1	Thsd4	#N/A	#N/A
	1	Rab22a	#N/A	#N/A
	1	Ppp1r7	#N/A	#N/A
	1	Glis2	#N/A	#N/A
	1	Rad51c	#N/A	#N/A
	1	Myo1d	#N/A	#N/A
	1	Igf2bp1	#N/A	#N/A
	1	Arnt2	#N/A	#N/A
	1	Igfbp4	#N/A	#N/A
	1	Mafg	#N/A	#N/A
	1	Ptpn1	#N/A	#N/A
	1	Tmem170b	#N/A	#N/A
	1	6330403A02Rik	#N/A	#N/A
	1	Pitpnm3	#N/A	#N/A
	1	Tmem164	#N/A	#N/A
	1	Ttyh3	#N/A	#N/A
	1	Socs4	#N/A	#N/A
	1	Ehd2	#N/A	#N/A
	1	Acvr1b	#N/A	#N/A
	1	Megf8	#N/A	#N/A
	1	Cdk19	#N/A	#N/A
	1	Rab1b	#N/A	#N/A
	1	Slc6a6	#N/A	#N/A
	1	1110054O05Rik	#N/A	#N/A
	1	Lif	#N/A	#N/A
	1	Gm10642	#N/A	#N/A
	1	Ppm1h	#N/A	#N/A
	1	Nploc4	#N/A	#N/A
	1	Pnmal2	#N/A	#N/A
	1	Ak1	#N/A	#N/A
	1	Ddi2	#N/A	#N/A
	1	Tor1b	#N/A	#N/A
	1	Minos1	#N/A	#N/A
	1	Kcnh7	#N/A	#N/A
	1	Golga2	#N/A	#N/A
	1	Brd3	#N/A	#N/A
	1	Fndc8	#N/A	#N/A
	1	Yipf2	#N/A	#N/A
	1	Tbcel	#N/A	#N/A
	1	Eya3	#N/A	#N/A
	1	Ikzf2	#N/A	#N/A
	1	Mitf	#N/A	#N/A
	1	Zfp664	#N/A	#N/A
	1	Cdk5rap2	#N/A	#N/A
	1	Akt1	#N/A	#N/A
	1	Banp	#N/A	#N/A
	1	Hip1	#N/A	#N/A
	1	D17Wsu92e	#N/A	#N/A
	1	Tmem235	#N/A	#N/A
	1	Cds1	#N/A	#N/A
	1	Wfdc13	#N/A	#N/A
	1	Spata13	#N/A	#N/A
	1	Ctif	#N/A	#N/A
	1	Fem1a	#N/A	#N/A
	1	Spast	#N/A	#N/A
	1	Sbk1	#N/A	#N/A
	1	Camk1d	#N/A	#N/A
	1	Zfp174	#N/A	#N/A
	1	Reps2	#N/A	#N/A
	1	C530028O21Rik	#N/A	#N/A
	1	Rapgef6	#N/A	#N/A
	1	Ncan	#N/A	#N/A
	1	Lysmd1	#N/A	#N/A
	1	Runx1	#N/A	#N/A
	1	Prph2	#N/A	#N/A
	1	Nhsl2	#N/A	#N/A
	1	Pla2g2f	#N/A	#N/A
	1	Yars	#N/A	#N/A
	1	Zfand3	#N/A	#N/A
	1	Kcne1l	#N/A	#N/A
	1	Arfgap1	#N/A	#N/A
	1	Gm6756	#N/A	#N/A
	1	Efnb3	#N/A	#N/A
	1	AB041806	#N/A	#N/A
	1	Wwc2	#N/A	#N/A
	1	Tcf4	#N/A	#N/A
	1	Hs1bp3	#N/A	#N/A
	1	Mxd4	#N/A	#N/A
	1	Prpsap1	#N/A	#N/A
	1	Coro1c	#N/A	#N/A
	1	Gins2	#N/A	#N/A
	1	Trnp1	#N/A	#N/A
	1	Pbx1	#N/A	#N/A
	1	Hmx1	#N/A	#N/A
	1	Sike1	#N/A	#N/A
	1	Stc1	#N/A	#N/A
	1	Ace	#N/A	#N/A
	1	Ggta1	#N/A	#N/A
	1	Barhl1	#N/A	#N/A
	1	AC140673.1	#N/A	#N/A
	1	Atoh8	#N/A	#N/A
	1	Ucn2	#N/A	#N/A
	1	Strn	#N/A	#N/A
	1	Kcnt1	#N/A	#N/A
	1	Abi2	#N/A	#N/A
	1	Mfng	#N/A	#N/A
	1	Asph	#N/A	#N/A
	1	Fam101b	#N/A	#N/A
	1	Nrxn2	#N/A	#N/A
	1	Plk1	#N/A	#N/A
	1	Rxrb	#N/A	#N/A
	1	Hcfc2	#N/A	#N/A
	1	Sntb2	#N/A	#N/A
	1	Rab3gap1	#N/A	#N/A
	1	Zfp334	#N/A	#N/A
	1	Igfbp5	#N/A	#N/A
	1	Dgcr14	#N/A	#N/A
	1	Tet1	#N/A	#N/A
	1	Cggbp1	#N/A	#N/A
	1	Ckm	#N/A	#N/A
	1	Ppfia3	#N/A	#N/A
	1	Zfp827	#N/A	#N/A
	1	Limk1	#N/A	#N/A
	1	Fgf14	#N/A	#N/A
	1	Ctsa	#N/A	#N/A
	1	Tradd	#N/A	#N/A
	1	Nek6	#N/A	#N/A
	1	Gm16515	#N/A	#N/A
	1	Pccb	#N/A	#N/A
	1	Cd160	#N/A	#N/A
	1	Ptger1	#N/A	#N/A
	1	Sec14l2	#N/A	#N/A
	1	Stac	#N/A	#N/A
	1	Kcnk3	#N/A	#N/A
	1	Ehmt1	#N/A	#N/A
	1	Bet1l	#N/A	#N/A
	1	Vasn	#N/A	#N/A
	1	6330439K17Rik	#N/A	#N/A
	1	BC025446	#N/A	#N/A
	1	Os9	#N/A	#N/A
	1	Capzb	#N/A	#N/A
	1	Tmco3	#N/A	#N/A
	1	Fkbp5	#N/A	#N/A
	1	Dnajc8	#N/A	#N/A
	1	Cep120	#N/A	#N/A
	1	Arhgef7	#N/A	#N/A
	1	Esrrb	#N/A	#N/A
	1	D17H6S53E	#N/A	#N/A
	1	6330409N04Rik	#N/A	#N/A
	1	Golm1	#N/A	#N/A
	1	Zfp191	#N/A	#N/A
	1	Ttc39b	#N/A	#N/A
	1	Rab3d	#N/A	#N/A
	1	Eif4g1	#N/A	#N/A
	1	Caskin1	#N/A	#N/A
	1	Zfp91	#N/A	#N/A
	1	Hvcn1	#N/A	#N/A
	1	Fuca2	#N/A	#N/A
	1	Top3a	#N/A	#N/A
	1	Suv420h2	#N/A	#N/A
	1	4932411E22Rik	#N/A	#N/A
	1	Lat2	#N/A	#N/A
	1	Rfwd3	#N/A	#N/A
	1	Lrrc8a	#N/A	#N/A
	1	2900026A02Rik	#N/A	#N/A
	1	Rap1gap	#N/A	#N/A
	1	Ppp2r2d	#N/A	#N/A
	1	Vprbp	#N/A	#N/A
	1	Agbl2	#N/A	#N/A
	1	Psmb11	#N/A	#N/A
	1	Polq	#N/A	#N/A
	1	Galntl2	#N/A	#N/A
	1	Sipa1l3	#N/A	#N/A
	1	Vamp3	#N/A	#N/A
	1	Zbtb8os	#N/A	#N/A
	1	SEPTIN11	#N/A	#N/A
	1	Exo1	#N/A	#N/A
	1	Wbscr17	#N/A	#N/A
	1	Zfp689	#N/A	#N/A
	1	4932442E05Rik	#N/A	#N/A
	1	Zfp593	#N/A	#N/A
	1	Slc43a2	#N/A	#N/A
	1	Utp15	#N/A	#N/A
	1	Cpsf3l	#N/A	#N/A
	1	Ube2o	#N/A	#N/A
	1	Rell2	#N/A	#N/A
	1	Gm9966	#N/A	#N/A
	1	Trip10	#N/A	#N/A
	1	Gdf5	#N/A	#N/A
	1	Tmem9	#N/A	#N/A
	1	Fzd2	#N/A	#N/A
	1	Kctd3	#N/A	#N/A
	1	Tmem209	#N/A	#N/A
	1	Vamp2	#N/A	#N/A
	1	Mpzl3	#N/A	#N/A
	1	Asap2	#N/A	#N/A
	1	Mpzl1	#N/A	#N/A
	1	1700001K19Rik	#N/A	#N/A
	1	Myh8	#N/A	#N/A
	1	Gm1337	#N/A	#N/A
	1	Lrrc10	#N/A	#N/A
	1	Srpk3	#N/A	#N/A
	1	Erg	#N/A	#N/A
	1	Tyk2	#N/A	#N/A
	1	Mpeg1	#N/A	#N/A
	1	Tln1	#N/A	#N/A
	1	Msx1	#N/A	#N/A
	1	Rbbp5	#N/A	#N/A
	1	Lrrc49	#N/A	#N/A
	1	Fam20c	#N/A	#N/A
	1	Tmem72	#N/A	#N/A
	1	2010109I03Rik	#N/A	#N/A
	1	9830001H06Rik	#N/A	#N/A
	1	Stc2	#N/A	#N/A
	1	Icosl	#N/A	#N/A
	1	Gm3739	#N/A	#N/A
	1	Atp5s	#N/A	#N/A
	1	Spaca7	#N/A	#N/A
	1	Bglap	#N/A	#N/A
	1	Fam123c	#N/A	#N/A
	1	Mmp11	#N/A	#N/A
	1	Ralgapa2	#N/A	#N/A
	1	Pla2g10	#N/A	#N/A
	1	Mtf1	#N/A	#N/A
	1	Six1	#N/A	#N/A
	1	Cga	#N/A	#N/A
	1	Luc7l	#N/A	#N/A
	1	Gfap	#N/A	#N/A
	1	Man2c1	#N/A	#N/A
	1	Aqp8	#N/A	#N/A
	1	Wscd1	#N/A	#N/A
	1	Phactr1	#N/A	#N/A
	1	Grhl2	#N/A	#N/A
	1	Pax6	#N/A	#N/A
	1	Pde8a	#N/A	#N/A
	1	Fam164c	#N/A	#N/A
	1	BC017158	#N/A	#N/A
	1	Clec2l	#N/A	#N/A
	1	Vps41	#N/A	#N/A
	1	Pom121l2	#N/A	#N/A
	1	Taf9	#N/A	#N/A
	1	Ppme1	#N/A	#N/A
	1	Spag5	#N/A	#N/A
	1	Exoc7	#N/A	#N/A
	1	Gm4450	#N/A	#N/A
	1	Gm3460	#N/A	#N/A
	1	Wnk1	#N/A	#N/A
	1	4930429B21Rik	#N/A	#N/A
	1	Acaca	#N/A	#N/A
	1	Cbs	#N/A	#N/A
	1	BC034902	#N/A	#N/A
	1	Ndufa10	#N/A	#N/A
	1	Pold4	#N/A	#N/A
	1	9930013L23Rik	#N/A	#N/A
	1	Irs3	#N/A	#N/A
	1	Mgat1	#N/A	#N/A
	1	Plxnb1	#N/A	#N/A
	1	Stat5b	#N/A	#N/A
	1	Zc3h13	#N/A	#N/A
	1	Celf4	#N/A	#N/A
	1	Gm10710	#N/A	#N/A
	1	Dusp18	#N/A	#N/A
	1	Gm20503	#N/A	#N/A
	1	Rhbdl1	#N/A	#N/A
	1	Cog6	#N/A	#N/A
	1	Qsox2	#N/A	#N/A
	1	Ikzf4	#N/A	#N/A
	1	Gpatch2	#N/A	#N/A
	1	Magt1	#N/A	#N/A
	1	Jph2	#N/A	#N/A
	1	Aldh3b2	#N/A	#N/A
	1	Gprasp1	#N/A	#N/A
	1	Rnf222	#N/A	#N/A
	1	Atp1a2	#N/A	#N/A
	1	Trim72	#N/A	#N/A
	1	Nlrc4	#N/A	#N/A
	1	Gm9573	#N/A	#N/A
	1	BC051628	#N/A	#N/A
	1	Ubl3	#N/A	#N/A
	1	Zfp708	#N/A	#N/A
	1	Tspyl3	#N/A	#N/A
	1	Stac2	#N/A	#N/A
	1	Aif1l	#N/A	#N/A
	1	Ifit1	#N/A	#N/A
	1	D17H6S56E-5	#N/A	#N/A
	1	Zdhhc14	#N/A	#N/A
	1	Fam63a	#N/A	#N/A
	1	Eif3b	#N/A	#N/A
	1	Arhgap25	#N/A	#N/A
	1	Trp53rk	#N/A	#N/A
	1	Fam196b	#N/A	#N/A
	1	Zfp952	#N/A	#N/A
	1	Gmpr	#N/A	#N/A
	1	Zfp879	#N/A	#N/A
	1	Slc22a5	#N/A	#N/A
	1	Papln	#N/A	#N/A
	1	Tnnc2	#N/A	#N/A
	1	Elavl1	#N/A	#N/A
	1	Bap1	#N/A	#N/A
	1	Ganab	#N/A	#N/A
	1	Ophn1	#N/A	#N/A
	1	Txnrd3	#N/A	#N/A
	1	Gm3159	#N/A	#N/A
	1	Fam49b	#N/A	#N/A
	1	1110051M20Rik	#N/A	#N/A
	1	Vasp	#N/A	#N/A
	1	Mfn1	#N/A	#N/A
	1	Pprc1	#N/A	#N/A
	1	Ddx6	#N/A	#N/A
	1	Nde1	#N/A	#N/A
	1	Fam65c	#N/A	#N/A
	1	Purb	#N/A	#N/A
	1	Lox	#N/A	#N/A
	1	Rnf150	#N/A	#N/A
	1	Large	#N/A	#N/A
	1	Tmem26	#N/A	#N/A
	1	Otud7b	#N/A	#N/A
	1	Cacnb2	#N/A	#N/A
	1	Psmc3ip	#N/A	#N/A
	1	Cdc40	#N/A	#N/A
	1	Acvr1	#N/A	#N/A
	1	Bcorl1	#N/A	#N/A
	1	Spint2	#N/A	#N/A
	1	Fads1	#N/A	#N/A
	1	Sh2d5	#N/A	#N/A
	1	Tnip2	#N/A	#N/A
	1	Fam18b	#N/A	#N/A
	1	Hnrnpd	#N/A	#N/A
	1	Hapln4	#N/A	#N/A
	1	B230217C12Rik	#N/A	#N/A
	1	Abhd5	#N/A	#N/A
	1	Mknk2	#N/A	#N/A
	1	Ralbp1	#N/A	#N/A
	1	Sema6c	#N/A	#N/A
	1	Clptm1	#N/A	#N/A
	1	Ctns	#N/A	#N/A
	1	Zfp259	#N/A	#N/A
	1	Csnk2a1	#N/A	#N/A
	1	Aurkb	#N/A	#N/A
	1	Kif20a	#N/A	#N/A
	1	Map3k12	#N/A	#N/A
	1	Zfand5	#N/A	#N/A
	1	Exoc4	#N/A	#N/A
	1	Poglut1	#N/A	#N/A
	1	Prkd3	#N/A	#N/A
	1	Pcsk1n	#N/A	#N/A
	1	A230046K03Rik	#N/A	#N/A
	1	Asnsd1	#N/A	#N/A
	1	Lgals8	#N/A	#N/A
	1	Rundc3b	#N/A	#N/A
	1	BC018242	#N/A	#N/A
	1	Trrap	#N/A	#N/A
	1	Zc3h11a	#N/A	#N/A
	1	B630019K06Rik	#N/A	#N/A
	1	Zbtb16	#N/A	#N/A
	1	Ndufb4	#N/A	#N/A
	1	Grm1	#N/A	#N/A
	1	Dhfr	#N/A	#N/A
	1	Dyrk1a	#N/A	#N/A
	1	Vps54	#N/A	#N/A
	1	Gabra3	#N/A	#N/A
	1	Ighmbp2	#N/A	#N/A
	1	Tm7sf3	#N/A	#N/A
	1	Ptcd3	#N/A	#N/A
	1	Zfp92	#N/A	#N/A
	1	Camk2a	#N/A	#N/A
	1	Sec63	#N/A	#N/A
	1	B230216G23Rik	#N/A	#N/A
	1	Mbtd1	#N/A	#N/A
	1	Irf2bp1	#N/A	#N/A
	1	Chchd4	#N/A	#N/A
	1	Onecut3	#N/A	#N/A
	1	Tprkb	#N/A	#N/A
	1	Prpf4b	#N/A	#N/A
	1	Pou4f1	#N/A	#N/A
	1	Elmod2	#N/A	#N/A
	1	Grin1	#N/A	#N/A
	1	Ptrf	#N/A	#N/A
	1	Ola1	#N/A	#N/A
	1	Xpo4	#N/A	#N/A
	1	Dr1	#N/A	#N/A
	1	Sprr2a1	#N/A	#N/A
	1	Emid1	#N/A	#N/A
	1	1110032A03Rik	#N/A	#N/A
	1	Chrnd	#N/A	#N/A
	1	Slc30a6	#N/A	#N/A
	1	H47	#N/A	#N/A
	1	Lrtm1	#N/A	#N/A
	1	Nr2f2	#N/A	#N/A
	1	Fbxo40	#N/A	#N/A
	1	Plekhn1	#N/A	#N/A
	1	Pigq	#N/A	#N/A
	1	Ccdc32	#N/A	#N/A
	1	Enpp4	#N/A	#N/A
	1	Mll2	#N/A	#N/A
	1	Cab39l	#N/A	#N/A
	1	Rbm25	#N/A	#N/A
	1	Cyp2d22	#N/A	#N/A
	1	Far2	#N/A	#N/A
	1	Rchy1	#N/A	#N/A
	1	Chaf1a	#N/A	#N/A
	1	Csrnp3	#N/A	#N/A
	1	Zdhhc20	#N/A	#N/A
	1	Fgl2	#N/A	#N/A
	1	Kif14	#N/A	#N/A
	1	Ppcdc	#N/A	#N/A
	1	Pla2g4a	#N/A	#N/A
	1	Ripply3	#N/A	#N/A
	1	Ugt1a7c	#N/A	#N/A
	1	Aspg	#N/A	#N/A
	1	Egfr	#N/A	#N/A
	1	Gpr133	#N/A	#N/A
	1	Sprr2d	#N/A	#N/A
	1	Gnaz	#N/A	#N/A
	1	Rbm39	#N/A	#N/A
	1	Sp5	#N/A	#N/A
	1	Dagla	#N/A	#N/A
	1	Gm14685	#N/A	#N/A
	1	1700037C18Rik	#N/A	#N/A
	1	C030006K11Rik	#N/A	#N/A
	1	Kansl3	#N/A	#N/A
	1	AC148991.1	#N/A	#N/A
	1	MARCH5	#N/A	#N/A
	1	Atp13a2	#N/A	#N/A
	1	Dcun1d1	#N/A	#N/A
	1	Fmnl3	#N/A	#N/A
	1	Btf3	#N/A	#N/A
	1	Cbfb	#N/A	#N/A
	1	Slc6a9	#N/A	#N/A
	1	BC053393	#N/A	#N/A
	1	5730494M16Rik	#N/A	#N/A
	1	Ctdsp1	#N/A	#N/A
	1	Zfp280c	#N/A	#N/A
	1	Arfip2	#N/A	#N/A
	1	Stra8	#N/A	#N/A
	1	Ankrd10	#N/A	#N/A
	1	Enam	#N/A	#N/A
	1	Clca5	#N/A	#N/A
	1	Akr1e1	#N/A	#N/A
	1	Nipal1	#N/A	#N/A
	1	Pet112l	#N/A	#N/A
	1	Gm10305	#N/A	#N/A
	1	Bin3	#N/A	#N/A
	1	Grik3	#N/A	#N/A
	1	Trib1	#N/A	#N/A
	1	Aldh1a7	#N/A	#N/A
	1	Ptgir	#N/A	#N/A
	1	Asxl3	#N/A	#N/A
	1	Rfpl4	#N/A	#N/A
	1	Copz1	#N/A	#N/A
	1	Slain2	#N/A	#N/A
	1	Kel	#N/A	#N/A
	1	Hrct1	#N/A	#N/A
	1	Fam178a	#N/A	#N/A
	1	Pmp2	#N/A	#N/A
	1	Gpr45	#N/A	#N/A
	1	6330406I15Rik	#N/A	#N/A
	1	Ift27	#N/A	#N/A
	1	Prdx3	#N/A	#N/A
	1	Pcdhb19	#N/A	#N/A
	1	Fam69a	#N/A	#N/A
	1	Ptpn11	#N/A	#N/A
	1	Hspa1a	#N/A	#N/A
	1	Fndc3a	#N/A	#N/A
	1	Ppard	#N/A	#N/A
	1	Fam132b	#N/A	#N/A
	1	Efr3a	#N/A	#N/A
	1	Nhedc2	#N/A	#N/A
	1	Gja4	#N/A	#N/A
	1	Apoa5	#N/A	#N/A
	1	Stk4	#N/A	#N/A
	1	BC007180	#N/A	#N/A
	1	Pea15a	#N/A	#N/A
	1	Zc3h4	#N/A	#N/A
	1	Slc27a1	#N/A	#N/A
	1	Mier1	#N/A	#N/A
	1	Pls1	#N/A	#N/A
	1	Ints10	#N/A	#N/A
	1	D18Ertd653e	#N/A	#N/A
	1	Cyb561	#N/A	#N/A
	1	Ppp2r2c	#N/A	#N/A
	1	5830473C10Rik	#N/A	#N/A
	1	Glra1	#N/A	#N/A
	1	Ikbke	#N/A	#N/A
	1	Phlda3	#N/A	#N/A
	1	Ttc21b	#N/A	#N/A
	1	Itga10	#N/A	#N/A
	1	S100a16	#N/A	#N/A
	1	Poc1b	#N/A	#N/A
	1	Inpp5d	#N/A	#N/A
	1	Prkag2	#N/A	#N/A
	1	Gm5607	#N/A	#N/A
	1	Usp28	#N/A	#N/A
	1	4933427I04Rik	#N/A	#N/A
	1	Msmp	#N/A	#N/A
	1	Mpl	#N/A	#N/A
	1	Tbk1	#N/A	#N/A
	1	Trim56	#N/A	#N/A
	1	Anln	#N/A	#N/A
	1	Srsf6	#N/A	#N/A
	1	Prss27	#N/A	#N/A
	1	Gm6483	#N/A	#N/A
	1	Rhbdf2	#N/A	#N/A
	1	Hist2h4	#N/A	#N/A
	1	Ddhd2	#N/A	#N/A
	1	Sh3pxd2b	#N/A	#N/A
	1	Bub3	#N/A	#N/A
	1	Epb4.1l5	#N/A	#N/A
	1	Lipe	#N/A	#N/A
	1	Foxn2	#N/A	#N/A
	1	Dtna	#N/A	#N/A
	1	Zfp462	#N/A	#N/A
	1	Taok3	#N/A	#N/A
	1	Nmt2	#N/A	#N/A
	1	3110082I17Rik	#N/A	#N/A
	1	Susd4	#N/A	#N/A
	1	Bloc1s2	#N/A	#N/A
	1	Ap3m2	#N/A	#N/A
	1	Ifng	#N/A	#N/A
	1	Ahr	#N/A	#N/A
	1	Itfg2	#N/A	#N/A
	1	A4gnt	#N/A	#N/A
	1	Nlgn1	#N/A	#N/A
	1	Iqcc	#N/A	#N/A
	1	Slc46a3	#N/A	#N/A
	1	Lamtor3	#N/A	#N/A
	1	Secisbp2	#N/A	#N/A
	1	Gm10654	#N/A	#N/A
	1	Defb15	#N/A	#N/A
	1	Olfr536	#N/A	#N/A
	1	Odz1	#N/A	#N/A
	1	Lpp	#N/A	#N/A
[truncated: 6,690 more rows]

## Sheet: Vlookup_mirMap
miRmap		MasterGeneList		miRmap
Clmn	1	Pappa	Pappa	1
Eif2c2	1	Ubfd1	Ubfd1	1
Tardbp	1	Plxna4	Plxna4	1
Nmt1	1	Akt3	Akt3	1
Hic2	1	Cpeb2	Cpeb2	1
Thsd4	1	Mapkap1	Mapkap1	1
Rab22a	1	Rasgef1b	Rasgef1b	1
Nat8l	1	Arl2	Arl2	1
Ppp1r7	1	Syde2	Syde2	1
Glis2	1	Luzp1	Luzp1	1
Rad51c	1	Ahcyl2	Ahcyl2	1
Myo1d	1	Tnrc6b	Tnrc6b	1
Igf2bp1	1	Unc80	Unc80	1
Arnt2	1	Rfx3	#N/A	#N/A
Igfbp4	1	Nectin1	#N/A	#N/A
Mafg	1	Kdsr	Kdsr	1
Ptpn1	1	Phf19	Phf19	1
Tmem170b	1	Dcaf7	Dcaf7	1
6330403A02Rik	1	Pacsin2	Pacsin2	1
Pitpnm3	1	N4bp1	N4bp1	1
Tmem164	1	Tmem74b	#N/A	#N/A
Ttyh3	1	Kcnj2	Kcnj2	1
Socs4	1	Ccnd2	Ccnd2	1
Ehd2	1	Btrc	Btrc	1
Acvr1b	1	Kif5c	Kif5c	1
Megf8	1	Arih1	Arih1	1
Cdk19	1	Ccne1	Ccne1	1
Rab1b	1	Actr2	Actr2	1
Slc6a6	1	Wee1	#N/A	#N/A
1110054O05Rik	1	Tll1	Tll1	1
Lif	1	Apln	Apln	1
Gm10642	1	Zbtb39	Zbtb39	1
Ppm1h	1	Nup50	Nup50	1
Nploc4	1	Ube4b	Ube4b	1
Gna12	1	Usp31	Usp31	1
Pnmal2	1	Prkar2a	Prkar2a	1
Ak1	1	Cdk17	Cdk17	1
Ddi2	1	Adgrl1	#N/A	#N/A
Tor1b	1	Cyp26b1	Cyp26b1	1
Minos1	1	Dnajc16	Dnajc16	1
Kcnh7	1	Kl	Kl	1
Golga2	1	Ywhah	Ywhah	1
Brd3	1	Abtb2	Abtb2	1
Fndc8	1	Zfp367	Zfp367	1
Yipf2	1	Trabd2b	#N/A	#N/A
Tbcel	1	Crebrf	#N/A	#N/A
Eya3	1	Cpd	Cpd	1
Ikzf2	1	Cacul1	#N/A	#N/A
Mitf	1	Cnot6l	Cnot6l	1
Zfp664	1	Pip4p2	#N/A	#N/A
Cdk5rap2	1	Spryd3	Spryd3	1
Akt1	1	Sema3a	Sema3a	1
Banp	1	Pth	Pth	1
Hip1	1	Smad7	Smad7	1
D17Wsu92e	1	Il7r	Il7r	1
Lin28b	1	Ano3	Ano3	1
Tmem235	1	Srpr	Srpr	1
Cds1	1	Erlin2	Erlin2	1
Rc3h1	1	Ippk	Ippk	1
Wfdc13	1	Mfn2	Mfn2	1
Spata13	1	Zcchc3	Zcchc3	1
Ctif	1	Dclk1	Dclk1	1
Fem1a	1	Hmga1	Hmga1	1
Spast	1	Bicd1	Bicd1	1
Sbk1	1	Higd1a	Higd1a	1
Camk1d	1	Wnt7a	Wnt7a	1
Zfp174	1	Crebl2	Crebl2	1
Ntrk2	1	Kif1b	Kif1b	1
Reps2	1	Reck	Reck	1
C530028O21Rik	1	Chd2	Chd2	1
Rapgef6	1	Nup210	Nup210	1
Ncan	1	Fermt2	Fermt2	1
Lysmd1	1	Setd3	Setd3	1
Runx1	1	Cops7b	Cops7b	1
Prph2	1	Krtap26-1	Krtap26-1	1
Nhsl2	1	Eya1	Eya1	1
Pla2g2f	1	Trp53inp2	Trp53inp2	1
Yars	1	Slit2	Slit2	1
Zfand3	1	Nol4l	#N/A	#N/A
Kcne1l	1	Pwwp2b	Pwwp2b	1
Arfgap1	1	Casr	Casr	1
Gm6756	1	Cdc25a	Cdc25a	1
Efnb3	1	Mybl1	Mybl1	1
AB041806	1	Eif3a	Eif3a	1
Wwc2	1	Fbxw7	Fbxw7	1
Tcf4	1	Nfatc3	Nfatc3	1
Hs1bp3	1	Wnt3a	Wnt3a	1
Mxd4	1	Tlk1	Tlk1	1
Prpsap1	1	Sptbn2	#N/A	#N/A
Coro1c	1	Lats1	Lats1	1
Gins2	1	Ncs1	Ncs1	1
Trnp1	1	Kif23	Kif23	1
Wipi2	1	Pafah1b1	Pafah1b1	1
Pbx1	1	Kif5b	Kif5b	1
Hmx1	1	Zbtb44	Zbtb44	1
Sike1	1	Ddx3x	Ddx3x	1
Stc1	1	Med1	Med1	1
Ace	1	Tgfbr3	Tgfbr3	1
Ggta1	1	Nuak2	Nuak2	1
Barhl1	1	Cpsf7	Cpsf7	1
AC140673.1	1	Amotl1	Amotl1	1
Atoh8	1	Cacna2d1	Cacna2d1	1
Ucn2	1	Dync1li2	Dync1li2	1
Strn	1	Plcxd2	Plcxd2	1
Kcnt1	1	Zfp622	Zfp622	1
Abi2	1	Atxn2	Atxn2	1
Mfng	1	Sall4	Sall4	1
Asph	1	Socs6	Socs6	1
Fam101b	1	Zbtb34	Zbtb34	1
Nrxn2	1	Tab3	Tab3	1
Plk1	1	Axin2	Axin2	1
Rxrb	1	Armcx6	Armcx6	1
Hcfc2	1	Ash1l	Ash1l	1
Sntb2	1	Entpd7	Entpd7	1
Rab3gap1	1	Atp1b4	Atp1b4	1
Zfp334	1	Dixdc1	Dixdc1	1
Igfbp5	1	Fmn2	Fmn2	1
Dgcr14	1	Sez6l	Sez6l	1
Tet1	1	Ell	Ell	1
Cggbp1	1	Caprin1	Caprin1	1
Usp47	1	Map2k1	Map2k1	1
Ckm	1	Kif21a	Kif21a	1
Ppfia3	1	Usp42	Usp42	1
Zfp827	1	Klhl2	Klhl2	1
Limk1	1	Mgat4a	Mgat4a	1
Fgf14	1	Ghr	Ghr	1
Fam160b1	1	Krtap11-1	Krtap11-1	1
Ctsa	1	Polr3f	Polr3f	1
Tradd	1	Usp14	Usp14	1
Nek6	1	Myt1l	Myt1l	1
Gm16515	1	Atp7a	Atp7a	1
Pccb	1	Ret	Ret	1
Cd160	1	1700037H04Rik	1700037H04Rik	1
Ptger1	1	Sesn1	Sesn1	1
Sec14l2	1	Cdca4	Cdca4	1
Stac	1	Znrf2	Znrf2	1
Kcnk3	1	Nos1	Nos1	1
Ehmt1	1	Arfgap2	Arfgap2	1
Bet1l	1	Plekhh1	Plekhh1	1
Vasn	1	Phactr2	#N/A	#N/A
6330439K17Rik	1	Omg	Omg	1
BC025446	1	Tbpl1	Tbpl1	1
Os9	1	Mex3c	Mex3c	1
Capzb	1	Lrrc32	Lrrc32	1
Tmco3	1	Plekhm3	Plekhm3	1
Fkbp5	1	Usp15	#N/A	#N/A
Dnajc8	1	Slc39a10	Slc39a10	1
Cep120	1	Rad23b	Rad23b	1
Arhgef7	1	Trank1	Trank1	1
Esrrb	1	Sel1l3	Sel1l3	1
D17H6S53E	1	Nlrx1	Nlrx1	1
6330409N04Rik	1	Fgf7	Fgf7	1
Golm1	1	Cd2ap	Cd2ap	1
Zfp191	1	Cdk5r1	Cdk5r1	1
Ttc39b	1	Arhgap12	Arhgap12	1
Rab3d	1	Ccdc6	Ccdc6	1
Eif4g1	1	Prdm4	Prdm4	1
Caskin1	1	Abl2	#N/A	#N/A
Zfp91	1	Dll1	Dll1	1
Hvcn1	1	Gpr63	Gpr63	1
Fuca2	1	Vegfa	Vegfa	1
Top3a	1	Gbp2b	#N/A	#N/A
Suv420h2	1	Pnpla6	Pnpla6	1
Ncl	1	Slc20a2	Slc20a2	1
Mob3b	1	Dcp1a	Dcp1a	1
4932411E22Rik	1	Chek1	Chek1	1
Lat2	1	Rnf144b	Rnf144b	1
Rfwd3	1	Rab11fip1	Rab11fip1	1
Lrrc8a	1	Rab10	Rab10	1
2900026A02Rik	1	Klc1	Klc1	1
Rap1gap	1	Btg2	Btg2	1
Ppp2r2d	1	Wwp1	Wwp1	1
Vprbp	1	Zfhx4	#N/A	#N/A
Agbl2	1	Fgf9	#N/A	#N/A
Psmb11	1	Pnp2	Pnp2	1
Polq	1	Acvr2a	Acvr2a	1
Galntl2	1	Rarb	Rarb	1
Sipa1l3	1	Cdc37l1	Cdc37l1	1
Vamp3	1	1700025G04Rik	1700025G04Rik	1
Zbtb8os	1	Fbxo21	Fbxo21	1
SEPTIN11	1	Plpp1	#N/A	#N/A
Exo1	1	Sall1	Sall1	1
Wbscr17	1	Kbtbd2	Kbtbd2	1
Zfp689	1	Son	Son	1
4932442E05Rik	1	Sec14l1	Sec14l1	1
Zfp593	1	Cpeb3	Cpeb3	1
Slc43a2	1	Nrn1	Nrn1	1
Utp15	1	Plxnc1	Plxnc1	1
Cpsf3l	1	Zfp449	Zfp449	1
Ube2o	1	Arhgdia	Arhgdia	1
Rell2	1	Ankrd13b	Ankrd13b	1
Gm9966	1	Pam	Pam	1
Trip10	1	Rubcnl	#N/A	#N/A
Gdf5	1	Pnoc	Pnoc	1
Tmem9	1	Gpatch8	Gpatch8	1
Fzd2	1	Cmpk1	Cmpk1	1
Kctd3	1	Stradb	Stradb	1
Tmem209	1	Onecut2	Onecut2	1
Vamp2	1	Xpo7	Xpo7	1
Mpzl3	1	Spred1	Spred1	1
Asap2	1	E2f3	E2f3	1
Mpzl1	1	Grm7	Grm7	1
1700001K19Rik	1	Eda	Eda	1
Myh8	1	Akap7	#N/A	#N/A
Gm1337	1	Pou2f1	Pou2f1	1
Lrrc10	1	Suco	#N/A	#N/A
Srpk3	1	Wipi2	Wipi2	1
Erg	1	G0s2	G0s2	1
Tyk2	1	Zmym2	Zmym2	1
Mpeg1	1	Islr	Islr	1
Tln1	1	Ptprr	Ptprr	1
Msx1	1	Kcnk10	#N/A	#N/A
Rbbp5	1	Phip	Phip	1
Lrrc49	1	Adamts3	Adamts3	1
Fam20c	1	Prrc2c	#N/A	#N/A
Tmem72	1	Tuba4a	Tuba4a	1
2010109I03Rik	1	Angel1	Angel1	1
9830001H06Rik	1	Atf6	Atf6	1
Rnf8	1	Spag7	Spag7	1
Stc2	1	Col12a1	Col12a1	1
Icosl	1	Lurap1l	#N/A	#N/A
Gm3739	1	Cfap45	#N/A	#N/A
Atp5s	1	Tbl1xr1	Tbl1xr1	1
Spaca7	1	Rnf10	Rnf10	1
Bglap	1	Rab9b	Rab9b	1
Fam123c	1	Sema6d	Sema6d	1
Mmp11	1	Ptpn3	Ptpn3	1
Ralgapa2	1	Sgk1	Sgk1	1
Pla2g10	1	Clock	Clock	1
Mtf1	1	Ist1	#N/A	#N/A
Six1	1	Garem1	#N/A	#N/A
Cga	1	Slc4a7	Slc4a7	1
Luc7l	1	Itpr1	Itpr1	1
Bach2	1	Rnf217	Rnf217	1
Gfap	1	Usp25	Usp25	1
Man2c1	1	Ccnjl	Ccnjl	1
Aqp8	1	Jarid2	#N/A	#N/A
Wscd1	1	Tacc1	Tacc1	1
Phactr1	1	Cc2d1b	Cc2d1b	1
Grhl2	1	Raf1	Raf1	1
Pax6	1	Rbm6	Rbm6	1
Pde8a	1	Ppp1r11	Ppp1r11	1
Fam164c	1	Idh3a	Idh3a	1
BC017158	1	Rictor	Rictor	1
Clec2l	1	Pappa2	Pappa2	1
Vps41	1	Ppp2r1b	Ppp2r1b	1
Ocrl	1	Epha7	Epha7	1
Pom121l2	1	Peli3	Peli3	1
Taf9	1	Rreb1	Rreb1	1
Ppme1	1	Ythdc1	Ythdc1	1
Spag5	1	Rasef	Rasef	1
Exoc7	1	Gm5460	#N/A	#N/A
Gm4450	1	Hephl1	Hephl1	1
Gm3460	1	Pik3r1	Pik3r1	1
Wnk1	1	Qk	#N/A	#N/A
4930429B21Rik	1	Seh1l	Seh1l	1
Acaca	1	Colq	Colq	1
Cbs	1	Wbp11	Wbp11	1
BC034902	1	Phf20	Phf20	1
Ndufa10	1	Nufip2	Nufip2	1
Pold4	1	Bcl2l2	Bcl2l2	1
9930013L23Rik	1	Slc13a3	Slc13a3	1
Irs3	1	Cntnap1	Cntnap1	1
Mgat1	1	Sec61a1	Sec61a1	1
Plxnb1	1	Smurf1	Smurf1	1
Stat5b	1	Lhx3	Lhx3	1
Zc3h13	1	SEPTIN2	SEPTIN2	1
Celf4	1	Usp12	Usp12	1
Gm10710	1	Lrp6	Lrp6	1
Dusp18	1	Pdxk	Pdxk	1
Gm20503	1	Lrig1	Lrig1	1
Rhbdl1	1	Pip4p1	#N/A	#N/A
Cog6	1	Prmt6	#N/A	#N/A
Qsox2	1	Cbfa2t3	Cbfa2t3	1
Ikzf4	1	Htr4	Htr4	1
Gpatch2	1	Bace1	Bace1	1
Magt1	1	Sox6	Sox6	1
Jph2	1	Capn6	Capn6	1
Aldh3b2	1	Akap11	Akap11	1
Gprasp1	1	Atp2b2	Atp2b2	1
Rnf222	1	Ago4	#N/A	#N/A
Atp1a2	1	Tenm2	#N/A	#N/A
Trim72	1	Armh4	#N/A	#N/A
Nlrc4	1	Fam45a	Fam45a	1
Gm9573	1	Zswim3	Zswim3	1
BC051628	1	Zfp809	#N/A	#N/A
Ubl3	1	Aar2	#N/A	#N/A
Zfp708	1	Ccdc85b	#N/A	#N/A
Tspyl3	1	Satb2	Satb2	1
Stac2	1	Scoc	Scoc	1
Aif1l	1	Abhd13	Abhd13	1
Ifit1	1	Mob3b	Mob3b	1
D17H6S56E-5	1	Wnk3	#N/A	#N/A
Zdhhc14	1	Chpt1	Chpt1	1
Fam63a	1	Sik1	Sik1	1
Eif3b	1	Adrb2	Adrb2	1
Arhgap25	1	Col4a3bp	Col4a3bp	1
Trp53rk	1	Shoc2	Shoc2	1
Fam196b	1	Ccr2	#N/A	#N/A
Zfp952	1	Capns1	Capns1	1
Gmpr	1	Spsb4	Spsb4	1
Zfp879	1	Traf3	Traf3	1
Nrcam	1	Ppp6c	Ppp6c	1
Slc22a5	1	Slc6a11	Slc6a11	1
Papln	1	Tmcc1	Tmcc1	1
Tnnc2	1	Fasn	Fasn	1
Elavl1	1	Kif1c	Kif1c	1
Bap1	1	Ago1	#N/A	#N/A
Ganab	1	Bmpr1a	Bmpr1a	1
Ophn1	1	B4galt1	B4galt1	1
Txnrd3	1	Ttll6	Ttll6	1
Gm3159	1	Med26	Med26	1
Fam49b	1	Myb	Myb	1
1110051M20Rik	1	Atg14	Atg14	1
Vasp	1	Ubn2	Ubn2	1
Mfn1	1	Lrig2	Lrig2	1
Pprc1	1	Capza2	Capza2	1
Ddx6	1	Rere	Rere	1
Nde1	1	Chac1	Chac1	1
Fam65c	1	Ccnt2	Ccnt2	1
Purb	1	Aff4	Aff4	1
Lox	1	Igf2r	Igf2r	1
Rnf150	1	Smim13	#N/A	#N/A
Large	1	Helz	Helz	1
Tmem26	1	Rfc1	Rfc1	1
Ildr2	1	Bcl2	Bcl2	1
Otud7b	1	Ppm1e	Ppm1e	1
Cacnb2	1	Slc25a37	Slc25a37	1
Psmc3ip	1	Slc4a4	#N/A	#N/A
Cdc40	1	Nav1	Nav1	1
Acvr1	1	Avl9	Avl9	1
Bcorl1	1	B3gnt6	B3gnt6	1
Spint2	1	Nynrin	Nynrin	1
Fads1	1	Usp9x	Usp9x	1
Sh2d5	1	Slitrk6	Slitrk6	1
Tnip2	1	Gcc2	Gcc2	1
Fam18b	1	Tfap2a	Tfap2a	1
Hnrnpd	1	Rspo3	Rspo3	1
Hapln4	1	Hoxa10	Hoxa10	1
B230217C12Rik	1	Clspn	Clspn	1
Abhd5	1	Tmem135	Tmem135	1
Mknk2	1	6430571L13Rik	6430571L13Rik	1
Ralbp1	1	Ints6l	#N/A	#N/A
Sema6c	1	Pex13	Pex13	1
Kif2a	1	Anks1	Anks1	1
Clptm1	1	Csrnp1	Csrnp1	1
Ctns	1	Ankrd46	Ankrd46	1
Zfp259	1	Sec24a	Sec24a	1
Csnk2a1	1	Rubcn	#N/A	#N/A
Aurkb	1	Nudt4	Nudt4	1
Kif20a	1	Fstl1	Fstl1	1
Map3k12	1	Kctd8	Kctd8	1
Zfand5	1	Tcaim	#N/A	#N/A
Exoc4	1	1810013L24Rik	1810013L24Rik	1
Poglut1	1	Selenoi	#N/A	#N/A
Prkd3	1	Reln	Reln	1
Pcsk1n	1	Iars	Iars	1
A230046K03Rik	1	Nfe2l1	#N/A	#N/A
Asnsd1	1	Cdk12	Cdk12	1
Lgals8	1	Ppm1d	Ppm1d	1
Rundc3b	1	Hectd1	Hectd1	1
BC018242	1	Cobll1	Cobll1	1
Trrap	1	Cldn12	Cldn12	1
Zc3h11a	1	Nrbp1	Nrbp1	1
B630019K06Rik	1	Desi1	#N/A	#N/A
Zbtb16	1	Ski	Ski	1
Ndufb4	1	Acvr2b	#N/A	#N/A
Grm1	1	Mmd	Mmd	1
Dhfr	1	Dsel	Dsel	1
Dyrk1a	1	Il10ra	Il10ra	1
Sipa1l2	1	Ezh1	Ezh1	1
Vps54	1	Slc25a22	Slc25a22	1
Gabra3	1	Zfhx3	Zfhx3	1
Ighmbp2	1	Fam135a	Fam135a	1
Tm7sf3	1	Plagl1	Plagl1	1
Ptcd3	1	Atxn7l3	Atxn7l3	1
Zfp92	1	Drd1	#N/A	#N/A
Camk2a	1	Tmem87b	Tmem87b	1
Sec63	1	Plxna2	Plxna2	1
B230216G23Rik	1	Pskh1	Pskh1	1
Mbtd1	1	Fam151b	Fam151b	1
Sema6a	1	Mkks	Mkks	1
Irf2bp1	1	Zfp300	Zfp300	1
Chchd4	1	Kcnq5	Kcnq5	1
Onecut3	1	Pla2g15	Pla2g15	1
Spag7	1	Etnk1	Etnk1	1
Tprkb	1	Hectd4	#N/A	#N/A
Prpf4b	1	Acsl4	Acsl4	1
Pou4f1	1	Adgrl2	#N/A	#N/A
Elmod2	1	Tmem178b	#N/A	#N/A
Dcun1d4	1	Cbx6	Cbx6	1
Grin1	1	Cbx4	Cbx4	1
Ptrf	1	Rad9a	#N/A	#N/A
Ola1	1	Phc3	Phc3	1
Xpo4	1	Stxbp3	#N/A	#N/A
Dr1	1	Tbp	Tbp	1
Sprr2a1	1	Klc4	Klc4	1
Emid1	1	2810459M11Rik	2810459M11Rik	1
1110032A03Rik	1	Ptpn4	#N/A	#N/A
Chrnd	1	Nudt7	Nudt7	1
Slc30a6	1	Fam196a	Fam196a	1
Sec22c	1	Kmt2a	#N/A	#N/A
H47	1	Gm12886	Gm12886	1
Lrtm1	1	Atxn1l	Atxn1l	1
Nr2f2	1	Erc2	Erc2	1
Fbxo40	1	Mob4	Mob4	1
Plekhn1	1	Ncapg2	Ncapg2	1
Pigq	1	Slc7a2	#N/A	#N/A
Ccdc32	1	Zyx	Zyx	1
Enpp4	1	Ube2q1	Ube2q1	1
Mll2	1	Mlycd	Mlycd	1
Cab39l	1	Slc4a8	Slc4a8	1
Rbm25	1	Kcnn4	Kcnn4	1
Cyp2d22	1	Fbln5	Fbln5	1
Far2	1	Sdhaf4	#N/A	#N/A
Rchy1	1	Hus1	Hus1	1
Chaf1a	1	E2f7	E2f7	1
Csrnp3	1	Pdia6	Pdia6	1
Zdhhc20	1	Otud4	Otud4	1
Fgl2	1	Penk	Penk	1
Kif14	1	D2hgdh	D2hgdh	1
Ppcdc	1	Gpr153	Gpr153	1
Pla2g4a	1	A830010M20Rik	A830010M20Rik	1
Gpd1l	1	Gpd1l	Gpd1l	1
Ripply3	1	Man2a2	Man2a2	1
Ugt1a7c	1	Kpna1	Kpna1	1
Aspg	1	Zfp275	Zfp275	1
Egfr	1	Wnt4	Wnt4	1
Aoc3	1	Chic1	Chic1	1
Gpr133	1	Ubr3	Ubr3	1
Sprr2d	1	Dll4	Dll4	1
Lpin2	1	Extl3	Extl3	1
Gnaz	1	Fshb	Fshb	1
Rbm39	1	Atp13a3	Atp13a3	1
Sp5	1	Jade2	#N/A	#N/A
Dagla	1	Osbpl7	Osbpl7	1
Gm14685	1	Esrra	Esrra	1
1700037C18Rik	1	Pias2	Pias2	1
C030006K11Rik	1	Vps33b	Vps33b	1
Kansl3	1	Mtmr3	Mtmr3	1
AC148991.1	1	C1qtnf2	C1qtnf2	1
MARCH5	1	Rab11fip2	Rab11fip2	1
Atp13a2	1	Dennd1b	Dennd1b	1
Dcun1d1	1	Sall3	Sall3	1
Fmnl3	1	Bcl7a	Bcl7a	1
Btf3	1	Zbtb43	Zbtb43	1
Cbfb	1	Ddx58	Ddx58	1
Slc6a9	1	Kdm8	#N/A	#N/A
BC053393	1	Tmem121b	#N/A	#N/A
5730494M16Rik	1	Crtc3	Crtc3	1
Ctdsp1	1	Fam91a1	#N/A	#N/A
Zfp280c	1	Vtcn1	#N/A	#N/A
Arfip2	1	Pnrc2	Pnrc2	1
Stra8	1	Ihh	Ihh	1
Ankrd10	1	Pom121	Pom121	1
Enam	1	Pfas	Pfas	1
Clca5	1	Pbx3	Pbx3	1
Akr1e1	1	Cbx5	Cbx5	1
Nipal1	1	Map3k4	Map3k4	1
Pet112l	1	Naa15	Naa15	1
Gm10305	1	Ankrd33b	Ankrd33b	1
Bin3	1	Il31ra	Il31ra	1
Grik3	1	Kdm5c	#N/A	#N/A
Trib1	1	Zfp423	Zfp423	1
Aatk	1	Stxbp1	Stxbp1	1
Tmem47	1	B430306N03Rik	B430306N03Rik	1
Aldh1a7	1	Zmat3	Zmat3	1
Ptgir	1	Ido2	Ido2	1
Asxl3	1	Chd6	Chd6	1
Rfpl4	1	Cul2	Cul2	1
Copz1	1	Ell2	Ell2	1
Slain2	1	Slc9a6	Slc9a6	1
Ihh	1	Rgp1	Rgp1	1
Kel	1	Tsc22d2	Tsc22d2	1
Zfp532	1	Nebl	#N/A	#N/A
Hrct1	1	Gna12	Gna12	1
Fam178a	1	Esp36	#N/A	#N/A
Pmp2	1	Sh3gl2	Sh3gl2	1
Gpr45	1	Nf1	Nf1	1
6330406I15Rik	1	Lamc1	Lamc1	1
Ift27	1	Elmsan1	#N/A	#N/A
Baz2a	1	Stxbp5	#N/A	#N/A
Pam	1	Serbp1	Serbp1	1
Prdx3	1	Rfx5	#N/A	#N/A
Pcdhb19	1	Marveld2	Marveld2	1
Fam69a	1	Otx1	Otx1	1
Ptpn11	1	Acox1	Acox1	1
Hspa1a	1	Insr	Insr	1
Fndc3a	1	Aqp11	Aqp11	1
Klhl2	1	Cdc27	Cdc27	1
Ppard	1	Ocrl	Ocrl	1
Fam132b	1	Tfap2d	Tfap2d	1
Efr3a	1	Plxna1	Plxna1	1
Nhedc2	1	Dolpp1	Dolpp1	1
Gja4	1	Btaf1	Btaf1	1
Apoa5	1	Tspyl2	Tspyl2	1
Stk4	1	Icmt	Icmt	1
Ankrd46	1	Npbwr1	Npbwr1	1
BC007180	1	Mnt	Mnt	1
Pea15a	1	Ube3a	#N/A	#N/A
Zc3h4	1	Slc24a3	Slc24a3	1
Slc27a1	1	Rsbn1	Rsbn1	1
Mier1	1	Ovol1	Ovol1	1
Pls1	1	Fam243	#N/A	#N/A
Ints10	1	Tmprss3	Tmprss3	1
D18Ertd653e	1	Peg10	Peg10	1
Cyb561	1	Siah1a	Siah1a	1
Mmp19	1	Fbxo33	Fbxo33	1
Ppp2r2c	1	Stox2	Stox2	1
5830473C10Rik	1	Ankib1	Ankib1	1
Glra1	1	Klf14	Klf14	1
Ikbke	1	Ttll5	Ttll5	1
Phlda3	1	Adcy5	Adcy5	1
Ttc21b	1	Pcdh17	Pcdh17	1
Itga10	1	Smg7	Smg7	1
S100a16	1	Adh5	Adh5	1
Poc1b	1	Napb	Napb	1
Inpp5d	1	Tmem150c	Tmem150c	1
Tmtc2	1	Zfp518b	Zfp518b	1
Crk	1	Piezo1	#N/A	#N/A
Prkag2	1	Zfp46	Zfp46	1
Slc19a2	1	Zfp442	#N/A	#N/A
Gm5607	1	Lrrfip2	Lrrfip2	1
Usp28	1	Sdf2	Sdf2	1
4933427I04Rik	1	Sema5b	Sema5b	1
Msmp	1	Mxd1	Mxd1	1
Mpl	1	Sema3d	Sema3d	1
Tbk1	1	Prr11	Prr11	1
Trim56	1	Tatdn3	Tatdn3	1
Anln	1	Sidt2	Sidt2	1
Srsf6	1	Nxph1	Nxph1	1
Prss27	1	Pdzd8	Pdzd8	1
Gm6483	1	Mthfd1l	Mthfd1l	1
Rhbdf2	1	Vamp8	Vamp8	1
Hist2h4	1	Tmc7	Tmc7	1
Ddhd2	1	Dct	Dct	1
Sh3pxd2b	1	Kif3b	Kif3b	1
Bub3	1	Frrs1	Frrs1	1
Epb4.1l5	1	Strbp	Strbp	1
Lipe	1	Rassf4	Rassf4	1
Foxn2	1	Llgl2	Llgl2	1
Dtna	1	Otud6b	Otud6b	1
Zfp462	1	Otub2	Otub2	1
Taok3	1	Itpripl2	Itpripl2	1
Nmt2	1	Tmem33	Tmem33	1
3110082I17Rik	1	Abcg4	Abcg4	1
Susd4	1	Enah	Enah	1
Slc4a7	1	Ficd	Ficd	1
Bloc1s2	1	Sobp	Sobp	1
Ap3m2	1	Tep1	Tep1	1
Fam135a	1	Vezt	Vezt	1
Ifng	1	Zfp609	Zfp609	1
Ahr	1	Zfp773	Zfp773	1
Itfg2	1	Tasp1	Tasp1	1
A4gnt	1	Hpcal4	Hpcal4	1
Nlgn1	1	Usp33	Usp33	1
Iqcc	1	Slc2a3	Slc2a3	1
Slc46a3	1	C1ql3	C1ql3	1
Lamtor3	1	Ddx3y	Ddx3y	1
Secisbp2	1	Myadm	Myadm	1
Gm10654	1	Chrna3	Chrna3	1
Defb15	1	Ssrp1	Ssrp1	1
Olfr536	1	Snx27	#N/A	#N/A
Odz1	1	Herc3	Herc3	1
Lpp	1	Ywhaq	Ywhaq	1
Npsr1	1	Ube2v1	Ube2v1	1
Pcdhb7	1	Tmtc1	Tmtc1	1
Grpel2	1	Deptor	Deptor	1
Dixdc1	1	Relt	Relt	1
Tmem170	1	Slc22a15	Slc22a15	1
Pou3f2	1	Ccny	Ccny	1
Bcl7a	1	Ogfod3	#N/A	#N/A
Ranbp10	1	Wdtc1	Wdtc1	1
Actn1	1	Dnajc1	Dnajc1	1
Fam114a2	1	Crim1	Crim1	1
Sema5b	1	Egln2	Egln2	1
Sdhaf2	1	Eif2b2	Eif2b2	1
Hdgf	1	Ppp2r5c	Ppp2r5c	1
Tram1	1	Acsl1	Acsl1	1
Cd59a	1	Cdc42se2	Cdc42se2	1
Arap2	1	Wfs1	Wfs1	1
Ss18l1	1	Dido1	#N/A	#N/A
Ift80	1	Knop1	#N/A	#N/A
Cela1	1	Fam110c	Fam110c	1
Pcm1	1	Ttc12	Ttc12	1
Hnrnpa2b1	1	Zswim5	#N/A	#N/A
4922501C03Rik	1	Repin1	Repin1	1
Isoc1	1	Adamts5	Adamts5	1
Wfs1	1	Fam217b	#N/A	#N/A
Cnr2	1	AU040320	AU040320	1
Fbxo27	1	Zcchc2	Zcchc2	1
St8sia6	1	Nf2	Nf2	1
Serpinb12	1	Nlrp10	Nlrp10	1
Wdr59	1	Synrg	#N/A	#N/A
Vamp1	1	Ptprj	#N/A	#N/A
Cbfa2t3	1	St8sia6	St8sia6	1
Pla2g12a	1	Soga1	#N/A	#N/A
Ccdc148	1	Atg4b	Atg4b	1
Gm5615	1	Wap	Wap	1
Lrit1	1	Ccnd1	Ccnd1	1
Cnot8	1	Exoc8	Exoc8	1
Grlf1	1	Tgif2	Tgif2	1
Lrp11	1	Sh3bgrl2	Sh3bgrl2	1
Speer4d	1	Zc3h6	Zc3h6	1
Zfp954	1	Slc35g1	#N/A	#N/A
Tmem90b	1	Mamld1	Mamld1	1
I830012O16Rik	1	Slc22a23	Slc22a23	1
Metap2	1	Mlf2	Mlf2	1
Mest	1	Klhl18	Klhl18	1
Rph3al	1	Ddx19b	Ddx19b	1
Kirrel	1	Csde1	Csde1	1
Rab3a	1	Mapk8	Mapk8	1
Krt73	1	Fam122a	#N/A	#N/A
Epas1	1	En2	En2	1
2310006M14Rik	1	Gatad2a	Gatad2a	1
Hsph1	1	Ankfy1	Ankfy1	1
P2rx6	1	Uspl1	Uspl1	1
Sidt1	1	Furin	Furin	1
Specc1	1	Card10	Card10	1
Zfp654	1	Rgs8	Rgs8	1
Speer4f	1	Baz2a	Baz2a	1
Ssbp2	1	Dynap	#N/A	#N/A
Pygo2	1	Tk2	Tk2	1
Dpy19l4	1	Sptlc1	Sptlc1	1
Mast4	1	Zc2hc1a	#N/A	#N/A
Calu	1	Spry4	Spry4	1
Phf11	1	Dram2	Dram2	1
Parp14	1	Rngtt	Rngtt	1
Lmbrd1	1	Esrrg	Esrrg	1
1700018B08Rik	1	Snx11	Snx11	1
Clec12a	1	Arcn1	Arcn1	1
Me1	1	Bag5	Bag5	1
Fam100b	1	Pcdh9	#N/A	#N/A
Nox4	1	Pomk	#N/A	#N/A
Gm10378	1	Elmo1	Elmo1	1
Eif2b5	1	App	App	1
Tmem38a	1	Amer1	#N/A	#N/A
Crim1	1	Ank2	Ank2	1
Lpcat2b	1	Pcdha10	#N/A	#N/A
Matn1	1	Smurf2	Smurf2	1
Scp2	1	Zmym4	Zmym4	1
Irf4	1	Sepsecs	Sepsecs	1
Gm6320	1	Rora	Rora	1
Glg1	1	Pcdha11	#N/A	#N/A
Ppm1l	1	Sft2d3	Sft2d3	1
Fsd1l	1	Zer1	Zer1	1
1700008A04Rik	1	Pcdha2	#N/A	#N/A
Ptprd	1	Pcdha6	#N/A	#N/A
Pura	1	Pde3b	Pde3b	1
Tgfb3	1	Ube2g2	Ube2g2	1
Selp	1	Pcdha9	#N/A	#N/A
Ssh1	1	Nsg1	Nsg1	1
Ttll6	1	Pcdhac1	Pcdhac1	1
Pgm2	1	Atxn7l3b	Atxn7l3b	1
Gm10518	1	Pcdha7	#N/A	#N/A
Mink1	1	Sms	Sms	1
Ap2m1	1	Pcdha3	#N/A	#N/A
Nanp	1	Pcdha4	#N/A	#N/A
Kif5a	1	Pcdha1	#N/A	#N/A
Zfp229	1	Rffl	#N/A	#N/A
Fam160a1	1	Rab4b	Rab4b	1
Vma21	1	Lats2	Lats2	1
Galnt14	1	Arhgap20	Arhgap20	1
Smndc1	1	Ppfia2	Ppfia2	1
Ncf1	1	Chd5	Chd5	1
Fuk	1	Igsf9b	#N/A	#N/A
Adamts5	1	Vti1b	Vti1b	1
Ctgf	1	Hs3st3b1	Hs3st3b1	1
Slc41a2	1	Pcdha12	#N/A	#N/A
Rassf2	1	Irak2	Irak2	1
Hpgds	1	Pcdha5	#N/A	#N/A
Bri3	1	Gfm2	Gfm2	1
Pnpla2	1	Syde1	Syde1	1
S1pr2	1	Pcdhac2	#N/A	#N/A
Tmem97	1	Ssr1	Ssr1	1
Zfyve1	1	Crtac1	Crtac1	1
Arhgef37	1	Cnih2	Cnih2	1
Galnt1	1	Mylk4	Mylk4	1
Pappa2	1	Rtn4	Rtn4	1
Wee2	1	Fmo2	Fmo2	1
A330050F15Rik	1	Pld3	Pld3	1
Ccdc38	1	Scn2a	#N/A	#N/A
Cdh11	1	Ncbp3	#N/A	#N/A
Slc5a3	1	Rtn3	Rtn3	1
Hagh	1	Synj1	Synj1	1
Edaradd	1	Sos1	Sos1	1
Srpr	1	Calcrl	Calcrl	1
Dctn5	1	Nsun4	Nsun4	1
Kcnv1	1	Nexmif	#N/A	#N/A
Zfp11	1	Arl3	Arl3	1
Prlr	1	Ppp2r1a	Ppp2r1a	1
Cc2d1b	1	Gnai3	Gnai3	1
Rictor	1	Golga1	Golga1	1
Ptprm	1	Xpr1	Xpr1	1
Gnal	1	Frmpd1	Frmpd1	1
Nlrx1	1	Hoxc8	Hoxc8	1
Ccne1	1	Arhgef10	Arhgef10	1
Inpp5j	1	Shcbp1	Shcbp1	1
Abcc4	1	Bpifa5	Bpifa5	1
Hhat	1	Eif4e1b	Eif4e1b	1
Suz12	1	Fosl1	Fosl1	1
Zkscan1	1	Pnisr	#N/A	#N/A
Snap47	1	Sypl	Sypl	1
Myo9a	1	Ptp4a3	Ptp4a3	1
Cobl	1	Smim20	#N/A	#N/A
Fam170b	1	Tlr4	Tlr4	1
Casr	1	Gga3	Gga3	1
Cdc7	1	Fry	Fry	1
Immp2l	1	Pofut1	Pofut1	1
Faf2	1	Baiap2l1	Baiap2l1	1
4930549C01Rik	1	Csn1s2a	Csn1s2a	1
Hephl1	1	Armc8	Armc8	1
Tbpl1	1	Inpp5j	Inpp5j	1
SEPTIN2	1	Dcaf17	Dcaf17	1
Vti1b	1	Epb41l4b	#N/A	#N/A
Phf20	1	Chd9	Chd9	1
Npffr2	1	Cdc42	Cdc42	1
Taf15	1	Btla	Btla	1
Dpysl4	1	Tspan5	Tspan5	1
Sim1	1	Psca	Psca	1
Gorasp2	1	Arf3	Arf3	1
Micall1	1	Gpn1	Gpn1	1
Ubxn10	1	Cds2	Cds2	1
Zfp947	1	Arhgef37	Arhgef37	1
Fbxo41	1	Pi15	Pi15	1
Esrrg	1	Raph1	#N/A	#N/A
Spin4	1	Rtl5	#N/A	#N/A
Dct	1	Nt5dc3	Nt5dc3	1
Pdcd4	1	Lsm11	Lsm11	1
Mrap	1	Mknk1	Mknk1	1
AC102654.1	1	Clu	Clu	1
Xcr1	1	Plrg1	Plrg1	1
Rprd1b	1	Fam189a1	Fam189a1	1
Ppp1r16b	1	Cnksr2	Cnksr2	1
Pfas	1	Plpp3	#N/A	#N/A
Entpd1	1	Nrp2	Nrp2	1
Abcd4	1	Arpp21	Arpp21	1
Znhit3	1	4933412E24Rik	4933412E24Rik	1
Eef1b2	1	Gne	Gne	1
Pbxip1	1	Gnpnat1	Gnpnat1	1
1700037H04Rik	1	Hdhd2	Hdhd2	1
Zcchc5	1	Rps19bp1	Rps19bp1	1
Necap2	1	Kif21b	Kif21b	1
Shcbp1	1	Cnppd1	#N/A	#N/A
Zc3hc1	1	Crk	Crk	1
Tanc2	1	Hgf	Hgf	1
Atxn2	1	Scn8a	Scn8a	1
Bcl2l13	1	Htt	Htt	1
Pja1	1	Kpna3	Kpna3	1
Sv2b	1	Lrp2	Lrp2	1
Icmt	1	Tnfaip8l3	Tnfaip8l3	1
Sptlc1	1	Gabbr1	Gabbr1	1
Gm6505	1	Fsd1	Fsd1	1
Kpna6	1	Ehhadh	Ehhadh	1
Atp7a	1	Pisd	Pisd	1
Usp49	1	Bptf	Bptf	1
Wdr82	1	Fchsd2	Fchsd2	1
Sdf2	1	Pthlh	Pthlh	1
Dcp2	1	Camsap1	Camsap1	1
Gfm2	1	Zfp362	Zfp362	1
2310003H01Rik	1	Zfp760	Zfp760	1
Nf1	1	Mov10	Mov10	1
Klhl15	1	Nsmf	#N/A	#N/A
Rbbp6	1	Btg1	Btg1	1
Vwa1	1	Cdk6	Cdk6	1
Csf1	1	Fzd3	Fzd3	1
Evi5	1	Kcnf1	Kcnf1	1
Zfp706	1	Vapb	Vapb	1
Card10	1	Atoh1	Atoh1	1
Madd	1	Lrrn3	Lrrn3	1
Ssr1	1	Ago3	#N/A	#N/A
4930427A07Rik	1	Tmem245	#N/A	#N/A
Rab11fip1	1	Pafah1b2	Pafah1b2	1
5031414D18Rik	1	Rad51d	#N/A	#N/A
Plrg1	1	Bag4	Bag4	1
Tacstd2	1	Cox6b2	#N/A	#N/A
Znrf2	1	Mrps25	Mrps25	1
Wisp1	1	Hoxa3	Hoxa3	1
Bcl2	1	Slc12a2	Slc12a2	1
Chic1	1	Dyrk1b	Dyrk1b	1
Elac1	1	Sinhcaf	#N/A	#N/A
Snrk	1	Has2	Has2	1
Zfp518b	1	Tenm3	#N/A	#N/A
Rfwd2	1	Ip6k1	Ip6k1	1
Slc28a1	1	Rorb	Rorb	1
Apol9a	1	St8sia3	St8sia3	1
D430041D05Rik	1	Tbc1d24	Tbc1d24	1
Slc7a14	1	Dync1i1	Dync1i1	1
Mapk3	1	Grm3	Grm3	1
Thbd	1	Atp6v1g2	Atp6v1g2	1
Rbms1	1	Pcdhb20	Pcdhb20	1
Cldn1	1	Gcat	Gcat	1
Armc8	1	Nkd1	Nkd1	1
Vbp1	1	Wasl	Wasl	1
2310047M10Rik	1	Xcr1	Xcr1	1
AC152451.1	1	Gpd2	Gpd2	1
Chd6	1	Snrk	Snrk	1
Leng8	1	Map1lc3b	Map1lc3b	1
Gcet2	1	Kif2a	Kif2a	1
Trmt12	1	Ogfod1	Ogfod1	1
Lrrfip2	1	Itgav	Itgav	1
Ppp1r1a	1	Tob2	Tob2	1
Trdmt1	1	Wnt2b	Wnt2b	1
Sgcb	1	Rbm43	Rbm43	1
9630033F20Rik	1	Mief1	#N/A	#N/A
Ttll5	1	Nol6	Nol6	1
Ap3b1	1	Rapgef1	Rapgef1	1
Lhx6	1	Cd28	Cd28	1
Sema3d	1	Peli2	Peli2	1
Fam46c	1	Cdkl3	Cdkl3	1
Arf3	1	Hmga1b	#N/A	#N/A
Rhobtb2	1	Fnbp1l	#N/A	#N/A
6330403L08Rik	1	Tram1	Tram1	1
Map3k2	1	Kcnv1	Kcnv1	1
Gm10220	1	Hspa4l	Hspa4l	1
Plxna2	1	Lyrm9	#N/A	#N/A
Myo5b	1	Hspg2	Hspg2	1
Gm9732	1	Dach1	Dach1	1
1200011I18Rik	1	Adamtsl3	Adamtsl3	1
Atf6	1	Cacna1e	Cacna1e	1
Gm10471	1	Sec22c	Sec22c	1
Cdc25a	1	Cdc42ep2	Cdc42ep2	1
Ccnt2	1	Dnase2b	Dnase2b	1
Lingo4	1	Zfyve1	Zfyve1	1
Eif3a	1	Swap70	Swap70	1
Hs3st3b1	1	Ciapin1	Ciapin1	1
Tlk1	1	Diaph1	#N/A	#N/A
Mrpl19	1	Pcsk5	Pcsk5	1
Nuak2	1	Ccnj	Ccnj	1
Dclk1	1	Rprd2	Rprd2	1
Nup210	1	Cdk8	Cdk8	1
Cacna1i	1	Ranbp3	Ranbp3	1
Ube4a	1	Zdhhc21	Zdhhc21	1
Fosl2	1	Rab3c	Rab3c	1
Zik1	1	Zfp704	Zfp704	1
Metap1	1	Gabra1	Gabra1	1
Gm12886	1	Degs2	Degs2	1
Abhd2	1	Rap2c	Rap2c	1
Tmem183a	1	Zfp941	Zfp941	1
Bicd2	1	Rab40c	Rab40c	1
Spsb4	1	Slc9b2	#N/A	#N/A
Mtmr3	1	Gls2	Gls2	1
2400003C14Rik	1	Cdc14b	Cdc14b	1
Mtch2	1	Stub1	Stub1	1
Pafah1b1	1	Cast	#N/A	#N/A
Pvrl1	1	Fam133b	Fam133b	1
Med1	1	AI593442	AI593442	1
Ehhadh	1	Ndor1	#N/A	#N/A
Ept1	1	Ahi1	Ahi1	1
Ogfod1	1	1700030J22Rik	1700030J22Rik	1
Xpo7	1	Cpxm2	Cpxm2	1
Etnk1	1	Tmtc2	Tmtc2	1
Dpy19l3	1	Abcf3	Abcf3	1
Exoc8	1	Zfp882	#N/A	#N/A
Entpd7	1	Krtap1-5	Krtap1-5	1
Fbxo21	1	Cacna1i	Cacna1i	1
Btrc	1	Rock2	Rock2	1
Adcy1	1	Dnajb2	#N/A	#N/A
Prrc2b	1	Fam219b	#N/A	#N/A
Agap1	1	Dvl1	Dvl1	1
Slc24a2	1	Pdik1l	Pdik1l	1
Rab43	1	Nr2c2	Nr2c2	1
Gm7694	1	Dmtn	#N/A	#N/A
Rad54l2	1	Fam171a1	Fam171a1	1
1700066B19Rik	1	Stk38l	Stk38l	1
Tns1	1	Adap1	Adap1	1
Pak2	1	Glud1	Glud1	1
Cep97	1	Filip1	Filip1	1
Prdm16	1	Map3k3	Map3k3	1
She	1	Prkca	Prkca	1
2300003K06Rik	1	Srp14	Srp14	1
Rassf3	1	Parvb	Parvb	1
Trmt61a	1	Ildr2	Ildr2	1
Mef2d	1	Svop	Svop	1
Gpr107	1	Dph3	Dph3	1
Tmprss13	1	Fat3	Fat3	1
Scube3	1	Pdap1	Pdap1	1
Six4	1	Kcnip2	Kcnip2	1
Rptor	1	Fgfr1	Fgfr1	1
Neo1	1	Fkbp1a	Fkbp1a	1
Tmem151b	1	Mmp1a	Mmp1a	1
Foxi2	1	Wdr92	Wdr92	1
Slc2a10	1	Tet3	Tet3	1
Gm5878	1	Zfp874a	Zfp874a	1
Phf17	1	Mapk8ip2	Mapk8ip2	1
Ldlrap1	1	Lingo4	Lingo4	1
Syt7	1	Mfap3l	Mfap3l	1
Fam195b	1	Appl1	Appl1	1
Rrp1b	1	Borcs6	#N/A	#N/A
9130011E15Rik	1	Fam160b2	Fam160b2	1
Six3	1	Dhdh	Dhdh	1
Hsf5	1	Mapkapk3	Mapkapk3	1
E130309D14Rik	1	Smc5	Smc5	1
Ppp1r26	1	Mcat	Mcat	1
BC046331	1	Igf1r	#N/A	#N/A
Pard6g	1	Sf1	Sf1	1
Dhcr24	1	Metap1	Metap1	1
Gas7	1	Mink1	Mink1	1
Fam20b	1	Ptprb	Ptprb	1
Chst11	1	Aoc3	Aoc3	1
Scai	1	Dnaja2	Dnaja2	1
Brd1	1	Serpinb8	Serpinb8	1
Zfp395	1	Nrarp	Nrarp	1
Traf1	1	Fam126a	Fam126a	1
Hsdl1	1	Tmem87a	Tmem87a	1
Atp8a1	1	Ubl5	Ubl5	1
Lrrc4	1	Tle4	Tle4	1
6030408B16Rik	1	Slc7a1	Slc7a1	1
Cad	1	Fbxl17	Fbxl17	1
Mrpl12	1	Adipor2	Adipor2	1
Eml1	1	Bpifa6	Bpifa6	1
Adamts15	1	Pitpna	Pitpna	1
BC043934	1	Polr2h	Polr2h	1
Mtfp1	1	Mmp1b	#N/A	#N/A
Dnajc11	1	Trim35	Trim35	1
Gm454	1	4930402H24Rik	4930402H24Rik	1
Zyg11b	1	Mtif3	Mtif3	1
Fnbp1	1	Slc36a1	Slc36a1	1
Fndc4	1	Cluh	#N/A	#N/A
Crispld2	1	Galnt1	Galnt1	1
Phactr4	1	Scp2	Scp2	1
Pgm3	1	Rnf8	Rnf8	1
Nup62	1	Pdcd4	Pdcd4	1
Trim33	1	Chrna10	Chrna10	1
Vezf1	1	Ptchd1	#N/A	#N/A
Eml4	1	Fchsd1	Fchsd1	1
AL591129.1	1	Atp6v1a	Atp6v1a	1
Impa1	1	Nacc2	Nacc2	1
Supt6h	1	Smim12	#N/A	#N/A
Cbln3	1	Sipa1l2	Sipa1l2	1
Aipl1	1	Zbtb42	Zbtb42	1
Ldb3	1	Rnf125	Rnf125	1
Wdr89	1	Rapgefl1	Rapgefl1	1
6330578E17Rik	1	Cab39	Cab39	1
Tmem167b	1	Fkrp	Fkrp	1
Ada	1	Cd200r1	Cd200r1	1
Slc9a9	1	Zpbp	Zpbp	1
Abcg1	1	Hsd17b7	Hsd17b7	1
Hes2	1	Lhx6	Lhx6	1
Med29	1	Usp2	Usp2	1
Fkbp4	1	Syt3	Syt3	1
1700001C19Rik	1	Sowahc	#N/A	#N/A
Pcyox1	1	Btnl2	Btnl2	1
Rragc	1	Arid1b	Arid1b	1
Flt4	1	Sorcs2	Sorcs2	1
Nbl1	1	Smarcd2	Smarcd2	1
Znrf3	1	Tmem173	Tmem173	1
Slc37a2	1	Rlim	Rlim	1
Oas1f	1	Phka1	Phka1	1
Dirc2	1	Taf5	Taf5	1
Ikzf5	1	Lcor	Lcor	1
Zfp598	1	Calu	Calu	1
Bahcc1	1	Sowahb	Sowahb	1
Wnt8b	1	Mapk9	Mapk9	1
Gfod1	1	Zfx	Zfx	1
Ampd2	1	Lpin2	Lpin2	1
Kcnj5	1	Bloc1s6	#N/A	#N/A
Mapk8ip3	1	Tmem167	Tmem167	1
Krt20	1	Irs4	Irs4	1
Rasgrf1	1	Cnot9	#N/A	#N/A
Adra1b	1	Rassf5	Rassf5	1
Pdcd7	1	Lrrc15	Lrrc15	1
Ccdc75	1	Nat8l	Nat8l	1
Nxn	1	Sec14l4	Sec14l4	1
Eif4e2	1	Lonrf3	#N/A	#N/A
Fut11	1	Elmod1	Elmod1	1
Rnf166	1	Yae1d1	#N/A	#N/A
Mov10l1	1	Xrcc2	Xrcc2	1
Rab5c	1	Gse1	Gse1	1
Kidins220	1	Smad5	Smad5	1
Mllt10	1	Tmem14a	#N/A	#N/A
Pilra	1	Dpm1	Dpm1	1
Gm17509	1	Prom2	Prom2	1
Tspan15	1	Eif1a	Eif1a	1
Ypel5	1	Mecp2	#N/A	#N/A
Mxi1	1	Fosl2	Fosl2	1
Maml1	1	Herpud2	Herpud2	1
Rax	1	Mrm2	#N/A	#N/A
Zc3hav1	1	Prorsd1	Prorsd1	1
Rasal2	1	Ppp6r3	#N/A	#N/A
9230019H11Rik	1	Zc3h12c	Zc3h12c	1
Ppp2ca	1	Mamstr	Mamstr	1
B4galt3	1	Tmem104	Tmem104	1
Prkrip1	1	Pim1	Pim1	1
Hunk	1	Nfia	Nfia	1
Rfx1	1	Slc12a1	Slc12a1	1
Uap1l1	1	Cep350	Cep350	1
Gls	1	Ccn4	#N/A	#N/A
Ttc38	1	Dpy19l3	Dpy19l3	1
RP24-221A14.2	1	Zfp831	Zfp831	1
Nudt13	1	Svip	Svip	1
Tmem208	1	Tnfsf9	Tnfsf9	1
Prcc	1	Ak4	Ak4	1
Gabrr2	1	Zbtb10	Zbtb10	1
Xpo6	1	Fbxl2	Fbxl2	1
Cacna1e	1	Tlr1	Tlr1	1
Gm20721	1	Slc19a2	Slc19a2	1
Nlrc3	1	Dpp9	Dpp9	1
Znrf1	1	Fadd	Fadd	1
Entpd5	1	Wapl	#N/A	#N/A
Vmn2r-ps128	1	Zfp651	Zfp651	1
Ccdc97	1	Cpne1	Cpne1	1
Dysf	1	Slc18b1	#N/A	#N/A
Ttc3	1	Pacsin3	Pacsin3	1
Rorb	1	Vat1	Vat1	1
Dcp1a	1	Cldn4	Cldn4	1
Cldn26	1	Rbbp6	Rbbp6	1
Hsd17b14	1	Cd19	Cd19	1
Entpd3	1	Madd	Madd	1
Aff1	1	Armcx2	Armcx2	1
4933415F23Rik	1	Crem	Crem	1
Fryl	1	Bhlhe41	Bhlhe41	1
Thsd1	1	Setd1b	Setd1b	1
Tns3	1	Crisp2	Crisp2	1
Rhbdl3	1	Tex46	#N/A	#N/A
Zfp84	1	Cyp2u1	Cyp2u1	1
Olfr523	1	Vgll1	Vgll1	1
Exoc2	1	Egln3	Egln3	1
Pus7	1	Irf2bp2	Irf2bp2	1
Flad1	1	Pgm2l1	Pgm2l1	1
Lrwd1	1	Ephb2	Ephb2	1
Trim44	1	Pik3c2b	Pik3c2b	1
Dgat2	1	Serpinb12	Serpinb12	1
Osbpl11	1	Bmx	Bmx	1
Degs1	1	Klc2	Klc2	1
Lrrc61	1	Phf3	Phf3	1
Slc2a9	1	Ccdc134	Ccdc134	1
Mfap2	1	Slc2a13	Slc2a13	1
Ube2k	1	Derl2	Derl2	1
Rnd1	1	Acsl6	Acsl6	1
Trub1	1	Mtus2	Mtus2	1
Kif12	1	Efcab12	#N/A	#N/A
Ints6	1	Clns1a	#N/A	#N/A
Naga	1	Dcun1d4	Dcun1d4	1
Psd4	1	Cadps2	#N/A	#N/A
Cacng4	1	Trim68	Trim68	1
Klhl30	1	Suz12	Suz12	1
Fut10	1	Fam160b1	Fam160b1	1
Zfp324	1	Kcna1	Kcna1	1
Anp32e	1	Ptprm	Ptprm	1
Dynll1	1	Tmem183a	Tmem183a	1
Fam185a	1	Asf1b	Asf1b	1
Scaf11	1	Ppp1r16b	Ppp1r16b	1
Gm3020	1	Rassf10	#N/A	#N/A
Ccdc115	1	Lims1	Lims1	1
Mcam	1	Wdr47	Wdr47	1
Gm10406	1	Fnta	Fnta	1
Gm6878	1	Hcn1	Hcn1	1
Kcnk2	1	Matn1	Matn1	1
Hipk2	1	Gm2663	Gm2663	1
Utrn	1	Rnf111	Rnf111	1
Bnip3l	1	Ttpal	Ttpal	1
Wbp2	1	Fut9	Fut9	1
Wasf3	1	Usp49	Usp49	1
Tspan14	1	Krtap28-13	#N/A	#N/A
Phf23	1	Tsc22d1	Tsc22d1	1
Per1	1	Lrp4	Lrp4	1
Zbtb7b	1	Ccdc90b	Ccdc90b	1
Agbl5	1	Shisa3	Shisa3	1
Derl1	1	Zfp54	Zfp54	1
Gprc5a	1	Arhgef12	Arhgef12	1
BC017643	1	Adgrd1	#N/A	#N/A
Nhsl1	1	Ccnd3	Ccnd3	1
Camkk1	1	Kcnab1	Kcnab1	1
Stx6	1	Myo5b	Myo5b	1
Tapt1	1	C2cd2l	C2cd2l	1
Gm2956	1	Srprb	Srprb	1
Nacc1	1	Tmpo	Tmpo	1
Tnk1	1	Cyb561a3	#N/A	#N/A
5430435G22Rik	1	Cxcl10	Cxcl10	1
Furin	1	Gcnt7	Gcnt7	1
Gpr39	1	Snurf	#N/A	#N/A
Rgs5	1	Tigd5	#N/A	#N/A
Gm2974	1	Anapc11	Anapc11	1
Tube1	1	Rfx2	Rfx2	1
Gm10340	1	Vbp1	Vbp1	1
Foxb1	1	Arhgap26	Arhgap26	1
Rab40c	1	Ptgs2	Ptgs2	1
Smtnl2	1	Colec10	Colec10	1
En2	1	Plekhf2	Plekhf2	1
Sox1	1	Rgs6	#N/A	#N/A
Tmem236	1	Calcr	Calcr	1
Dedd2	1	Dmtf1	Dmtf1	1
Itfg3	1	Wdr82	Wdr82	1
Agpat1	1	Gpr174	Gpr174	1
Rab5b	1	Sdad1	Sdad1	1
Tbx2	1	Fam71f2	Fam71f2	1
Pkd2l2	1	L3mbtl4	#N/A	#N/A
Depdc5	1	Ankrd40	Ankrd40	1
Dars2	1	Cacnb1	Cacnb1	1
Riiad1	1	Gtpbp4	Gtpbp4	1
1600014C10Rik	1	Sox5	Sox5	1
Arl8b	1	Ubox5	Ubox5	1
9530077C05Rik	1	Slc38a2	Slc38a2	1
Ushbp1	1	Dctd	#N/A	#N/A
Gadd45gip1	1	Lypla2	Lypla2	1
1500002O20Rik	1	Bsn	Bsn	1
Clec16a	1	Map7	#N/A	#N/A
Nudt16	1	Dram1	Dram1	1
Ucn3	1	Pex5	Pex5	1
Ppargc1a	1	Lyzl4	Lyzl4	1
Gm2a	1	Syt5	Syt5	1
Ccl24	1	Rnf138	Rnf138	1
P2ry13	1	Fam170b	Fam170b	1
Mrpl9	1	Zfp592	Zfp592	1
Dennd5b	1	Foxk1	Foxk1	1
Mbtps2	1	Gcnt3	Gcnt3	1
AC164099.1	1	Nutm2	#N/A	#N/A
Fer	1	Lin28b	Lin28b	1
Prx	1	Tango6	#N/A	#N/A
Dlg2	1	Zfp607a	#N/A	#N/A
Kdm4d	1	Arhgap32	Arhgap32	1
Abcf1	1	Zdhhc3	Zdhhc3	1
Sulf2	1	Gm12888	Gm12888	1
Chm	1	Ppfia4	Ppfia4	1
Xk	1	Arel1	#N/A	#N/A
Ubn1	1	Dpy19l4	Dpy19l4	1
Dbndd2	1	Phf21a	Phf21a	1
Fam115c	1	Peak1	#N/A	#N/A
Got1	1	Ccdc141	Ccdc141	1
Ubqln1	1	Olfm3	Olfm3	1
Rc3h2	1	Riok3	Riok3	1
Chrna2	1	Mapk1ip1l	Mapk1ip1l	1
Pde7a	1	Zfp994	#N/A	#N/A
Snca	1	Specc1	Specc1	1
Hnrnpul1	1	Zfp119a	#N/A	#N/A
Zfp874b	1	B4galt7	B4galt7	1
Tppp	1	Siah1b	Siah1b	1
AU021034	1	Gab2	Gab2	1
Cdv3	1	Tigar	#N/A	#N/A
2610034B18Rik	1	Fuk	Fuk	1
Arl4d	1	Cox11	Cox11	1
Tnfrsf11a	1	Abhd2	Abhd2	1
Tgfbr1	1	Mmp19	Mmp19	1
Acot4	1	Ubtd1	Ubtd1	1
S1pr3	1	Ttpa	Ttpa	1
Oas1e	1	Cphx3	#N/A	#N/A
Tada2b	1	Slc6a4	Slc6a4	1
Cxcl2	1	Cphx1	#N/A	#N/A
2310057M21Rik	1	Shank3	Shank3	1
Lass3	1	Lyrm7	Lyrm7	1
Mospd1	1	Dennd6a	#N/A	#N/A
Itpripl2	1	Cphx2	#N/A	#N/A
6430550D23Rik	1	Zkscan1	Zkscan1	1
Dlc1	1	Dcaf5	Dcaf5	1
Zic1	1	Polr3a	Polr3a	1
Gm9932	1	Dusp3	Dusp3	1
Elp4	1	Mapk3	Mapk3	1
Phospho1	1	Kank1	Kank1	1
Rps6ka3	1	Gpr62	Gpr62	1
Npas3	1	Runx1t1	Runx1t1	1
Sdc2	1	Fam3c	Fam3c	1
Gm9603	1	Syne3	#N/A	#N/A
Brd7	1	Dedd	Dedd	1
Polk	1	Dctn5	Dctn5	1
Cyp4f40	1	Dmc1	Dmc1	1
Ddx23	1	Usp32	Usp32	1
Exoc6b	1	Mtch2	Mtch2	1
Ceacam15	1	Tmf1	#N/A	#N/A
Acacb	1	Ptpn14	Ptpn14	1
Fate1	1	Tnik	#N/A	#N/A
Cd99l2	1	Zhx1	Zhx1	1
Prpf8	1	Ube4a	Ube4a	1
Ldlrad3	1	Brpf3	Brpf3	1
Cbfa2t2	1	Litaf	Litaf	1
Pik3c3	1	Ttc14	#N/A	#N/A
BC022687	1	Ap3b1	Ap3b1	1
Prps1	1	Zfp532	Zfp532	1
Casp7	1	Ndnf	#N/A	#N/A
Hibch	1	Tbx21	Tbx21	1
Ubn2	1	H2afb3	#N/A	#N/A
Kiss1r	1	Bhlha9	Bhlha9	1
Gm5799	1	Acbd3	Acbd3	1
6230409E13Rik	1	Copg2	Copg2	1
Map2k4	1	Mgat4b	Mgat4b	1
Tpm3-rs7	1	Aatk	Aatk	1
Nap1l4	1	Bach2	Bach2	1
Kynu	1	Dynlt3	Dynlt3	1
Xlr3a	1	Nelfa	#N/A	#N/A
Polr1c	1	Nfatc2	Nfatc2	1
Rrnad1	1	Hhip	Hhip	1
Myt1	1	Tardbp	Tardbp	1
Hp1bp3	1	Trim59	Trim59	1
Cnpy1	1	Man1a	Man1a	1
2310042D19Rik	1	Anks1b	Anks1b	1
Mecom	1	Lpin3	Lpin3	1
Ska1	1	Erlec1	Erlec1	1
Casp9	1	Gm3696	Gm3696	1
Arrdc4	1	Snx3	Snx3	1
A430107O13Rik	1	LOC100861615	#N/A	#N/A
Ubr2	1	4930555G01Rik	4930555G01Rik	1
4931429L15Rik	1	Ralgapa1	Ralgapa1	1
Ccdc65	1	Rad21	Rad21	1
Panx2	1	Tmem41b	Tmem41b	1
Mctp2	1	Sftpa1	#N/A	#N/A
Tex24	1	Npnt	#N/A	#N/A
1110034G24Rik	1	Cngb1	Cngb1	1
Fam177a	1	Gm14743	Gm14743	1
Fndc7	1	Hspa1l	Hspa1l	1
Ywhae	1	Tmem251	#N/A	#N/A
Hoxb4	1	Dynlt1b	Dynlt1b	1
Slc45a4	1	MARCH1	MARCH1	1
D030016E14Rik	1	Ube2a	Ube2a	1
Wdr5	1	Mcemp1	#N/A	#N/A
Snx30	1	Nup160	Nup160	1
Adam19	1	Ncbp2	Ncbp2	1
Il17rd	1	Bpifb9a	Bpifb9a	1
Ttc17	1	Bpifb9b	Bpifb9b	1
Oxtr	1	Coq7	#N/A	#N/A
Fam110b	1	Cyp2j9	Cyp2j9	1
Necap1	1	Sh3kbp1	Sh3kbp1	1
Ufc1	1	Homez	Homez	1
Syna	1	Nudt18	Nudt18	1
Hadhb	1	Rps6ka6	Rps6ka6	1
Dleu7	1	4930426D05Rik	#N/A	#N/A
Mall	1	Bbs7	Bbs7	1
Cyp4v3	1	Clec2h	Clec2h	1
1700030K09Rik	1	Klhl14	Klhl14	1
Sys1	1	Neurl1b	Neurl1b	1
Xpr1	1	Naa11	Naa11	1
Zfp512	1	Mtf2	Mtf2	1
Zw10	1	Me1	Me1	1
Fam76a	1	Il2rg	Il2rg	1
Fez2	1	Ptbp3	#N/A	#N/A
Pld1	1	Dbr1	Dbr1	1
Fgf15	1	Cript	Cript	1
Plekhm1	1	Mrps17	Mrps17	1
9530003J23Rik	1	Frat2	Frat2	1
Vcan	1	Trhr	Trhr	1
Ubxn4	1	Gmfb	Gmfb	1
Dnajc10	1	Nox4	Nox4	1
Parvg	1	Hist1h2br	#N/A	#N/A
Tchp	1	Hist1h2bq	Hist1h2bq	1
Nfatc2ip	1	Far1	Far1	1
Aldh1a1	1	Naaladl2	#N/A	#N/A
Zfp217	1	Ncf1	Ncf1	1
Tubgcp3	1	Syt13	Syt13	1
Poldip2	1	Zfp654	Zfp654	1
Cx3cl1	1	Fpgt	Fpgt	1
C78339	1	Dimt1	Dimt1	1
RP24-528G7.5	1	Spink11	Spink11	1
Hrk	1	Arhgap27	Arhgap27	1
Btbd3	1	Lrch1	Lrch1	1
Nr3c2	1	Dnajb14	Dnajb14	1
Stk11ip	1	4933409G03Rik	#N/A	#N/A
Csta	1	Hecw1	Hecw1	1
Clvs1	1	Kcnc2	Kcnc2	1
Tssk5	1	Stk32b	Stk32b	1
Stk19	1	Topors	Topors	1
Ccnj	1	Ttn	Ttn	1
Fzd7	1	Setmar	Setmar	1
Dnase1l1	1	Ssbp2	Ssbp2	1
Zfp81	1	Sephs1	Sephs1	1
Drd5	1	Zfp759	Zfp759	1
Arl1	1	P2ry10b	#N/A	#N/A
Atg5	1	Igsf10	Igsf10	1
Pln	1	Klf13	Klf13	1
Mvd	1	Chrdl1	Chrdl1	1
Vamp5	1	Ces2g	Ces2g	1
Ces2g	1	Sec11c	Sec11c	1
C1qtnf6	1	Snapc1	Snapc1	1
Dapk3	1	Zxdb	Zxdb	1
Gabra4	1	Fam149b	Fam149b	1
Tff3	1	Crnkl1	Crnkl1	1
Ndufb5	1	Krtap19-3	#N/A	#N/A
Cideb	1	Tmem47	Tmem47	1
Tmem194b	1	Gria2	Gria2	1
Klhl13	1	Fam149a	Fam149a	1
Klhl8	1	Zfp329	Zfp329	1
Chst14	1	Cdh12	Cdh12	1
Rbpms2	1	Dgke	Dgke	1
Xiap	1	Fzd4	Fzd4	1
Cnih2	1	Hif1a	Hif1a	1
Tmem101	1	Hipk3	Hipk3	1
Golga1	1	Gimap1	Gimap1	1
Klhl28	1	Sec16b	Sec16b	1
Epx	1	BC052040	BC052040	1
Scn8a	1	Slc9a3r1	Slc9a3r1	1
Pppde1	1	Atxn1	Atxn1	1
Rasl12	1	Dynlt1c	Dynlt1c	1
Pdzd8	1	Spink8	Spink8	1
St6gal1	1	Dock7	Dock7	1
Nup35	1	Dynlt1f	Dynlt1f	1
2010106G01Rik	1	Huwe1	Huwe1	1
Slc25a27	1	Thrap3	Thrap3	1
Rdh1	1	Gm11559	Gm11559	1
Stx19	1	Hpgd	Hpgd	1
Sema4a	1	Mdga2	Mdga2	1
Igfbp3	1	Ttc38	Ttc38	1
Abcg3	1	Shtn1	#N/A	#N/A
Traf3ip1	1	Tpk1	Tpk1	1
Pgam1	1	Abi1	Abi1	1
Smarca1	1	Dpp4	Dpp4	1
Slc38a2	1	Mcu	#N/A	#N/A
Wdr43	1	Utp6	Utp6	1
Mrgprx2	1	Prr9	Prr9	1
Cln5	1	Sema6a	Sema6a	1
Stra13	1	Mtmr4	Mtmr4	1
Lipg	1	Gys2	Gys2	1
Tmem56	1	Taf1	Taf1	1
Aldh6a1	1	Arrdc3	Arrdc3	1
Gm10676	1	Crot	Crot	1
Zfand6	1	Upb1	Upb1	1
Brwd3	1	Fam49a	Fam49a	1
Creb1	1	Lgr4	Lgr4	1
Snrpb2	1	Tcaf3	#N/A	#N/A
Cdipt	1	Adam30	#N/A	#N/A
Kcnh3	1	Osm	Osm	1
Mark1	1	Pcdhb14	Pcdhb14	1
Vip	1	Scn11a	Scn11a	1
Fmo9	1	Sec22a	Sec22a	1
Tlr3	1	Rab3gap2	Rab3gap2	1
Plk2	1	Krt13	Krt13	1
Dph2	1	Mosmo	#N/A	#N/A
Paxip1	1	Bmi1	Bmi1	1
Stk35	1	Zfp870	Zfp870	1
Gm266	1	Rps6kb1	Rps6kb1	1
Pex5	1	Itch	Itch	1
Cdk8	1	Sbk3	#N/A	#N/A
Qprt	1	Opa1	Opa1	1
Mex3c	1	Lyrm2	#N/A	#N/A
Sbno1	1	Zfc3h1	Zfc3h1	1
Opalin	1	Unc5d	Unc5d	1
Pter	1	Antxr2	Antxr2	1
S100b	1	Wdsub1	Wdsub1	1
Pld3	1	Ccn2	#N/A	#N/A
Malt1	1	Med15	Med15	1
Casz1	1	Dner	Dner	1
Abcd3	1	Ipcef1	Ipcef1	1
Tmprss11a	1	Il2	Il2	1
Bai1	1	Shroom4	#N/A	#N/A
Tmc1	1	Clstn2	Clstn2	1
Rbpj	1	Rc3h1	Rc3h1	1
D4Ertd22e	1	Bst1	Bst1	1
Tnfaip1	1	4922502D21Rik	4922502D21Rik	1
Gm10704	1	Fmr1	Fmr1	1
Klhl24	1	Rnpc3	Rnpc3	1
Atpbd4	1	Ccnh	Ccnh	1
Rpl18a	1	Taok1	Taok1	1
Tmem154	1	C1d	C1d	1
Arhgdia	1	Npc1l1	Npc1l1	1
Gm5415	1	Hs3st5	#N/A	#N/A
B3gat2	1	Casp8ap2	Casp8ap2	1
B430319F04Rik	1	Zfp945	Zfp945	1
2310061C15Rik	1	C1galt1c1	C1galt1c1	1
Ncoa5	1	Zfp62	Zfp62	1
Lancl1	1	Clmp	#N/A	#N/A
Ncaph2	1	Dpy19l2	Dpy19l2	1
Smyd5	1	Fat1	Fat1	1
Tarsl2	1	Tyr	Tyr	1
Zfp185	1	Bfar	Bfar	1
Usp2	1	Ids	Ids	1
Stard3nl	1	Lamp3	Lamp3	1
Fcer2a	1	Ncl	Ncl	1
Rpusd2	1	Negr1	Negr1	1
Rnd2	1	Bub1	#N/A	#N/A
Pex14	1	Ypel2	Ypel2	1
Etv3	1	Zfp811	#N/A	#N/A
BC030336	1	Xkr4	Xkr4	1
Snx22	1	Lrp8	#N/A	#N/A
Tnfrsf19	1	Hacd2	#N/A	#N/A
P4ha1	1	Gtf2h2	Gtf2h2	1
Cdc37	1	Zbtb26	Zbtb26	1
Vps52	1	Shprh	Shprh	1
Fkbp3	1	Scn9a	Scn9a	1
A430033K04Rik	1	Cts6	Cts6	1
Trpd52l3	1	Epgn	Epgn	1
4930566N20Rik	1	Vcan	Vcan	1
Gna13	1	Trnt1	Trnt1	1
Prcp	1	Lhfpl1	Lhfpl1	1
Gm4902	1	F5	F5	1
Wnt4	1	Dcaf1	#N/A	#N/A
Ccdc28a	1	Larp1	Larp1	1
Mogat2	1	Cul4b	#N/A	#N/A
Gprin3	1	Nubpl	Nubpl	1
Pold3	1	Stxbp5l	#N/A	#N/A
Crhr1	1	Tm9sf2	Tm9sf2	1
Scn2a1	1	Ms4a2	Ms4a2	1
Nans	1	Pdpn	Pdpn	1
Stat2	1	Aen	Aen	1
Pias2	1	Kcnj15	Kcnj15	1
Rabep1	1	Clec4a2	#N/A	#N/A
Vwa2	1	Tmem80	#N/A	#N/A
Taf9b	1	Dynlt1a	Dynlt1a	1
B430306N03Rik	1	Ermn	Ermn	1
Serpinb8	1	Pbrm1	#N/A	#N/A
Cyb5rl	1	Nsun6	#N/A	#N/A
Ldoc1	1	Pdzk1	Pdzk1	1
Acsl4	1	Abhd10	Abhd10	1
1110038D17Rik	1	Slc22a14	Slc22a14	1
Apip	1	Lrrc58	Lrrc58	1
Abcf3	1	Naf1	Naf1	1
Slc25a30	1	Agpat5	Agpat5	1
Lgi1	1	Glrx2	Glrx2	1
Sp4	1	Nrcam	Nrcam	1
Zfp423	1	Oas1a	Oas1a	1
Dnaja2	1	Kcns1	Kcns1	1
Ikzf3	1	Tmem200b	Tmem200b	1
Eif2c1	1	Spcs1	#N/A	#N/A
Cyp3a13	1	Gbp10	Gbp10	1
B3galt2	1	Sun1	Sun1	1
Metrnl	1	Mindy2	#N/A	#N/A
AW146020	1	Ntrk2	Ntrk2	1
Arsi	1	Pramel1	Pramel1	1
P2rx2	1	Rac2	Rac2	1
Fam76b	1	Hmgcl	Hmgcl	1
Psat1	1	Nupl1	Nupl1	1
Zfp367	1	Matn3	Matn3	1
Chid1	1	Oas1g	Oas1g	1
1700030J22Rik	1	AI429214	AI429214	1
Fndc3b	1	Slc7a11	Slc7a11	1
Srprb	1	Usp47	Usp47	1
Map2k1	1	Rab11fip4	Rab11fip4	1
Cdc14a	1	Syncrip	Syncrip	1
Cep72	1	Pcnx4	#N/A	#N/A
Hoxd1	1	Rsbn1l	Rsbn1l	1
Aplf	1	Utp14b	Utp14b	1
Lrrc3	1	Rsf1	Rsf1	1
Chl1	1	Gbp6	Gbp6	1
Adamts18	1	Pla2g4e	Pla2g4e	1
Pdzk1	1	Snx18	Snx18	1
Man2a1	1	Ankub1	#N/A	#N/A
Lgr6	1	Gbp4	Gbp4	1
Gm7292	1	Impg2	Impg2	1
Nckap5l	1	Bambi	Bambi	1
Phip	1	Mapre1	Mapre1	1
Thg1l	1	Tspan12	Tspan12	1
Ank2	1	Zfp418	Zfp418	1
Cpeb1	1	Kitl	Kitl	1
Mtmr4	1	Fam53a	Fam53a	1
Pla2g6	1	Tbpl2	Tbpl2	1
Scly	1	Wfdc15b	Wfdc15b	1
Zfp46	1	Sncg	Sncg	1
Vangl1	1	Hnrnph2	Hnrnph2	1
Tm9sf4	1	Lrch3	Lrch3	1
Adipor2	1	Pex12	Pex12	1
Pex13	1	Sar1b	Sar1b	1
2010011I20Rik	1	Strn3	Strn3	1
Wdyhv1	1	Dnaja1	Dnaja1	1
Il25	1	Lrguk	Lrguk	1
Txlng	1	Tslp	Tslp	1
Syne1	1	Gpr15	Gpr15	1
Atp7b	1	Guf1	Guf1	1
Ubxn2b	1	Prlr	Prlr	1
Lpar4	1	Arc	Arc	1
Il15	1	Ube2g1	Ube2g1	1
Nab1	1	Wtap	#N/A	#N/A
Slc6a12	1	Als2cl	Als2cl	1
Zzz3	1	Rgs2	Rgs2	1
Themis	1	Ubxn8	Ubxn8	1
Sirt3	1	Six4	Six4	1
Atg9a	1	Shcbp1l	#N/A	#N/A
Dzip1	1	Gm5464	Gm5464	1
Skp1a	1	Itm2a	Itm2a	1
Cldn4	1	Npr3	Npr3	1
Uqcrc1	1	Rimklb	Rimklb	1
Fam64a	1	Zwint	#N/A	#N/A
Lyrm1	1	Xlr	Xlr	1
BC013712	1	Sfpq	Sfpq	1
Celf6	1	Sfmbt2	Sfmbt2	1
Itgb4	1	Chst3	Chst3	1
Muc15	1	Pradc1	#N/A	#N/A
Polr2m	1	Ahctf1	Ahctf1	1
Uhrf1bp1	1	Hcrtr2	Hcrtr2	1
Copg	1	D1Ertd622e	D1Ertd622e	1
Tifab	1	Gss	Gss	1
Ryr3	1	Lmbr1	Lmbr1	1
Mbd4	1	Abca12	Abca12	1
Synj1	1	Orc3	#N/A	#N/A
Gldn	1	Kalrn	Kalrn	1
Bspry	1	Tcf7l2	Tcf7l2	1
Smad7	1	Naip1	Naip1	1
Tmem20	1	1110025L11Rik	#N/A	#N/A
1810041L15Rik	1	Clmn	Clmn	1
Nanos2	1	Eif2c2	Eif2c2	1
Sult4a1	1	Nmt1	Nmt1	1
Smad2	1	Hic2	Hic2	1
Tmem79	1	Thsd4	Thsd4	1
Dnajc9	1	Rab22a	Rab22a	1
Epha1	1	Ppp1r7	Ppp1r7	1
Bhmt-ps1	1	Glis2	Glis2	1
Vamp8	1	Rad51c	Rad51c	1
Fabp12	1	Myo1d	Myo1d	1
Bmpr1a	1	Igf2bp1	Igf2bp1	1
Pmm1	1	Arnt2	Arnt2	1
Socs6	1	Igfbp4	Igfbp4	1
Ndufab1	1	Mafg	Mafg	1
Gli3	1	Ptpn1	Ptpn1	1
Treml1	1	Tmem170b	Tmem170b	1
Odz3	1	6330403A02Rik	6330403A02Rik	1
Gm9934	1	Pitpnm3	Pitpnm3	1
C3ar1	1	Tmem164	Tmem164	1
Colq	1	Ttyh3	Ttyh3	1
Cnot1	1	Socs4	Socs4	1
Calcr	1	Ehd2	Ehd2	1
Etv6	1	Acvr1b	Acvr1b	1
Espnl	1	Megf8	Megf8	1
4933411K16Rik	1	Cdk19	Cdk19	1
Zfp760	1	Rab1b	Rab1b	1
Epha7	1	Slc6a6	Slc6a6	1
Zic5	1	1110054O05Rik	1110054O05Rik	1
Fmo2	1	Lif	Lif	1
Gm1818	1	Gm10642	Gm10642	1
Stradb	1	Ppm1h	Ppm1h	1
Fnta	1	Nploc4	Nploc4	1
Igf2	1	Pnmal2	Pnmal2	1
Tmprss11e	1	Ak1	Ak1	1
1600012F09Rik	1	Ddi2	Ddi2	1
Flrt3	1	Tor1b	Tor1b	1
Tex9	1	Minos1	Minos1	1
Cdca4	1	Kcnh7	Kcnh7	1
Acadsb	1	Golga2	Golga2	1
Ell2	1	Brd3	Brd3	1
Chat	1	Fndc8	Fndc8	1
Pycr2	1	Yipf2	Yipf2	1
Fry	1	Tbcel	Tbcel	1
Cxx1a	1	Eya3	Eya3	1
Tmem173	1	Ikzf2	Ikzf2	1
Sowahd	1	Mitf	Mitf	1
Csf2	1	Zfp664	Zfp664	1
Sp140	1	Cdk5rap2	Cdk5rap2	1
Ppif	1	Akt1	Akt1	1
Btn2a2	1	Banp	Banp	1
Fam70a	1	Hip1	Hip1	1
Plagl1	1	D17Wsu92e	D17Wsu92e	1
Zfp41	1	Tmem235	Tmem235	1
Reck	1	Cds1	Cds1	1
Ppil1	1	Wfdc13	Wfdc13	1
Fam173b	1	Spata13	Spata13	1
Rnf168	1	Ctif	Ctif	1
Cox11	1	Fem1a	Fem1a	1
Lbx2	1	Spast	Spast	1
Synb	1	Sbk1	Sbk1	1
Axl	1	Camk1d	Camk1d	1
Pcdh10	1	Zfp174	Zfp174	1
Mprip	1	Reps2	Reps2	1
Fam171a1	1	C530028O21Rik	C530028O21Rik	1
Armc9	1	Rapgef6	Rapgef6	1
Sgk1	1	Ncan	Ncan	1
Rhpn2	1	Lysmd1	Lysmd1	1
Gm10419	1	Runx1	Runx1	1
Nkx1-2	1	Prph2	Prph2	1
Cav2	1	Nhsl2	Nhsl2	1
Faim	1	Pla2g2f	Pla2g2f	1
Ovol1	1	Yars	Yars	1
4930563D23Rik	1	Zfand3	Zfand3	1
Gatsl2	1	Kcne1l	Kcne1l	1
Eif5a2	1	Arfgap1	Arfgap1	1
Rtp2	1	Gm6756	Gm6756	1
Kcnj2	1	Efnb3	Efnb3	1
Sla2	1	AB041806	AB041806	1
Srcin1	1	Wwc2	Wwc2	1
Igfbpl1	1	Tcf4	Tcf4	1
Clasrp	1	Hs1bp3	Hs1bp3	1
Smtnl1	1	Mxd4	Mxd4	1
Chst8	1	Prpsap1	Prpsap1	1
App	1	Coro1c	Coro1c	1
Syt4	1	Gins2	Gins2	1
Tmem106b	1	Trnp1	Trnp1	1
Cdc73	1	Pbx1	Pbx1	1
Xrn2	1	Hmx1	Hmx1	1
Pth	1	Sike1	Sike1	1
Bckdk	1	Stc1	Stc1	1
Gtf3c4	1	Ace	Ace	1
Phkg2	1	Ggta1	Ggta1	1
Ccdc137	1	Barhl1	Barhl1	1
Tuba1a	1	AC140673.1	AC140673.1	1
1190003J15Rik	1	Atoh8	Atoh8	1
Sobp	1	Ucn2	Ucn2	1
Zfp148	1	Strn	Strn	1
Wdr47	1	Kcnt1	Kcnt1	1
Grpel1	1	Abi2	Abi2	1
Ywhaq	1	Mfng	Mfng	1
Pthlh	1	Asph	Asph	1
Slit2	1	Fam101b	Fam101b	1
Ythdc1	1	Nrxn2	Nrxn2	1
Ndfip2	1	Plk1	Plk1	1
BC125332	1	Rxrb	Rxrb	1
Cecr2	1	Hcfc2	Hcfc2	1
Rarb	1	Sntb2	Sntb2	1
Dhrs9	1	Rab3gap1	Rab3gap1	1
1810009J06Rik	1	Zfp334	Zfp334	1
Acsbg1	1	Igfbp5	Igfbp5	1
BC049702	1	Dgcr14	Dgcr14	1
1810031K17Rik	1	Tet1	Tet1	1
Ptprr	1	Cggbp1	Cggbp1	1
Gm17484	1	Ckm	Ckm	1
Prdm4	1	Ppfia3	Ppfia3	1
AU040320	1	Zfp827	Zfp827	1
Arpp21	1	Limk1	Limk1	1
Sncg	1	Fgf14	Fgf14	1
Crybg3	1	Ctsa	Ctsa	1
Plxnc1	1	Tradd	Tradd	1
Fbxw7	1	Nek6	Nek6	1
Tmco1	1	Gm16515	Gm16515	1
Diap3	1	Pccb	Pccb	1
Adrb2	1	Cd160	Cd160	1
Atp6v1g2	1	Ptger1	Ptger1	1
Sec24a	1	Sec14l2	Sec14l2	1
Lbh	1	Stac	Stac	1
Gm20431	1	Kcnk3	Kcnk3	1
Tnfaip8l3	1	Ehmt1	Ehmt1	1
Cask	1	Bet1l	Bet1l	1
Mknk1	1	Vasn	Vasn	1
Zfp449	1	6330439K17Rik	6330439K17Rik	1
Gm8126	1	BC025446	BC025446	1
Scg3	1	Os9	Os9	1
Slc25a15	1	Capzb	Capzb	1
Fut1	1	Tmco3	Tmco3	1
Nuak1	1	Fkbp5	Fkbp5	1
Lsg1	1	Dnajc8	Dnajc8	1
Cpeb3	1	Cep120	Cep120	1
Tceal8	1	Arhgef7	Arhgef7	1
Ftsj2	1	Esrrb	Esrrb	1
Zfp397	1	D17H6S53E	D17H6S53E	1
Lats2	1	6330409N04Rik	6330409N04Rik	1
B4galnt3	1	Golm1	Golm1	1
Gm11563	1	Zfp191	Zfp191	1
Tsc22d1	1	Ttc39b	Ttc39b	1
9330154J02Rik	1	Rab3d	Rab3d	1
Atxn7l3	1	Eif4g1	Eif4g1	1
Aqp11	1	Caskin1	Caskin1	1
Smc5	1	Zfp91	Zfp91	1
Sptlc2	1	Hvcn1	Hvcn1	1
Rab10	1	Fuca2	Fuca2	1
Ung	1	Top3a	Top3a	1
Slc4a3	1	Suv420h2	Suv420h2	1
Prkrir	1	4932411E22Rik	4932411E22Rik	1
Frmpd1	1	Lat2	Lat2	1
Rgag4	1	Rfwd3	Rfwd3	1
Osbpl7	1	Lrrc8a	Lrrc8a	1
Urgcp	1	2900026A02Rik	2900026A02Rik	1
Sepsecs	1	Rap1gap	Rap1gap	1
Orai2	1	Ppp2r2d	Ppp2r2d	1
Rab3c	1	Vprbp	Vprbp	1
Ccnjl	1	Agbl2	Agbl2	1
Atp6v1a	1	Psmb11	Psmb11	1
Mfrp	1	Polq	Polq	1
Slc6a17	1	Galntl2	Galntl2	1
Deptor	1	Sipa1l3	Sipa1l3	1
C77370	1	Vamp3	Vamp3	1
Ezh1	1	Zbtb8os	Zbtb8os	1
Lnpep	1	SEPTIN11	SEPTIN11	1
Zpbp	1	Exo1	Exo1	1
Kif21b	1	Wbscr17	Wbscr17	1
Jrk	1	Zfp689	Zfp689	1
Dcaf5	1	4932442E05Rik	4932442E05Rik	1
Tmem41a	1	Zfp593	Zfp593	1
Kpna1	1	Slc43a2	Slc43a2	1
Snx11	1	Utp15	Utp15	1
Peli2	1	Cpsf3l	Cpsf3l	1
Prkca	1	Ube2o	Ube2o	1
Vat1	1	Rell2	Rell2	1
Chpt1	1	Gm9966	Gm9966	1
Ern1	1	Trip10	Trip10	1
Arid1b	1	Gdf5	Gdf5	1
Mtap9	1	Tmem9	Tmem9	1
Glce	1	Fzd2	Fzd2	1
Fstl1	1	Kctd3	Kctd3	1
Slc17a3	1	Tmem209	Tmem209	1
Tubgcp6	1	Vamp2	Vamp2	1
Smg7	1	Mpzl3	Mpzl3	1
Rbm43	1	Asap2	Asap2	1
Rgp1	1	Mpzl1	Mpzl1	1
Arih1	1	1700001K19Rik	1700001K19Rik	1
5430405G05Rik	1	Myh8	Myh8	1
Zbtb44	1	Gm1337	Gm1337	1
Prdm11	1	Lrrc10	Lrrc10	1
Ptprb	1	Srpk3	Srpk3	1
Otud6b	1	Erg	Erg	1
Lcor	1	Tyk2	Tyk2	1
Grk1	1	Mpeg1	Mpeg1	1
Pou2f1	1	Tln1	Tln1	1
Rims3	1	Msx1	Msx1	1
Fut9	1	Rbbp5	Rbbp5	1
Myt1l	1	Lrrc49	Lrrc49	1
Zbtb34	1	Fam20c	Fam20c	1
Actr2	1	Tmem72	Tmem72	1
Nfatc3	1	2010109I03Rik	2010109I03Rik	1
Akap11	1	9830001H06Rik	9830001H06Rik	1
Aff4	1	Stc2	Stc2	1
Angel1	1	Icosl	Icosl	1
Ubfd1	1	Gm3739	Gm3739	1
Luzp1	1	Atp5s	Atp5s	1
Brsk2	1	Spaca7	Spaca7	1
Dnajc5	1	Bglap	Bglap	1
Asb1	1	Fam123c	Fam123c	1
Kremen1	1	Mmp11	Mmp11	1
Cntn2	1	Ralgapa2	Ralgapa2	1
Icos	1	Pla2g10	Pla2g10	1
Stx1b	1	Mtf1	Mtf1	1
Tnfrsf22	1	Six1	Six1	1
Psme3	1	Cga	Cga	1
Gpr26	1	Luc7l	Luc7l	1
Lmtk2	1	Gfap	Gfap	1
4933403F05Rik	1	Man2c1	Man2c1	1
Akap13	1	Aqp8	Aqp8	1
D2Ertd750e	1	Wscd1	Wscd1	1
AW555464	1	Phactr1	Phactr1	1
Nfia	1	Grhl2	Grhl2	1
Abr	1	Pax6	Pax6	1
Arrb1	1	Pde8a	Pde8a	1
Tmem201	1	Fam164c	Fam164c	1
Gpr17	1	BC017158	BC017158	1
Zc3hav1l	1	Clec2l	Clec2l	1
Ablim1	1	Vps41	Vps41	1
Celsr1	1	Pom121l2	Pom121l2	1
Thrap3	1	Taf9	Taf9	1
Prkar1a	1	Ppme1	Ppme1	1
Csnk1d	1	Spag5	Spag5	1
Mettl16	1	Exoc7	Exoc7	1
Gng4	1	Gm4450	Gm4450	1
Cant1	1	Gm3460	Gm3460	1
Rfxank	1	Wnk1	Wnk1	1
Spef1	1	4930429B21Rik	4930429B21Rik	1
Rab35	1	Acaca	Acaca	1
Smg1	1	Cbs	Cbs	1
Git2	1	BC034902	BC034902	1
Gpr157	1	Ndufa10	Ndufa10	1
Rab8b	1	Pold4	Pold4	1
2310046O06Rik	1	9930013L23Rik	9930013L23Rik	1
Agtrap	1	Irs3	Irs3	1
Pik3cg	1	Mgat1	Mgat1	1
Pigm	1	Plxnb1	Plxnb1	1
Aqp2	1	Stat5b	Stat5b	1
Rab8a	1	Zc3h13	Zc3h13	1
Arhgap28	1	Celf4	Celf4	1
Sfxn5	1	Gm10710	Gm10710	1
Slc23a2	1	Dusp18	Dusp18	1
Tmem214	1	Gm20503	Gm20503	1
Tyro3	1	Rhbdl1	Rhbdl1	1
Tal1	1	Cog6	Cog6	1
Rab11b	1	Qsox2	Qsox2	1
Ehd1	1	Ikzf4	Ikzf4	1
B930041F14Rik	1	Gpatch2	Gpatch2	1
Lss	1	Magt1	Magt1	1
Tram2	1	Jph2	Jph2	1
Mybl2	1	Aldh3b2	Aldh3b2	1
Zfp516	1	Gprasp1	Gprasp1	1
Pxmp4	1	Rnf222	Rnf222	1
C130026L21Rik	1	Atp1a2	Atp1a2	1
Drd2	1	Trim72	Trim72	1
Zcchc14	1	Nlrc4	Nlrc4	1
Gmeb1	1	Gm9573	Gm9573	1
Rhoh	1	BC051628	BC051628	1
Klhdc7a	1	Ubl3	Ubl3	1
Igsf3	1	Zfp708	Zfp708	1
Foxl2	1	Tspyl3	Tspyl3	1
Zxdc	1	Stac2	Stac2	1
Marveld1	1	Aif1l	Aif1l	1
Rab11fip4	1	Ifit1	Ifit1	1
Arih2	1	D17H6S56E-5	D17H6S56E-5	1
Ets1	1	Zdhhc14	Zdhhc14	1
5730455P16Rik	1	Fam63a	Fam63a	1
5031439G07Rik	1	Eif3b	Eif3b	1
Cln8	1	Arhgap25	Arhgap25	1
1810032O08Rik	1	Trp53rk	Trp53rk	1
B4galt5	1	Fam196b	Fam196b	1
Atcay	1	Zfp952	Zfp952	1
Phldb1	1	Gmpr	Gmpr	1
Clip2	1	Zfp879	Zfp879	1
Rnf38	1	Slc22a5	Slc22a5	1
B230312A22Rik	1	Papln	Papln	1
Rab33b	1	Tnnc2	Tnnc2	1
Fhl1	1	Elavl1	Elavl1	1
Muc20	1	Bap1	Bap1	1
Spred3	1	Ganab	Ganab	1
Dnase1l2	1	Ophn1	Ophn1	1
Tsc22d4	1	Txnrd3	Txnrd3	1
Ceacam19	1	Gm3159	Gm3159	1
C77080	1	Fam49b	Fam49b	1
Phf21b	1	1110051M20Rik	1110051M20Rik	1
Iqgap3	1	Vasp	Vasp	1
Aak1	1	Mfn1	Mfn1	1
Slc12a4	1	Pprc1	Pprc1	1
Spcs2	1	Ddx6	Ddx6	1
Arid3a	1	Nde1	Nde1	1
Cog8	1	Fam65c	Fam65c	1
Slc9a1	1	Purb	Purb	1
Zfp870	1	Lox	Lox	1
Cml2	1	Rnf150	Rnf150	1
Etf1	1	Large	Large	1
Wnt2b	1	Tmem26	Tmem26	1
Alx4	1	Otud7b	Otud7b	1
Mylk2	1	Cacnb2	Cacnb2	1
Slc25a42	1	Psmc3ip	Psmc3ip	1
Mtx3	1	Cdc40	Cdc40	1
Cd164l2	1	Acvr1	Acvr1	1
Chrnb3	1	Bcorl1	Bcorl1	1
Pin1	1	Spint2	Spint2	1
Oas2	1	Fads1	Fads1	1
Trappc5	1	Sh2d5	Sh2d5	1
Bpi	1	Tnip2	Tnip2	1
Cars	1	Fam18b	Fam18b	1
Zfr2	1	Hnrnpd	Hnrnpd	1
Stt3b	1	Hapln4	Hapln4	1
Kdelr1	1	B230217C12Rik	B230217C12Rik	1
Fam116b	1	Abhd5	Abhd5	1
BC057022	1	Mknk2	Mknk2	1
Eri3	1	Ralbp1	Ralbp1	1
Capn5	1	Sema6c	Sema6c	1
Nkx6-1	1	Clptm1	Clptm1	1
Ifrd2	1	Ctns	Ctns	1
Ccdc91	1	Zfp259	Zfp259	1
Trit1	1	Csnk2a1	Csnk2a1	1
Lrrc47	1	Aurkb	Aurkb	1
Pja2	1	Kif20a	Kif20a	1
Dtx1	1	Map3k12	Map3k12	1
Gdpd2	1	Zfand5	Zfand5	1
Dand5	1	Exoc4	Exoc4	1
Siae	1	Poglut1	Poglut1	1
Wnt3	1	Prkd3	Prkd3	1
Pus7l	1	Pcsk1n	Pcsk1n	1
Uncx	1	A230046K03Rik	A230046K03Rik	1
Slc25a47	1	Asnsd1	Asnsd1	1
Vps37c	1	Lgals8	Lgals8	1
A930004D18Rik	1	Rundc3b	Rundc3b	1
Tmem186	1	BC018242	BC018242	1
Pttg1ip	1	Trrap	Trrap	1
Srl	1	Zc3h11a	Zc3h11a	1
Ercc2	1	B630019K06Rik	B630019K06Rik	1
Tsr2	1	Zbtb16	Zbtb16	1
Lrrc28	1	Ndufb4	Ndufb4	1
Pak6	1	Grm1	Grm1	1
St5	1	Dhfr	Dhfr	1
Pak1	1	Dyrk1a	Dyrk1a	1
Zbtb4	1	Vps54	Vps54	1
Prkaca	1	Gabra3	Gabra3	1
Mettl22	1	Ighmbp2	Ighmbp2	1
4932438H23Rik	1	Tm7sf3	Tm7sf3	1
2200002D01Rik	1	Ptcd3	Ptcd3	1
2210016L21Rik	1	Zfp92	Zfp92	1
Ide	1	Camk2a	Camk2a	1
Ccdc50	1	Sec63	Sec63	1
Fnip2	1	B230216G23Rik	B230216G23Rik	1
Egr2	1	Mbtd1	Mbtd1	1
Ttbk1	1	Irf2bp1	Irf2bp1	1
Scd2	1	Chchd4	Chchd4	1
6530418L21Rik	1	Onecut3	Onecut3	1
BC037034	1	Tprkb	Tprkb	1
Usp4	1	Prpf4b	Prpf4b	1
BC051019	1	Pou4f1	Pou4f1	1
Antxr1	1	Elmod2	Elmod2	1
Fam19a1	1	Grin1	Grin1	1
Aars2	1	Ptrf	Ptrf	1
Stip1	1	Ola1	Ola1	1
Med20	1	Xpo4	Xpo4	1
Fam167a	1	Dr1	Dr1	1
Psma3	1	Sprr2a1	Sprr2a1	1
Ccl5	1	Emid1	Emid1	1
D430042O09Rik	1	1110032A03Rik	1110032A03Rik	1
Rhbdd2	1	Chrnd	Chrnd	1
Papd7	1	Slc30a6	Slc30a6	1
Mrpl48	1	H47	H47	1
Eef2	1	Lrtm1	Lrtm1	1
Pion	1	Nr2f2	Nr2f2	1
2410004P03Rik	1	Fbxo40	Fbxo40	1
Tmie	1	Plekhn1	Plekhn1	1
Gm757	1	Pigq	Pigq	1
9830107B12Rik	1	Ccdc32	Ccdc32	1
Wdr33	1	Enpp4	Enpp4	1
Cables1	1	Mll2	Mll2	1
Fam73b	1	Cab39l	Cab39l	1
Zfp628	1	Rbm25	Rbm25	1
Nav2	1	Cyp2d22	Cyp2d22	1
Nutf2	1	Far2	Far2	1
Gm20499	1	Rchy1	Rchy1	1
Gm5919	1	Chaf1a	Chaf1a	1
Tcte2	1	Csrnp3	Csrnp3	1
Zfp704	1	Zdhhc20	Zdhhc20	1
Abcc10	1	Fgl2	Fgl2	1
BC068157	1	Kif14	Kif14	1
Uox	1	Ppcdc	Ppcdc	1
0610007P14Rik	1	Pla2g4a	Pla2g4a	1
Ckap5	1	Ripply3	Ripply3	1
2310021P13Rik	1	Ugt1a7c	Ugt1a7c	1
Myo10	1	Aspg	Aspg	1
Cenpn	1	Egfr	Egfr	1
Usp30	1	Gpr133	Gpr133	1
Krr1	1	Sprr2d	Sprr2d	1
Prpf40b	1	Gnaz	Gnaz	1
Nedd4	1	Rbm39	Rbm39	1
Nme6	1	Sp5	Sp5	1
Dapp1	1	Dagla	Dagla	1
Cx3cr1	1	Gm14685	Gm14685	1
Pds5b	1	1700037C18Rik	1700037C18Rik	1
Med13	1	C030006K11Rik	C030006K11Rik	1
Eif2ak1	1	Kansl3	Kansl3	1
Csdc2	1	AC148991.1	AC148991.1	1
St14	1	MARCH5	MARCH5	1
Impact	1	Atp13a2	Atp13a2	1
Zfp384	1	Dcun1d1	Dcun1d1	1
Rps6ka4	1	Fmnl3	Fmnl3	1
Gnpda1	1	Btf3	Btf3	1
Palm	1	Cbfb	Cbfb	1
Deaf1	1	Slc6a9	Slc6a9	1
Dennd5a	1	BC053393	BC053393	1
Kctd18	1	5730494M16Rik	5730494M16Rik	1
Edn2	1	Ctdsp1	Ctdsp1	1
Adora2a	1	Zfp280c	Zfp280c	1
Osbpl3	1	Arfip2	Arfip2	1
Lipa	1	Stra8	Stra8	1
Srrm3	1	Ankrd10	Ankrd10	1
Atp2c1	1	Enam	Enam	1
B4galt2	1	Clca5	Clca5	1
Gm10409	1	Akr1e1	Akr1e1	1
Adamts1	1	Nipal1	Nipal1	1
Eea1	1	Pet112l	Pet112l	1
Oas1d	1	Gm10305	Gm10305	1
Ash2l	1	Bin3	Bin3	1
Ak5	1	Grik3	Grik3	1
Kcnh6	1	Trib1	Trib1	1
Chrna6	1	Aldh1a7	Aldh1a7	1
Camk2b	1	Ptgir	Ptgir	1
Pard3b	1	Asxl3	Asxl3	1
Serpine1	1	Rfpl4	Rfpl4	1
Gm525	1	Copz1	Copz1	1
Urb2	1	Slain2	Slain2	1
Pitpnm2	1	Kel	Kel	1
Mapre1	1	Hrct1	Hrct1	1
Krt77	1	Fam178a	Fam178a	1
Gm3099	1	Pmp2	Pmp2	1
Slc39a9	1	Gpr45	Gpr45	1
Lmbr1	1	6330406I15Rik	6330406I15Rik	1
Zfp710	1	Ift27	Ift27	1
Gm3558	1	Prdx3	Prdx3	1
Slc22a7	1	Pcdhb19	Pcdhb19	1
Prkci	1	Fam69a	Fam69a	1
Nucb1	1	Ptpn11	Ptpn11	1
A1cf	1	Hspa1a	Hspa1a	1
Ddo	1	Fndc3a	Fndc3a	1
Mobp	1	Ppard	Ppard	1
Mfi2	1	Fam132b	Fam132b	1
Cdt1	1	Efr3a	Efr3a	1
Mcm10	1	Nhedc2	Nhedc2	1
Gpm6b	1	Gja4	Gja4	1
Cdh20	1	Apoa5	Apoa5	1
Gm3629	1	Stk4	Stk4	1
Fam123a	1	BC007180	BC007180	1
Dsc3	1	Pea15a	Pea15a	1
Epcam	1	Zc3h4	Zc3h4	1
Nrap	1	Slc27a1	Slc27a1	1
Ppt2	1	Mier1	Mier1	1
Gpr146	1	Pls1	Pls1	1
Pyroxd1	1	Ints10	Ints10	1
Gria3	1	D18Ertd653e	D18Ertd653e	1
Tmcc3	1	Cyb561	Cyb561	1
Myo18b	1	Ppp2r2c	Ppp2r2c	1
Ipcef1	1	5830473C10Rik	5830473C10Rik	1
Tril	1	Glra1	Glra1	1
Rttn	1	Ikbke	Ikbke	1
Whsc1l1	1	Phlda3	Phlda3	1
Ftsj3	1	Ttc21b	Ttc21b	1
Sod3	1	Itga10	Itga10	1
Timm13	1	S100a16	S100a16	1
Gm8159	1	Poc1b	Poc1b	1
Znhit6	1	Inpp5d	Inpp5d	1
Bdp1	1	Prkag2	Prkag2	1
Cd93	1	Gm5607	Gm5607	1
Rab21	1	Usp28	Usp28	1
Map6d1	1	4933427I04Rik	4933427I04Rik	1
Vcpip1	1	Msmp	Msmp	1
Plag1	1	Mpl	Mpl	1
Irf2	1	Tbk1	Tbk1	1
Zdhhc7	1	Trim56	Trim56	1
Cxcr5	1	Anln	Anln	1
Slc31a2	1	Srsf6	Srsf6	1
4930503E14Rik	1	Prss27	Prss27	1
Dnajc18	1	Gm6483	Gm6483	1
Atxn3	1	Rhbdf2	Rhbdf2	1
Tada2a	1	Hist2h4	Hist2h4	1
Cdca5	1	Ddhd2	Ddhd2	1
Hbp1	1	Sh3pxd2b	Sh3pxd2b	1
Efna4	1	Bub3	Bub3	1
Rprd1a	1	Epb4.1l5	Epb4.1l5	1
Denr	1	Lipe	Lipe	1
Chic2	1	Foxn2	Foxn2	1
Dgcr2	1	Dtna	Dtna	1
Cadm2	1	Zfp462	Zfp462	1
Gm14396	1	Taok3	Taok3	1
Slc13a4	1	Nmt2	Nmt2	1
Iglon5	1	3110082I17Rik	3110082I17Rik	1
Upb1	1	Susd4	Susd4	1
Pcsk2	1	Bloc1s2	Bloc1s2	1
Cnga4	1	Ap3m2	Ap3m2	1
Gpr85	1	Ifng	Ifng	1
Nisch	1	Ahr	Ahr	1
Krt1	1	Itfg2	Itfg2	1
Bbs2	1	A4gnt	A4gnt	1
Lrba	1	Nlgn1	Nlgn1	1
Mrap2	1	Iqcc	Iqcc	1
Gfi1	1	Slc46a3	Slc46a3	1
4930524B15Rik	1	Lamtor3	Lamtor3	1
Pacsin1	1	Secisbp2	Secisbp2	1
Zfp1	1	Gm10654	Gm10654	1
Adam10	1	Defb15	Defb15	1
Gm8279	1	Olfr536	Olfr536	1
Usp8	1	Odz1	Odz1	1
Mina	1	Lpp	Lpp	1
[truncated: 6,690 more rows]

## Sheet: VlookupTargetScan
targetScan		MasterGeneList		targetScan
Arl2	1	Pappa	#N/A	#N/A
Mknk1	1	Ubfd1	Ubfd1	1
Slc20a2	1	Plxna4	#N/A	#N/A
Ano3	1	Akt3	#N/A	#N/A
Spsb4	1	Cpeb2	#N/A	#N/A
Crebrf	1	Mapkap1	#N/A	#N/A
Atxn7l3b	1	Rasgef1b	Rasgef1b	1
Ubfd1	1	Arl2	Arl2	1
Tgif2	1	Syde2	#N/A	#N/A
Plekha5	1	Luzp1	#N/A	#N/A
Dll1	1	Ahcyl2	#N/A	#N/A
Rasgef1b	1	Tnrc6b	#N/A	#N/A
D1Ertd622e	1	Unc80	#N/A	#N/A
Krtap19-3	1	Rfx3	#N/A	#N/A
Sec11c	1	Nectin1	#N/A	#N/A
4921511H03Rik	1	Kdsr	#N/A	#N/A
Il21	1	Phf19	#N/A	#N/A
Cyp4b1	1	Dcaf7	#N/A	#N/A
Glrx2	1	Pacsin2	#N/A	#N/A
4933409G03Rik	1	N4bp1	#N/A	#N/A
Gm14743	1	Tmem74b	#N/A	#N/A
C1ql3	1	Kcnj2	#N/A	#N/A
Obp1b	1	Ccnd2	#N/A	#N/A
Bub1	1	Btrc	#N/A	#N/A
Atp5s	1	Kif5c	#N/A	#N/A
Mrps17	1	Arih1	#N/A	#N/A
Dbr1	1	Ccne1	#N/A	#N/A
Ap5m1	1	Actr2	#N/A	#N/A
Gm9776	1	Wee1	#N/A	#N/A
Rtp3	1	Tll1	#N/A	#N/A
Snx3	1	Apln	#N/A	#N/A
Kctd16	1	Zbtb39	#N/A	#N/A
Gpm6a	1	Nup50	#N/A	#N/A
Tmem251	1	Ube4b	#N/A	#N/A
Gys2	1	Usp31	#N/A	#N/A
Dynlt1f	1	Prkar2a	#N/A	#N/A
Man1a	1	Cdk17	#N/A	#N/A
C1galt1	1	Adgrl1	#N/A	#N/A
3110021N24Rik	1	Cyp26b1	#N/A	#N/A
Brca2	1	Dnajc16	#N/A	#N/A
Ube2d2b	1	Kl	#N/A	#N/A
Dynlt1b	1	Ywhah	#N/A	#N/A
Dynlt1a	1	Abtb2	#N/A	#N/A
Spink11	1	Zfp367	#N/A	#N/A
Gtf2h2	1	Trabd2b	#N/A	#N/A
Ccdc90b	1	Crebrf	Crebrf	1
Upb1	1	Cpd	#N/A	#N/A
Lmbrd2	1	Cacul1	#N/A	#N/A
Fam53a	1	Cnot6l	#N/A	#N/A
Rgs17	1	Pip4p2	#N/A	#N/A
Sec22a	1	Spryd3	#N/A	#N/A
Lsm1	1	Sema3a	#N/A	#N/A
Azgp1	1	Pth	#N/A	#N/A
AI317395	1	Smad7	#N/A	#N/A
Cdkl1	1	Il7r	#N/A	#N/A
Lyrm2	1	Ano3	Ano3	1
Gm11559	1	Srpr	#N/A	#N/A
Nubpl	1	Erlin2	#N/A	#N/A
Cyp2j9	1	Ippk	#N/A	#N/A
Fbxw2	1	Mfn2	#N/A	#N/A
Abhd10	1	Zcchc3	#N/A	#N/A
Rab38	1	Dclk1	#N/A	#N/A
Hpgd	1	Hmga1	#N/A	#N/A
Wfdc16	1	Bicd1	#N/A	#N/A
Zfp945	1	Higd1a	#N/A	#N/A
Cript	1	Wnt7a	#N/A	#N/A
Coa6	1	Crebl2	#N/A	#N/A
Mtap7d3	1	Kif1b	#N/A	#N/A
Il2	1	Reck	#N/A	#N/A
Il1f8	1	Chd2	#N/A	#N/A
Wdsub1	1	Nup210	#N/A	#N/A
App	1	Fermt2	#N/A	#N/A
Dimt1	1	Setd3	#N/A	#N/A
Fam149b	1	Cops7b	#N/A	#N/A
Hnrnph2	1	Krtap26-1	#N/A	#N/A
Naa11	1	Eya1	#N/A	#N/A
Bora	1	Trp53inp2	#N/A	#N/A
Enkur	1	Slit2	#N/A	#N/A
C1d	1	Nol4l	#N/A	#N/A
Prr9	1	Pwwp2b	#N/A	#N/A
Lhfpl1	1	Casr	#N/A	#N/A
Gimap1	1	Cdc25a	#N/A	#N/A
Cdc73	1	Mybl1	#N/A	#N/A
Pmm1	1	Eif3a	#N/A	#N/A
Fam115e	1	Fbxw7	#N/A	#N/A
Smok2a	1	Nfatc3	#N/A	#N/A
Rgs21	1	Wnt3a	#N/A	#N/A
1110025L11Rik	1	Tlk1	#N/A	#N/A
Far1	1	Sptbn2	#N/A	#N/A
Btc	1	Lats1	#N/A	#N/A
Tmem167	1	Ncs1	#N/A	#N/A
Atp6ap2	1	Kif23	#N/A	#N/A
Akirin2	1	Pafah1b1	#N/A	#N/A
Bpifb9a	1	Kif5b	#N/A	#N/A
2610305D13Rik	1	Zbtb44	#N/A	#N/A
Bpifb9b	1	Ddx3x	#N/A	#N/A
Spcs1	1	Med1	#N/A	#N/A
Gm10742	1	Tgfbr3	#N/A	#N/A
Aen	1	Nuak2	#N/A	#N/A
Il2rg	1	Cpsf7	#N/A	#N/A
Hmgn2	1	Amotl1	#N/A	#N/A
Lrrc4	1	Cacna2d1	#N/A	#N/A
Ston1	1	Dync1li2	#N/A	#N/A
9230109A22Rik	1	Plcxd2	#N/A	#N/A
Frat2	1	Zfp622	#N/A	#N/A
Ncbp2	1	Atxn2	#N/A	#N/A
Fam149a	1	Sall4	#N/A	#N/A
Ufl1	1	Socs6	#N/A	#N/A
Csn1s1	1	Zbtb34	#N/A	#N/A
Slc30a8	1	Tab3	#N/A	#N/A
Pid1	1	Axin2	#N/A	#N/A
Fbxl12	1	Armcx6	#N/A	#N/A
Sftpa1	1	Ash1l	#N/A	#N/A
Gm16434	1	Entpd7	#N/A	#N/A
Gm3099	1	Atp1b4	#N/A	#N/A
Gm6676	1	Dixdc1	#N/A	#N/A
Apoa2	1	Fmn2	#N/A	#N/A
4930555G01Rik	1	Sez6l	#N/A	#N/A
Gm3411	1	Ell	#N/A	#N/A
Mcemp1	1	Caprin1	#N/A	#N/A
Bst1	1	Map2k1	#N/A	#N/A
Ube2d2a	1	Kif21a	#N/A	#N/A
Psmd5	1	Usp42	#N/A	#N/A
Gmfb	1	Klhl2	#N/A	#N/A
Cdh12	1	Mgat4a	#N/A	#N/A
Ces2g	1	Ghr	#N/A	#N/A
Ube2a	1	Krtap11-1	#N/A	#N/A
Klf13	1	Polr3f	#N/A	#N/A
Setmar	1	Usp14	#N/A	#N/A
Gm12886	1	Myt1l	#N/A	#N/A
Gm9602	1	Atp7a	#N/A	#N/A
Gm8356	1	Ret	#N/A	#N/A
Gm21560	1	1700037H04Rik	#N/A	#N/A
Tmem47	1	Sesn1	#N/A	#N/A
Topors	1	Cdca4	#N/A	#N/A
Mfap3l	1	Znrf2	#N/A	#N/A
Fut9	1	Nos1	#N/A	#N/A
Cyp2f2	1	Arfgap2	#N/A	#N/A
Pyurf	1	Plekhh1	#N/A	#N/A
Gm9603	1	Phactr2	#N/A	#N/A
Gm3542	1	Omg	#N/A	#N/A
Spink8	1	Tbpl1	#N/A	#N/A
Gm9804	1	Mex3c	#N/A	#N/A
Krt13	1	Lrrc32	#N/A	#N/A
BC052040	1	Plekhm3	#N/A	#N/A
BC023829	1	Usp15	#N/A	#N/A
Pradc1	1	Slc39a10	#N/A	#N/A
Cr2	1	Rad23b	#N/A	#N/A
Klhl41	1	Trank1	#N/A	#N/A
Lipt2	1	Sel1l3	#N/A	#N/A
Lpin3	1	Nlrx1	#N/A	#N/A
Ypel2	1	Fgf7	#N/A	#N/A
Cbr4	1	Cd2ap	Cd2ap	1
Rac2	1	Cdk5r1	#N/A	#N/A
3222401L13Rik	1	Arhgap12	#N/A	#N/A
Cox5b	1	Ccdc6	#N/A	#N/A
Cd2ap	1	Prdm4	#N/A	#N/A
Sec16b	1	Abl2	#N/A	#N/A
4922502D21Rik	1	Dll1	Dll1	1
Gdap1	1	Gpr63	#N/A	#N/A
Smarca1	1	Vegfa	#N/A	#N/A
Pdpn	1	Gbp2b	#N/A	#N/A
Crygb	1	Pnpla6	#N/A	#N/A
St6gal1	1	Slc20a2	Slc20a2	1
Il18r1	1	Dcp1a	#N/A	#N/A
Uprt	1	Chek1	#N/A	#N/A
Fgf1	1	Rnf144b	#N/A	#N/A
Pkib	1	Rab11fip1	#N/A	#N/A
Tinag	1	Rab10	#N/A	#N/A
Gm3625	1	Klc1	#N/A	#N/A
Gm3696	1	Btg2	#N/A	#N/A
Epha5	1	Wwp1	#N/A	#N/A
Slc25a46	1	Zfhx4	#N/A	#N/A
Spink3	1	Fgf9	#N/A	#N/A
Mtf2	1	Pnp2	#N/A	#N/A
Rsbn1l	1	Acvr2a	#N/A	#N/A
Gpr82	1	Rarb	#N/A	#N/A
9130409I23Rik	1	Cdc37l1	#N/A	#N/A
Dock7	1	1700025G04Rik	#N/A	#N/A
Hs3st5	1	Fbxo21	#N/A	#N/A
Ube2g1	1	Plpp1	#N/A	#N/A
Hfe	1	Sall1	#N/A	#N/A
Ntrk2	1	Kbtbd2	#N/A	#N/A
Noxa1	1	Son	#N/A	#N/A
Polg2	1	Sec14l1	#N/A	#N/A
Elovl7	1	Cpeb3	#N/A	#N/A
Mff	1	Nrn1	#N/A	#N/A
Ankub1	1	Plxnc1	#N/A	#N/A
3110001I22Rik	1	Zfp449	#N/A	#N/A
Sncg	1	Arhgdia	#N/A	#N/A
Vmn1r11	1	Ankrd13b	#N/A	#N/A
Dnaja1	1	Pam	#N/A	#N/A
Naf1	1	Rubcnl	#N/A	#N/A
Asb11	1	Pnoc	#N/A	#N/A
Gcm1	1	Gpatch8	#N/A	#N/A
Tal2	1	Cmpk1	#N/A	#N/A
Ccdc146	1	Stradb	#N/A	#N/A
Aim2	1	Onecut2	#N/A	#N/A
D2hgdh	1	Xpo7	#N/A	#N/A
Ubxn8	1	Spred1	#N/A	#N/A
Nxph1	1	E2f3	#N/A	#N/A
Tcf7l1	1	Grm7	#N/A	#N/A
Syce1l	1	Eda	#N/A	#N/A
Keg1	1	Akap7	#N/A	#N/A
Carhsp1	1	Pou2f1	#N/A	#N/A
Pex12	1	Suco	#N/A	#N/A
Fpgt	1	Wipi2	#N/A	#N/A
Rnf149	1	G0s2	#N/A	#N/A
Ptchd4	1	Zmym2	#N/A	#N/A
Ssbp2	1	Islr	#N/A	#N/A
Gm7461	1	Ptprr	#N/A	#N/A
Trat1	1	Kcnk10	#N/A	#N/A
Wtap	1	Phip	#N/A	#N/A
Zbtb1	1	Adamts3	#N/A	#N/A
Nsun6	1	Prrc2c	#N/A	#N/A
Psma2	1	Tuba4a	#N/A	#N/A
Clec14a	1	Angel1	#N/A	#N/A
Akr1e1	1	Atf6	#N/A	#N/A
Rab2a	1	Spag7	#N/A	#N/A
C1galt1c1	1	Col12a1	#N/A	#N/A
Kcns1	1	Lurap1l	#N/A	#N/A
Tyr	1	Cfap45	#N/A	#N/A
Snapc1	1	Tbl1xr1	#N/A	#N/A
Npnt	1	Rnf10	#N/A	#N/A
Tbpl2	1	Rab9b	#N/A	#N/A
Rab14	1	Sema6d	#N/A	#N/A
1810022K09Rik	1	Ptpn3	#N/A	#N/A
Ncf1	1	Sgk1	#N/A	#N/A
BC030336	1	Clock	#N/A	#N/A
Syt13	1	Ist1	#N/A	#N/A
BC024978	1	Garem1	#N/A	#N/A
Tram1	1	Slc4a7	#N/A	#N/A
Erlec1	1	Itpr1	#N/A	#N/A
Bmi1	1	Rnf217	#N/A	#N/A
C1ra	1	Usp25	#N/A	#N/A
Gm16223	1	Ccnjl	#N/A	#N/A
Ttc3	1	Jarid2	#N/A	#N/A
Olfr354	1	Tacc1	#N/A	#N/A
Rnf152	1	Cc2d1b	#N/A	#N/A
Rps6ka6	1	Raf1	#N/A	#N/A
Gbp9	1	Rbm6	#N/A	#N/A
Sbk3	1	Ppp1r11	#N/A	#N/A
Hoxa6	1	Idh3a	#N/A	#N/A
Gss	1	Rictor	#N/A	#N/A
Rgs20	1	Pappa2	#N/A	#N/A
Efcab2	1	Ppp2r1b	#N/A	#N/A
Ces1d	1	Epha7	#N/A	#N/A
	1	Peli3	#N/A	#N/A
	1	Rreb1	#N/A	#N/A
	1	Ythdc1	#N/A	#N/A
	1	Rasef	#N/A	#N/A
	1	Gm5460	#N/A	#N/A
	1	Hephl1	#N/A	#N/A
	1	Pik3r1	#N/A	#N/A
	1	Qk	#N/A	#N/A
	1	Seh1l	#N/A	#N/A
	1	Colq	#N/A	#N/A
	1	Wbp11	#N/A	#N/A
	1	Phf20	#N/A	#N/A
	1	Nufip2	#N/A	#N/A
	1	Bcl2l2	#N/A	#N/A
	1	Slc13a3	#N/A	#N/A
	1	Cntnap1	#N/A	#N/A
	1	Sec61a1	#N/A	#N/A
	1	Smurf1	#N/A	#N/A
	1	Lhx3	#N/A	#N/A
	1	SEPTIN2	#N/A	#N/A
	1	Usp12	#N/A	#N/A
	1	Lrp6	#N/A	#N/A
	1	Pdxk	#N/A	#N/A
	1	Lrig1	#N/A	#N/A
	1	Pip4p1	#N/A	#N/A
	1	Prmt6	#N/A	#N/A
	1	Cbfa2t3	#N/A	#N/A
	1	Htr4	#N/A	#N/A
	1	Bace1	#N/A	#N/A
	1	Sox6	#N/A	#N/A
	1	Capn6	#N/A	#N/A
	1	Akap11	#N/A	#N/A
	1	Atp2b2	#N/A	#N/A
	1	Ago4	#N/A	#N/A
	1	Tenm2	#N/A	#N/A
	1	Armh4	#N/A	#N/A
	1	Fam45a	#N/A	#N/A
	1	Zswim3	#N/A	#N/A
	1	Zfp809	#N/A	#N/A
	1	Aar2	#N/A	#N/A
	1	Ccdc85b	#N/A	#N/A
	1	Satb2	#N/A	#N/A
	1	Scoc	#N/A	#N/A
	1	Abhd13	#N/A	#N/A
	1	Mob3b	#N/A	#N/A
	1	Wnk3	#N/A	#N/A
	1	Chpt1	#N/A	#N/A
	1	Sik1	#N/A	#N/A
	1	Adrb2	#N/A	#N/A
	1	Col4a3bp	#N/A	#N/A
	1	Shoc2	#N/A	#N/A
	1	Ccr2	#N/A	#N/A
	1	Capns1	#N/A	#N/A
	1	Spsb4	Spsb4	1
	1	Traf3	#N/A	#N/A
	1	Ppp6c	#N/A	#N/A
	1	Slc6a11	#N/A	#N/A
	1	Tmcc1	#N/A	#N/A
	1	Fasn	#N/A	#N/A
	1	Kif1c	#N/A	#N/A
	1	Ago1	#N/A	#N/A
	1	Bmpr1a	#N/A	#N/A
	1	B4galt1	#N/A	#N/A
	1	Ttll6	#N/A	#N/A
	1	Med26	#N/A	#N/A
	1	Myb	#N/A	#N/A
	1	Atg14	#N/A	#N/A
	1	Ubn2	#N/A	#N/A
	1	Lrig2	#N/A	#N/A
	1	Capza2	#N/A	#N/A
	1	Rere	#N/A	#N/A
	1	Chac1	#N/A	#N/A
	1	Ccnt2	#N/A	#N/A
	1	Aff4	#N/A	#N/A
	1	Igf2r	#N/A	#N/A
	1	Smim13	#N/A	#N/A
	1	Helz	#N/A	#N/A
	1	Rfc1	#N/A	#N/A
	1	Bcl2	#N/A	#N/A
	1	Ppm1e	#N/A	#N/A
	1	Slc25a37	#N/A	#N/A
	1	Slc4a4	#N/A	#N/A
	1	Nav1	#N/A	#N/A
	1	Avl9	#N/A	#N/A
	1	B3gnt6	#N/A	#N/A
	1	Nynrin	#N/A	#N/A
	1	Usp9x	#N/A	#N/A
	1	Slitrk6	#N/A	#N/A
	1	Gcc2	#N/A	#N/A
	1	Tfap2a	#N/A	#N/A
	1	Rspo3	#N/A	#N/A
	1	Hoxa10	#N/A	#N/A
	1	Clspn	#N/A	#N/A
	1	Tmem135	#N/A	#N/A
	1	6430571L13Rik	#N/A	#N/A
	1	Ints6l	#N/A	#N/A
	1	Pex13	#N/A	#N/A
	1	Anks1	#N/A	#N/A
	1	Csrnp1	#N/A	#N/A
	1	Ankrd46	#N/A	#N/A
	1	Sec24a	#N/A	#N/A
	1	Rubcn	#N/A	#N/A
	1	Nudt4	#N/A	#N/A
	1	Fstl1	#N/A	#N/A
	1	Kctd8	#N/A	#N/A
	1	Tcaim	#N/A	#N/A
	1	1810013L24Rik	#N/A	#N/A
	1	Selenoi	#N/A	#N/A
	1	Reln	#N/A	#N/A
	1	Iars	#N/A	#N/A
	1	Nfe2l1	#N/A	#N/A
	1	Cdk12	#N/A	#N/A
	1	Ppm1d	#N/A	#N/A
	1	Hectd1	#N/A	#N/A
	1	Cobll1	#N/A	#N/A
	1	Cldn12	#N/A	#N/A
	1	Nrbp1	#N/A	#N/A
	1	Desi1	#N/A	#N/A
	1	Ski	#N/A	#N/A
	1	Acvr2b	#N/A	#N/A
	1	Mmd	#N/A	#N/A
	1	Dsel	#N/A	#N/A
	1	Il10ra	#N/A	#N/A
	1	Ezh1	#N/A	#N/A
	1	Slc25a22	#N/A	#N/A
	1	Zfhx3	#N/A	#N/A
	1	Fam135a	#N/A	#N/A
	1	Plagl1	#N/A	#N/A
	1	Atxn7l3	#N/A	#N/A
	1	Drd1	#N/A	#N/A
	1	Tmem87b	#N/A	#N/A
	1	Plxna2	#N/A	#N/A
	1	Pskh1	#N/A	#N/A
	1	Fam151b	#N/A	#N/A
	1	Mkks	#N/A	#N/A
	1	Zfp300	#N/A	#N/A
	1	Kcnq5	#N/A	#N/A
	1	Pla2g15	#N/A	#N/A
	1	Etnk1	#N/A	#N/A
	1	Hectd4	#N/A	#N/A
	1	Acsl4	#N/A	#N/A
	1	Adgrl2	#N/A	#N/A
	1	Tmem178b	#N/A	#N/A
	1	Cbx6	#N/A	#N/A
	1	Cbx4	#N/A	#N/A
	1	Rad9a	#N/A	#N/A
	1	Phc3	#N/A	#N/A
	1	Stxbp3	#N/A	#N/A
	1	Tbp	#N/A	#N/A
	1	Klc4	#N/A	#N/A
	1	2810459M11Rik	#N/A	#N/A
	1	Ptpn4	#N/A	#N/A
	1	Nudt7	#N/A	#N/A
	1	Fam196a	#N/A	#N/A
	1	Kmt2a	#N/A	#N/A
	1	Gm12886	Gm12886	1
	1	Atxn1l	#N/A	#N/A
	1	Erc2	#N/A	#N/A
	1	Mob4	#N/A	#N/A
	1	Ncapg2	#N/A	#N/A
	1	Slc7a2	#N/A	#N/A
	1	Zyx	#N/A	#N/A
	1	Ube2q1	#N/A	#N/A
	1	Mlycd	#N/A	#N/A
	1	Slc4a8	#N/A	#N/A
	1	Kcnn4	#N/A	#N/A
	1	Fbln5	#N/A	#N/A
	1	Sdhaf4	#N/A	#N/A
	1	Hus1	#N/A	#N/A
	1	E2f7	#N/A	#N/A
	1	Pdia6	#N/A	#N/A
	1	Otud4	#N/A	#N/A
	1	Penk	#N/A	#N/A
	1	D2hgdh	D2hgdh	1
	1	Gpr153	#N/A	#N/A
	1	A830010M20Rik	#N/A	#N/A
	1	Gpd1l	#N/A	#N/A
	1	Man2a2	#N/A	#N/A
	1	Kpna1	#N/A	#N/A
	1	Zfp275	#N/A	#N/A
	1	Wnt4	#N/A	#N/A
	1	Chic1	#N/A	#N/A
	1	Ubr3	#N/A	#N/A
	1	Dll4	#N/A	#N/A
	1	Extl3	#N/A	#N/A
	1	Fshb	#N/A	#N/A
	1	Atp13a3	#N/A	#N/A
	1	Jade2	#N/A	#N/A
	1	Osbpl7	#N/A	#N/A
	1	Esrra	#N/A	#N/A
	1	Pias2	#N/A	#N/A
	1	Vps33b	#N/A	#N/A
	1	Mtmr3	#N/A	#N/A
	1	C1qtnf2	#N/A	#N/A
	1	Rab11fip2	#N/A	#N/A
	1	Dennd1b	#N/A	#N/A
	1	Sall3	#N/A	#N/A
	1	Bcl7a	#N/A	#N/A
	1	Zbtb43	#N/A	#N/A
	1	Ddx58	#N/A	#N/A
	1	Kdm8	#N/A	#N/A
	1	Tmem121b	#N/A	#N/A
	1	Crtc3	#N/A	#N/A
	1	Fam91a1	#N/A	#N/A
	1	Vtcn1	#N/A	#N/A
	1	Pnrc2	#N/A	#N/A
	1	Ihh	#N/A	#N/A
	1	Pom121	#N/A	#N/A
	1	Pfas	#N/A	#N/A
	1	Pbx3	#N/A	#N/A
	1	Cbx5	#N/A	#N/A
	1	Map3k4	#N/A	#N/A
	1	Naa15	#N/A	#N/A
	1	Ankrd33b	#N/A	#N/A
	1	Il31ra	#N/A	#N/A
	1	Kdm5c	#N/A	#N/A
	1	Zfp423	#N/A	#N/A
	1	Stxbp1	#N/A	#N/A
	1	B430306N03Rik	#N/A	#N/A
	1	Zmat3	#N/A	#N/A
	1	Ido2	#N/A	#N/A
	1	Chd6	#N/A	#N/A
	1	Cul2	#N/A	#N/A
	1	Ell2	#N/A	#N/A
	1	Slc9a6	#N/A	#N/A
	1	Rgp1	#N/A	#N/A
	1	Tsc22d2	#N/A	#N/A
	1	Nebl	#N/A	#N/A
	1	Gna12	#N/A	#N/A
	1	Esp36	#N/A	#N/A
	1	Sh3gl2	#N/A	#N/A
	1	Nf1	#N/A	#N/A
	1	Lamc1	#N/A	#N/A
	1	Elmsan1	#N/A	#N/A
	1	Stxbp5	#N/A	#N/A
	1	Serbp1	#N/A	#N/A
	1	Rfx5	#N/A	#N/A
	1	Marveld2	#N/A	#N/A
	1	Otx1	#N/A	#N/A
	1	Acox1	#N/A	#N/A
	1	Insr	#N/A	#N/A
	1	Aqp11	#N/A	#N/A
	1	Cdc27	#N/A	#N/A
	1	Ocrl	#N/A	#N/A
	1	Tfap2d	#N/A	#N/A
	1	Plxna1	#N/A	#N/A
	1	Dolpp1	#N/A	#N/A
	1	Btaf1	#N/A	#N/A
	1	Tspyl2	#N/A	#N/A
	1	Icmt	#N/A	#N/A
	1	Npbwr1	#N/A	#N/A
	1	Mnt	#N/A	#N/A
	1	Ube3a	#N/A	#N/A
	1	Slc24a3	#N/A	#N/A
	1	Rsbn1	#N/A	#N/A
	1	Ovol1	#N/A	#N/A
	1	Fam243	#N/A	#N/A
	1	Tmprss3	#N/A	#N/A
	1	Peg10	#N/A	#N/A
	1	Siah1a	#N/A	#N/A
	1	Fbxo33	#N/A	#N/A
	1	Stox2	#N/A	#N/A
	1	Ankib1	#N/A	#N/A
	1	Klf14	#N/A	#N/A
	1	Ttll5	#N/A	#N/A
	1	Adcy5	#N/A	#N/A
	1	Pcdh17	#N/A	#N/A
	1	Smg7	#N/A	#N/A
	1	Adh5	#N/A	#N/A
	1	Napb	#N/A	#N/A
	1	Tmem150c	#N/A	#N/A
	1	Zfp518b	#N/A	#N/A
	1	Piezo1	#N/A	#N/A
	1	Zfp46	#N/A	#N/A
	1	Zfp442	#N/A	#N/A
	1	Lrrfip2	#N/A	#N/A
	1	Sdf2	#N/A	#N/A
	1	Sema5b	#N/A	#N/A
	1	Mxd1	#N/A	#N/A
	1	Sema3d	#N/A	#N/A
	1	Prr11	#N/A	#N/A
	1	Tatdn3	#N/A	#N/A
	1	Sidt2	#N/A	#N/A
	1	Nxph1	Nxph1	1
	1	Pdzd8	#N/A	#N/A
	1	Mthfd1l	#N/A	#N/A
	1	Vamp8	#N/A	#N/A
	1	Tmc7	#N/A	#N/A
	1	Dct	#N/A	#N/A
	1	Kif3b	#N/A	#N/A
	1	Frrs1	#N/A	#N/A
	1	Strbp	#N/A	#N/A
	1	Rassf4	#N/A	#N/A
	1	Llgl2	#N/A	#N/A
	1	Otud6b	#N/A	#N/A
	1	Otub2	#N/A	#N/A
	1	Itpripl2	#N/A	#N/A
	1	Tmem33	#N/A	#N/A
	1	Abcg4	#N/A	#N/A
	1	Enah	#N/A	#N/A
	1	Ficd	#N/A	#N/A
	1	Sobp	#N/A	#N/A
	1	Tep1	#N/A	#N/A
	1	Vezt	#N/A	#N/A
	1	Zfp609	#N/A	#N/A
	1	Zfp773	#N/A	#N/A
	1	Tasp1	#N/A	#N/A
	1	Hpcal4	#N/A	#N/A
	1	Usp33	#N/A	#N/A
	1	Slc2a3	#N/A	#N/A
	1	C1ql3	C1ql3	1
	1	Ddx3y	#N/A	#N/A
	1	Myadm	#N/A	#N/A
	1	Chrna3	#N/A	#N/A
	1	Ssrp1	#N/A	#N/A
	1	Snx27	#N/A	#N/A
	1	Herc3	#N/A	#N/A
	1	Ywhaq	#N/A	#N/A
	1	Ube2v1	#N/A	#N/A
	1	Tmtc1	#N/A	#N/A
	1	Deptor	#N/A	#N/A
	1	Relt	#N/A	#N/A
	1	Slc22a15	#N/A	#N/A
	1	Ccny	#N/A	#N/A
	1	Ogfod3	#N/A	#N/A
	1	Wdtc1	#N/A	#N/A
	1	Dnajc1	#N/A	#N/A
	1	Crim1	#N/A	#N/A
	1	Egln2	#N/A	#N/A
	1	Eif2b2	#N/A	#N/A
	1	Ppp2r5c	#N/A	#N/A
	1	Acsl1	#N/A	#N/A
	1	Cdc42se2	#N/A	#N/A
	1	Wfs1	#N/A	#N/A
	1	Dido1	#N/A	#N/A
	1	Knop1	#N/A	#N/A
	1	Fam110c	#N/A	#N/A
	1	Ttc12	#N/A	#N/A
	1	Zswim5	#N/A	#N/A
	1	Repin1	#N/A	#N/A
	1	Adamts5	#N/A	#N/A
	1	Fam217b	#N/A	#N/A
	1	AU040320	#N/A	#N/A
	1	Zcchc2	#N/A	#N/A
	1	Nf2	#N/A	#N/A
	1	Nlrp10	#N/A	#N/A
	1	Synrg	#N/A	#N/A
	1	Ptprj	#N/A	#N/A
	1	St8sia6	#N/A	#N/A
	1	Soga1	#N/A	#N/A
	1	Atg4b	#N/A	#N/A
	1	Wap	#N/A	#N/A
	1	Ccnd1	#N/A	#N/A
	1	Exoc8	#N/A	#N/A
	1	Tgif2	Tgif2	1
	1	Sh3bgrl2	#N/A	#N/A
	1	Zc3h6	#N/A	#N/A
	1	Slc35g1	#N/A	#N/A
	1	Mamld1	#N/A	#N/A
	1	Slc22a23	#N/A	#N/A
	1	Mlf2	#N/A	#N/A
	1	Klhl18	#N/A	#N/A
	1	Ddx19b	#N/A	#N/A
	1	Csde1	#N/A	#N/A
	1	Mapk8	#N/A	#N/A
	1	Fam122a	#N/A	#N/A
	1	En2	#N/A	#N/A
	1	Gatad2a	#N/A	#N/A
	1	Ankfy1	#N/A	#N/A
	1	Uspl1	#N/A	#N/A
	1	Furin	#N/A	#N/A
	1	Card10	#N/A	#N/A
	1	Rgs8	#N/A	#N/A
	1	Baz2a	#N/A	#N/A
	1	Dynap	#N/A	#N/A
	1	Tk2	#N/A	#N/A
	1	Sptlc1	#N/A	#N/A
	1	Zc2hc1a	#N/A	#N/A
	1	Spry4	#N/A	#N/A
	1	Dram2	#N/A	#N/A
	1	Rngtt	#N/A	#N/A
	1	Esrrg	#N/A	#N/A
	1	Snx11	#N/A	#N/A
	1	Arcn1	#N/A	#N/A
	1	Bag5	#N/A	#N/A
	1	Pcdh9	#N/A	#N/A
	1	Pomk	#N/A	#N/A
	1	Elmo1	#N/A	#N/A
	1	App	App	1
	1	Amer1	#N/A	#N/A
	1	Ank2	#N/A	#N/A
	1	Pcdha10	#N/A	#N/A
	1	Smurf2	#N/A	#N/A
	1	Zmym4	#N/A	#N/A
	1	Sepsecs	#N/A	#N/A
	1	Rora	#N/A	#N/A
	1	Pcdha11	#N/A	#N/A
	1	Sft2d3	#N/A	#N/A
	1	Zer1	#N/A	#N/A
	1	Pcdha2	#N/A	#N/A
	1	Pcdha6	#N/A	#N/A
	1	Pde3b	#N/A	#N/A
	1	Ube2g2	#N/A	#N/A
	1	Pcdha9	#N/A	#N/A
	1	Nsg1	#N/A	#N/A
	1	Pcdhac1	#N/A	#N/A
	1	Atxn7l3b	Atxn7l3b	1
	1	Pcdha7	#N/A	#N/A
	1	Sms	#N/A	#N/A
	1	Pcdha3	#N/A	#N/A
	1	Pcdha4	#N/A	#N/A
	1	Pcdha1	#N/A	#N/A
	1	Rffl	#N/A	#N/A
	1	Rab4b	#N/A	#N/A
	1	Lats2	#N/A	#N/A
	1	Arhgap20	#N/A	#N/A
	1	Ppfia2	#N/A	#N/A
	1	Chd5	#N/A	#N/A
	1	Igsf9b	#N/A	#N/A
	1	Vti1b	#N/A	#N/A
	1	Hs3st3b1	#N/A	#N/A
	1	Pcdha12	#N/A	#N/A
	1	Irak2	#N/A	#N/A
	1	Pcdha5	#N/A	#N/A
	1	Gfm2	#N/A	#N/A
	1	Syde1	#N/A	#N/A
	1	Pcdhac2	#N/A	#N/A
	1	Ssr1	#N/A	#N/A
	1	Crtac1	#N/A	#N/A
	1	Cnih2	#N/A	#N/A
	1	Mylk4	#N/A	#N/A
	1	Rtn4	#N/A	#N/A
	1	Fmo2	#N/A	#N/A
	1	Pld3	#N/A	#N/A
	1	Scn2a	#N/A	#N/A
	1	Ncbp3	#N/A	#N/A
	1	Rtn3	#N/A	#N/A
	1	Synj1	#N/A	#N/A
	1	Sos1	#N/A	#N/A
	1	Calcrl	#N/A	#N/A
	1	Nsun4	#N/A	#N/A
	1	Nexmif	#N/A	#N/A
	1	Arl3	#N/A	#N/A
	1	Ppp2r1a	#N/A	#N/A
	1	Gnai3	#N/A	#N/A
	1	Golga1	#N/A	#N/A
	1	Xpr1	#N/A	#N/A
	1	Frmpd1	#N/A	#N/A
	1	Hoxc8	#N/A	#N/A
	1	Arhgef10	#N/A	#N/A
	1	Shcbp1	#N/A	#N/A
	1	Bpifa5	#N/A	#N/A
	1	Eif4e1b	#N/A	#N/A
	1	Fosl1	#N/A	#N/A
	1	Pnisr	#N/A	#N/A
	1	Sypl	#N/A	#N/A
	1	Ptp4a3	#N/A	#N/A
	1	Smim20	#N/A	#N/A
	1	Tlr4	#N/A	#N/A
	1	Gga3	#N/A	#N/A
	1	Fry	#N/A	#N/A
	1	Pofut1	#N/A	#N/A
	1	Baiap2l1	#N/A	#N/A
	1	Csn1s2a	#N/A	#N/A
	1	Armc8	#N/A	#N/A
	1	Inpp5j	#N/A	#N/A
	1	Dcaf17	#N/A	#N/A
	1	Epb41l4b	#N/A	#N/A
	1	Chd9	#N/A	#N/A
	1	Cdc42	#N/A	#N/A
	1	Btla	#N/A	#N/A
	1	Tspan5	#N/A	#N/A
	1	Psca	#N/A	#N/A
	1	Arf3	#N/A	#N/A
	1	Gpn1	#N/A	#N/A
	1	Cds2	#N/A	#N/A
	1	Arhgef37	#N/A	#N/A
	1	Pi15	#N/A	#N/A
	1	Raph1	#N/A	#N/A
	1	Rtl5	#N/A	#N/A
	1	Nt5dc3	#N/A	#N/A
	1	Lsm11	#N/A	#N/A
	1	Mknk1	Mknk1	1
	1	Clu	#N/A	#N/A
	1	Plrg1	#N/A	#N/A
	1	Fam189a1	#N/A	#N/A
	1	Cnksr2	#N/A	#N/A
	1	Plpp3	#N/A	#N/A
	1	Nrp2	#N/A	#N/A
	1	Arpp21	#N/A	#N/A
	1	4933412E24Rik	#N/A	#N/A
	1	Gne	#N/A	#N/A
	1	Gnpnat1	#N/A	#N/A
	1	Hdhd2	#N/A	#N/A
	1	Rps19bp1	#N/A	#N/A
	1	Kif21b	#N/A	#N/A
	1	Cnppd1	#N/A	#N/A
	1	Crk	#N/A	#N/A
	1	Hgf	#N/A	#N/A
	1	Scn8a	#N/A	#N/A
	1	Htt	#N/A	#N/A
	1	Kpna3	#N/A	#N/A
	1	Lrp2	#N/A	#N/A
	1	Tnfaip8l3	#N/A	#N/A
	1	Gabbr1	#N/A	#N/A
	1	Fsd1	#N/A	#N/A
	1	Ehhadh	#N/A	#N/A
	1	Pisd	#N/A	#N/A
	1	Bptf	#N/A	#N/A
	1	Fchsd2	#N/A	#N/A
	1	Pthlh	#N/A	#N/A
	1	Camsap1	#N/A	#N/A
	1	Zfp362	#N/A	#N/A
	1	Zfp760	#N/A	#N/A
	1	Mov10	#N/A	#N/A
	1	Nsmf	#N/A	#N/A
	1	Btg1	#N/A	#N/A
	1	Cdk6	#N/A	#N/A
	1	Fzd3	#N/A	#N/A
	1	Kcnf1	#N/A	#N/A
	1	Vapb	#N/A	#N/A
	1	Atoh1	#N/A	#N/A
	1	Lrrn3	#N/A	#N/A
	1	Ago3	#N/A	#N/A
	1	Tmem245	#N/A	#N/A
	1	Pafah1b2	#N/A	#N/A
	1	Rad51d	#N/A	#N/A
	1	Bag4	#N/A	#N/A
	1	Cox6b2	#N/A	#N/A
	1	Mrps25	#N/A	#N/A
	1	Hoxa3	#N/A	#N/A
	1	Slc12a2	#N/A	#N/A
	1	Dyrk1b	#N/A	#N/A
	1	Sinhcaf	#N/A	#N/A
	1	Has2	#N/A	#N/A
	1	Tenm3	#N/A	#N/A
	1	Ip6k1	#N/A	#N/A
	1	Rorb	#N/A	#N/A
	1	St8sia3	#N/A	#N/A
	1	Tbc1d24	#N/A	#N/A
	1	Dync1i1	#N/A	#N/A
	1	Grm3	#N/A	#N/A
	1	Atp6v1g2	#N/A	#N/A
	1	Pcdhb20	#N/A	#N/A
	1	Gcat	#N/A	#N/A
	1	Nkd1	#N/A	#N/A
	1	Wasl	#N/A	#N/A
	1	Xcr1	#N/A	#N/A
	1	Gpd2	#N/A	#N/A
	1	Snrk	#N/A	#N/A
	1	Map1lc3b	#N/A	#N/A
	1	Kif2a	#N/A	#N/A
	1	Ogfod1	#N/A	#N/A
	1	Itgav	#N/A	#N/A
	1	Tob2	#N/A	#N/A
	1	Wnt2b	#N/A	#N/A
	1	Rbm43	#N/A	#N/A
	1	Mief1	#N/A	#N/A
	1	Nol6	#N/A	#N/A
	1	Rapgef1	#N/A	#N/A
	1	Cd28	#N/A	#N/A
	1	Peli2	#N/A	#N/A
	1	Cdkl3	#N/A	#N/A
	1	Hmga1b	#N/A	#N/A
	1	Fnbp1l	#N/A	#N/A
	1	Tram1	Tram1	1
	1	Kcnv1	#N/A	#N/A
	1	Hspa4l	#N/A	#N/A
	1	Lyrm9	#N/A	#N/A
	1	Hspg2	#N/A	#N/A
	1	Dach1	#N/A	#N/A
	1	Adamtsl3	#N/A	#N/A
	1	Cacna1e	#N/A	#N/A
	1	Sec22c	#N/A	#N/A
	1	Cdc42ep2	#N/A	#N/A
	1	Dnase2b	#N/A	#N/A
	1	Zfyve1	#N/A	#N/A
	1	Swap70	#N/A	#N/A
	1	Ciapin1	#N/A	#N/A
	1	Diaph1	#N/A	#N/A
	1	Pcsk5	#N/A	#N/A
	1	Ccnj	#N/A	#N/A
	1	Rprd2	#N/A	#N/A
	1	Cdk8	#N/A	#N/A
	1	Ranbp3	#N/A	#N/A
	1	Zdhhc21	#N/A	#N/A
	1	Rab3c	#N/A	#N/A
	1	Zfp704	#N/A	#N/A
	1	Gabra1	#N/A	#N/A
	1	Degs2	#N/A	#N/A
	1	Rap2c	#N/A	#N/A
	1	Zfp941	#N/A	#N/A
	1	Rab40c	#N/A	#N/A
	1	Slc9b2	#N/A	#N/A
	1	Gls2	#N/A	#N/A
	1	Cdc14b	#N/A	#N/A
	1	Stub1	#N/A	#N/A
	1	Cast	#N/A	#N/A
	1	Fam133b	#N/A	#N/A
	1	AI593442	#N/A	#N/A
	1	Ndor1	#N/A	#N/A
	1	Ahi1	#N/A	#N/A
	1	1700030J22Rik	#N/A	#N/A
	1	Cpxm2	#N/A	#N/A
	1	Tmtc2	#N/A	#N/A
	1	Abcf3	#N/A	#N/A
	1	Zfp882	#N/A	#N/A
	1	Krtap1-5	#N/A	#N/A
	1	Cacna1i	#N/A	#N/A
	1	Rock2	#N/A	#N/A
	1	Dnajb2	#N/A	#N/A
	1	Fam219b	#N/A	#N/A
	1	Dvl1	#N/A	#N/A
	1	Pdik1l	#N/A	#N/A
	1	Nr2c2	#N/A	#N/A
	1	Dmtn	#N/A	#N/A
	1	Fam171a1	#N/A	#N/A
	1	Stk38l	#N/A	#N/A
	1	Adap1	#N/A	#N/A
	1	Glud1	#N/A	#N/A
	1	Filip1	#N/A	#N/A
	1	Map3k3	#N/A	#N/A
	1	Prkca	#N/A	#N/A
	1	Srp14	#N/A	#N/A
	1	Parvb	#N/A	#N/A
	1	Ildr2	#N/A	#N/A
	1	Svop	#N/A	#N/A
	1	Dph3	#N/A	#N/A
	1	Fat3	#N/A	#N/A
	1	Pdap1	#N/A	#N/A
	1	Kcnip2	#N/A	#N/A
	1	Fgfr1	#N/A	#N/A
	1	Fkbp1a	#N/A	#N/A
	1	Mmp1a	#N/A	#N/A
	1	Wdr92	#N/A	#N/A
	1	Tet3	#N/A	#N/A
	1	Zfp874a	#N/A	#N/A
	1	Mapk8ip2	#N/A	#N/A
	1	Lingo4	#N/A	#N/A
	1	Mfap3l	Mfap3l	1
	1	Appl1	#N/A	#N/A
	1	Borcs6	#N/A	#N/A
	1	Fam160b2	#N/A	#N/A
	1	Dhdh	#N/A	#N/A
	1	Mapkapk3	#N/A	#N/A
	1	Smc5	#N/A	#N/A
	1	Mcat	#N/A	#N/A
	1	Igf1r	#N/A	#N/A
	1	Sf1	#N/A	#N/A
	1	Metap1	#N/A	#N/A
	1	Mink1	#N/A	#N/A
	1	Ptprb	#N/A	#N/A
	1	Aoc3	#N/A	#N/A
	1	Dnaja2	#N/A	#N/A
	1	Serpinb8	#N/A	#N/A
	1	Nrarp	#N/A	#N/A
	1	Fam126a	#N/A	#N/A
	1	Tmem87a	#N/A	#N/A
	1	Ubl5	#N/A	#N/A
	1	Tle4	#N/A	#N/A
	1	Slc7a1	#N/A	#N/A
	1	Fbxl17	#N/A	#N/A
	1	Adipor2	#N/A	#N/A
	1	Bpifa6	#N/A	#N/A
	1	Pitpna	#N/A	#N/A
	1	Polr2h	#N/A	#N/A
	1	Mmp1b	#N/A	#N/A
	1	Trim35	#N/A	#N/A
	1	4930402H24Rik	#N/A	#N/A
	1	Mtif3	#N/A	#N/A
	1	Slc36a1	#N/A	#N/A
	1	Cluh	#N/A	#N/A
	1	Galnt1	#N/A	#N/A
	1	Scp2	#N/A	#N/A
	1	Rnf8	#N/A	#N/A
	1	Pdcd4	#N/A	#N/A
	1	Chrna10	#N/A	#N/A
	1	Ptchd1	#N/A	#N/A
	1	Fchsd1	#N/A	#N/A
	1	Atp6v1a	#N/A	#N/A
	1	Nacc2	#N/A	#N/A
	1	Smim12	#N/A	#N/A
	1	Sipa1l2	#N/A	#N/A
	1	Zbtb42	#N/A	#N/A
	1	Rnf125	#N/A	#N/A
	1	Rapgefl1	#N/A	#N/A
	1	Cab39	#N/A	#N/A
	1	Fkrp	#N/A	#N/A
	1	Cd200r1	#N/A	#N/A
	1	Zpbp	#N/A	#N/A
	1	Hsd17b7	#N/A	#N/A
	1	Lhx6	#N/A	#N/A
	1	Usp2	#N/A	#N/A
	1	Syt3	#N/A	#N/A
	1	Sowahc	#N/A	#N/A
	1	Btnl2	#N/A	#N/A
	1	Arid1b	#N/A	#N/A
	1	Sorcs2	#N/A	#N/A
	1	Smarcd2	#N/A	#N/A
	1	Tmem173	#N/A	#N/A
	1	Rlim	#N/A	#N/A
	1	Phka1	#N/A	#N/A
	1	Taf5	#N/A	#N/A
	1	Lcor	#N/A	#N/A
	1	Calu	#N/A	#N/A
	1	Sowahb	#N/A	#N/A
	1	Mapk9	#N/A	#N/A
	1	Zfx	#N/A	#N/A
	1	Lpin2	#N/A	#N/A
	1	Bloc1s6	#N/A	#N/A
	1	Tmem167	Tmem167	1
	1	Irs4	#N/A	#N/A
	1	Cnot9	#N/A	#N/A
	1	Rassf5	#N/A	#N/A
	1	Lrrc15	#N/A	#N/A
	1	Nat8l	#N/A	#N/A
	1	Sec14l4	#N/A	#N/A
	1	Lonrf3	#N/A	#N/A
	1	Elmod1	#N/A	#N/A
	1	Yae1d1	#N/A	#N/A
	1	Xrcc2	#N/A	#N/A
	1	Gse1	#N/A	#N/A
	1	Smad5	#N/A	#N/A
	1	Tmem14a	#N/A	#N/A
	1	Dpm1	#N/A	#N/A
	1	Prom2	#N/A	#N/A
	1	Eif1a	#N/A	#N/A
	1	Mecp2	#N/A	#N/A
	1	Fosl2	#N/A	#N/A
	1	Herpud2	#N/A	#N/A
	1	Mrm2	#N/A	#N/A
	1	Prorsd1	#N/A	#N/A
	1	Ppp6r3	#N/A	#N/A
	1	Zc3h12c	#N/A	#N/A
	1	Mamstr	#N/A	#N/A
	1	Tmem104	#N/A	#N/A
	1	Pim1	#N/A	#N/A
	1	Nfia	#N/A	#N/A
	1	Slc12a1	#N/A	#N/A
	1	Cep350	#N/A	#N/A
	1	Ccn4	#N/A	#N/A
	1	Dpy19l3	#N/A	#N/A
	1	Zfp831	#N/A	#N/A
	1	Svip	#N/A	#N/A
	1	Tnfsf9	#N/A	#N/A
	1	Ak4	#N/A	#N/A
	1	Zbtb10	#N/A	#N/A
	1	Fbxl2	#N/A	#N/A
	1	Tlr1	#N/A	#N/A
	1	Slc19a2	#N/A	#N/A
	1	Dpp9	#N/A	#N/A
	1	Fadd	#N/A	#N/A
	1	Wapl	#N/A	#N/A
	1	Zfp651	#N/A	#N/A
	1	Cpne1	#N/A	#N/A
	1	Slc18b1	#N/A	#N/A
	1	Pacsin3	#N/A	#N/A
	1	Vat1	#N/A	#N/A
	1	Cldn4	#N/A	#N/A
	1	Rbbp6	#N/A	#N/A
	1	Cd19	#N/A	#N/A
	1	Madd	#N/A	#N/A
	1	Armcx2	#N/A	#N/A
	1	Crem	#N/A	#N/A
	1	Bhlhe41	#N/A	#N/A
	1	Setd1b	#N/A	#N/A
	1	Crisp2	#N/A	#N/A
	1	Tex46	#N/A	#N/A
	1	Cyp2u1	#N/A	#N/A
	1	Vgll1	#N/A	#N/A
	1	Egln3	#N/A	#N/A
	1	Irf2bp2	#N/A	#N/A
	1	Pgm2l1	#N/A	#N/A
	1	Ephb2	#N/A	#N/A
	1	Pik3c2b	#N/A	#N/A
	1	Serpinb12	#N/A	#N/A
	1	Bmx	#N/A	#N/A
	1	Klc2	#N/A	#N/A
	1	Phf3	#N/A	#N/A
	1	Ccdc134	#N/A	#N/A
	1	Slc2a13	#N/A	#N/A
	1	Derl2	#N/A	#N/A
	1	Acsl6	#N/A	#N/A
	1	Mtus2	#N/A	#N/A
	1	Efcab12	#N/A	#N/A
	1	Clns1a	#N/A	#N/A
	1	Dcun1d4	#N/A	#N/A
	1	Cadps2	#N/A	#N/A
	1	Trim68	#N/A	#N/A
	1	Suz12	#N/A	#N/A
	1	Fam160b1	#N/A	#N/A
	1	Kcna1	#N/A	#N/A
	1	Ptprm	#N/A	#N/A
	1	Tmem183a	#N/A	#N/A
	1	Asf1b	#N/A	#N/A
	1	Ppp1r16b	#N/A	#N/A
	1	Rassf10	#N/A	#N/A
	1	Lims1	#N/A	#N/A
	1	Wdr47	#N/A	#N/A
	1	Fnta	#N/A	#N/A
	1	Hcn1	#N/A	#N/A
	1	Matn1	#N/A	#N/A
	1	Gm2663	#N/A	#N/A
	1	Rnf111	#N/A	#N/A
	1	Ttpal	#N/A	#N/A
	1	Fut9	Fut9	1
	1	Usp49	#N/A	#N/A
	1	Krtap28-13	#N/A	#N/A
	1	Tsc22d1	#N/A	#N/A
	1	Lrp4	#N/A	#N/A
	1	Ccdc90b	Ccdc90b	1
	1	Shisa3	#N/A	#N/A
	1	Zfp54	#N/A	#N/A
	1	Arhgef12	#N/A	#N/A
	1	Adgrd1	#N/A	#N/A
	1	Ccnd3	#N/A	#N/A
	1	Kcnab1	#N/A	#N/A
	1	Myo5b	#N/A	#N/A
	1	C2cd2l	#N/A	#N/A
	1	Srprb	#N/A	#N/A
	1	Tmpo	#N/A	#N/A
	1	Cyb561a3	#N/A	#N/A
	1	Cxcl10	#N/A	#N/A
	1	Gcnt7	#N/A	#N/A
	1	Snurf	#N/A	#N/A
	1	Tigd5	#N/A	#N/A
	1	Anapc11	#N/A	#N/A
	1	Rfx2	#N/A	#N/A
	1	Vbp1	#N/A	#N/A
	1	Arhgap26	#N/A	#N/A
	1	Ptgs2	#N/A	#N/A
	1	Colec10	#N/A	#N/A
	1	Plekhf2	#N/A	#N/A
	1	Rgs6	#N/A	#N/A
	1	Calcr	#N/A	#N/A
	1	Dmtf1	#N/A	#N/A
	1	Wdr82	#N/A	#N/A
	1	Gpr174	#N/A	#N/A
	1	Sdad1	#N/A	#N/A
	1	Fam71f2	#N/A	#N/A
	1	L3mbtl4	#N/A	#N/A
	1	Ankrd40	#N/A	#N/A
	1	Cacnb1	#N/A	#N/A
	1	Gtpbp4	#N/A	#N/A
	1	Sox5	#N/A	#N/A
	1	Ubox5	#N/A	#N/A
	1	Slc38a2	#N/A	#N/A
	1	Dctd	#N/A	#N/A
	1	Lypla2	#N/A	#N/A
	1	Bsn	#N/A	#N/A
	1	Map7	#N/A	#N/A
	1	Dram1	#N/A	#N/A
	1	Pex5	#N/A	#N/A
	1	Lyzl4	#N/A	#N/A
	1	Syt5	#N/A	#N/A
	1	Rnf138	#N/A	#N/A
	1	Fam170b	#N/A	#N/A
	1	Zfp592	#N/A	#N/A
	1	Foxk1	#N/A	#N/A
	1	Gcnt3	#N/A	#N/A
	1	Nutm2	#N/A	#N/A
	1	Lin28b	#N/A	#N/A
	1	Tango6	#N/A	#N/A
	1	Zfp607a	#N/A	#N/A
	1	Arhgap32	#N/A	#N/A
	1	Zdhhc3	#N/A	#N/A
	1	Gm12888	#N/A	#N/A
	1	Ppfia4	#N/A	#N/A
	1	Arel1	#N/A	#N/A
	1	Dpy19l4	#N/A	#N/A
	1	Phf21a	#N/A	#N/A
	1	Peak1	#N/A	#N/A
	1	Ccdc141	#N/A	#N/A
	1	Olfm3	#N/A	#N/A
	1	Riok3	#N/A	#N/A
	1	Mapk1ip1l	#N/A	#N/A
	1	Zfp994	#N/A	#N/A
	1	Specc1	#N/A	#N/A
	1	Zfp119a	#N/A	#N/A
	1	B4galt7	#N/A	#N/A
	1	Siah1b	#N/A	#N/A
	1	Gab2	#N/A	#N/A
	1	Tigar	#N/A	#N/A
	1	Fuk	#N/A	#N/A
	1	Cox11	#N/A	#N/A
	1	Abhd2	#N/A	#N/A
	1	Mmp19	#N/A	#N/A
	1	Ubtd1	#N/A	#N/A
	1	Ttpa	#N/A	#N/A
	1	Cphx3	#N/A	#N/A
	1	Slc6a4	#N/A	#N/A
	1	Cphx1	#N/A	#N/A
	1	Shank3	#N/A	#N/A
	1	Lyrm7	#N/A	#N/A
	1	Dennd6a	#N/A	#N/A
	1	Cphx2	#N/A	#N/A
	1	Zkscan1	#N/A	#N/A
	1	Dcaf5	#N/A	#N/A
	1	Polr3a	#N/A	#N/A
	1	Dusp3	#N/A	#N/A
	1	Mapk3	#N/A	#N/A
	1	Kank1	#N/A	#N/A
	1	Gpr62	#N/A	#N/A
	1	Runx1t1	#N/A	#N/A
	1	Fam3c	#N/A	#N/A
	1	Syne3	#N/A	#N/A
	1	Dedd	#N/A	#N/A
	1	Dctn5	#N/A	#N/A
	1	Dmc1	#N/A	#N/A
	1	Usp32	#N/A	#N/A
	1	Mtch2	#N/A	#N/A
	1	Tmf1	#N/A	#N/A
	1	Ptpn14	#N/A	#N/A
	1	Tnik	#N/A	#N/A
	1	Zhx1	#N/A	#N/A
	1	Ube4a	#N/A	#N/A
	1	Brpf3	#N/A	#N/A
	1	Litaf	#N/A	#N/A
	1	Ttc14	#N/A	#N/A
	1	Ap3b1	#N/A	#N/A
	1	Zfp532	#N/A	#N/A
	1	Ndnf	#N/A	#N/A
	1	Tbx21	#N/A	#N/A
	1	H2afb3	#N/A	#N/A
	1	Bhlha9	#N/A	#N/A
	1	Acbd3	#N/A	#N/A
	1	Copg2	#N/A	#N/A
	1	Mgat4b	#N/A	#N/A
	1	Aatk	#N/A	#N/A
	1	Bach2	#N/A	#N/A
	1	Dynlt3	#N/A	#N/A
	1	Nelfa	#N/A	#N/A
	1	Nfatc2	#N/A	#N/A
	1	Hhip	#N/A	#N/A
	1	Tardbp	#N/A	#N/A
	1	Trim59	#N/A	#N/A
	1	Man1a	Man1a	1
	1	Anks1b	#N/A	#N/A
	1	Lpin3	Lpin3	1
	1	Erlec1	Erlec1	1
	1	Gm3696	Gm3696	1
	1	Snx3	Snx3	1
	1	LOC100861615	#N/A	#N/A
	1	4930555G01Rik	4930555G01Rik	1
	1	Ralgapa1	#N/A	#N/A
	1	Rad21	#N/A	#N/A
	1	Tmem41b	#N/A	#N/A
	1	Sftpa1	Sftpa1	1
	1	Npnt	Npnt	1
	1	Cngb1	#N/A	#N/A
	1	Gm14743	Gm14743	1
	1	Hspa1l	#N/A	#N/A
	1	Tmem251	Tmem251	1
	1	Dynlt1b	Dynlt1b	1
	1	MARCH1	#N/A	#N/A
	1	Ube2a	Ube2a	1
	1	Mcemp1	Mcemp1	1
	1	Nup160	#N/A	#N/A
	1	Ncbp2	Ncbp2	1
	1	Bpifb9a	Bpifb9a	1
	1	Bpifb9b	Bpifb9b	1
	1	Coq7	#N/A	#N/A
	1	Cyp2j9	Cyp2j9	1
	1	Sh3kbp1	#N/A	#N/A
	1	Homez	#N/A	#N/A
	1	Nudt18	#N/A	#N/A
	1	Rps6ka6	Rps6ka6	1
	1	4930426D05Rik	#N/A	#N/A
	1	Bbs7	#N/A	#N/A
	1	Clec2h	#N/A	#N/A
	1	Klhl14	#N/A	#N/A
	1	Neurl1b	#N/A	#N/A
	1	Naa11	Naa11	1
	1	Mtf2	Mtf2	1
	1	Me1	#N/A	#N/A
	1	Il2rg	Il2rg	1
	1	Ptbp3	#N/A	#N/A
	1	Dbr1	Dbr1	1
	1	Cript	Cript	1
	1	Mrps17	Mrps17	1
	1	Frat2	Frat2	1
	1	Trhr	#N/A	#N/A
	1	Gmfb	Gmfb	1
	1	Nox4	#N/A	#N/A
	1	Hist1h2br	#N/A	#N/A
	1	Hist1h2bq	#N/A	#N/A
	1	Far1	Far1	1
	1	Naaladl2	#N/A	#N/A
	1	Ncf1	Ncf1	1
	1	Syt13	Syt13	1
	1	Zfp654	#N/A	#N/A
	1	Fpgt	Fpgt	1
	1	Dimt1	Dimt1	1
	1	Spink11	Spink11	1
	1	Arhgap27	#N/A	#N/A
	1	Lrch1	#N/A	#N/A
	1	Dnajb14	#N/A	#N/A
	1	4933409G03Rik	4933409G03Rik	1
	1	Hecw1	#N/A	#N/A
	1	Kcnc2	#N/A	#N/A
	1	Stk32b	#N/A	#N/A
	1	Topors	Topors	1
	1	Ttn	#N/A	#N/A
	1	Setmar	Setmar	1
	1	Ssbp2	Ssbp2	1
	1	Sephs1	#N/A	#N/A
	1	Zfp759	#N/A	#N/A
	1	P2ry10b	#N/A	#N/A
	1	Igsf10	#N/A	#N/A
	1	Klf13	Klf13	1
	1	Chrdl1	#N/A	#N/A
	1	Ces2g	Ces2g	1
	1	Sec11c	Sec11c	1
	1	Snapc1	Snapc1	1
	1	Zxdb	#N/A	#N/A
	1	Fam149b	Fam149b	1
	1	Crnkl1	#N/A	#N/A
	1	Krtap19-3	Krtap19-3	1
	1	Tmem47	Tmem47	1
	1	Gria2	#N/A	#N/A
	1	Fam149a	Fam149a	1
	1	Zfp329	#N/A	#N/A
	1	Cdh12	Cdh12	1
	1	Dgke	#N/A	#N/A
	1	Fzd4	#N/A	#N/A
	1	Hif1a	#N/A	#N/A
	1	Hipk3	#N/A	#N/A
	1	Gimap1	Gimap1	1
	1	Sec16b	Sec16b	1
	1	BC052040	BC052040	1
	1	Slc9a3r1	#N/A	#N/A
	1	Atxn1	#N/A	#N/A
	1	Dynlt1c	#N/A	#N/A
	1	Spink8	Spink8	1
	1	Dock7	Dock7	1
	1	Dynlt1f	Dynlt1f	1
	1	Huwe1	#N/A	#N/A
	1	Thrap3	#N/A	#N/A
	1	Gm11559	Gm11559	1
	1	Hpgd	Hpgd	1
	1	Mdga2	#N/A	#N/A
	1	Ttc38	#N/A	#N/A
	1	Shtn1	#N/A	#N/A
	1	Tpk1	#N/A	#N/A
	1	Abi1	#N/A	#N/A
	1	Dpp4	#N/A	#N/A
	1	Mcu	#N/A	#N/A
	1	Utp6	#N/A	#N/A
	1	Prr9	Prr9	1
	1	Sema6a	#N/A	#N/A
	1	Mtmr4	#N/A	#N/A
	1	Gys2	Gys2	1
	1	Taf1	#N/A	#N/A
	1	Arrdc3	#N/A	#N/A
	1	Crot	#N/A	#N/A
	1	Upb1	Upb1	1
	1	Fam49a	#N/A	#N/A
	1	Lgr4	#N/A	#N/A
	1	Tcaf3	#N/A	#N/A
	1	Adam30	#N/A	#N/A
	1	Osm	#N/A	#N/A
	1	Pcdhb14	#N/A	#N/A
	1	Scn11a	#N/A	#N/A
	1	Sec22a	Sec22a	1
	1	Rab3gap2	#N/A	#N/A
	1	Krt13	Krt13	1
	1	Mosmo	#N/A	#N/A
	1	Bmi1	Bmi1	1
	1	Zfp870	#N/A	#N/A
	1	Rps6kb1	#N/A	#N/A
	1	Itch	#N/A	#N/A
	1	Sbk3	Sbk3	1
	1	Opa1	#N/A	#N/A
	1	Lyrm2	Lyrm2	1
	1	Zfc3h1	#N/A	#N/A
	1	Unc5d	#N/A	#N/A
	1	Antxr2	#N/A	#N/A
	1	Wdsub1	Wdsub1	1
	1	Ccn2	#N/A	#N/A
	1	Med15	#N/A	#N/A
	1	Dner	#N/A	#N/A
	1	Ipcef1	#N/A	#N/A
	1	Il2	Il2	1
	1	Shroom4	#N/A	#N/A
	1	Clstn2	#N/A	#N/A
	1	Rc3h1	#N/A	#N/A
	1	Bst1	Bst1	1
	1	4922502D21Rik	4922502D21Rik	1
	1	Fmr1	#N/A	#N/A
	1	Rnpc3	#N/A	#N/A
	1	Ccnh	#N/A	#N/A
	1	Taok1	#N/A	#N/A
	1	C1d	C1d	1
	1	Npc1l1	#N/A	#N/A
	1	Hs3st5	Hs3st5	1
	1	Casp8ap2	#N/A	#N/A
	1	Zfp945	Zfp945	1
	1	C1galt1c1	C1galt1c1	1
	1	Zfp62	#N/A	#N/A
	1	Clmp	#N/A	#N/A
	1	Dpy19l2	#N/A	#N/A
	1	Fat1	#N/A	#N/A
	1	Tyr	Tyr	1
	1	Bfar	#N/A	#N/A
	1	Ids	#N/A	#N/A
	1	Lamp3	#N/A	#N/A
	1	Ncl	#N/A	#N/A
	1	Negr1	#N/A	#N/A
	1	Bub1	Bub1	1
	1	Ypel2	Ypel2	1
	1	Zfp811	#N/A	#N/A
	1	Xkr4	#N/A	#N/A
	1	Lrp8	#N/A	#N/A
	1	Hacd2	#N/A	#N/A
	1	Gtf2h2	Gtf2h2	1
	1	Zbtb26	#N/A	#N/A
	1	Shprh	#N/A	#N/A
	1	Scn9a	#N/A	#N/A
	1	Cts6	#N/A	#N/A
	1	Epgn	#N/A	#N/A
	1	Vcan	#N/A	#N/A
	1	Trnt1	#N/A	#N/A
	1	Lhfpl1	Lhfpl1	1
	1	F5	#N/A	#N/A
	1	Dcaf1	#N/A	#N/A
	1	Larp1	#N/A	#N/A
	1	Cul4b	#N/A	#N/A
	1	Nubpl	Nubpl	1
	1	Stxbp5l	#N/A	#N/A
	1	Tm9sf2	#N/A	#N/A
	1	Ms4a2	#N/A	#N/A
	1	Pdpn	Pdpn	1
	1	Aen	Aen	1
	1	Kcnj15	#N/A	#N/A
	1	Clec4a2	#N/A	#N/A
	1	Tmem80	#N/A	#N/A
	1	Dynlt1a	Dynlt1a	1
	1	Ermn	#N/A	#N/A
	1	Pbrm1	#N/A	#N/A
	1	Nsun6	Nsun6	1
	1	Pdzk1	#N/A	#N/A
	1	Abhd10	Abhd10	1
	1	Slc22a14	#N/A	#N/A
	1	Lrrc58	#N/A	#N/A
	1	Naf1	Naf1	1
	1	Agpat5	#N/A	#N/A
	1	Glrx2	Glrx2	1
	1	Nrcam	#N/A	#N/A
	1	Oas1a	#N/A	#N/A
	1	Kcns1	Kcns1	1
	1	Tmem200b	#N/A	#N/A
	1	Spcs1	Spcs1	1
	1	Gbp10	#N/A	#N/A
	1	Sun1	#N/A	#N/A
	1	Mindy2	#N/A	#N/A
	1	Ntrk2	Ntrk2	1
	1	Pramel1	#N/A	#N/A
	1	Rac2	Rac2	1
	1	Hmgcl	#N/A	#N/A
	1	Nupl1	#N/A	#N/A
	1	Matn3	#N/A	#N/A
	1	Oas1g	#N/A	#N/A
	1	AI429214	#N/A	#N/A
	1	Slc7a11	#N/A	#N/A
	1	Usp47	#N/A	#N/A
	1	Rab11fip4	#N/A	#N/A
	1	Syncrip	#N/A	#N/A
	1	Pcnx4	#N/A	#N/A
	1	Rsbn1l	Rsbn1l	1
	1	Utp14b	#N/A	#N/A
	1	Rsf1	#N/A	#N/A
	1	Gbp6	#N/A	#N/A
	1	Pla2g4e	#N/A	#N/A
	1	Snx18	#N/A	#N/A
	1	Ankub1	Ankub1	1
	1	Gbp4	#N/A	#N/A
	1	Impg2	#N/A	#N/A
	1	Bambi	#N/A	#N/A
	1	Mapre1	#N/A	#N/A
	1	Tspan12	#N/A	#N/A
	1	Zfp418	#N/A	#N/A
	1	Kitl	#N/A	#N/A
	1	Fam53a	Fam53a	1
	1	Tbpl2	Tbpl2	1
	1	Wfdc15b	#N/A	#N/A
	1	Sncg	Sncg	1
	1	Hnrnph2	Hnrnph2	1
	1	Lrch3	#N/A	#N/A
	1	Pex12	Pex12	1
	1	Sar1b	#N/A	#N/A
	1	Strn3	#N/A	#N/A
	1	Dnaja1	Dnaja1	1
	1	Lrguk	#N/A	#N/A
	1	Tslp	#N/A	#N/A
	1	Gpr15	#N/A	#N/A
	1	Guf1	#N/A	#N/A
	1	Prlr	#N/A	#N/A
	1	Arc	#N/A	#N/A
	1	Ube2g1	Ube2g1	1
	1	Wtap	Wtap	1
	1	Als2cl	#N/A	#N/A
	1	Rgs2	#N/A	#N/A
	1	Ubxn8	Ubxn8	1
	1	Six4	#N/A	#N/A
	1	Shcbp1l	#N/A	#N/A
	1	Gm5464	#N/A	#N/A
	1	Itm2a	#N/A	#N/A
	1	Npr3	#N/A	#N/A
	1	Rimklb	#N/A	#N/A
	1	Zwint	#N/A	#N/A
	1	Xlr	#N/A	#N/A
	1	Sfpq	#N/A	#N/A
	1	Sfmbt2	#N/A	#N/A
	1	Chst3	#N/A	#N/A
	1	Pradc1	Pradc1	1
	1	Ahctf1	#N/A	#N/A
	1	Hcrtr2	#N/A	#N/A
	1	D1Ertd622e	D1Ertd622e	1
	1	Gss	Gss	1
	1	Lmbr1	#N/A	#N/A
	1	Abca12	#N/A	#N/A
	1	Orc3	#N/A	#N/A
	1	Kalrn	#N/A	#N/A
	1	Tcf7l2	#N/A	#N/A
	1	Naip1	#N/A	#N/A
	1	1110025L11Rik	1110025L11Rik	1
	1	Clmn	#N/A	#N/A
	1	Eif2c2	#N/A	#N/A
	1	Nmt1	#N/A	#N/A
	1	Hic2	#N/A	#N/A
	1	Thsd4	#N/A	#N/A
	1	Rab22a	#N/A	#N/A
	1	Ppp1r7	#N/A	#N/A
	1	Glis2	#N/A	#N/A
	1	Rad51c	#N/A	#N/A
	1	Myo1d	#N/A	#N/A
	1	Igf2bp1	#N/A	#N/A
	1	Arnt2	#N/A	#N/A
	1	Igfbp4	#N/A	#N/A
	1	Mafg	#N/A	#N/A
	1	Ptpn1	#N/A	#N/A
	1	Tmem170b	#N/A	#N/A
	1	6330403A02Rik	#N/A	#N/A
	1	Pitpnm3	#N/A	#N/A
	1	Tmem164	#N/A	#N/A
	1	Ttyh3	#N/A	#N/A
	1	Socs4	#N/A	#N/A
	1	Ehd2	#N/A	#N/A
	1	Acvr1b	#N/A	#N/A
	1	Megf8	#N/A	#N/A
	1	Cdk19	#N/A	#N/A
	1	Rab1b	#N/A	#N/A
	1	Slc6a6	#N/A	#N/A
	1	1110054O05Rik	#N/A	#N/A
	1	Lif	#N/A	#N/A
	1	Gm10642	#N/A	#N/A
	1	Ppm1h	#N/A	#N/A
	1	Nploc4	#N/A	#N/A
	1	Pnmal2	#N/A	#N/A
	1	Ak1	#N/A	#N/A
	1	Ddi2	#N/A	#N/A
	1	Tor1b	#N/A	#N/A
	1	Minos1	#N/A	#N/A
	1	Kcnh7	#N/A	#N/A
	1	Golga2	#N/A	#N/A
	1	Brd3	#N/A	#N/A
	1	Fndc8	#N/A	#N/A
	1	Yipf2	#N/A	#N/A
	1	Tbcel	#N/A	#N/A
	1	Eya3	#N/A	#N/A
	1	Ikzf2	#N/A	#N/A
	1	Mitf	#N/A	#N/A
	1	Zfp664	#N/A	#N/A
	1	Cdk5rap2	#N/A	#N/A
	1	Akt1	#N/A	#N/A
	1	Banp	#N/A	#N/A
	1	Hip1	#N/A	#N/A
	1	D17Wsu92e	#N/A	#N/A
	1	Tmem235	#N/A	#N/A
	1	Cds1	#N/A	#N/A
	1	Wfdc13	#N/A	#N/A
	1	Spata13	#N/A	#N/A
	1	Ctif	#N/A	#N/A
	1	Fem1a	#N/A	#N/A
	1	Spast	#N/A	#N/A
	1	Sbk1	#N/A	#N/A
	1	Camk1d	#N/A	#N/A
	1	Zfp174	#N/A	#N/A
	1	Reps2	#N/A	#N/A
	1	C530028O21Rik	#N/A	#N/A
	1	Rapgef6	#N/A	#N/A
	1	Ncan	#N/A	#N/A
	1	Lysmd1	#N/A	#N/A
	1	Runx1	#N/A	#N/A
	1	Prph2	#N/A	#N/A
	1	Nhsl2	#N/A	#N/A
	1	Pla2g2f	#N/A	#N/A
	1	Yars	#N/A	#N/A
	1	Zfand3	#N/A	#N/A
	1	Kcne1l	#N/A	#N/A
	1	Arfgap1	#N/A	#N/A
	1	Gm6756	#N/A	#N/A
	1	Efnb3	#N/A	#N/A
	1	AB041806	#N/A	#N/A
	1	Wwc2	#N/A	#N/A
	1	Tcf4	#N/A	#N/A
	1	Hs1bp3	#N/A	#N/A
	1	Mxd4	#N/A	#N/A
	1	Prpsap1	#N/A	#N/A
	1	Coro1c	#N/A	#N/A
	1	Gins2	#N/A	#N/A
	1	Trnp1	#N/A	#N/A
	1	Pbx1	#N/A	#N/A
	1	Hmx1	#N/A	#N/A
	1	Sike1	#N/A	#N/A
	1	Stc1	#N/A	#N/A
	1	Ace	#N/A	#N/A
	1	Ggta1	#N/A	#N/A
	1	Barhl1	#N/A	#N/A
	1	AC140673.1	#N/A	#N/A
	1	Atoh8	#N/A	#N/A
	1	Ucn2	#N/A	#N/A
	1	Strn	#N/A	#N/A
	1	Kcnt1	#N/A	#N/A
	1	Abi2	#N/A	#N/A
	1	Mfng	#N/A	#N/A
	1	Asph	#N/A	#N/A
	1	Fam101b	#N/A	#N/A
	1	Nrxn2	#N/A	#N/A
	1	Plk1	#N/A	#N/A
	1	Rxrb	#N/A	#N/A
	1	Hcfc2	#N/A	#N/A
	1	Sntb2	#N/A	#N/A
	1	Rab3gap1	#N/A	#N/A
	1	Zfp334	#N/A	#N/A
	1	Igfbp5	#N/A	#N/A
	1	Dgcr14	#N/A	#N/A
	1	Tet1	#N/A	#N/A
	1	Cggbp1	#N/A	#N/A
	1	Ckm	#N/A	#N/A
	1	Ppfia3	#N/A	#N/A
	1	Zfp827	#N/A	#N/A
	1	Limk1	#N/A	#N/A
	1	Fgf14	#N/A	#N/A
	1	Ctsa	#N/A	#N/A
	1	Tradd	#N/A	#N/A
	1	Nek6	#N/A	#N/A
	1	Gm16515	#N/A	#N/A
	1	Pccb	#N/A	#N/A
	1	Cd160	#N/A	#N/A
	1	Ptger1	#N/A	#N/A
	1	Sec14l2	#N/A	#N/A
	1	Stac	#N/A	#N/A
	1	Kcnk3	#N/A	#N/A
	1	Ehmt1	#N/A	#N/A
	1	Bet1l	#N/A	#N/A
	1	Vasn	#N/A	#N/A
	1	6330439K17Rik	#N/A	#N/A
	1	BC025446	#N/A	#N/A
	1	Os9	#N/A	#N/A
	1	Capzb	#N/A	#N/A
	1	Tmco3	#N/A	#N/A
	1	Fkbp5	#N/A	#N/A
	1	Dnajc8	#N/A	#N/A
	1	Cep120	#N/A	#N/A
	1	Arhgef7	#N/A	#N/A
	1	Esrrb	#N/A	#N/A
	1	D17H6S53E	#N/A	#N/A
	1	6330409N04Rik	#N/A	#N/A
	1	Golm1	#N/A	#N/A
	1	Zfp191	#N/A	#N/A
	1	Ttc39b	#N/A	#N/A
	1	Rab3d	#N/A	#N/A
	1	Eif4g1	#N/A	#N/A
	1	Caskin1	#N/A	#N/A
	1	Zfp91	#N/A	#N/A
	1	Hvcn1	#N/A	#N/A
	1	Fuca2	#N/A	#N/A
	1	Top3a	#N/A	#N/A
	1	Suv420h2	#N/A	#N/A
	1	4932411E22Rik	#N/A	#N/A
	1	Lat2	#N/A	#N/A
	1	Rfwd3	#N/A	#N/A
	1	Lrrc8a	#N/A	#N/A
	1	2900026A02Rik	#N/A	#N/A
	1	Rap1gap	#N/A	#N/A
	1	Ppp2r2d	#N/A	#N/A
	1	Vprbp	#N/A	#N/A
	1	Agbl2	#N/A	#N/A
	1	Psmb11	#N/A	#N/A
	1	Polq	#N/A	#N/A
	1	Galntl2	#N/A	#N/A
	1	Sipa1l3	#N/A	#N/A
	1	Vamp3	#N/A	#N/A
	1	Zbtb8os	#N/A	#N/A
	1	SEPTIN11	#N/A	#N/A
	1	Exo1	#N/A	#N/A
	1	Wbscr17	#N/A	#N/A
	1	Zfp689	#N/A	#N/A
	1	4932442E05Rik	#N/A	#N/A
	1	Zfp593	#N/A	#N/A
	1	Slc43a2	#N/A	#N/A
	1	Utp15	#N/A	#N/A
	1	Cpsf3l	#N/A	#N/A
	1	Ube2o	#N/A	#N/A
	1	Rell2	#N/A	#N/A
	1	Gm9966	#N/A	#N/A
	1	Trip10	#N/A	#N/A
	1	Gdf5	#N/A	#N/A
	1	Tmem9	#N/A	#N/A
	1	Fzd2	#N/A	#N/A
	1	Kctd3	#N/A	#N/A
	1	Tmem209	#N/A	#N/A
	1	Vamp2	#N/A	#N/A
	1	Mpzl3	#N/A	#N/A
	1	Asap2	#N/A	#N/A
	1	Mpzl1	#N/A	#N/A
	1	1700001K19Rik	#N/A	#N/A
	1	Myh8	#N/A	#N/A
	1	Gm1337	#N/A	#N/A
	1	Lrrc10	#N/A	#N/A
	1	Srpk3	#N/A	#N/A
	1	Erg	#N/A	#N/A
	1	Tyk2	#N/A	#N/A
	1	Mpeg1	#N/A	#N/A
	1	Tln1	#N/A	#N/A
	1	Msx1	#N/A	#N/A
	1	Rbbp5	#N/A	#N/A
	1	Lrrc49	#N/A	#N/A
	1	Fam20c	#N/A	#N/A
	1	Tmem72	#N/A	#N/A
	1	2010109I03Rik	#N/A	#N/A
	1	9830001H06Rik	#N/A	#N/A
	1	Stc2	#N/A	#N/A
	1	Icosl	#N/A	#N/A
	1	Gm3739	#N/A	#N/A
	1	Atp5s	Atp5s	1
	1	Spaca7	#N/A	#N/A
	1	Bglap	#N/A	#N/A
	1	Fam123c	#N/A	#N/A
	1	Mmp11	#N/A	#N/A
	1	Ralgapa2	#N/A	#N/A
	1	Pla2g10	#N/A	#N/A
	1	Mtf1	#N/A	#N/A
	1	Six1	#N/A	#N/A
	1	Cga	#N/A	#N/A
	1	Luc7l	#N/A	#N/A
	1	Gfap	#N/A	#N/A
	1	Man2c1	#N/A	#N/A
	1	Aqp8	#N/A	#N/A
	1	Wscd1	#N/A	#N/A
	1	Phactr1	#N/A	#N/A
	1	Grhl2	#N/A	#N/A
	1	Pax6	#N/A	#N/A
	1	Pde8a	#N/A	#N/A
	1	Fam164c	#N/A	#N/A
	1	BC017158	#N/A	#N/A
	1	Clec2l	#N/A	#N/A
	1	Vps41	#N/A	#N/A
	1	Pom121l2	#N/A	#N/A
	1	Taf9	#N/A	#N/A
	1	Ppme1	#N/A	#N/A
	1	Spag5	#N/A	#N/A
	1	Exoc7	#N/A	#N/A
	1	Gm4450	#N/A	#N/A
	1	Gm3460	#N/A	#N/A
	1	Wnk1	#N/A	#N/A
	1	4930429B21Rik	#N/A	#N/A
	1	Acaca	#N/A	#N/A
	1	Cbs	#N/A	#N/A
	1	BC034902	#N/A	#N/A
	1	Ndufa10	#N/A	#N/A
	1	Pold4	#N/A	#N/A
	1	9930013L23Rik	#N/A	#N/A
	1	Irs3	#N/A	#N/A
	1	Mgat1	#N/A	#N/A
	1	Plxnb1	#N/A	#N/A
	1	Stat5b	#N/A	#N/A
	1	Zc3h13	#N/A	#N/A
	1	Celf4	#N/A	#N/A
	1	Gm10710	#N/A	#N/A
	1	Dusp18	#N/A	#N/A
	1	Gm20503	#N/A	#N/A
	1	Rhbdl1	#N/A	#N/A
	1	Cog6	#N/A	#N/A
	1	Qsox2	#N/A	#N/A
	1	Ikzf4	#N/A	#N/A
	1	Gpatch2	#N/A	#N/A
	1	Magt1	#N/A	#N/A
	1	Jph2	#N/A	#N/A
	1	Aldh3b2	#N/A	#N/A
	1	Gprasp1	#N/A	#N/A
	1	Rnf222	#N/A	#N/A
	1	Atp1a2	#N/A	#N/A
	1	Trim72	#N/A	#N/A
	1	Nlrc4	#N/A	#N/A
	1	Gm9573	#N/A	#N/A
	1	BC051628	#N/A	#N/A
	1	Ubl3	#N/A	#N/A
	1	Zfp708	#N/A	#N/A
	1	Tspyl3	#N/A	#N/A
	1	Stac2	#N/A	#N/A
	1	Aif1l	#N/A	#N/A
	1	Ifit1	#N/A	#N/A
	1	D17H6S56E-5	#N/A	#N/A
	1	Zdhhc14	#N/A	#N/A
	1	Fam63a	#N/A	#N/A
	1	Eif3b	#N/A	#N/A
	1	Arhgap25	#N/A	#N/A
	1	Trp53rk	#N/A	#N/A
	1	Fam196b	#N/A	#N/A
	1	Zfp952	#N/A	#N/A
	1	Gmpr	#N/A	#N/A
	1	Zfp879	#N/A	#N/A
	1	Slc22a5	#N/A	#N/A
	1	Papln	#N/A	#N/A
	1	Tnnc2	#N/A	#N/A
	1	Elavl1	#N/A	#N/A
	1	Bap1	#N/A	#N/A
	1	Ganab	#N/A	#N/A
	1	Ophn1	#N/A	#N/A
	1	Txnrd3	#N/A	#N/A
	1	Gm3159	#N/A	#N/A
	1	Fam49b	#N/A	#N/A
	1	1110051M20Rik	#N/A	#N/A
	1	Vasp	#N/A	#N/A
	1	Mfn1	#N/A	#N/A
	1	Pprc1	#N/A	#N/A
	1	Ddx6	#N/A	#N/A
	1	Nde1	#N/A	#N/A
	1	Fam65c	#N/A	#N/A
	1	Purb	#N/A	#N/A
	1	Lox	#N/A	#N/A
	1	Rnf150	#N/A	#N/A
	1	Large	#N/A	#N/A
	1	Tmem26	#N/A	#N/A
	1	Otud7b	#N/A	#N/A
	1	Cacnb2	#N/A	#N/A
	1	Psmc3ip	#N/A	#N/A
	1	Cdc40	#N/A	#N/A
	1	Acvr1	#N/A	#N/A
	1	Bcorl1	#N/A	#N/A
	1	Spint2	#N/A	#N/A
	1	Fads1	#N/A	#N/A
	1	Sh2d5	#N/A	#N/A
	1	Tnip2	#N/A	#N/A
	1	Fam18b	#N/A	#N/A
	1	Hnrnpd	#N/A	#N/A
	1	Hapln4	#N/A	#N/A
	1	B230217C12Rik	#N/A	#N/A
	1	Abhd5	#N/A	#N/A
	1	Mknk2	#N/A	#N/A
	1	Ralbp1	#N/A	#N/A
	1	Sema6c	#N/A	#N/A
	1	Clptm1	#N/A	#N/A
	1	Ctns	#N/A	#N/A
	1	Zfp259	#N/A	#N/A
	1	Csnk2a1	#N/A	#N/A
	1	Aurkb	#N/A	#N/A
	1	Kif20a	#N/A	#N/A
	1	Map3k12	#N/A	#N/A
	1	Zfand5	#N/A	#N/A
	1	Exoc4	#N/A	#N/A
	1	Poglut1	#N/A	#N/A
	1	Prkd3	#N/A	#N/A
	1	Pcsk1n	#N/A	#N/A
	1	A230046K03Rik	#N/A	#N/A
	1	Asnsd1	#N/A	#N/A
	1	Lgals8	#N/A	#N/A
	1	Rundc3b	#N/A	#N/A
	1	BC018242	#N/A	#N/A
	1	Trrap	#N/A	#N/A
	1	Zc3h11a	#N/A	#N/A
	1	B630019K06Rik	#N/A	#N/A
	1	Zbtb16	#N/A	#N/A
	1	Ndufb4	#N/A	#N/A
	1	Grm1	#N/A	#N/A
	1	Dhfr	#N/A	#N/A
	1	Dyrk1a	#N/A	#N/A
	1	Vps54	#N/A	#N/A
	1	Gabra3	#N/A	#N/A
	1	Ighmbp2	#N/A	#N/A
	1	Tm7sf3	#N/A	#N/A
	1	Ptcd3	#N/A	#N/A
	1	Zfp92	#N/A	#N/A
	1	Camk2a	#N/A	#N/A
	1	Sec63	#N/A	#N/A
	1	B230216G23Rik	#N/A	#N/A
	1	Mbtd1	#N/A	#N/A
	1	Irf2bp1	#N/A	#N/A
	1	Chchd4	#N/A	#N/A
	1	Onecut3	#N/A	#N/A
	1	Tprkb	#N/A	#N/A
	1	Prpf4b	#N/A	#N/A
	1	Pou4f1	#N/A	#N/A
	1	Elmod2	#N/A	#N/A
	1	Grin1	#N/A	#N/A
	1	Ptrf	#N/A	#N/A
	1	Ola1	#N/A	#N/A
	1	Xpo4	#N/A	#N/A
	1	Dr1	#N/A	#N/A
	1	Sprr2a1	#N/A	#N/A
	1	Emid1	#N/A	#N/A
	1	1110032A03Rik	#N/A	#N/A
	1	Chrnd	#N/A	#N/A
	1	Slc30a6	#N/A	#N/A
	1	H47	#N/A	#N/A
	1	Lrtm1	#N/A	#N/A
	1	Nr2f2	#N/A	#N/A
	1	Fbxo40	#N/A	#N/A
	1	Plekhn1	#N/A	#N/A
	1	Pigq	#N/A	#N/A
	1	Ccdc32	#N/A	#N/A
	1	Enpp4	#N/A	#N/A
	1	Mll2	#N/A	#N/A
	1	Cab39l	#N/A	#N/A
	1	Rbm25	#N/A	#N/A
	1	Cyp2d22	#N/A	#N/A
	1	Far2	#N/A	#N/A
	1	Rchy1	#N/A	#N/A
	1	Chaf1a	#N/A	#N/A
	1	Csrnp3	#N/A	#N/A
	1	Zdhhc20	#N/A	#N/A
	1	Fgl2	#N/A	#N/A
	1	Kif14	#N/A	#N/A
	1	Ppcdc	#N/A	#N/A
	1	Pla2g4a	#N/A	#N/A
	1	Ripply3	#N/A	#N/A
	1	Ugt1a7c	#N/A	#N/A
	1	Aspg	#N/A	#N/A
	1	Egfr	#N/A	#N/A
	1	Gpr133	#N/A	#N/A
	1	Sprr2d	#N/A	#N/A
	1	Gnaz	#N/A	#N/A
	1	Rbm39	#N/A	#N/A
	1	Sp5	#N/A	#N/A
	1	Dagla	#N/A	#N/A
	1	Gm14685	#N/A	#N/A
	1	1700037C18Rik	#N/A	#N/A
	1	C030006K11Rik	#N/A	#N/A
	1	Kansl3	#N/A	#N/A
	1	AC148991.1	#N/A	#N/A
	1	MARCH5	#N/A	#N/A
	1	Atp13a2	#N/A	#N/A
	1	Dcun1d1	#N/A	#N/A
	1	Fmnl3	#N/A	#N/A
	1	Btf3	#N/A	#N/A
	1	Cbfb	#N/A	#N/A
	1	Slc6a9	#N/A	#N/A
	1	BC053393	#N/A	#N/A
	1	5730494M16Rik	#N/A	#N/A
	1	Ctdsp1	#N/A	#N/A
	1	Zfp280c	#N/A	#N/A
	1	Arfip2	#N/A	#N/A
	1	Stra8	#N/A	#N/A
	1	Ankrd10	#N/A	#N/A
	1	Enam	#N/A	#N/A
	1	Clca5	#N/A	#N/A
	1	Akr1e1	Akr1e1	1
	1	Nipal1	#N/A	#N/A
	1	Pet112l	#N/A	#N/A
	1	Gm10305	#N/A	#N/A
	1	Bin3	#N/A	#N/A
	1	Grik3	#N/A	#N/A
	1	Trib1	#N/A	#N/A
	1	Aldh1a7	#N/A	#N/A
	1	Ptgir	#N/A	#N/A
	1	Asxl3	#N/A	#N/A
	1	Rfpl4	#N/A	#N/A
	1	Copz1	#N/A	#N/A
	1	Slain2	#N/A	#N/A
	1	Kel	#N/A	#N/A
	1	Hrct1	#N/A	#N/A
	1	Fam178a	#N/A	#N/A
	1	Pmp2	#N/A	#N/A
	1	Gpr45	#N/A	#N/A
	1	6330406I15Rik	#N/A	#N/A
	1	Ift27	#N/A	#N/A
	1	Prdx3	#N/A	#N/A
	1	Pcdhb19	#N/A	#N/A
	1	Fam69a	#N/A	#N/A
	1	Ptpn11	#N/A	#N/A
	1	Hspa1a	#N/A	#N/A
	1	Fndc3a	#N/A	#N/A
	1	Ppard	#N/A	#N/A
	1	Fam132b	#N/A	#N/A
	1	Efr3a	#N/A	#N/A
	1	Nhedc2	#N/A	#N/A
	1	Gja4	#N/A	#N/A
	1	Apoa5	#N/A	#N/A
	1	Stk4	#N/A	#N/A
	1	BC007180	#N/A	#N/A
	1	Pea15a	#N/A	#N/A
	1	Zc3h4	#N/A	#N/A
	1	Slc27a1	#N/A	#N/A
	1	Mier1	#N/A	#N/A
	1	Pls1	#N/A	#N/A
	1	Ints10	#N/A	#N/A
	1	D18Ertd653e	#N/A	#N/A
	1	Cyb561	#N/A	#N/A
	1	Ppp2r2c	#N/A	#N/A
	1	5830473C10Rik	#N/A	#N/A
	1	Glra1	#N/A	#N/A
	1	Ikbke	#N/A	#N/A
	1	Phlda3	#N/A	#N/A
	1	Ttc21b	#N/A	#N/A
	1	Itga10	#N/A	#N/A
	1	S100a16	#N/A	#N/A
	1	Poc1b	#N/A	#N/A
	1	Inpp5d	#N/A	#N/A
	1	Prkag2	#N/A	#N/A
	1	Gm5607	#N/A	#N/A
	1	Usp28	#N/A	#N/A
	1	4933427I04Rik	#N/A	#N/A
	1	Msmp	#N/A	#N/A
	1	Mpl	#N/A	#N/A
	1	Tbk1	#N/A	#N/A
	1	Trim56	#N/A	#N/A
	1	Anln	#N/A	#N/A
	1	Srsf6	#N/A	#N/A
	1	Prss27	#N/A	#N/A
	1	Gm6483	#N/A	#N/A
	1	Rhbdf2	#N/A	#N/A
	1	Hist2h4	#N/A	#N/A
	1	Ddhd2	#N/A	#N/A
	1	Sh3pxd2b	#N/A	#N/A
	1	Bub3	#N/A	#N/A
	1	Epb4.1l5	#N/A	#N/A
	1	Lipe	#N/A	#N/A
	1	Foxn2	#N/A	#N/A
	1	Dtna	#N/A	#N/A
	1	Zfp462	#N/A	#N/A
	1	Taok3	#N/A	#N/A
	1	Nmt2	#N/A	#N/A
	1	3110082I17Rik	#N/A	#N/A
	1	Susd4	#N/A	#N/A
	1	Bloc1s2	#N/A	#N/A
	1	Ap3m2	#N/A	#N/A
	1	Ifng	#N/A	#N/A
	1	Ahr	#N/A	#N/A
	1	Itfg2	#N/A	#N/A
	1	A4gnt	#N/A	#N/A
	1	Nlgn1	#N/A	#N/A
	1	Iqcc	#N/A	#N/A
	1	Slc46a3	#N/A	#N/A
	1	Lamtor3	#N/A	#N/A
	1	Secisbp2	#N/A	#N/A
	1	Gm10654	#N/A	#N/A
	1	Defb15	#N/A	#N/A
	1	Olfr536	#N/A	#N/A
	1	Odz1	#N/A	#N/A
	1	Lpp	#N/A	#N/A
[truncated: 6,690 more rows]

## Sheet: MasterGeneList
Combined target Genes	miRDB	miRmap	targetScan		MasterGeneList	miRDB	miRmap	targetScan
Pappa	1	1	#N/A		Ubfd1	1	1	1	3
Ubfd1	1	1	1		Rasgef1b	1	1	1	3
Plxna4	1	1	#N/A		Arl2	1	1	1	3
Akt3	1	1	#N/A		Ano3	1	1	1	3
Cpeb2	1	1	#N/A		Cd2ap	1	1	1	3
Mapkap1	1	1	#N/A		Dll1	1	1	1	3
Rasgef1b	1	1	1		Slc20a2	1	1	1	3
Arl2	1	1	1		Spsb4	1	1	1	3
Syde2	1	1	#N/A		Gm12886	1	1	1	3
Luzp1	1	1	#N/A		D2hgdh	1	1	1	3
Ahcyl2	1	1	#N/A		Nxph1	1	1	1	3
Tnrc6b	1	1	#N/A		C1ql3	1	1	1	3
Unc80	1	1	#N/A		Tgif2	1	1	1	3
Rfx3	1	#N/A	#N/A		App	1	1	1	3
Nectin1	1	#N/A	#N/A		Atxn7l3b	1	1	1	3
Kdsr	1	1	#N/A		Mknk1	1	1	1	3
Phf19	1	1	#N/A		Tram1	1	1	1	3
Dcaf7	1	1	#N/A		Mfap3l	1	1	1	3
Pacsin2	1	1	#N/A		Tmem167	1	1	1	3
N4bp1	1	1	#N/A		Fut9	1	1	1	3
Tmem74b	1	#N/A	#N/A		Ccdc90b	1	1	1	3
Kcnj2	1	1	#N/A		Man1a	1	1	1	3
Ccnd2	1	1	#N/A		Lpin3	1	1	1	3
Btrc	1	1	#N/A		Erlec1	1	1	1	3
Kif5c	1	1	#N/A		Gm3696	1	1	1	3
Arih1	1	1	#N/A		Snx3	1	1	1	3
Ccne1	1	1	#N/A		4930555G01Rik	1	1	1	3
Actr2	1	1	#N/A		Gm14743	1	1	1	3
Wee1	1	#N/A	#N/A		Dynlt1b	1	1	1	3
Tll1	1	1	#N/A		Ube2a	1	1	1	3
Apln	1	1	#N/A		Ncbp2	1	1	1	3
Zbtb39	1	1	#N/A		Bpifb9a	1	1	1	3
Nup50	1	1	#N/A		Bpifb9b	1	1	1	3
Ube4b	1	1	#N/A		Cyp2j9	1	1	1	3
Usp31	1	1	#N/A		Rps6ka6	1	1	1	3
Prkar2a	1	1	#N/A		Naa11	1	1	1	3
Cdk17	1	1	#N/A		Mtf2	1	1	1	3
Adgrl1	1	#N/A	#N/A		Il2rg	1	1	1	3
Cyp26b1	1	1	#N/A		Dbr1	1	1	1	3
Dnajc16	1	1	#N/A		Cript	1	1	1	3
Kl	1	1	#N/A		Mrps17	1	1	1	3
Ywhah	1	1	#N/A		Frat2	1	1	1	3
Abtb2	1	1	#N/A		Gmfb	1	1	1	3
Zfp367	1	1	#N/A		Far1	1	1	1	3
Trabd2b	1	#N/A	#N/A		Ncf1	1	1	1	3
Crebrf	1	#N/A	1		Syt13	1	1	1	3
Cpd	1	1	#N/A		Fpgt	1	1	1	3
Cacul1	1	#N/A	#N/A		Dimt1	1	1	1	3
Cnot6l	1	1	#N/A		Spink11	1	1	1	3
Pip4p2	1	#N/A	#N/A		Topors	1	1	1	3
Spryd3	1	1	#N/A		Setmar	1	1	1	3
Sema3a	1	1	#N/A		Ssbp2	1	1	1	3
Pth	1	1	#N/A		Klf13	1	1	1	3
Smad7	1	1	#N/A		Ces2g	1	1	1	3
Il7r	1	1	#N/A		Sec11c	1	1	1	3
Ano3	1	1	1		Snapc1	1	1	1	3
Srpr	1	1	#N/A		Fam149b	1	1	1	3
Erlin2	1	1	#N/A		Tmem47	1	1	1	3
Ippk	1	1	#N/A		Fam149a	1	1	1	3
Mfn2	1	1	#N/A		Cdh12	1	1	1	3
Zcchc3	1	1	#N/A		Gimap1	1	1	1	3
Dclk1	1	1	#N/A		Sec16b	1	1	1	3
Hmga1	1	1	#N/A		BC052040	1	1	1	3
Bicd1	1	1	#N/A		Spink8	1	1	1	3
Higd1a	1	1	#N/A		Dock7	1	1	1	3
Wnt7a	1	1	#N/A		Dynlt1f	1	1	1	3
Crebl2	1	1	#N/A		Gm11559	1	1	1	3
Kif1b	1	1	#N/A		Hpgd	1	1	1	3
Reck	1	1	#N/A		Prr9	1	1	1	3
Chd2	1	1	#N/A		Gys2	1	1	1	3
Nup210	1	1	#N/A		Upb1	1	1	1	3
Fermt2	1	1	#N/A		Sec22a	1	1	1	3
Setd3	1	1	#N/A		Krt13	1	1	1	3
Cops7b	1	1	#N/A		Bmi1	1	1	1	3
Krtap26-1	1	1	#N/A		Wdsub1	1	1	1	3
Eya1	1	1	#N/A		Il2	1	1	1	3
Trp53inp2	1	1	#N/A		Bst1	1	1	1	3
Slit2	1	1	#N/A		4922502D21Rik	1	1	1	3
Nol4l	1	#N/A	#N/A		C1d	1	1	1	3
Pwwp2b	1	1	#N/A		Zfp945	1	1	1	3
Casr	1	1	#N/A		C1galt1c1	1	1	1	3
Cdc25a	1	1	#N/A		Tyr	1	1	1	3
Mybl1	1	1	#N/A		Ypel2	1	1	1	3
Eif3a	1	1	#N/A		Gtf2h2	1	1	1	3
Fbxw7	1	1	#N/A		Lhfpl1	1	1	1	3
Nfatc3	1	1	#N/A		Nubpl	1	1	1	3
Wnt3a	1	1	#N/A		Pdpn	1	1	1	3
Tlk1	1	1	#N/A		Aen	1	1	1	3
Sptbn2	1	#N/A	#N/A		Dynlt1a	1	1	1	3
Lats1	1	1	#N/A		Abhd10	1	1	1	3
Ncs1	1	1	#N/A		Naf1	1	1	1	3
Kif23	1	1	#N/A		Glrx2	1	1	1	3
Pafah1b1	1	1	#N/A		Kcns1	1	1	1	3
Kif5b	1	1	#N/A		Ntrk2	1	1	1	3
Zbtb44	1	1	#N/A		Rac2	1	1	1	3
Ddx3x	1	1	#N/A		Rsbn1l	1	1	1	3
Med1	1	1	#N/A		Fam53a	1	1	1	3
Tgfbr3	1	1	#N/A		Tbpl2	1	1	1	3
Nuak2	1	1	#N/A		Sncg	1	1	1	3
Cpsf7	1	1	#N/A		Hnrnph2	1	1	1	3
Amotl1	1	1	#N/A		Pex12	1	1	1	3
Cacna2d1	1	1	#N/A		Dnaja1	1	1	1	3
Dync1li2	1	1	#N/A		Ube2g1	1	1	1	3
Plcxd2	1	1	#N/A		Ubxn8	1	1	1	3
Zfp622	1	1	#N/A		D1Ertd622e	1	1	1	3
Atxn2	1	1	#N/A		Gss	1	1	1	3
Sall4	1	1	#N/A		Pappa	1	1	0	2
Socs6	1	1	#N/A		Plxna4	1	1	0	2
Zbtb34	1	1	#N/A		Akt3	1	1	0	2
Tab3	1	1	#N/A		Cpeb2	1	1	0	2
Axin2	1	1	#N/A		Mapkap1	1	1	0	2
Armcx6	1	1	#N/A		Syde2	1	1	0	2
Ash1l	1	1	#N/A		Luzp1	1	1	0	2
Entpd7	1	1	#N/A		Ahcyl2	1	1	0	2
Atp1b4	1	1	#N/A		Tnrc6b	1	1	0	2
Dixdc1	1	1	#N/A		Unc80	1	1	0	2
Fmn2	1	1	#N/A		Kdsr	1	1	0	2
Sez6l	1	1	#N/A		Phf19	1	1	0	2
Ell	1	1	#N/A		Dcaf7	1	1	0	2
Caprin1	1	1	#N/A		Pacsin2	1	1	0	2
Map2k1	1	1	#N/A		N4bp1	1	1	0	2
Kif21a	1	1	#N/A		Kcnj2	1	1	0	2
Usp42	1	1	#N/A		Ccnd2	1	1	0	2
Klhl2	1	1	#N/A		Btrc	1	1	0	2
Mgat4a	1	1	#N/A		Kif5c	1	1	0	2
Ghr	1	1	#N/A		Arih1	1	1	0	2
Krtap11-1	1	1	#N/A		Ccne1	1	1	0	2
Polr3f	1	1	#N/A		Actr2	1	1	0	2
Usp14	1	1	#N/A		Tll1	1	1	0	2
Myt1l	1	1	#N/A		Apln	1	1	0	2
Atp7a	1	1	#N/A		Zbtb39	1	1	0	2
Ret	1	1	#N/A		Nup50	1	1	0	2
1700037H04Rik	1	1	#N/A		Ube4b	1	1	0	2
Sesn1	1	1	#N/A		Usp31	1	1	0	2
Cdca4	1	1	#N/A		Prkar2a	1	1	0	2
Znrf2	1	1	#N/A		Cdk17	1	1	0	2
Nos1	1	1	#N/A		Cyp26b1	1	1	0	2
Arfgap2	1	1	#N/A		Dnajc16	1	1	0	2
Plekhh1	1	1	#N/A		Kl	1	1	0	2
Phactr2	1	#N/A	#N/A		Ywhah	1	1	0	2
Omg	1	1	#N/A		Abtb2	1	1	0	2
Tbpl1	1	1	#N/A		Zfp367	1	1	0	2
Mex3c	1	1	#N/A		Crebrf	1	0	1	2
Lrrc32	1	1	#N/A		Cpd	1	1	0	2
Plekhm3	1	1	#N/A		Cnot6l	1	1	0	2
Usp15	1	#N/A	#N/A		Spryd3	1	1	0	2
Slc39a10	1	1	#N/A		Sema3a	1	1	0	2
Rad23b	1	1	#N/A		Pth	1	1	0	2
Trank1	1	1	#N/A		Smad7	1	1	0	2
Sel1l3	1	1	#N/A		Il7r	1	1	0	2
Nlrx1	1	1	#N/A		Srpr	1	1	0	2
Fgf7	1	1	#N/A		Erlin2	1	1	0	2
Cd2ap	1	1	1		Ippk	1	1	0	2
Cdk5r1	1	1	#N/A		Mfn2	1	1	0	2
Arhgap12	1	1	#N/A		Zcchc3	1	1	0	2
Ccdc6	1	1	#N/A		Dclk1	1	1	0	2
Prdm4	1	1	#N/A		Hmga1	1	1	0	2
Abl2	1	#N/A	#N/A		Bicd1	1	1	0	2
Dll1	1	1	1		Higd1a	1	1	0	2
Gpr63	1	1	#N/A		Wnt7a	1	1	0	2
Vegfa	1	1	#N/A		Crebl2	1	1	0	2
Gbp2b	1	#N/A	#N/A		Kif1b	1	1	0	2
Pnpla6	1	1	#N/A		Reck	1	1	0	2
Slc20a2	1	1	1		Chd2	1	1	0	2
Dcp1a	1	1	#N/A		Nup210	1	1	0	2
Chek1	1	1	#N/A		Fermt2	1	1	0	2
Rnf144b	1	1	#N/A		Setd3	1	1	0	2
Rab11fip1	1	1	#N/A		Cops7b	1	1	0	2
Rab10	1	1	#N/A		Krtap26-1	1	1	0	2
Klc1	1	1	#N/A		Eya1	1	1	0	2
Btg2	1	1	#N/A		Trp53inp2	1	1	0	2
Wwp1	1	1	#N/A		Slit2	1	1	0	2
Zfhx4	1	#N/A	#N/A		Pwwp2b	1	1	0	2
Fgf9	1	#N/A	#N/A		Casr	1	1	0	2
Pnp2	1	1	#N/A		Cdc25a	1	1	0	2
Acvr2a	1	1	#N/A		Mybl1	1	1	0	2
Rarb	1	1	#N/A		Eif3a	1	1	0	2
Cdc37l1	1	1	#N/A		Fbxw7	1	1	0	2
1700025G04Rik	1	1	#N/A		Nfatc3	1	1	0	2
Fbxo21	1	1	#N/A		Wnt3a	1	1	0	2
Plpp1	1	#N/A	#N/A		Tlk1	1	1	0	2
Sall1	1	1	#N/A		Lats1	1	1	0	2
Kbtbd2	1	1	#N/A		Ncs1	1	1	0	2
Son	1	1	#N/A		Kif23	1	1	0	2
Sec14l1	1	1	#N/A		Pafah1b1	1	1	0	2
Cpeb3	1	1	#N/A		Kif5b	1	1	0	2
Nrn1	1	1	#N/A		Zbtb44	1	1	0	2
Plxnc1	1	1	#N/A		Ddx3x	1	1	0	2
Zfp449	1	1	#N/A		Med1	1	1	0	2
Arhgdia	1	1	#N/A		Tgfbr3	1	1	0	2
Ankrd13b	1	1	#N/A		Nuak2	1	1	0	2
Pam	1	1	#N/A		Cpsf7	1	1	0	2
Rubcnl	1	#N/A	#N/A		Amotl1	1	1	0	2
Pnoc	1	1	#N/A		Cacna2d1	1	1	0	2
Gpatch8	1	1	#N/A		Dync1li2	1	1	0	2
Cmpk1	1	1	#N/A		Plcxd2	1	1	0	2
Stradb	1	1	#N/A		Zfp622	1	1	0	2
Onecut2	1	1	#N/A		Atxn2	1	1	0	2
Xpo7	1	1	#N/A		Sall4	1	1	0	2
Spred1	1	1	#N/A		Socs6	1	1	0	2
E2f3	1	1	#N/A		Zbtb34	1	1	0	2
Grm7	1	1	#N/A		Tab3	1	1	0	2
Eda	1	1	#N/A		Axin2	1	1	0	2
Akap7	1	#N/A	#N/A		Armcx6	1	1	0	2
Pou2f1	1	1	#N/A		Ash1l	1	1	0	2
Suco	1	#N/A	#N/A		Entpd7	1	1	0	2
Wipi2	1	1	#N/A		Atp1b4	1	1	0	2
G0s2	1	1	#N/A		Dixdc1	1	1	0	2
Zmym2	1	1	#N/A		Fmn2	1	1	0	2
Islr	1	1	#N/A		Sez6l	1	1	0	2
Ptprr	1	1	#N/A		Ell	1	1	0	2
Kcnk10	1	#N/A	#N/A		Caprin1	1	1	0	2
Phip	1	1	#N/A		Map2k1	1	1	0	2
Adamts3	1	1	#N/A		Kif21a	1	1	0	2
Prrc2c	1	#N/A	#N/A		Usp42	1	1	0	2
Tuba4a	1	1	#N/A		Klhl2	1	1	0	2
Angel1	1	1	#N/A		Mgat4a	1	1	0	2
Atf6	1	1	#N/A		Ghr	1	1	0	2
Spag7	1	1	#N/A		Krtap11-1	1	1	0	2
Col12a1	1	1	#N/A		Polr3f	1	1	0	2
Lurap1l	1	#N/A	#N/A		Usp14	1	1	0	2
Cfap45	1	#N/A	#N/A		Myt1l	1	1	0	2
Tbl1xr1	1	1	#N/A		Atp7a	1	1	0	2
Rnf10	1	1	#N/A		Ret	1	1	0	2
Rab9b	1	1	#N/A		1700037H04Rik	1	1	0	2
Sema6d	1	1	#N/A		Sesn1	1	1	0	2
Ptpn3	1	1	#N/A		Cdca4	1	1	0	2
Sgk1	1	1	#N/A		Znrf2	1	1	0	2
Clock	1	1	#N/A		Nos1	1	1	0	2
Ist1	1	#N/A	#N/A		Arfgap2	1	1	0	2
Garem1	1	#N/A	#N/A		Plekhh1	1	1	0	2
Slc4a7	1	1	#N/A		Omg	1	1	0	2
Itpr1	1	1	#N/A		Tbpl1	1	1	0	2
Rnf217	1	1	#N/A		Mex3c	1	1	0	2
Usp25	1	1	#N/A		Lrrc32	1	1	0	2
Ccnjl	1	1	#N/A		Plekhm3	1	1	0	2
Jarid2	1	#N/A	#N/A		Slc39a10	1	1	0	2
Tacc1	1	1	#N/A		Rad23b	1	1	0	2
Cc2d1b	1	1	#N/A		Trank1	1	1	0	2
Raf1	1	1	#N/A		Sel1l3	1	1	0	2
Rbm6	1	1	#N/A		Nlrx1	1	1	0	2
Ppp1r11	1	1	#N/A		Fgf7	1	1	0	2
Idh3a	1	1	#N/A		Cdk5r1	1	1	0	2
Rictor	1	1	#N/A		Arhgap12	1	1	0	2
Pappa2	1	1	#N/A		Ccdc6	1	1	0	2
Ppp2r1b	1	1	#N/A		Prdm4	1	1	0	2
Epha7	1	1	#N/A		Gpr63	1	1	0	2
Peli3	1	1	#N/A		Vegfa	1	1	0	2
Rreb1	1	1	#N/A		Pnpla6	1	1	0	2
Ythdc1	1	1	#N/A		Dcp1a	1	1	0	2
Rasef	1	1	#N/A		Chek1	1	1	0	2
Gm5460	1	#N/A	#N/A		Rnf144b	1	1	0	2
Hephl1	1	1	#N/A		Rab11fip1	1	1	0	2
Pik3r1	1	1	#N/A		Rab10	1	1	0	2
Qk	1	#N/A	#N/A		Klc1	1	1	0	2
Seh1l	1	1	#N/A		Btg2	1	1	0	2
Colq	1	1	#N/A		Wwp1	1	1	0	2
Wbp11	1	1	#N/A		Pnp2	1	1	0	2
Phf20	1	1	#N/A		Acvr2a	1	1	0	2
Nufip2	1	1	#N/A		Rarb	1	1	0	2
Bcl2l2	1	1	#N/A		Cdc37l1	1	1	0	2
Slc13a3	1	1	#N/A		1700025G04Rik	1	1	0	2
Cntnap1	1	1	#N/A		Fbxo21	1	1	0	2
Sec61a1	1	1	#N/A		Sall1	1	1	0	2
Smurf1	1	1	#N/A		Kbtbd2	1	1	0	2
Lhx3	1	1	#N/A		Son	1	1	0	2
SEPTIN2	1	1	#N/A		Sec14l1	1	1	0	2
Usp12	1	1	#N/A		Cpeb3	1	1	0	2
Lrp6	1	1	#N/A		Nrn1	1	1	0	2
Pdxk	1	1	#N/A		Plxnc1	1	1	0	2
Lrig1	1	1	#N/A		Zfp449	1	1	0	2
Pip4p1	1	#N/A	#N/A		Arhgdia	1	1	0	2
Prmt6	1	#N/A	#N/A		Ankrd13b	1	1	0	2
Cbfa2t3	1	1	#N/A		Pam	1	1	0	2
Htr4	1	1	#N/A		Pnoc	1	1	0	2
Bace1	1	1	#N/A		Gpatch8	1	1	0	2
Sox6	1	1	#N/A		Cmpk1	1	1	0	2
Capn6	1	1	#N/A		Stradb	1	1	0	2
Akap11	1	1	#N/A		Onecut2	1	1	0	2
Atp2b2	1	1	#N/A		Xpo7	1	1	0	2
Ago4	1	#N/A	#N/A		Spred1	1	1	0	2
Tenm2	1	#N/A	#N/A		E2f3	1	1	0	2
Armh4	1	#N/A	#N/A		Grm7	1	1	0	2
Fam45a	1	1	#N/A		Eda	1	1	0	2
Zswim3	1	1	#N/A		Pou2f1	1	1	0	2
Zfp809	1	#N/A	#N/A		Wipi2	1	1	0	2
Aar2	1	#N/A	#N/A		G0s2	1	1	0	2
Ccdc85b	1	#N/A	#N/A		Zmym2	1	1	0	2
Satb2	1	1	#N/A		Islr	1	1	0	2
Scoc	1	1	#N/A		Ptprr	1	1	0	2
Abhd13	1	1	#N/A		Phip	1	1	0	2
Mob3b	1	1	#N/A		Adamts3	1	1	0	2
Wnk3	1	#N/A	#N/A		Tuba4a	1	1	0	2
Chpt1	1	1	#N/A		Angel1	1	1	0	2
Sik1	1	1	#N/A		Atf6	1	1	0	2
Adrb2	1	1	#N/A		Spag7	1	1	0	2
Col4a3bp	1	1	#N/A		Col12a1	1	1	0	2
Shoc2	1	1	#N/A		Tbl1xr1	1	1	0	2
Ccr2	1	#N/A	#N/A		Rnf10	1	1	0	2
Capns1	1	1	#N/A		Rab9b	1	1	0	2
Spsb4	1	1	1		Sema6d	1	1	0	2
Traf3	1	1	#N/A		Ptpn3	1	1	0	2
Ppp6c	1	1	#N/A		Sgk1	1	1	0	2
Slc6a11	1	1	#N/A		Clock	1	1	0	2
Tmcc1	1	1	#N/A		Slc4a7	1	1	0	2
Fasn	1	1	#N/A		Itpr1	1	1	0	2
Kif1c	1	1	#N/A		Rnf217	1	1	0	2
Ago1	1	#N/A	#N/A		Usp25	1	1	0	2
Bmpr1a	1	1	#N/A		Ccnjl	1	1	0	2
B4galt1	1	1	#N/A		Tacc1	1	1	0	2
Ttll6	1	1	#N/A		Cc2d1b	1	1	0	2
Med26	1	1	#N/A		Raf1	1	1	0	2
Myb	1	1	#N/A		Rbm6	1	1	0	2
Atg14	1	1	#N/A		Ppp1r11	1	1	0	2
Ubn2	1	1	#N/A		Idh3a	1	1	0	2
Lrig2	1	1	#N/A		Rictor	1	1	0	2
Capza2	1	1	#N/A		Pappa2	1	1	0	2
Rere	1	1	#N/A		Ppp2r1b	1	1	0	2
Chac1	1	1	#N/A		Epha7	1	1	0	2
Ccnt2	1	1	#N/A		Peli3	1	1	0	2
Aff4	1	1	#N/A		Rreb1	1	1	0	2
Igf2r	1	1	#N/A		Ythdc1	1	1	0	2
Smim13	1	#N/A	#N/A		Rasef	1	1	0	2
Helz	1	1	#N/A		Hephl1	1	1	0	2
Rfc1	1	1	#N/A		Pik3r1	1	1	0	2
Bcl2	1	1	#N/A		Seh1l	1	1	0	2
Ppm1e	1	1	#N/A		Colq	1	1	0	2
Slc25a37	1	1	#N/A		Wbp11	1	1	0	2
Slc4a4	1	#N/A	#N/A		Phf20	1	1	0	2
Nav1	1	1	#N/A		Nufip2	1	1	0	2
Avl9	1	1	#N/A		Bcl2l2	1	1	0	2
B3gnt6	1	1	#N/A		Slc13a3	1	1	0	2
Nynrin	1	1	#N/A		Cntnap1	1	1	0	2
Usp9x	1	1	#N/A		Sec61a1	1	1	0	2
Slitrk6	1	1	#N/A		Smurf1	1	1	0	2
Gcc2	1	1	#N/A		Lhx3	1	1	0	2
Tfap2a	1	1	#N/A		SEPTIN2	1	1	0	2
Rspo3	1	1	#N/A		Usp12	1	1	0	2
Hoxa10	1	1	#N/A		Lrp6	1	1	0	2
Clspn	1	1	#N/A		Pdxk	1	1	0	2
Tmem135	1	1	#N/A		Lrig1	1	1	0	2
6430571L13Rik	1	1	#N/A		Cbfa2t3	1	1	0	2
Ints6l	1	#N/A	#N/A		Htr4	1	1	0	2
Pex13	1	1	#N/A		Bace1	1	1	0	2
Anks1	1	1	#N/A		Sox6	1	1	0	2
Csrnp1	1	1	#N/A		Capn6	1	1	0	2
Ankrd46	1	1	#N/A		Akap11	1	1	0	2
Sec24a	1	1	#N/A		Atp2b2	1	1	0	2
Rubcn	1	#N/A	#N/A		Fam45a	1	1	0	2
Nudt4	1	1	#N/A		Zswim3	1	1	0	2
Fstl1	1	1	#N/A		Satb2	1	1	0	2
Kctd8	1	1	#N/A		Scoc	1	1	0	2
Tcaim	1	#N/A	#N/A		Abhd13	1	1	0	2
1810013L24Rik	1	1	#N/A		Mob3b	1	1	0	2
Selenoi	1	#N/A	#N/A		Chpt1	1	1	0	2
Reln	1	1	#N/A		Sik1	1	1	0	2
Iars	1	1	#N/A		Adrb2	1	1	0	2
Nfe2l1	1	#N/A	#N/A		Col4a3bp	1	1	0	2
Cdk12	1	1	#N/A		Shoc2	1	1	0	2
Ppm1d	1	1	#N/A		Capns1	1	1	0	2
Hectd1	1	1	#N/A		Traf3	1	1	0	2
Cobll1	1	1	#N/A		Ppp6c	1	1	0	2
Cldn12	1	1	#N/A		Slc6a11	1	1	0	2
Nrbp1	1	1	#N/A		Tmcc1	1	1	0	2
Desi1	1	#N/A	#N/A		Fasn	1	1	0	2
Ski	1	1	#N/A		Kif1c	1	1	0	2
Acvr2b	1	#N/A	#N/A		Bmpr1a	1	1	0	2
Mmd	1	1	#N/A		B4galt1	1	1	0	2
Dsel	1	1	#N/A		Ttll6	1	1	0	2
Il10ra	1	1	#N/A		Med26	1	1	0	2
Ezh1	1	1	#N/A		Myb	1	1	0	2
Slc25a22	1	1	#N/A		Atg14	1	1	0	2
Zfhx3	1	1	#N/A		Ubn2	1	1	0	2
Fam135a	1	1	#N/A		Lrig2	1	1	0	2
Plagl1	1	1	#N/A		Capza2	1	1	0	2
Atxn7l3	1	1	#N/A		Rere	1	1	0	2
Drd1	1	#N/A	#N/A		Chac1	1	1	0	2
Tmem87b	1	1	#N/A		Ccnt2	1	1	0	2
Plxna2	1	1	#N/A		Aff4	1	1	0	2
Pskh1	1	1	#N/A		Igf2r	1	1	0	2
Fam151b	1	1	#N/A		Helz	1	1	0	2
Mkks	1	1	#N/A		Rfc1	1	1	0	2
Zfp300	1	1	#N/A		Bcl2	1	1	0	2
Kcnq5	1	1	#N/A		Ppm1e	1	1	0	2
Pla2g15	1	1	#N/A		Slc25a37	1	1	0	2
Etnk1	1	1	#N/A		Nav1	1	1	0	2
Hectd4	1	#N/A	#N/A		Avl9	1	1	0	2
Acsl4	1	1	#N/A		B3gnt6	1	1	0	2
Adgrl2	1	#N/A	#N/A		Nynrin	1	1	0	2
Tmem178b	1	#N/A	#N/A		Usp9x	1	1	0	2
Cbx6	1	1	#N/A		Slitrk6	1	1	0	2
Cbx4	1	1	#N/A		Gcc2	1	1	0	2
Rad9a	1	#N/A	#N/A		Tfap2a	1	1	0	2
Phc3	1	1	#N/A		Rspo3	1	1	0	2
Stxbp3	1	#N/A	#N/A		Hoxa10	1	1	0	2
Tbp	1	1	#N/A		Clspn	1	1	0	2
Klc4	1	1	#N/A		Tmem135	1	1	0	2
2810459M11Rik	1	1	#N/A		6430571L13Rik	1	1	0	2
Ptpn4	1	#N/A	#N/A		Pex13	1	1	0	2
Nudt7	1	1	#N/A		Anks1	1	1	0	2
Fam196a	1	1	#N/A		Csrnp1	1	1	0	2
Kmt2a	1	#N/A	#N/A		Ankrd46	1	1	0	2
Gm12886	1	1	1		Sec24a	1	1	0	2
Atxn1l	1	1	#N/A		Nudt4	1	1	0	2
Erc2	1	1	#N/A		Fstl1	1	1	0	2
Mob4	1	1	#N/A		Kctd8	1	1	0	2
Ncapg2	1	1	#N/A		1810013L24Rik	1	1	0	2
Slc7a2	1	#N/A	#N/A		Reln	1	1	0	2
Zyx	1	1	#N/A		Iars	1	1	0	2
Ube2q1	1	1	#N/A		Cdk12	1	1	0	2
Mlycd	1	1	#N/A		Ppm1d	1	1	0	2
Slc4a8	1	1	#N/A		Hectd1	1	1	0	2
Kcnn4	1	1	#N/A		Cobll1	1	1	0	2
Fbln5	1	1	#N/A		Cldn12	1	1	0	2
Sdhaf4	1	#N/A	#N/A		Nrbp1	1	1	0	2
Hus1	1	1	#N/A		Ski	1	1	0	2
E2f7	1	1	#N/A		Mmd	1	1	0	2
Pdia6	1	1	#N/A		Dsel	1	1	0	2
Otud4	1	1	#N/A		Il10ra	1	1	0	2
Penk	1	1	#N/A		Ezh1	1	1	0	2
D2hgdh	1	1	1		Slc25a22	1	1	0	2
Gpr153	1	1	#N/A		Zfhx3	1	1	0	2
A830010M20Rik	1	1	#N/A		Fam135a	1	1	0	2
Gpd1l	1	1	#N/A		Plagl1	1	1	0	2
Man2a2	1	1	#N/A		Atxn7l3	1	1	0	2
Kpna1	1	1	#N/A		Tmem87b	1	1	0	2
Zfp275	1	1	#N/A		Plxna2	1	1	0	2
Wnt4	1	1	#N/A		Pskh1	1	1	0	2
Chic1	1	1	#N/A		Fam151b	1	1	0	2
Ubr3	1	1	#N/A		Mkks	1	1	0	2
Dll4	1	1	#N/A		Zfp300	1	1	0	2
Extl3	1	1	#N/A		Kcnq5	1	1	0	2
Fshb	1	1	#N/A		Pla2g15	1	1	0	2
Atp13a3	1	1	#N/A		Etnk1	1	1	0	2
Jade2	1	#N/A	#N/A		Acsl4	1	1	0	2
Osbpl7	1	1	#N/A		Cbx6	1	1	0	2
Esrra	1	1	#N/A		Cbx4	1	1	0	2
Pias2	1	1	#N/A		Phc3	1	1	0	2
Vps33b	1	1	#N/A		Tbp	1	1	0	2
Mtmr3	1	1	#N/A		Klc4	1	1	0	2
C1qtnf2	1	1	#N/A		2810459M11Rik	1	1	0	2
Rab11fip2	1	1	#N/A		Nudt7	1	1	0	2
Dennd1b	1	1	#N/A		Fam196a	1	1	0	2
Sall3	1	1	#N/A		Atxn1l	1	1	0	2
Bcl7a	1	1	#N/A		Erc2	1	1	0	2
Zbtb43	1	1	#N/A		Mob4	1	1	0	2
Ddx58	1	1	#N/A		Ncapg2	1	1	0	2
Kdm8	1	#N/A	#N/A		Zyx	1	1	0	2
Tmem121b	1	#N/A	#N/A		Ube2q1	1	1	0	2
Crtc3	1	1	#N/A		Mlycd	1	1	0	2
Fam91a1	1	#N/A	#N/A		Slc4a8	1	1	0	2
Vtcn1	1	#N/A	#N/A		Kcnn4	1	1	0	2
Pnrc2	1	1	#N/A		Fbln5	1	1	0	2
Ihh	1	1	#N/A		Hus1	1	1	0	2
Pom121	1	1	#N/A		E2f7	1	1	0	2
Pfas	1	1	#N/A		Pdia6	1	1	0	2
Pbx3	1	1	#N/A		Otud4	1	1	0	2
Cbx5	1	1	#N/A		Penk	1	1	0	2
Map3k4	1	1	#N/A		Gpr153	1	1	0	2
Naa15	1	1	#N/A		A830010M20Rik	1	1	0	2
Ankrd33b	1	1	#N/A		Gpd1l	1	1	0	2
Il31ra	1	1	#N/A		Man2a2	1	1	0	2
Kdm5c	1	#N/A	#N/A		Kpna1	1	1	0	2
Zfp423	1	1	#N/A		Zfp275	1	1	0	2
Stxbp1	1	1	#N/A		Wnt4	1	1	0	2
B430306N03Rik	1	1	#N/A		Chic1	1	1	0	2
Zmat3	1	1	#N/A		Ubr3	1	1	0	2
Ido2	1	1	#N/A		Dll4	1	1	0	2
Chd6	1	1	#N/A		Extl3	1	1	0	2
Cul2	1	1	#N/A		Fshb	1	1	0	2
Ell2	1	1	#N/A		Atp13a3	1	1	0	2
Slc9a6	1	1	#N/A		Osbpl7	1	1	0	2
Rgp1	1	1	#N/A		Esrra	1	1	0	2
Tsc22d2	1	1	#N/A		Pias2	1	1	0	2
Nebl	1	#N/A	#N/A		Vps33b	1	1	0	2
Gna12	1	1	#N/A		Mtmr3	1	1	0	2
Esp36	1	#N/A	#N/A		C1qtnf2	1	1	0	2
Sh3gl2	1	1	#N/A		Rab11fip2	1	1	0	2
Nf1	1	1	#N/A		Dennd1b	1	1	0	2
Lamc1	1	1	#N/A		Sall3	1	1	0	2
Elmsan1	1	#N/A	#N/A		Bcl7a	1	1	0	2
Stxbp5	1	#N/A	#N/A		Zbtb43	1	1	0	2
Serbp1	1	1	#N/A		Ddx58	1	1	0	2
Rfx5	1	#N/A	#N/A		Crtc3	1	1	0	2
Marveld2	1	1	#N/A		Pnrc2	1	1	0	2
Otx1	1	1	#N/A		Ihh	1	1	0	2
Acox1	1	1	#N/A		Pom121	1	1	0	2
Insr	1	1	#N/A		Pfas	1	1	0	2
Aqp11	1	1	#N/A		Pbx3	1	1	0	2
Cdc27	1	1	#N/A		Cbx5	1	1	0	2
Ocrl	1	1	#N/A		Map3k4	1	1	0	2
Tfap2d	1	1	#N/A		Naa15	1	1	0	2
Plxna1	1	1	#N/A		Ankrd33b	1	1	0	2
Dolpp1	1	1	#N/A		Il31ra	1	1	0	2
Btaf1	1	1	#N/A		Zfp423	1	1	0	2
Tspyl2	1	1	#N/A		Stxbp1	1	1	0	2
Icmt	1	1	#N/A		B430306N03Rik	1	1	0	2
Npbwr1	1	1	#N/A		Zmat3	1	1	0	2
Mnt	1	1	#N/A		Ido2	1	1	0	2
Ube3a	1	#N/A	#N/A		Chd6	1	1	0	2
Slc24a3	1	1	#N/A		Cul2	1	1	0	2
Rsbn1	1	1	#N/A		Ell2	1	1	0	2
Ovol1	1	1	#N/A		Slc9a6	1	1	0	2
Fam243	1	#N/A	#N/A		Rgp1	1	1	0	2
Tmprss3	1	1	#N/A		Tsc22d2	1	1	0	2
Peg10	1	1	#N/A		Gna12	1	1	0	2
Siah1a	1	1	#N/A		Sh3gl2	1	1	0	2
Fbxo33	1	1	#N/A		Nf1	1	1	0	2
Stox2	1	1	#N/A		Lamc1	1	1	0	2
Ankib1	1	1	#N/A		Serbp1	1	1	0	2
Klf14	1	1	#N/A		Marveld2	1	1	0	2
Ttll5	1	1	#N/A		Otx1	1	1	0	2
Adcy5	1	1	#N/A		Acox1	1	1	0	2
Pcdh17	1	1	#N/A		Insr	1	1	0	2
Smg7	1	1	#N/A		Aqp11	1	1	0	2
Adh5	1	1	#N/A		Cdc27	1	1	0	2
Napb	1	1	#N/A		Ocrl	1	1	0	2
Tmem150c	1	1	#N/A		Tfap2d	1	1	0	2
Zfp518b	1	1	#N/A		Plxna1	1	1	0	2
Piezo1	1	#N/A	#N/A		Dolpp1	1	1	0	2
Zfp46	1	1	#N/A		Btaf1	1	1	0	2
Zfp442	1	#N/A	#N/A		Tspyl2	1	1	0	2
Lrrfip2	1	1	#N/A		Icmt	1	1	0	2
Sdf2	1	1	#N/A		Npbwr1	1	1	0	2
Sema5b	1	1	#N/A		Mnt	1	1	0	2
Mxd1	1	1	#N/A		Slc24a3	1	1	0	2
Sema3d	1	1	#N/A		Rsbn1	1	1	0	2
Prr11	1	1	#N/A		Ovol1	1	1	0	2
Tatdn3	1	1	#N/A		Tmprss3	1	1	0	2
Sidt2	1	1	#N/A		Peg10	1	1	0	2
Nxph1	1	1	1		Siah1a	1	1	0	2
Pdzd8	1	1	#N/A		Fbxo33	1	1	0	2
Mthfd1l	1	1	#N/A		Stox2	1	1	0	2
Vamp8	1	1	#N/A		Ankib1	1	1	0	2
Tmc7	1	1	#N/A		Klf14	1	1	0	2
Dct	1	1	#N/A		Ttll5	1	1	0	2
Kif3b	1	1	#N/A		Adcy5	1	1	0	2
Frrs1	1	1	#N/A		Pcdh17	1	1	0	2
Strbp	1	1	#N/A		Smg7	1	1	0	2
Rassf4	1	1	#N/A		Adh5	1	1	0	2
Llgl2	1	1	#N/A		Napb	1	1	0	2
Otud6b	1	1	#N/A		Tmem150c	1	1	0	2
Otub2	1	1	#N/A		Zfp518b	1	1	0	2
Itpripl2	1	1	#N/A		Zfp46	1	1	0	2
Tmem33	1	1	#N/A		Lrrfip2	1	1	0	2
Abcg4	1	1	#N/A		Sdf2	1	1	0	2
Enah	1	1	#N/A		Sema5b	1	1	0	2
Ficd	1	1	#N/A		Mxd1	1	1	0	2
Sobp	1	1	#N/A		Sema3d	1	1	0	2
Tep1	1	1	#N/A		Prr11	1	1	0	2
Vezt	1	1	#N/A		Tatdn3	1	1	0	2
Zfp609	1	1	#N/A		Sidt2	1	1	0	2
Zfp773	1	1	#N/A		Pdzd8	1	1	0	2
Tasp1	1	1	#N/A		Mthfd1l	1	1	0	2
Hpcal4	1	1	#N/A		Vamp8	1	1	0	2
Usp33	1	1	#N/A		Tmc7	1	1	0	2
Slc2a3	1	1	#N/A		Dct	1	1	0	2
C1ql3	1	1	1		Kif3b	1	1	0	2
Ddx3y	1	1	#N/A		Frrs1	1	1	0	2
Myadm	1	1	#N/A		Strbp	1	1	0	2
Chrna3	1	1	#N/A		Rassf4	1	1	0	2
Ssrp1	1	1	#N/A		Llgl2	1	1	0	2
Snx27	1	#N/A	#N/A		Otud6b	1	1	0	2
Herc3	1	1	#N/A		Otub2	1	1	0	2
Ywhaq	1	1	#N/A		Itpripl2	1	1	0	2
Ube2v1	1	1	#N/A		Tmem33	1	1	0	2
Tmtc1	1	1	#N/A		Abcg4	1	1	0	2
Deptor	1	1	#N/A		Enah	1	1	0	2
Relt	1	1	#N/A		Ficd	1	1	0	2
Slc22a15	1	1	#N/A		Sobp	1	1	0	2
Ccny	1	1	#N/A		Tep1	1	1	0	2
Ogfod3	1	#N/A	#N/A		Vezt	1	1	0	2
Wdtc1	1	1	#N/A		Zfp609	1	1	0	2
Dnajc1	1	1	#N/A		Zfp773	1	1	0	2
Crim1	1	1	#N/A		Tasp1	1	1	0	2
Egln2	1	1	#N/A		Hpcal4	1	1	0	2
Eif2b2	1	1	#N/A		Usp33	1	1	0	2
Ppp2r5c	1	1	#N/A		Slc2a3	1	1	0	2
Acsl1	1	1	#N/A		Ddx3y	1	1	0	2
Cdc42se2	1	1	#N/A		Myadm	1	1	0	2
Wfs1	1	1	#N/A		Chrna3	1	1	0	2
Dido1	1	#N/A	#N/A		Ssrp1	1	1	0	2
Knop1	1	#N/A	#N/A		Herc3	1	1	0	2
Fam110c	1	1	#N/A		Ywhaq	1	1	0	2
Ttc12	1	1	#N/A		Ube2v1	1	1	0	2
Zswim5	1	#N/A	#N/A		Tmtc1	1	1	0	2
Repin1	1	1	#N/A		Deptor	1	1	0	2
Adamts5	1	1	#N/A		Relt	1	1	0	2
Fam217b	1	#N/A	#N/A		Slc22a15	1	1	0	2
AU040320	1	1	#N/A		Ccny	1	1	0	2
Zcchc2	1	1	#N/A		Wdtc1	1	1	0	2
Nf2	1	1	#N/A		Dnajc1	1	1	0	2
Nlrp10	1	1	#N/A		Crim1	1	1	0	2
Synrg	1	#N/A	#N/A		Egln2	1	1	0	2
Ptprj	1	#N/A	#N/A		Eif2b2	1	1	0	2
St8sia6	1	1	#N/A		Ppp2r5c	1	1	0	2
Soga1	1	#N/A	#N/A		Acsl1	1	1	0	2
Atg4b	1	1	#N/A		Cdc42se2	1	1	0	2
Wap	1	1	#N/A		Wfs1	1	1	0	2
Ccnd1	1	1	#N/A		Fam110c	1	1	0	2
Exoc8	1	1	#N/A		Ttc12	1	1	0	2
Tgif2	1	1	1		Repin1	1	1	0	2
Sh3bgrl2	1	1	#N/A		Adamts5	1	1	0	2
Zc3h6	1	1	#N/A		AU040320	1	1	0	2
Slc35g1	1	#N/A	#N/A		Zcchc2	1	1	0	2
Mamld1	1	1	#N/A		Nf2	1	1	0	2
Slc22a23	1	1	#N/A		Nlrp10	1	1	0	2
Mlf2	1	1	#N/A		St8sia6	1	1	0	2
Klhl18	1	1	#N/A		Atg4b	1	1	0	2
Ddx19b	1	1	#N/A		Wap	1	1	0	2
Csde1	1	1	#N/A		Ccnd1	1	1	0	2
Mapk8	1	1	#N/A		Exoc8	1	1	0	2
Fam122a	1	#N/A	#N/A		Sh3bgrl2	1	1	0	2
En2	1	1	#N/A		Zc3h6	1	1	0	2
Gatad2a	1	1	#N/A		Mamld1	1	1	0	2
Ankfy1	1	1	#N/A		Slc22a23	1	1	0	2
Uspl1	1	1	#N/A		Mlf2	1	1	0	2
Furin	1	1	#N/A		Klhl18	1	1	0	2
Card10	1	1	#N/A		Ddx19b	1	1	0	2
Rgs8	1	1	#N/A		Csde1	1	1	0	2
Baz2a	1	1	#N/A		Mapk8	1	1	0	2
Dynap	1	#N/A	#N/A		En2	1	1	0	2
Tk2	1	1	#N/A		Gatad2a	1	1	0	2
Sptlc1	1	1	#N/A		Ankfy1	1	1	0	2
Zc2hc1a	1	#N/A	#N/A		Uspl1	1	1	0	2
Spry4	1	1	#N/A		Furin	1	1	0	2
Dram2	1	1	#N/A		Card10	1	1	0	2
Rngtt	1	1	#N/A		Rgs8	1	1	0	2
Esrrg	1	1	#N/A		Baz2a	1	1	0	2
Snx11	1	1	#N/A		Tk2	1	1	0	2
Arcn1	1	1	#N/A		Sptlc1	1	1	0	2
Bag5	1	1	#N/A		Spry4	1	1	0	2
Pcdh9	1	#N/A	#N/A		Dram2	1	1	0	2
Pomk	1	#N/A	#N/A		Rngtt	1	1	0	2
Elmo1	1	1	#N/A		Esrrg	1	1	0	2
App	1	1	1		Snx11	1	1	0	2
Amer1	1	#N/A	#N/A		Arcn1	1	1	0	2
Ank2	1	1	#N/A		Bag5	1	1	0	2
Pcdha10	1	#N/A	#N/A		Elmo1	1	1	0	2
Smurf2	1	1	#N/A		Ank2	1	1	0	2
Zmym4	1	1	#N/A		Smurf2	1	1	0	2
Sepsecs	1	1	#N/A		Zmym4	1	1	0	2
Rora	1	1	#N/A		Sepsecs	1	1	0	2
Pcdha11	1	#N/A	#N/A		Rora	1	1	0	2
Sft2d3	1	1	#N/A		Sft2d3	1	1	0	2
Zer1	1	1	#N/A		Zer1	1	1	0	2
Pcdha2	1	#N/A	#N/A		Pde3b	1	1	0	2
Pcdha6	1	#N/A	#N/A		Ube2g2	1	1	0	2
Pde3b	1	1	#N/A		Nsg1	1	1	0	2
Ube2g2	1	1	#N/A		Pcdhac1	1	1	0	2
Pcdha9	1	#N/A	#N/A		Sms	1	1	0	2
Nsg1	1	1	#N/A		Rab4b	1	1	0	2
Pcdhac1	1	1	#N/A		Lats2	1	1	0	2
Atxn7l3b	1	1	1		Arhgap20	1	1	0	2
Pcdha7	1	#N/A	#N/A		Ppfia2	1	1	0	2
Sms	1	1	#N/A		Chd5	1	1	0	2
Pcdha3	1	#N/A	#N/A		Vti1b	1	1	0	2
Pcdha4	1	#N/A	#N/A		Hs3st3b1	1	1	0	2
Pcdha1	1	#N/A	#N/A		Irak2	1	1	0	2
Rffl	1	#N/A	#N/A		Gfm2	1	1	0	2
Rab4b	1	1	#N/A		Syde1	1	1	0	2
Lats2	1	1	#N/A		Ssr1	1	1	0	2
Arhgap20	1	1	#N/A		Crtac1	1	1	0	2
Ppfia2	1	1	#N/A		Cnih2	1	1	0	2
Chd5	1	1	#N/A		Mylk4	1	1	0	2
Igsf9b	1	#N/A	#N/A		Rtn4	1	1	0	2
Vti1b	1	1	#N/A		Fmo2	1	1	0	2
Hs3st3b1	1	1	#N/A		Pld3	1	1	0	2
Pcdha12	1	#N/A	#N/A		Rtn3	1	1	0	2
Irak2	1	1	#N/A		Synj1	1	1	0	2
Pcdha5	1	#N/A	#N/A		Sos1	1	1	0	2
Gfm2	1	1	#N/A		Calcrl	1	1	0	2
Syde1	1	1	#N/A		Nsun4	1	1	0	2
Pcdhac2	1	#N/A	#N/A		Arl3	1	1	0	2
Ssr1	1	1	#N/A		Ppp2r1a	1	1	0	2
Crtac1	1	1	#N/A		Gnai3	1	1	0	2
Cnih2	1	1	#N/A		Golga1	1	1	0	2
Mylk4	1	1	#N/A		Xpr1	1	1	0	2
Rtn4	1	1	#N/A		Frmpd1	1	1	0	2
Fmo2	1	1	#N/A		Hoxc8	1	1	0	2
Pld3	1	1	#N/A		Arhgef10	1	1	0	2
Scn2a	1	#N/A	#N/A		Shcbp1	1	1	0	2
Ncbp3	1	#N/A	#N/A		Bpifa5	1	1	0	2
Rtn3	1	1	#N/A		Eif4e1b	1	1	0	2
Synj1	1	1	#N/A		Fosl1	1	1	0	2
Sos1	1	1	#N/A		Sypl	1	1	0	2
Calcrl	1	1	#N/A		Ptp4a3	1	1	0	2
Nsun4	1	1	#N/A		Tlr4	1	1	0	2
Nexmif	1	#N/A	#N/A		Gga3	1	1	0	2
Arl3	1	1	#N/A		Fry	1	1	0	2
Ppp2r1a	1	1	#N/A		Pofut1	1	1	0	2
Gnai3	1	1	#N/A		Baiap2l1	1	1	0	2
Golga1	1	1	#N/A		Csn1s2a	1	1	0	2
Xpr1	1	1	#N/A		Armc8	1	1	0	2
Frmpd1	1	1	#N/A		Inpp5j	1	1	0	2
Hoxc8	1	1	#N/A		Dcaf17	1	1	0	2
Arhgef10	1	1	#N/A		Chd9	1	1	0	2
Shcbp1	1	1	#N/A		Cdc42	1	1	0	2
Bpifa5	1	1	#N/A		Btla	1	1	0	2
Eif4e1b	1	1	#N/A		Tspan5	1	1	0	2
Fosl1	1	1	#N/A		Psca	1	1	0	2
Pnisr	1	#N/A	#N/A		Arf3	1	1	0	2
Sypl	1	1	#N/A		Gpn1	1	1	0	2
Ptp4a3	1	1	#N/A		Cds2	1	1	0	2
Smim20	1	#N/A	#N/A		Arhgef37	1	1	0	2
Tlr4	1	1	#N/A		Pi15	1	1	0	2
Gga3	1	1	#N/A		Nt5dc3	1	1	0	2
Fry	1	1	#N/A		Lsm11	1	1	0	2
Pofut1	1	1	#N/A		Clu	1	1	0	2
Baiap2l1	1	1	#N/A		Plrg1	1	1	0	2
Csn1s2a	1	1	#N/A		Fam189a1	1	1	0	2
Armc8	1	1	#N/A		Cnksr2	1	1	0	2
Inpp5j	1	1	#N/A		Nrp2	1	1	0	2
Dcaf17	1	1	#N/A		Arpp21	1	1	0	2
Epb41l4b	1	#N/A	#N/A		4933412E24Rik	1	1	0	2
Chd9	1	1	#N/A		Gne	1	1	0	2
Cdc42	1	1	#N/A		Gnpnat1	1	1	0	2
Btla	1	1	#N/A		Hdhd2	1	1	0	2
Tspan5	1	1	#N/A		Rps19bp1	1	1	0	2
Psca	1	1	#N/A		Kif21b	1	1	0	2
Arf3	1	1	#N/A		Crk	1	1	0	2
Gpn1	1	1	#N/A		Hgf	1	1	0	2
Cds2	1	1	#N/A		Scn8a	1	1	0	2
Arhgef37	1	1	#N/A		Htt	1	1	0	2
Pi15	1	1	#N/A		Kpna3	1	1	0	2
Raph1	1	#N/A	#N/A		Lrp2	1	1	0	2
Rtl5	1	#N/A	#N/A		Tnfaip8l3	1	1	0	2
Nt5dc3	1	1	#N/A		Gabbr1	1	1	0	2
Lsm11	1	1	#N/A		Fsd1	1	1	0	2
Mknk1	1	1	1		Ehhadh	1	1	0	2
Clu	1	1	#N/A		Pisd	1	1	0	2
Plrg1	1	1	#N/A		Bptf	1	1	0	2
Fam189a1	1	1	#N/A		Fchsd2	1	1	0	2
Cnksr2	1	1	#N/A		Pthlh	1	1	0	2
Plpp3	1	#N/A	#N/A		Camsap1	1	1	0	2
Nrp2	1	1	#N/A		Zfp362	1	1	0	2
Arpp21	1	1	#N/A		Zfp760	1	1	0	2
4933412E24Rik	1	1	#N/A		Mov10	1	1	0	2
Gne	1	1	#N/A		Btg1	1	1	0	2
Gnpnat1	1	1	#N/A		Cdk6	1	1	0	2
Hdhd2	1	1	#N/A		Fzd3	1	1	0	2
Rps19bp1	1	1	#N/A		Kcnf1	1	1	0	2
Kif21b	1	1	#N/A		Vapb	1	1	0	2
Cnppd1	1	#N/A	#N/A		Atoh1	1	1	0	2
Crk	1	1	#N/A		Lrrn3	1	1	0	2
Hgf	1	1	#N/A		Pafah1b2	1	1	0	2
Scn8a	1	1	#N/A		Bag4	1	1	0	2
Htt	1	1	#N/A		Mrps25	1	1	0	2
Kpna3	1	1	#N/A		Hoxa3	1	1	0	2
Lrp2	1	1	#N/A		Slc12a2	1	1	0	2
Tnfaip8l3	1	1	#N/A		Dyrk1b	1	1	0	2
Gabbr1	1	1	#N/A		Has2	1	1	0	2
Fsd1	1	1	#N/A		Ip6k1	1	1	0	2
Ehhadh	1	1	#N/A		Rorb	1	1	0	2
Pisd	1	1	#N/A		St8sia3	1	1	0	2
Bptf	1	1	#N/A		Tbc1d24	1	1	0	2
Fchsd2	1	1	#N/A		Dync1i1	1	1	0	2
Pthlh	1	1	#N/A		Grm3	1	1	0	2
Camsap1	1	1	#N/A		Atp6v1g2	1	1	0	2
Zfp362	1	1	#N/A		Pcdhb20	1	1	0	2
Zfp760	1	1	#N/A		Gcat	1	1	0	2
Mov10	1	1	#N/A		Nkd1	1	1	0	2
Nsmf	1	#N/A	#N/A		Wasl	1	1	0	2
Btg1	1	1	#N/A		Xcr1	1	1	0	2
Cdk6	1	1	#N/A		Gpd2	1	1	0	2
Fzd3	1	1	#N/A		Snrk	1	1	0	2
Kcnf1	1	1	#N/A		Map1lc3b	1	1	0	2
Vapb	1	1	#N/A		Kif2a	1	1	0	2
Atoh1	1	1	#N/A		Ogfod1	1	1	0	2
Lrrn3	1	1	#N/A		Itgav	1	1	0	2
Ago3	1	#N/A	#N/A		Tob2	1	1	0	2
Tmem245	1	#N/A	#N/A		Wnt2b	1	1	0	2
Pafah1b2	1	1	#N/A		Rbm43	1	1	0	2
Rad51d	1	#N/A	#N/A		Nol6	1	1	0	2
Bag4	1	1	#N/A		Rapgef1	1	1	0	2
Cox6b2	1	#N/A	#N/A		Cd28	1	1	0	2
Mrps25	1	1	#N/A		Peli2	1	1	0	2
Hoxa3	1	1	#N/A		Cdkl3	1	1	0	2
Slc12a2	1	1	#N/A		Kcnv1	1	1	0	2
Dyrk1b	1	1	#N/A		Hspa4l	1	1	0	2
Sinhcaf	1	#N/A	#N/A		Hspg2	1	1	0	2
Has2	1	1	#N/A		Dach1	1	1	0	2
Tenm3	1	#N/A	#N/A		Adamtsl3	1	1	0	2
Ip6k1	1	1	#N/A		Cacna1e	1	1	0	2
Rorb	1	1	#N/A		Sec22c	1	1	0	2
St8sia3	1	1	#N/A		Cdc42ep2	1	1	0	2
Tbc1d24	1	1	#N/A		Dnase2b	1	1	0	2
Dync1i1	1	1	#N/A		Zfyve1	1	1	0	2
Grm3	1	1	#N/A		Swap70	1	1	0	2
Atp6v1g2	1	1	#N/A		Ciapin1	1	1	0	2
Pcdhb20	1	1	#N/A		Pcsk5	1	1	0	2
Gcat	1	1	#N/A		Ccnj	1	1	0	2
Nkd1	1	1	#N/A		Rprd2	1	1	0	2
Wasl	1	1	#N/A		Cdk8	1	1	0	2
Xcr1	1	1	#N/A		Ranbp3	1	1	0	2
Gpd2	1	1	#N/A		Zdhhc21	1	1	0	2
Snrk	1	1	#N/A		Rab3c	1	1	0	2
Map1lc3b	1	1	#N/A		Zfp704	1	1	0	2
Kif2a	1	1	#N/A		Gabra1	1	1	0	2
Ogfod1	1	1	#N/A		Degs2	1	1	0	2
Itgav	1	1	#N/A		Rap2c	1	1	0	2
Tob2	1	1	#N/A		Zfp941	1	1	0	2
Wnt2b	1	1	#N/A		Rab40c	1	1	0	2
Rbm43	1	1	#N/A		Gls2	1	1	0	2
Mief1	1	#N/A	#N/A		Cdc14b	1	1	0	2
Nol6	1	1	#N/A		Stub1	1	1	0	2
Rapgef1	1	1	#N/A		Fam133b	1	1	0	2
Cd28	1	1	#N/A		AI593442	1	1	0	2
Peli2	1	1	#N/A		Ahi1	1	1	0	2
Cdkl3	1	1	#N/A		1700030J22Rik	1	1	0	2
Hmga1b	1	#N/A	#N/A		Cpxm2	1	1	0	2
Fnbp1l	1	#N/A	#N/A		Tmtc2	1	1	0	2
Tram1	1	1	1		Abcf3	1	1	0	2
Kcnv1	1	1	#N/A		Krtap1-5	1	1	0	2
Hspa4l	1	1	#N/A		Cacna1i	1	1	0	2
Lyrm9	1	#N/A	#N/A		Rock2	1	1	0	2
Hspg2	1	1	#N/A		Dvl1	1	1	0	2
Dach1	1	1	#N/A		Pdik1l	1	1	0	2
Adamtsl3	1	1	#N/A		Nr2c2	1	1	0	2
Cacna1e	1	1	#N/A		Fam171a1	1	1	0	2
Sec22c	1	1	#N/A		Stk38l	1	1	0	2
Cdc42ep2	1	1	#N/A		Adap1	1	1	0	2
Dnase2b	1	1	#N/A		Glud1	1	1	0	2
Zfyve1	1	1	#N/A		Filip1	1	1	0	2
Swap70	1	1	#N/A		Map3k3	1	1	0	2
Ciapin1	1	1	#N/A		Prkca	1	1	0	2
Diaph1	1	#N/A	#N/A		Srp14	1	1	0	2
Pcsk5	1	1	#N/A		Parvb	1	1	0	2
Ccnj	1	1	#N/A		Ildr2	1	1	0	2
Rprd2	1	1	#N/A		Svop	1	1	0	2
Cdk8	1	1	#N/A		Dph3	1	1	0	2
Ranbp3	1	1	#N/A		Fat3	1	1	0	2
Zdhhc21	1	1	#N/A		Pdap1	1	1	0	2
Rab3c	1	1	#N/A		Kcnip2	1	1	0	2
Zfp704	1	1	#N/A		Fgfr1	1	1	0	2
Gabra1	1	1	#N/A		Fkbp1a	1	1	0	2
Degs2	1	1	#N/A		Mmp1a	1	1	0	2
Rap2c	1	1	#N/A		Wdr92	1	1	0	2
Zfp941	1	1	#N/A		Tet3	1	1	0	2
Rab40c	1	1	#N/A		Zfp874a	1	1	0	2
Slc9b2	1	#N/A	#N/A		Mapk8ip2	1	1	0	2
Gls2	1	1	#N/A		Lingo4	1	1	0	2
Cdc14b	1	1	#N/A		Appl1	1	1	0	2
Stub1	1	1	#N/A		Fam160b2	1	1	0	2
Cast	1	#N/A	#N/A		Dhdh	1	1	0	2
Fam133b	1	1	#N/A		Mapkapk3	1	1	0	2
AI593442	1	1	#N/A		Smc5	1	1	0	2
Ndor1	1	#N/A	#N/A		Mcat	1	1	0	2
Ahi1	1	1	#N/A		Sf1	1	1	0	2
1700030J22Rik	1	1	#N/A		Metap1	1	1	0	2
Cpxm2	1	1	#N/A		Mink1	1	1	0	2
Tmtc2	1	1	#N/A		Ptprb	1	1	0	2
Abcf3	1	1	#N/A		Aoc3	1	1	0	2
Zfp882	1	#N/A	#N/A		Dnaja2	1	1	0	2
Krtap1-5	1	1	#N/A		Serpinb8	1	1	0	2
Cacna1i	1	1	#N/A		Nrarp	1	1	0	2
Rock2	1	1	#N/A		Fam126a	1	1	0	2
Dnajb2	1	#N/A	#N/A		Tmem87a	1	1	0	2
Fam219b	1	#N/A	#N/A		Ubl5	1	1	0	2
Dvl1	1	1	#N/A		Tle4	1	1	0	2
Pdik1l	1	1	#N/A		Slc7a1	1	1	0	2
Nr2c2	1	1	#N/A		Fbxl17	1	1	0	2
Dmtn	1	#N/A	#N/A		Adipor2	1	1	0	2
Fam171a1	1	1	#N/A		Bpifa6	1	1	0	2
Stk38l	1	1	#N/A		Pitpna	1	1	0	2
Adap1	1	1	#N/A		Polr2h	1	1	0	2
Glud1	1	1	#N/A		Trim35	1	1	0	2
Filip1	1	1	#N/A		4930402H24Rik	1	1	0	2
Map3k3	1	1	#N/A		Mtif3	1	1	0	2
Prkca	1	1	#N/A		Slc36a1	1	1	0	2
Srp14	1	1	#N/A		Galnt1	1	1	0	2
Parvb	1	1	#N/A		Scp2	1	1	0	2
Ildr2	1	1	#N/A		Rnf8	1	1	0	2
Svop	1	1	#N/A		Pdcd4	1	1	0	2
Dph3	1	1	#N/A		Chrna10	1	1	0	2
Fat3	1	1	#N/A		Fchsd1	1	1	0	2
Pdap1	1	1	#N/A		Atp6v1a	1	1	0	2
Kcnip2	1	1	#N/A		Nacc2	1	1	0	2
Fgfr1	1	1	#N/A		Sipa1l2	1	1	0	2
Fkbp1a	1	1	#N/A		Zbtb42	1	1	0	2
Mmp1a	1	1	#N/A		Rnf125	1	1	0	2
Wdr92	1	1	#N/A		Rapgefl1	1	1	0	2
Tet3	1	1	#N/A		Cab39	1	1	0	2
Zfp874a	1	1	#N/A		Fkrp	1	1	0	2
Mapk8ip2	1	1	#N/A		Cd200r1	1	1	0	2
Lingo4	1	1	#N/A		Zpbp	1	1	0	2
Mfap3l	1	1	1		Hsd17b7	1	1	0	2
Appl1	1	1	#N/A		Lhx6	1	1	0	2
Borcs6	1	#N/A	#N/A		Usp2	1	1	0	2
Fam160b2	1	1	#N/A		Syt3	1	1	0	2
Dhdh	1	1	#N/A		Btnl2	1	1	0	2
Mapkapk3	1	1	#N/A		Arid1b	1	1	0	2
Smc5	1	1	#N/A		Sorcs2	1	1	0	2
Mcat	1	1	#N/A		Smarcd2	1	1	0	2
Igf1r	1	#N/A	#N/A		Tmem173	1	1	0	2
Sf1	1	1	#N/A		Rlim	1	1	0	2
Metap1	1	1	#N/A		Phka1	1	1	0	2
Mink1	1	1	#N/A		Taf5	1	1	0	2
Ptprb	1	1	#N/A		Lcor	1	1	0	2
Aoc3	1	1	#N/A		Calu	1	1	0	2
Dnaja2	1	1	#N/A		Sowahb	1	1	0	2
Serpinb8	1	1	#N/A		Mapk9	1	1	0	2
Nrarp	1	1	#N/A		Zfx	1	1	0	2
Fam126a	1	1	#N/A		Lpin2	1	1	0	2
Tmem87a	1	1	#N/A		Irs4	1	1	0	2
Ubl5	1	1	#N/A		Rassf5	1	1	0	2
Tle4	1	1	#N/A		Lrrc15	1	1	0	2
Slc7a1	1	1	#N/A		Nat8l	1	1	0	2
Fbxl17	1	1	#N/A		Sec14l4	1	1	0	2
Adipor2	1	1	#N/A		Elmod1	1	1	0	2
Bpifa6	1	1	#N/A		Xrcc2	1	1	0	2
Pitpna	1	1	#N/A		Gse1	1	1	0	2
Polr2h	1	1	#N/A		Smad5	1	1	0	2
Mmp1b	1	#N/A	#N/A		Dpm1	1	1	0	2
Trim35	1	1	#N/A		Prom2	1	1	0	2
4930402H24Rik	1	1	#N/A		Eif1a	1	1	0	2
Mtif3	1	1	#N/A		Fosl2	1	1	0	2
Slc36a1	1	1	#N/A		Herpud2	1	1	0	2
Cluh	1	#N/A	#N/A		Prorsd1	1	1	0	2
Galnt1	1	1	#N/A		Zc3h12c	1	1	0	2
Scp2	1	1	#N/A		Mamstr	1	1	0	2
Rnf8	1	1	#N/A		Tmem104	1	1	0	2
Pdcd4	1	1	#N/A		Pim1	1	1	0	2
Chrna10	1	1	#N/A		Nfia	1	1	0	2
Ptchd1	1	#N/A	#N/A		Slc12a1	1	1	0	2
Fchsd1	1	1	#N/A		Cep350	1	1	0	2
Atp6v1a	1	1	#N/A		Dpy19l3	1	1	0	2
Nacc2	1	1	#N/A		Zfp831	1	1	0	2
Smim12	1	#N/A	#N/A		Svip	1	1	0	2
Sipa1l2	1	1	#N/A		Tnfsf9	1	1	0	2
Zbtb42	1	1	#N/A		Ak4	1	1	0	2
Rnf125	1	1	#N/A		Zbtb10	1	1	0	2
Rapgefl1	1	1	#N/A		Fbxl2	1	1	0	2
Cab39	1	1	#N/A		Tlr1	1	1	0	2
Fkrp	1	1	#N/A		Slc19a2	1	1	0	2
Cd200r1	1	1	#N/A		Dpp9	1	1	0	2
Zpbp	1	1	#N/A		Fadd	1	1	0	2
Hsd17b7	1	1	#N/A		Zfp651	1	1	0	2
Lhx6	1	1	#N/A		Cpne1	1	1	0	2
Usp2	1	1	#N/A		Pacsin3	1	1	0	2
Syt3	1	1	#N/A		Vat1	1	1	0	2
Sowahc	1	#N/A	#N/A		Cldn4	1	1	0	2
Btnl2	1	1	#N/A		Rbbp6	1	1	0	2
Arid1b	1	1	#N/A		Cd19	1	1	0	2
Sorcs2	1	1	#N/A		Madd	1	1	0	2
Smarcd2	1	1	#N/A		Armcx2	1	1	0	2
Tmem173	1	1	#N/A		Crem	1	1	0	2
Rlim	1	1	#N/A		Bhlhe41	1	1	0	2
Phka1	1	1	#N/A		Setd1b	1	1	0	2
Taf5	1	1	#N/A		Crisp2	1	1	0	2
Lcor	1	1	#N/A		Cyp2u1	1	1	0	2
Calu	1	1	#N/A		Vgll1	1	1	0	2
Sowahb	1	1	#N/A		Egln3	1	1	0	2
Mapk9	1	1	#N/A		Irf2bp2	1	1	0	2
Zfx	1	1	#N/A		Pgm2l1	1	1	0	2
Lpin2	1	1	#N/A		Ephb2	1	1	0	2
Bloc1s6	1	#N/A	#N/A		Pik3c2b	1	1	0	2
Tmem167	1	1	1		Serpinb12	1	1	0	2
Irs4	1	1	#N/A		Bmx	1	1	0	2
Cnot9	1	#N/A	#N/A		Klc2	1	1	0	2
Rassf5	1	1	#N/A		Phf3	1	1	0	2
Lrrc15	1	1	#N/A		Ccdc134	1	1	0	2
Nat8l	1	1	#N/A		Slc2a13	1	1	0	2
Sec14l4	1	1	#N/A		Derl2	1	1	0	2
Lonrf3	1	#N/A	#N/A		Acsl6	1	1	0	2
Elmod1	1	1	#N/A		Mtus2	1	1	0	2
Yae1d1	1	#N/A	#N/A		Dcun1d4	1	1	0	2
Xrcc2	1	1	#N/A		Trim68	1	1	0	2
Gse1	1	1	#N/A		Suz12	1	1	0	2
Smad5	1	1	#N/A		Fam160b1	1	1	0	2
Tmem14a	1	#N/A	#N/A		Kcna1	1	1	0	2
Dpm1	1	1	#N/A		Ptprm	1	1	0	2
Prom2	1	1	#N/A		Tmem183a	1	1	0	2
Eif1a	1	1	#N/A		Asf1b	1	1	0	2
Mecp2	1	#N/A	#N/A		Ppp1r16b	1	1	0	2
Fosl2	1	1	#N/A		Lims1	1	1	0	2
Herpud2	1	1	#N/A		Wdr47	1	1	0	2
Mrm2	1	#N/A	#N/A		Fnta	1	1	0	2
Prorsd1	1	1	#N/A		Hcn1	1	1	0	2
Ppp6r3	1	#N/A	#N/A		Matn1	1	1	0	2
Zc3h12c	1	1	#N/A		Gm2663	1	1	0	2
Mamstr	1	1	#N/A		Rnf111	1	1	0	2
Tmem104	1	1	#N/A		Ttpal	1	1	0	2
Pim1	1	1	#N/A		Usp49	1	1	0	2
Nfia	1	1	#N/A		Tsc22d1	1	1	0	2
Slc12a1	1	1	#N/A		Lrp4	1	1	0	2
Cep350	1	1	#N/A		Shisa3	1	1	0	2
Ccn4	1	#N/A	#N/A		Zfp54	1	1	0	2
Dpy19l3	1	1	#N/A		Arhgef12	1	1	0	2
Zfp831	1	1	#N/A		Ccnd3	1	1	0	2
Svip	1	1	#N/A		Kcnab1	1	1	0	2
Tnfsf9	1	1	#N/A		Myo5b	1	1	0	2
Ak4	1	1	#N/A		C2cd2l	1	1	0	2
Zbtb10	1	1	#N/A		Srprb	1	1	0	2
Fbxl2	1	1	#N/A		Tmpo	1	1	0	2
Tlr1	1	1	#N/A		Cxcl10	1	1	0	2
Slc19a2	1	1	#N/A		Gcnt7	1	1	0	2
Dpp9	1	1	#N/A		Anapc11	1	1	0	2
Fadd	1	1	#N/A		Rfx2	1	1	0	2
Wapl	1	#N/A	#N/A		Vbp1	1	1	0	2
Zfp651	1	1	#N/A		Arhgap26	1	1	0	2
Cpne1	1	1	#N/A		Ptgs2	1	1	0	2
Slc18b1	1	#N/A	#N/A		Colec10	1	1	0	2
Pacsin3	1	1	#N/A		Plekhf2	1	1	0	2
Vat1	1	1	#N/A		Calcr	1	1	0	2
Cldn4	1	1	#N/A		Dmtf1	1	1	0	2
Rbbp6	1	1	#N/A		Wdr82	1	1	0	2
Cd19	1	1	#N/A		Gpr174	1	1	0	2
Madd	1	1	#N/A		Sdad1	1	1	0	2
Armcx2	1	1	#N/A		Fam71f2	1	1	0	2
Crem	1	1	#N/A		Ankrd40	1	1	0	2
Bhlhe41	1	1	#N/A		Cacnb1	1	1	0	2
Setd1b	1	1	#N/A		Gtpbp4	1	1	0	2
Crisp2	1	1	#N/A		Sox5	1	1	0	2
Tex46	1	#N/A	#N/A		Ubox5	1	1	0	2
Cyp2u1	1	1	#N/A		Slc38a2	1	1	0	2
Vgll1	1	1	#N/A		Lypla2	1	1	0	2
Egln3	1	1	#N/A		Bsn	1	1	0	2
Irf2bp2	1	1	#N/A		Dram1	1	1	0	2
Pgm2l1	1	1	#N/A		Pex5	1	1	0	2
Ephb2	1	1	#N/A		Lyzl4	1	1	0	2
Pik3c2b	1	1	#N/A		Syt5	1	1	0	2
Serpinb12	1	1	#N/A		Rnf138	1	1	0	2
Bmx	1	1	#N/A		Fam170b	1	1	0	2
Klc2	1	1	#N/A		Zfp592	1	1	0	2
Phf3	1	1	#N/A		Foxk1	1	1	0	2
Ccdc134	1	1	#N/A		Gcnt3	1	1	0	2
Slc2a13	1	1	#N/A		Lin28b	1	1	0	2
Derl2	1	1	#N/A		Arhgap32	1	1	0	2
Acsl6	1	1	#N/A		Zdhhc3	1	1	0	2
Mtus2	1	1	#N/A		Gm12888	1	1	0	2
Efcab12	1	#N/A	#N/A		Ppfia4	1	1	0	2
Clns1a	1	#N/A	#N/A		Dpy19l4	1	1	0	2
Dcun1d4	1	1	#N/A		Phf21a	1	1	0	2
Cadps2	1	#N/A	#N/A		Ccdc141	1	1	0	2
Trim68	1	1	#N/A		Olfm3	1	1	0	2
Suz12	1	1	#N/A		Riok3	1	1	0	2
Fam160b1	1	1	#N/A		Mapk1ip1l	1	1	0	2
Kcna1	1	1	#N/A		Specc1	1	1	0	2
Ptprm	1	1	#N/A		B4galt7	1	1	0	2
Tmem183a	1	1	#N/A		Siah1b	1	1	0	2
Asf1b	1	1	#N/A		Gab2	1	1	0	2
Ppp1r16b	1	1	#N/A		Fuk	1	1	0	2
Rassf10	1	#N/A	#N/A		Cox11	1	1	0	2
Lims1	1	1	#N/A		Abhd2	1	1	0	2
Wdr47	1	1	#N/A		Mmp19	1	1	0	2
Fnta	1	1	#N/A		Ubtd1	1	1	0	2
Hcn1	1	1	#N/A		Ttpa	1	1	0	2
Matn1	1	1	#N/A		Slc6a4	1	1	0	2
Gm2663	1	1	#N/A		Shank3	1	1	0	2
Rnf111	1	1	#N/A		Lyrm7	1	1	0	2
Ttpal	1	1	#N/A		Zkscan1	1	1	0	2
Fut9	1	1	1		Dcaf5	1	1	0	2
Usp49	1	1	#N/A		Polr3a	1	1	0	2
Krtap28-13	1	#N/A	#N/A		Dusp3	1	1	0	2
Tsc22d1	1	1	#N/A		Mapk3	1	1	0	2
Lrp4	1	1	#N/A		Kank1	1	1	0	2
Ccdc90b	1	1	1		Gpr62	1	1	0	2
Shisa3	1	1	#N/A		Runx1t1	1	1	0	2
Zfp54	1	1	#N/A		Fam3c	1	1	0	2
Arhgef12	1	1	#N/A		Dedd	1	1	0	2
Adgrd1	1	#N/A	#N/A		Dctn5	1	1	0	2
Ccnd3	1	1	#N/A		Dmc1	1	1	0	2
Kcnab1	1	1	#N/A		Usp32	1	1	0	2
Myo5b	1	1	#N/A		Mtch2	1	1	0	2
C2cd2l	1	1	#N/A		Ptpn14	1	1	0	2
Srprb	1	1	#N/A		Zhx1	1	1	0	2
Tmpo	1	1	#N/A		Ube4a	1	1	0	2
Cyb561a3	1	#N/A	#N/A		Brpf3	1	1	0	2
Cxcl10	1	1	#N/A		Litaf	1	1	0	2
Gcnt7	1	1	#N/A		Ap3b1	1	1	0	2
Snurf	1	#N/A	#N/A		Zfp532	1	1	0	2
Tigd5	1	#N/A	#N/A		Tbx21	1	1	0	2
Anapc11	1	1	#N/A		Bhlha9	1	1	0	2
Rfx2	1	1	#N/A		Acbd3	1	1	0	2
Vbp1	1	1	#N/A		Copg2	1	1	0	2
Arhgap26	1	1	#N/A		Mgat4b	1	1	0	2
Ptgs2	1	1	#N/A		Aatk	1	1	0	2
Colec10	1	1	#N/A		Bach2	1	1	0	2
Plekhf2	1	1	#N/A		Dynlt3	1	1	0	2
Rgs6	1	#N/A	#N/A		Nfatc2	1	1	0	2
Calcr	1	1	#N/A		Hhip	1	1	0	2
Dmtf1	1	1	#N/A		Tardbp	1	1	0	2
Wdr82	1	1	#N/A		Trim59	1	1	0	2
Gpr174	1	1	#N/A		Anks1b	1	1	0	2
Sdad1	1	1	#N/A		Ralgapa1	1	1	0	2
Fam71f2	1	1	#N/A		Rad21	1	1	0	2
L3mbtl4	1	#N/A	#N/A		Tmem41b	1	1	0	2
Ankrd40	1	1	#N/A		Sftpa1	1	0	1	2
Cacnb1	1	1	#N/A		Npnt	1	0	1	2
Gtpbp4	1	1	#N/A		Cngb1	1	1	0	2
Sox5	1	1	#N/A		Hspa1l	1	1	0	2
Ubox5	1	1	#N/A		Tmem251	1	0	1	2
Slc38a2	1	1	#N/A		MARCH1	1	1	0	2
Dctd	1	#N/A	#N/A		Mcemp1	1	0	1	2
Lypla2	1	1	#N/A		Nup160	1	1	0	2
Bsn	1	1	#N/A		Sh3kbp1	1	1	0	2
Map7	1	#N/A	#N/A		Homez	1	1	0	2
Dram1	1	1	#N/A		Nudt18	1	1	0	2
Pex5	1	1	#N/A		Bbs7	1	1	0	2
Lyzl4	1	1	#N/A		Clec2h	1	1	0	2
Syt5	1	1	#N/A		Klhl14	1	1	0	2
Rnf138	1	1	#N/A		Neurl1b	1	1	0	2
Fam170b	1	1	#N/A		Me1	1	1	0	2
Zfp592	1	1	#N/A		Trhr	1	1	0	2
Foxk1	1	1	#N/A		Nox4	1	1	0	2
Gcnt3	1	1	#N/A		Hist1h2bq	1	1	0	2
Nutm2	1	#N/A	#N/A		Zfp654	1	1	0	2
Lin28b	1	1	#N/A		Arhgap27	1	1	0	2
Tango6	1	#N/A	#N/A		Lrch1	1	1	0	2
Zfp607a	1	#N/A	#N/A		Dnajb14	1	1	0	2
Arhgap32	1	1	#N/A		4933409G03Rik	1	0	1	2
Zdhhc3	1	1	#N/A		Hecw1	1	1	0	2
Gm12888	1	1	#N/A		Kcnc2	1	1	0	2
Ppfia4	1	1	#N/A		Stk32b	1	1	0	2
Arel1	1	#N/A	#N/A		Ttn	1	1	0	2
Dpy19l4	1	1	#N/A		Sephs1	1	1	0	2
Phf21a	1	1	#N/A		Zfp759	1	1	0	2
Peak1	1	#N/A	#N/A		Igsf10	1	1	0	2
Ccdc141	1	1	#N/A		Chrdl1	1	1	0	2
Olfm3	1	1	#N/A		Zxdb	1	1	0	2
Riok3	1	1	#N/A		Crnkl1	1	1	0	2
Mapk1ip1l	1	1	#N/A		Krtap19-3	1	0	1	2
Zfp994	1	#N/A	#N/A		Gria2	1	1	0	2
Specc1	1	1	#N/A		Zfp329	1	1	0	2
Zfp119a	1	#N/A	#N/A		Dgke	1	1	0	2
B4galt7	1	1	#N/A		Fzd4	1	1	0	2
Siah1b	1	1	#N/A		Hif1a	1	1	0	2
Gab2	1	1	#N/A		Hipk3	1	1	0	2
Tigar	1	#N/A	#N/A		Slc9a3r1	1	1	0	2
Fuk	1	1	#N/A		Atxn1	1	1	0	2
Cox11	1	1	#N/A		Dynlt1c	1	1	0	2
Abhd2	1	1	#N/A		Huwe1	1	1	0	2
Mmp19	1	1	#N/A		Thrap3	1	1	0	2
Ubtd1	1	1	#N/A		Mdga2	1	1	0	2
Ttpa	1	1	#N/A		Ttc38	1	1	0	2
Cphx3	1	#N/A	#N/A		Tpk1	1	1	0	2
Slc6a4	1	1	#N/A		Abi1	1	1	0	2
Cphx1	1	#N/A	#N/A		Dpp4	1	1	0	2
Shank3	1	1	#N/A		Utp6	1	1	0	2
Lyrm7	1	1	#N/A		Sema6a	1	1	0	2
Dennd6a	1	#N/A	#N/A		Mtmr4	1	1	0	2
Cphx2	1	#N/A	#N/A		Taf1	1	1	0	2
Zkscan1	1	1	#N/A		Arrdc3	1	1	0	2
Dcaf5	1	1	#N/A		Crot	1	1	0	2
Polr3a	1	1	#N/A		Fam49a	1	1	0	2
Dusp3	1	1	#N/A		Lgr4	1	1	0	2
Mapk3	1	1	#N/A		Osm	1	1	0	2
Kank1	1	1	#N/A		Pcdhb14	1	1	0	2
Gpr62	1	1	#N/A		Scn11a	1	1	0	2
Runx1t1	1	1	#N/A		Rab3gap2	1	1	0	2
Fam3c	1	1	#N/A		Zfp870	1	1	0	2
Syne3	1	#N/A	#N/A		Rps6kb1	1	1	0	2
Dedd	1	1	#N/A		Itch	1	1	0	2
Dctn5	1	1	#N/A		Sbk3	1	0	1	2
Dmc1	1	1	#N/A		Opa1	1	1	0	2
Usp32	1	1	#N/A		Lyrm2	1	0	1	2
Mtch2	1	1	#N/A		Zfc3h1	1	1	0	2
Tmf1	1	#N/A	#N/A		Unc5d	1	1	0	2
Ptpn14	1	1	#N/A		Antxr2	1	1	0	2
Tnik	1	#N/A	#N/A		Med15	1	1	0	2
Zhx1	1	1	#N/A		Dner	1	1	0	2
Ube4a	1	1	#N/A		Ipcef1	1	1	0	2
Brpf3	1	1	#N/A		Clstn2	1	1	0	2
Litaf	1	1	#N/A		Rc3h1	1	1	0	2
Ttc14	1	#N/A	#N/A		Fmr1	1	1	0	2
Ap3b1	1	1	#N/A		Rnpc3	1	1	0	2
Zfp532	1	1	#N/A		Ccnh	1	1	0	2
Ndnf	1	#N/A	#N/A		Taok1	1	1	0	2
Tbx21	1	1	#N/A		Npc1l1	1	1	0	2
H2afb3	1	#N/A	#N/A		Hs3st5	1	0	1	2
Bhlha9	1	1	#N/A		Casp8ap2	1	1	0	2
Acbd3	1	1	#N/A		Zfp62	1	1	0	2
Copg2	1	1	#N/A		Dpy19l2	1	1	0	2
Mgat4b	1	1	#N/A		Fat1	1	1	0	2
Aatk	1	1	#N/A		Bfar	1	1	0	2
Bach2	1	1	#N/A		Ids	1	1	0	2
Dynlt3	1	1	#N/A		Lamp3	1	1	0	2
Nelfa	1	#N/A	#N/A		Ncl	1	1	0	2
Nfatc2	1	1	#N/A		Negr1	1	1	0	2
Hhip	1	1	#N/A		Bub1	1	0	1	2
Tardbp	1	1	#N/A		Xkr4	1	1	0	2
Trim59	1	1	#N/A		Zbtb26	1	1	0	2
Man1a	1	1	1		Shprh	1	1	0	2
Anks1b	1	1	#N/A		Scn9a	1	1	0	2
Lpin3	1	1	1		Cts6	1	1	0	2
Erlec1	1	1	1		Epgn	1	1	0	2
Gm3696	1	1	1		Vcan	1	1	0	2
Snx3	1	1	1		Trnt1	1	1	0	2
LOC100861615	1	#N/A	#N/A		F5	1	1	0	2
4930555G01Rik	1	1	1		Larp1	1	1	0	2
Ralgapa1	1	1	#N/A		Tm9sf2	1	1	0	2
Rad21	1	1	#N/A		Ms4a2	1	1	0	2
Tmem41b	1	1	#N/A		Kcnj15	1	1	0	2
Sftpa1	1	#N/A	1		Ermn	1	1	0	2
Npnt	1	#N/A	1		Nsun6	1	0	1	2
Cngb1	1	1	#N/A		Pdzk1	1	1	0	2
Gm14743	1	1	1		Slc22a14	1	1	0	2
Hspa1l	1	1	#N/A		Lrrc58	1	1	0	2
Tmem251	1	#N/A	1		Agpat5	1	1	0	2
Dynlt1b	1	1	1		Nrcam	1	1	0	2
MARCH1	1	1	#N/A		Oas1a	1	1	0	2
Ube2a	1	1	1		Tmem200b	1	1	0	2
Mcemp1	1	#N/A	1		Spcs1	1	0	1	2
Nup160	1	1	#N/A		Gbp10	1	1	0	2
Ncbp2	1	1	1		Sun1	1	1	0	2
Bpifb9a	1	1	1		Pramel1	1	1	0	2
Bpifb9b	1	1	1		Hmgcl	1	1	0	2
Coq7	1	#N/A	#N/A		Nupl1	1	1	0	2
Cyp2j9	1	1	1		Matn3	1	1	0	2
Sh3kbp1	1	1	#N/A		Oas1g	1	1	0	2
Homez	1	1	#N/A		AI429214	1	1	0	2
Nudt18	1	1	#N/A		Slc7a11	1	1	0	2
Rps6ka6	1	1	1		Usp47	1	1	0	2
4930426D05Rik	1	#N/A	#N/A		Rab11fip4	1	1	0	2
Bbs7	1	1	#N/A		Syncrip	1	1	0	2
Clec2h	1	1	#N/A		Utp14b	1	1	0	2
Klhl14	1	1	#N/A		Rsf1	1	1	0	2
Neurl1b	1	1	#N/A		Gbp6	1	1	0	2
Naa11	1	1	1		Pla2g4e	1	1	0	2
Mtf2	1	1	1		Snx18	1	1	0	2
Me1	1	1	#N/A		Ankub1	1	0	1	2
Il2rg	1	1	1		Gbp4	1	1	0	2
Ptbp3	1	#N/A	#N/A		Impg2	1	1	0	2
Dbr1	1	1	1		Bambi	1	1	0	2
Cript	1	1	1		Mapre1	1	1	0	2
Mrps17	1	1	1		Tspan12	1	1	0	2
Frat2	1	1	1		Zfp418	1	1	0	2
Trhr	1	1	#N/A		Kitl	1	1	0	2
Gmfb	1	1	1		Wfdc15b	1	1	0	2
Nox4	1	1	#N/A		Lrch3	1	1	0	2
Hist1h2br	1	#N/A	#N/A		Sar1b	1	1	0	2
Hist1h2bq	1	1	#N/A		Strn3	1	1	0	2
Far1	1	1	1		Lrguk	1	1	0	2
Naaladl2	1	#N/A	#N/A		Tslp	1	1	0	2
Ncf1	1	1	1		Gpr15	1	1	0	2
Syt13	1	1	1		Guf1	1	1	0	2
Zfp654	1	1	#N/A		Prlr	1	1	0	2
Fpgt	1	1	1		Arc	1	1	0	2
Dimt1	1	1	1		Wtap	1	0	1	2
Spink11	1	1	1		Als2cl	1	1	0	2
Arhgap27	1	1	#N/A		Rgs2	1	1	0	2
Lrch1	1	1	#N/A		Six4	1	1	0	2
Dnajb14	1	1	#N/A		Gm5464	1	1	0	2
4933409G03Rik	1	#N/A	1		Itm2a	1	1	0	2
Hecw1	1	1	#N/A		Npr3	1	1	0	2
Kcnc2	1	1	#N/A		Rimklb	1	1	0	2
Stk32b	1	1	#N/A		Xlr	1	1	0	2
Topors	1	1	1		Sfpq	1	1	0	2
Ttn	1	1	#N/A		Sfmbt2	1	1	0	2
Setmar	1	1	1		Chst3	1	1	0	2
Ssbp2	1	1	1		Pradc1	1	0	1	2
Sephs1	1	1	#N/A		Ahctf1	1	1	0	2
Zfp759	1	1	#N/A		Hcrtr2	1	1	0	2
P2ry10b	1	#N/A	#N/A		Lmbr1	1	1	0	2
Igsf10	1	1	#N/A		Abca12	1	1	0	2
Klf13	1	1	1		Kalrn	1	1	0	2
Chrdl1	1	1	#N/A		Tcf7l2	1	1	0	2
Ces2g	1	1	1		Naip1	1	1	0	2
Sec11c	1	1	1		1110025L11Rik	1	0	1	2
Snapc1	1	1	1		Atp5s	0	1	1	2
Zxdb	1	1	#N/A		Akr1e1	0	1	1	2
Fam149b	1	1	1		Lrrc4	0	1	1	2
Crnkl1	1	1	#N/A		Ttc3	0	1	1	2
Krtap19-3	1	#N/A	1		Gm9603	0	1	1	2
Tmem47	1	1	1		St6gal1	0	1	1	2
Gria2	1	1	#N/A		Smarca1	0	1	1	2
Fam149a	1	1	1		BC030336	0	1	1	2
Zfp329	1	1	#N/A		Pmm1	0	1	1	2
Cdh12	1	1	1		Cdc73	0	1	1	2
Dgke	1	1	#N/A		Gm3099	0	1	1	2
Fzd4	1	1	#N/A		Mff	0	1	1	2
Hif1a	1	1	#N/A		Ccdc146	0	1	1	2
Hipk3	1	1	#N/A		Hfe	0	1	1	2
Gimap1	1	1	1		Elovl7	0	1	1	2
Sec16b	1	1	1		Gm16434	0	1	1	2
BC052040	1	1	1		Gm8356	0	1	1	2
Slc9a3r1	1	1	#N/A		Gm3542	0	1	1	2
Atxn1	1	1	#N/A		Efcab2	0	1	1	2
Dynlt1c	1	1	#N/A		BC023829	0	1	1	2
Spink8	1	1	1		Fbxl12	0	1	1	2
Dock7	1	1	1		Lsm1	0	1	1	2
Dynlt1f	1	1	1		Pkib	0	1	1	2
Huwe1	1	1	#N/A		Zbtb1	0	1	1	2
Thrap3	1	1	#N/A		Apoa2	0	1	1	2
Gm11559	1	1	1		Gm9602	0	1	1	2
Hpgd	1	1	1		Ston1	0	1	1	2
Mdga2	1	1	#N/A		Pid1	0	1	1	2
Ttc38	1	1	#N/A		Gm9776	0	1	1	2
Shtn1	1	#N/A	#N/A		Il18r1	0	1	1	2
Tpk1	1	1	#N/A		Cr2	0	1	1	2
Abi1	1	1	#N/A		Il21	0	1	1	2
Dpp4	1	1	#N/A		Gm6676	0	1	1	2
Mcu	1	#N/A	#N/A		Rab14	0	1	1	2
Utp6	1	1	#N/A		Rnf152	0	1	1	2
Prr9	1	1	1		Slc25a46	0	1	1	2
Sema6a	1	1	#N/A		Aim2	0	1	1	2
Mtmr4	1	1	#N/A		Hoxa6	0	1	1	2
Gys2	1	1	1		Fgf1	0	1	1	2
Taf1	1	1	#N/A		Clec14a	0	1	1	2
Arrdc3	1	1	#N/A		Slc30a8	0	1	1	2
Crot	1	1	#N/A		Psmd5	0	1	1	2
Upb1	1	1	1		Keg1	0	1	1	2
Fam49a	1	1	#N/A		Rnf149	0	1	1	2
Lgr4	1	1	#N/A		Vmn1r11	0	1	1	2
Tcaf3	1	#N/A	#N/A		Smok2a	0	1	1	2
Adam30	1	#N/A	#N/A		9230109A22Rik	0	1	1	2
Osm	1	1	#N/A		Lipt2	0	1	1	2
Pcdhb14	1	1	#N/A		Btc	0	1	1	2
Scn11a	1	1	#N/A		AI317395	0	1	1	2
Sec22a	1	1	1		Rgs17	0	1	1	2
Rab3gap2	1	1	#N/A		Gm16223	0	1	1	2
Krt13	1	1	1		Cdkl1	0	1	1	2
Mosmo	1	#N/A	#N/A		Rgs20	0	1	1	2
Bmi1	1	1	1		2610305D13Rik	0	1	1	2
Zfp870	1	1	#N/A		Fam115e	0	1	1	2
Rps6kb1	1	1	#N/A		Gpr82	0	1	1	2
Itch	1	1	#N/A		Crygb	0	1	1	2
Sbk3	1	#N/A	1		3110001I22Rik	0	1	1	2
Opa1	1	1	#N/A		Syce1l	0	1	1	2
Lyrm2	1	#N/A	1		Obp1b	0	1	1	2
Zfc3h1	1	1	#N/A		9130409I23Rik	0	1	1	2
Unc5d	1	1	#N/A		Gpm6a	0	1	1	2
Antxr2	1	1	#N/A		Cyp4b1	0	1	1	2
Wdsub1	1	1	1		Gm10742	0	1	1	2
Ccn2	1	#N/A	#N/A		Lmbrd2	0	1	1	2
Med15	1	1	#N/A		Csn1s1	0	1	1	2
Dner	1	1	#N/A		Azgp1	0	1	1	2
Ipcef1	1	1	#N/A		Carhsp1	0	1	1	2
Il2	1	1	1		Tcf7l1	0	1	1	2
Shroom4	1	#N/A	#N/A		Wfdc16	0	1	1	2
Clstn2	1	1	#N/A		Atp6ap2	0	1	1	2
Rc3h1	1	1	#N/A		Fbxw2	0	1	1	2
Bst1	1	1	1		4921511H03Rik	0	1	1	2
4922502D21Rik	1	1	1		Gbp9	0	1	1	2
Fmr1	1	1	#N/A		Asb11	0	1	1	2
Rnpc3	1	1	#N/A		Tal2	0	1	1	2
Ccnh	1	1	#N/A		Il1f8	0	1	1	2
Taok1	1	1	#N/A		Olfr354	0	1	1	2
C1d	1	1	1		C1ra	0	1	1	2
Npc1l1	1	1	#N/A		Gdap1	0	1	1	2
Hs3st5	1	#N/A	1		Rfx3	1	0	0	1
Casp8ap2	1	1	#N/A		Nectin1	1	0	0	1
Zfp945	1	1	1		Tmem74b	1	0	0	1
C1galt1c1	1	1	1		Wee1	1	0	0	1
Zfp62	1	1	#N/A		Adgrl1	1	0	0	1
Clmp	1	#N/A	#N/A		Trabd2b	1	0	0	1
Dpy19l2	1	1	#N/A		Cacul1	1	0	0	1
Fat1	1	1	#N/A		Pip4p2	1	0	0	1
Tyr	1	1	1		Nol4l	1	0	0	1
Bfar	1	1	#N/A		Sptbn2	1	0	0	1
Ids	1	1	#N/A		Phactr2	1	0	0	1
Lamp3	1	1	#N/A		Usp15	1	0	0	1
Ncl	1	1	#N/A		Abl2	1	0	0	1
Negr1	1	1	#N/A		Gbp2b	1	0	0	1
Bub1	1	#N/A	1		Zfhx4	1	0	0	1
Ypel2	1	1	1		Fgf9	1	0	0	1
Zfp811	1	#N/A	#N/A		Plpp1	1	0	0	1
Xkr4	1	1	#N/A		Rubcnl	1	0	0	1
Lrp8	1	#N/A	#N/A		Akap7	1	0	0	1
Hacd2	1	#N/A	#N/A		Suco	1	0	0	1
Gtf2h2	1	1	1		Kcnk10	1	0	0	1
Zbtb26	1	1	#N/A		Prrc2c	1	0	0	1
Shprh	1	1	#N/A		Lurap1l	1	0	0	1
Scn9a	1	1	#N/A		Cfap45	1	0	0	1
Cts6	1	1	#N/A		Ist1	1	0	0	1
Epgn	1	1	#N/A		Garem1	1	0	0	1
Vcan	1	1	#N/A		Jarid2	1	0	0	1
Trnt1	1	1	#N/A		Gm5460	1	0	0	1
Lhfpl1	1	1	1		Qk	1	0	0	1
F5	1	1	#N/A		Pip4p1	1	0	0	1
Dcaf1	1	#N/A	#N/A		Prmt6	1	0	0	1
Larp1	1	1	#N/A		Ago4	1	0	0	1
Cul4b	1	#N/A	#N/A		Tenm2	1	0	0	1
Nubpl	1	1	1		Armh4	1	0	0	1
Stxbp5l	1	#N/A	#N/A		Zfp809	1	0	0	1
Tm9sf2	1	1	#N/A		Aar2	1	0	0	1
Ms4a2	1	1	#N/A		Ccdc85b	1	0	0	1
Pdpn	1	1	1		Wnk3	1	0	0	1
Aen	1	1	1		Ccr2	1	0	0	1
Kcnj15	1	1	#N/A		Ago1	1	0	0	1
Clec4a2	1	#N/A	#N/A		Smim13	1	0	0	1
Tmem80	1	#N/A	#N/A		Slc4a4	1	0	0	1
Dynlt1a	1	1	1		Ints6l	1	0	0	1
Ermn	1	1	#N/A		Rubcn	1	0	0	1
Pbrm1	1	#N/A	#N/A		Tcaim	1	0	0	1
Nsun6	1	#N/A	1		Selenoi	1	0	0	1
Pdzk1	1	1	#N/A		Nfe2l1	1	0	0	1
Abhd10	1	1	1		Desi1	1	0	0	1
Slc22a14	1	1	#N/A		Acvr2b	1	0	0	1
Lrrc58	1	1	#N/A		Drd1	1	0	0	1
Naf1	1	1	1		Hectd4	1	0	0	1
Agpat5	1	1	#N/A		Adgrl2	1	0	0	1
Glrx2	1	1	1		Tmem178b	1	0	0	1
Nrcam	1	1	#N/A		Rad9a	1	0	0	1
Oas1a	1	1	#N/A		Stxbp3	1	0	0	1
Kcns1	1	1	1		Ptpn4	1	0	0	1
Tmem200b	1	1	#N/A		Kmt2a	1	0	0	1
Spcs1	1	#N/A	1		Slc7a2	1	0	0	1
Gbp10	1	1	#N/A		Sdhaf4	1	0	0	1
Sun1	1	1	#N/A		Jade2	1	0	0	1
Mindy2	1	#N/A	#N/A		Kdm8	1	0	0	1
Ntrk2	1	1	1		Tmem121b	1	0	0	1
Pramel1	1	1	#N/A		Fam91a1	1	0	0	1
Rac2	1	1	1		Vtcn1	1	0	0	1
Hmgcl	1	1	#N/A		Kdm5c	1	0	0	1
Nupl1	1	1	#N/A		Nebl	1	0	0	1
Matn3	1	1	#N/A		Esp36	1	0	0	1
Oas1g	1	1	#N/A		Elmsan1	1	0	0	1
AI429214	1	1	#N/A		Stxbp5	1	0	0	1
Slc7a11	1	1	#N/A		Rfx5	1	0	0	1
Usp47	1	1	#N/A		Ube3a	1	0	0	1
Rab11fip4	1	1	#N/A		Fam243	1	0	0	1
Syncrip	1	1	#N/A		Piezo1	1	0	0	1
Pcnx4	1	#N/A	#N/A		Zfp442	1	0	0	1
Rsbn1l	1	1	1		Snx27	1	0	0	1
Utp14b	1	1	#N/A		Ogfod3	1	0	0	1
Rsf1	1	1	#N/A		Dido1	1	0	0	1
Gbp6	1	1	#N/A		Knop1	1	0	0	1
Pla2g4e	1	1	#N/A		Zswim5	1	0	0	1
Snx18	1	1	#N/A		Fam217b	1	0	0	1
Ankub1	1	#N/A	1		Synrg	1	0	0	1
Gbp4	1	1	#N/A		Ptprj	1	0	0	1
Impg2	1	1	#N/A		Soga1	1	0	0	1
Bambi	1	1	#N/A		Slc35g1	1	0	0	1
Mapre1	1	1	#N/A		Fam122a	1	0	0	1
Tspan12	1	1	#N/A		Dynap	1	0	0	1
Zfp418	1	1	#N/A		Zc2hc1a	1	0	0	1
Kitl	1	1	#N/A		Pcdh9	1	0	0	1
Fam53a	1	1	1		Pomk	1	0	0	1
Tbpl2	1	1	1		Amer1	1	0	0	1
Wfdc15b	1	1	#N/A		Pcdha10	1	0	0	1
Sncg	1	1	1		Pcdha11	1	0	0	1
Hnrnph2	1	1	1		Pcdha2	1	0	0	1
Lrch3	1	1	#N/A		Pcdha6	1	0	0	1
Pex12	1	1	1		Pcdha9	1	0	0	1
Sar1b	1	1	#N/A		Pcdha7	1	0	0	1
Strn3	1	1	#N/A		Pcdha3	1	0	0	1
Dnaja1	1	1	1		Pcdha4	1	0	0	1
Lrguk	1	1	#N/A		Pcdha1	1	0	0	1
Tslp	1	1	#N/A		Rffl	1	0	0	1
Gpr15	1	1	#N/A		Igsf9b	1	0	0	1
Guf1	1	1	#N/A		Pcdha12	1	0	0	1
Prlr	1	1	#N/A		Pcdha5	1	0	0	1
Arc	1	1	#N/A		Pcdhac2	1	0	0	1
Ube2g1	1	1	1		Scn2a	1	0	0	1
Wtap	1	#N/A	1		Ncbp3	1	0	0	1
Als2cl	1	1	#N/A		Nexmif	1	0	0	1
Rgs2	1	1	#N/A		Pnisr	1	0	0	1
Ubxn8	1	1	1		Smim20	1	0	0	1
Six4	1	1	#N/A		Epb41l4b	1	0	0	1
Shcbp1l	1	#N/A	#N/A		Raph1	1	0	0	1
Gm5464	1	1	#N/A		Rtl5	1	0	0	1
Itm2a	1	1	#N/A		Plpp3	1	0	0	1
Npr3	1	1	#N/A		Cnppd1	1	0	0	1
Rimklb	1	1	#N/A		Nsmf	1	0	0	1
Zwint	1	#N/A	#N/A		Ago3	1	0	0	1
Xlr	1	1	#N/A		Tmem245	1	0	0	1
Sfpq	1	1	#N/A		Rad51d	1	0	0	1
Sfmbt2	1	1	#N/A		Cox6b2	1	0	0	1
Chst3	1	1	#N/A		Sinhcaf	1	0	0	1
Pradc1	1	#N/A	1		Tenm3	1	0	0	1
Ahctf1	1	1	#N/A		Mief1	1	0	0	1
Hcrtr2	1	1	#N/A		Hmga1b	1	0	0	1
D1Ertd622e	1	1	1		Fnbp1l	1	0	0	1
Gss	1	1	1		Lyrm9	1	0	0	1
Lmbr1	1	1	#N/A		Diaph1	1	0	0	1
Abca12	1	1	#N/A		Slc9b2	1	0	0	1
Orc3	1	#N/A	#N/A		Cast	1	0	0	1
Kalrn	1	1	#N/A		Ndor1	1	0	0	1
Tcf7l2	1	1	#N/A		Zfp882	1	0	0	1
Naip1	1	1	#N/A		Dnajb2	1	0	0	1
1110025L11Rik	1	#N/A	1		Fam219b	1	0	0	1
Clmn	#N/A	1	#N/A		Dmtn	1	0	0	1
Eif2c2	#N/A	1	#N/A		Borcs6	1	0	0	1
Nmt1	#N/A	1	#N/A		Igf1r	1	0	0	1
Hic2	#N/A	1	#N/A		Mmp1b	1	0	0	1
Thsd4	#N/A	1	#N/A		Cluh	1	0	0	1
Rab22a	#N/A	1	#N/A		Ptchd1	1	0	0	1
Ppp1r7	#N/A	1	#N/A		Smim12	1	0	0	1
Glis2	#N/A	1	#N/A		Sowahc	1	0	0	1
Rad51c	#N/A	1	#N/A		Bloc1s6	1	0	0	1
Myo1d	#N/A	1	#N/A		Cnot9	1	0	0	1
Igf2bp1	#N/A	1	#N/A		Lonrf3	1	0	0	1
Arnt2	#N/A	1	#N/A		Yae1d1	1	0	0	1
Igfbp4	#N/A	1	#N/A		Tmem14a	1	0	0	1
Mafg	#N/A	1	#N/A		Mecp2	1	0	0	1
Ptpn1	#N/A	1	#N/A		Mrm2	1	0	0	1
Tmem170b	#N/A	1	#N/A		Ppp6r3	1	0	0	1
6330403A02Rik	#N/A	1	#N/A		Ccn4	1	0	0	1
Pitpnm3	#N/A	1	#N/A		Wapl	1	0	0	1
Tmem164	#N/A	1	#N/A		Slc18b1	1	0	0	1
Ttyh3	#N/A	1	#N/A		Tex46	1	0	0	1
Socs4	#N/A	1	#N/A		Efcab12	1	0	0	1
Ehd2	#N/A	1	#N/A		Clns1a	1	0	0	1
Acvr1b	#N/A	1	#N/A		Cadps2	1	0	0	1
Megf8	#N/A	1	#N/A		Rassf10	1	0	0	1
Cdk19	#N/A	1	#N/A		Krtap28-13	1	0	0	1
Rab1b	#N/A	1	#N/A		Adgrd1	1	0	0	1
Slc6a6	#N/A	1	#N/A		Cyb561a3	1	0	0	1
1110054O05Rik	#N/A	1	#N/A		Snurf	1	0	0	1
Lif	#N/A	1	#N/A		Tigd5	1	0	0	1
Gm10642	#N/A	1	#N/A		Rgs6	1	0	0	1
Ppm1h	#N/A	1	#N/A		L3mbtl4	1	0	0	1
Nploc4	#N/A	1	#N/A		Dctd	1	0	0	1
Pnmal2	#N/A	1	#N/A		Map7	1	0	0	1
Ak1	#N/A	1	#N/A		Nutm2	1	0	0	1
Ddi2	#N/A	1	#N/A		Tango6	1	0	0	1
Tor1b	#N/A	1	#N/A		Zfp607a	1	0	0	1
Minos1	#N/A	1	#N/A		Arel1	1	0	0	1
Kcnh7	#N/A	1	#N/A		Peak1	1	0	0	1
Golga2	#N/A	1	#N/A		Zfp994	1	0	0	1
Brd3	#N/A	1	#N/A		Zfp119a	1	0	0	1
Fndc8	#N/A	1	#N/A		Tigar	1	0	0	1
Yipf2	#N/A	1	#N/A		Cphx3	1	0	0	1
Tbcel	#N/A	1	#N/A		Cphx1	1	0	0	1
Eya3	#N/A	1	#N/A		Dennd6a	1	0	0	1
Ikzf2	#N/A	1	#N/A		Cphx2	1	0	0	1
Mitf	#N/A	1	#N/A		Syne3	1	0	0	1
Zfp664	#N/A	1	#N/A		Tmf1	1	0	0	1
Cdk5rap2	#N/A	1	#N/A		Tnik	1	0	0	1
Akt1	#N/A	1	#N/A		Ttc14	1	0	0	1
Banp	#N/A	1	#N/A		Ndnf	1	0	0	1
Hip1	#N/A	1	#N/A		H2afb3	1	0	0	1
D17Wsu92e	#N/A	1	#N/A		Nelfa	1	0	0	1
Tmem235	#N/A	1	#N/A		LOC100861615	1	0	0	1
Cds1	#N/A	1	#N/A		Coq7	1	0	0	1
Wfdc13	#N/A	1	#N/A		4930426D05Rik	1	0	0	1
Spata13	#N/A	1	#N/A		Ptbp3	1	0	0	1
Ctif	#N/A	1	#N/A		Hist1h2br	1	0	0	1
Fem1a	#N/A	1	#N/A		Naaladl2	1	0	0	1
Spast	#N/A	1	#N/A		P2ry10b	1	0	0	1
Sbk1	#N/A	1	#N/A		Shtn1	1	0	0	1
Camk1d	#N/A	1	#N/A		Mcu	1	0	0	1
Zfp174	#N/A	1	#N/A		Tcaf3	1	0	0	1
Reps2	#N/A	1	#N/A		Adam30	1	0	0	1
C530028O21Rik	#N/A	1	#N/A		Mosmo	1	0	0	1
Rapgef6	#N/A	1	#N/A		Ccn2	1	0	0	1
Ncan	#N/A	1	#N/A		Shroom4	1	0	0	1
Lysmd1	#N/A	1	#N/A		Clmp	1	0	0	1
Runx1	#N/A	1	#N/A		Zfp811	1	0	0	1
Prph2	#N/A	1	#N/A		Lrp8	1	0	0	1
Nhsl2	#N/A	1	#N/A		Hacd2	1	0	0	1
Pla2g2f	#N/A	1	#N/A		Dcaf1	1	0	0	1
Yars	#N/A	1	#N/A		Cul4b	1	0	0	1
Zfand3	#N/A	1	#N/A		Stxbp5l	1	0	0	1
Kcne1l	#N/A	1	#N/A		Clec4a2	1	0	0	1
Arfgap1	#N/A	1	#N/A		Tmem80	1	0	0	1
Gm6756	#N/A	1	#N/A		Pbrm1	1	0	0	1
Efnb3	#N/A	1	#N/A		Mindy2	1	0	0	1
AB041806	#N/A	1	#N/A		Pcnx4	1	0	0	1
Wwc2	#N/A	1	#N/A		Shcbp1l	1	0	0	1
Tcf4	#N/A	1	#N/A		Zwint	1	0	0	1
Hs1bp3	#N/A	1	#N/A		Orc3	1	0	0	1
Mxd4	#N/A	1	#N/A		Clmn	0	1	0	1
Prpsap1	#N/A	1	#N/A		Eif2c2	0	1	0	1
Coro1c	#N/A	1	#N/A		Nmt1	0	1	0	1
Gins2	#N/A	1	#N/A		Hic2	0	1	0	1
Trnp1	#N/A	1	#N/A		Thsd4	0	1	0	1
Pbx1	#N/A	1	#N/A		Rab22a	0	1	0	1
Hmx1	#N/A	1	#N/A		Ppp1r7	0	1	0	1
Sike1	#N/A	1	#N/A		Glis2	0	1	0	1
Stc1	#N/A	1	#N/A		Rad51c	0	1	0	1
Ace	#N/A	1	#N/A		Myo1d	0	1	0	1
Ggta1	#N/A	1	#N/A		Igf2bp1	0	1	0	1
Barhl1	#N/A	1	#N/A		Arnt2	0	1	0	1
AC140673.1	#N/A	1	#N/A		Igfbp4	0	1	0	1
Atoh8	#N/A	1	#N/A		Mafg	0	1	0	1
Ucn2	#N/A	1	#N/A		Ptpn1	0	1	0	1
Strn	#N/A	1	#N/A		Tmem170b	0	1	0	1
Kcnt1	#N/A	1	#N/A		6330403A02Rik	0	1	0	1
Abi2	#N/A	1	#N/A		Pitpnm3	0	1	0	1
Mfng	#N/A	1	#N/A		Tmem164	0	1	0	1
Asph	#N/A	1	#N/A		Ttyh3	0	1	0	1
Fam101b	#N/A	1	#N/A		Socs4	0	1	0	1
Nrxn2	#N/A	1	#N/A		Ehd2	0	1	0	1
Plk1	#N/A	1	#N/A		Acvr1b	0	1	0	1
Rxrb	#N/A	1	#N/A		Megf8	0	1	0	1
Hcfc2	#N/A	1	#N/A		Cdk19	0	1	0	1
Sntb2	#N/A	1	#N/A		Rab1b	0	1	0	1
Rab3gap1	#N/A	1	#N/A		Slc6a6	0	1	0	1
Zfp334	#N/A	1	#N/A		1110054O05Rik	0	1	0	1
Igfbp5	#N/A	1	#N/A		Lif	0	1	0	1
Dgcr14	#N/A	1	#N/A		Gm10642	0	1	0	1
Tet1	#N/A	1	#N/A		Ppm1h	0	1	0	1
Cggbp1	#N/A	1	#N/A		Nploc4	0	1	0	1
Ckm	#N/A	1	#N/A		Pnmal2	0	1	0	1
Ppfia3	#N/A	1	#N/A		Ak1	0	1	0	1
Zfp827	#N/A	1	#N/A		Ddi2	0	1	0	1
Limk1	#N/A	1	#N/A		Tor1b	0	1	0	1
Fgf14	#N/A	1	#N/A		Minos1	0	1	0	1
Ctsa	#N/A	1	#N/A		Kcnh7	0	1	0	1
Tradd	#N/A	1	#N/A		Golga2	0	1	0	1
Nek6	#N/A	1	#N/A		Brd3	0	1	0	1
Gm16515	#N/A	1	#N/A		Fndc8	0	1	0	1
Pccb	#N/A	1	#N/A		Yipf2	0	1	0	1
Cd160	#N/A	1	#N/A		Tbcel	0	1	0	1
Ptger1	#N/A	1	#N/A		Eya3	0	1	0	1
Sec14l2	#N/A	1	#N/A		Ikzf2	0	1	0	1
Stac	#N/A	1	#N/A		Mitf	0	1	0	1
Kcnk3	#N/A	1	#N/A		Zfp664	0	1	0	1
Ehmt1	#N/A	1	#N/A		Cdk5rap2	0	1	0	1
Bet1l	#N/A	1	#N/A		Akt1	0	1	0	1
Vasn	#N/A	1	#N/A		Banp	0	1	0	1
6330439K17Rik	#N/A	1	#N/A		Hip1	0	1	0	1
BC025446	#N/A	1	#N/A		D17Wsu92e	0	1	0	1
Os9	#N/A	1	#N/A		Tmem235	0	1	0	1
Capzb	#N/A	1	#N/A		Cds1	0	1	0	1
Tmco3	#N/A	1	#N/A		Wfdc13	0	1	0	1
Fkbp5	#N/A	1	#N/A		Spata13	0	1	0	1
Dnajc8	#N/A	1	#N/A		Ctif	0	1	0	1
Cep120	#N/A	1	#N/A		Fem1a	0	1	0	1
Arhgef7	#N/A	1	#N/A		Spast	0	1	0	1
Esrrb	#N/A	1	#N/A		Sbk1	0	1	0	1
D17H6S53E	#N/A	1	#N/A		Camk1d	0	1	0	1
6330409N04Rik	#N/A	1	#N/A		Zfp174	0	1	0	1
Golm1	#N/A	1	#N/A		Reps2	0	1	0	1
Zfp191	#N/A	1	#N/A		C530028O21Rik	0	1	0	1
Ttc39b	#N/A	1	#N/A		Rapgef6	0	1	0	1
Rab3d	#N/A	1	#N/A		Ncan	0	1	0	1
Eif4g1	#N/A	1	#N/A		Lysmd1	0	1	0	1
Caskin1	#N/A	1	#N/A		Runx1	0	1	0	1
Zfp91	#N/A	1	#N/A		Prph2	0	1	0	1
Hvcn1	#N/A	1	#N/A		Nhsl2	0	1	0	1
Fuca2	#N/A	1	#N/A		Pla2g2f	0	1	0	1
Top3a	#N/A	1	#N/A		Yars	0	1	0	1
Suv420h2	#N/A	1	#N/A		Zfand3	0	1	0	1
4932411E22Rik	#N/A	1	#N/A		Kcne1l	0	1	0	1
Lat2	#N/A	1	#N/A		Arfgap1	0	1	0	1
Rfwd3	#N/A	1	#N/A		Gm6756	0	1	0	1
Lrrc8a	#N/A	1	#N/A		Efnb3	0	1	0	1
2900026A02Rik	#N/A	1	#N/A		AB041806	0	1	0	1
Rap1gap	#N/A	1	#N/A		Wwc2	0	1	0	1
Ppp2r2d	#N/A	1	#N/A		Tcf4	0	1	0	1
Vprbp	#N/A	1	#N/A		Hs1bp3	0	1	0	1
Agbl2	#N/A	1	#N/A		Mxd4	0	1	0	1
Psmb11	#N/A	1	#N/A		Prpsap1	0	1	0	1
Polq	#N/A	1	#N/A		Coro1c	0	1	0	1
Galntl2	#N/A	1	#N/A		Gins2	0	1	0	1
Sipa1l3	#N/A	1	#N/A		Trnp1	0	1	0	1
Vamp3	#N/A	1	#N/A		Pbx1	0	1	0	1
Zbtb8os	#N/A	1	#N/A		Hmx1	0	1	0	1
SEPTIN11	#N/A	1	#N/A		Sike1	0	1	0	1
Exo1	#N/A	1	#N/A		Stc1	0	1	0	1
Wbscr17	#N/A	1	#N/A		Ace	0	1	0	1
Zfp689	#N/A	1	#N/A		Ggta1	0	1	0	1
4932442E05Rik	#N/A	1	#N/A		Barhl1	0	1	0	1
Zfp593	#N/A	1	#N/A		AC140673.1	0	1	0	1
Slc43a2	#N/A	1	#N/A		Atoh8	0	1	0	1
Utp15	#N/A	1	#N/A		Ucn2	0	1	0	1
Cpsf3l	#N/A	1	#N/A		Strn	0	1	0	1
Ube2o	#N/A	1	#N/A		Kcnt1	0	1	0	1
Rell2	#N/A	1	#N/A		Abi2	0	1	0	1
Gm9966	#N/A	1	#N/A		Mfng	0	1	0	1
Trip10	#N/A	1	#N/A		Asph	0	1	0	1
Gdf5	#N/A	1	#N/A		Fam101b	0	1	0	1
Tmem9	#N/A	1	#N/A		Nrxn2	0	1	0	1
Fzd2	#N/A	1	#N/A		Plk1	0	1	0	1
Kctd3	#N/A	1	#N/A		Rxrb	0	1	0	1
Tmem209	#N/A	1	#N/A		Hcfc2	0	1	0	1
Vamp2	#N/A	1	#N/A		Sntb2	0	1	0	1
Mpzl3	#N/A	1	#N/A		Rab3gap1	0	1	0	1
Asap2	#N/A	1	#N/A		Zfp334	0	1	0	1
Mpzl1	#N/A	1	#N/A		Igfbp5	0	1	0	1
1700001K19Rik	#N/A	1	#N/A		Dgcr14	0	1	0	1
Myh8	#N/A	1	#N/A		Tet1	0	1	0	1
Gm1337	#N/A	1	#N/A		Cggbp1	0	1	0	1
Lrrc10	#N/A	1	#N/A		Ckm	0	1	0	1
Srpk3	#N/A	1	#N/A		Ppfia3	0	1	0	1
Erg	#N/A	1	#N/A		Zfp827	0	1	0	1
Tyk2	#N/A	1	#N/A		Limk1	0	1	0	1
Mpeg1	#N/A	1	#N/A		Fgf14	0	1	0	1
Tln1	#N/A	1	#N/A		Ctsa	0	1	0	1
Msx1	#N/A	1	#N/A		Tradd	0	1	0	1
Rbbp5	#N/A	1	#N/A		Nek6	0	1	0	1
Lrrc49	#N/A	1	#N/A		Gm16515	0	1	0	1
Fam20c	#N/A	1	#N/A		Pccb	0	1	0	1
Tmem72	#N/A	1	#N/A		Cd160	0	1	0	1
2010109I03Rik	#N/A	1	#N/A		Ptger1	0	1	0	1
9830001H06Rik	#N/A	1	#N/A		Sec14l2	0	1	0	1
Stc2	#N/A	1	#N/A		Stac	0	1	0	1
Icosl	#N/A	1	#N/A		Kcnk3	0	1	0	1
Gm3739	#N/A	1	#N/A		Ehmt1	0	1	0	1
Atp5s	#N/A	1	1		Bet1l	0	1	0	1
Spaca7	#N/A	1	#N/A		Vasn	0	1	0	1
Bglap	#N/A	1	#N/A		6330439K17Rik	0	1	0	1
Fam123c	#N/A	1	#N/A		BC025446	0	1	0	1
Mmp11	#N/A	1	#N/A		Os9	0	1	0	1
Ralgapa2	#N/A	1	#N/A		Capzb	0	1	0	1
Pla2g10	#N/A	1	#N/A		Tmco3	0	1	0	1
Mtf1	#N/A	1	#N/A		Fkbp5	0	1	0	1
Six1	#N/A	1	#N/A		Dnajc8	0	1	0	1
Cga	#N/A	1	#N/A		Cep120	0	1	0	1
Luc7l	#N/A	1	#N/A		Arhgef7	0	1	0	1
Gfap	#N/A	1	#N/A		Esrrb	0	1	0	1
Man2c1	#N/A	1	#N/A		D17H6S53E	0	1	0	1
Aqp8	#N/A	1	#N/A		6330409N04Rik	0	1	0	1
Wscd1	#N/A	1	#N/A		Golm1	0	1	0	1
Phactr1	#N/A	1	#N/A		Zfp191	0	1	0	1
Grhl2	#N/A	1	#N/A		Ttc39b	0	1	0	1
Pax6	#N/A	1	#N/A		Rab3d	0	1	0	1
Pde8a	#N/A	1	#N/A		Eif4g1	0	1	0	1
Fam164c	#N/A	1	#N/A		Caskin1	0	1	0	1
BC017158	#N/A	1	#N/A		Zfp91	0	1	0	1
Clec2l	#N/A	1	#N/A		Hvcn1	0	1	0	1
Vps41	#N/A	1	#N/A		Fuca2	0	1	0	1
Pom121l2	#N/A	1	#N/A		Top3a	0	1	0	1
Taf9	#N/A	1	#N/A		Suv420h2	0	1	0	1
Ppme1	#N/A	1	#N/A		4932411E22Rik	0	1	0	1
Spag5	#N/A	1	#N/A		Lat2	0	1	0	1
Exoc7	#N/A	1	#N/A		Rfwd3	0	1	0	1
Gm4450	#N/A	1	#N/A		Lrrc8a	0	1	0	1
Gm3460	#N/A	1	#N/A		2900026A02Rik	0	1	0	1
Wnk1	#N/A	1	#N/A		Rap1gap	0	1	0	1
4930429B21Rik	#N/A	1	#N/A		Ppp2r2d	0	1	0	1
Acaca	#N/A	1	#N/A		Vprbp	0	1	0	1
Cbs	#N/A	1	#N/A		Agbl2	0	1	0	1
BC034902	#N/A	1	#N/A		Psmb11	0	1	0	1
Ndufa10	#N/A	1	#N/A		Polq	0	1	0	1
Pold4	#N/A	1	#N/A		Galntl2	0	1	0	1
9930013L23Rik	#N/A	1	#N/A		Sipa1l3	0	1	0	1
Irs3	#N/A	1	#N/A		Vamp3	0	1	0	1
Mgat1	#N/A	1	#N/A		Zbtb8os	0	1	0	1
Plxnb1	#N/A	1	#N/A		SEPTIN11	0	1	0	1
Stat5b	#N/A	1	#N/A		Exo1	0	1	0	1
Zc3h13	#N/A	1	#N/A		Wbscr17	0	1	0	1
Celf4	#N/A	1	#N/A		Zfp689	0	1	0	1
Gm10710	#N/A	1	#N/A		4932442E05Rik	0	1	0	1
Dusp18	#N/A	1	#N/A		Zfp593	0	1	0	1
Gm20503	#N/A	1	#N/A		Slc43a2	0	1	0	1
Rhbdl1	#N/A	1	#N/A		Utp15	0	1	0	1
Cog6	#N/A	1	#N/A		Cpsf3l	0	1	0	1
Qsox2	#N/A	1	#N/A		Ube2o	0	1	0	1
Ikzf4	#N/A	1	#N/A		Rell2	0	1	0	1
Gpatch2	#N/A	1	#N/A		Gm9966	0	1	0	1
Magt1	#N/A	1	#N/A		Trip10	0	1	0	1
Jph2	#N/A	1	#N/A		Gdf5	0	1	0	1
Aldh3b2	#N/A	1	#N/A		Tmem9	0	1	0	1
Gprasp1	#N/A	1	#N/A		Fzd2	0	1	0	1
Rnf222	#N/A	1	#N/A		Kctd3	0	1	0	1
Atp1a2	#N/A	1	#N/A		Tmem209	0	1	0	1
Trim72	#N/A	1	#N/A		Vamp2	0	1	0	1
Nlrc4	#N/A	1	#N/A		Mpzl3	0	1	0	1
Gm9573	#N/A	1	#N/A		Asap2	0	1	0	1
BC051628	#N/A	1	#N/A		Mpzl1	0	1	0	1
Ubl3	#N/A	1	#N/A		1700001K19Rik	0	1	0	1
Zfp708	#N/A	1	#N/A		Myh8	0	1	0	1
Tspyl3	#N/A	1	#N/A		Gm1337	0	1	0	1
Stac2	#N/A	1	#N/A		Lrrc10	0	1	0	1
Aif1l	#N/A	1	#N/A		Srpk3	0	1	0	1
Ifit1	#N/A	1	#N/A		Erg	0	1	0	1
D17H6S56E-5	#N/A	1	#N/A		Tyk2	0	1	0	1
Zdhhc14	#N/A	1	#N/A		Mpeg1	0	1	0	1
Fam63a	#N/A	1	#N/A		Tln1	0	1	0	1
Eif3b	#N/A	1	#N/A		Msx1	0	1	0	1
Arhgap25	#N/A	1	#N/A		Rbbp5	0	1	0	1
Trp53rk	#N/A	1	#N/A		Lrrc49	0	1	0	1
Fam196b	#N/A	1	#N/A		Fam20c	0	1	0	1
Zfp952	#N/A	1	#N/A		Tmem72	0	1	0	1
Gmpr	#N/A	1	#N/A		2010109I03Rik	0	1	0	1
Zfp879	#N/A	1	#N/A		9830001H06Rik	0	1	0	1
Slc22a5	#N/A	1	#N/A		Stc2	0	1	0	1
Papln	#N/A	1	#N/A		Icosl	0	1	0	1
Tnnc2	#N/A	1	#N/A		Gm3739	0	1	0	1
Elavl1	#N/A	1	#N/A		Spaca7	0	1	0	1
Bap1	#N/A	1	#N/A		Bglap	0	1	0	1
Ganab	#N/A	1	#N/A		Fam123c	0	1	0	1
Ophn1	#N/A	1	#N/A		Mmp11	0	1	0	1
Txnrd3	#N/A	1	#N/A		Ralgapa2	0	1	0	1
Gm3159	#N/A	1	#N/A		Pla2g10	0	1	0	1
Fam49b	#N/A	1	#N/A		Mtf1	0	1	0	1
1110051M20Rik	#N/A	1	#N/A		Six1	0	1	0	1
Vasp	#N/A	1	#N/A		Cga	0	1	0	1
Mfn1	#N/A	1	#N/A		Luc7l	0	1	0	1
Pprc1	#N/A	1	#N/A		Gfap	0	1	0	1
Ddx6	#N/A	1	#N/A		Man2c1	0	1	0	1
Nde1	#N/A	1	#N/A		Aqp8	0	1	0	1
Fam65c	#N/A	1	#N/A		Wscd1	0	1	0	1
Purb	#N/A	1	#N/A		Phactr1	0	1	0	1
Lox	#N/A	1	#N/A		Grhl2	0	1	0	1
Rnf150	#N/A	1	#N/A		Pax6	0	1	0	1
Large	#N/A	1	#N/A		Pde8a	0	1	0	1
Tmem26	#N/A	1	#N/A		Fam164c	0	1	0	1
Otud7b	#N/A	1	#N/A		BC017158	0	1	0	1
Cacnb2	#N/A	1	#N/A		Clec2l	0	1	0	1
Psmc3ip	#N/A	1	#N/A		Vps41	0	1	0	1
Cdc40	#N/A	1	#N/A		Pom121l2	0	1	0	1
Acvr1	#N/A	1	#N/A		Taf9	0	1	0	1
Bcorl1	#N/A	1	#N/A		Ppme1	0	1	0	1
Spint2	#N/A	1	#N/A		Spag5	0	1	0	1
Fads1	#N/A	1	#N/A		Exoc7	0	1	0	1
Sh2d5	#N/A	1	#N/A		Gm4450	0	1	0	1
Tnip2	#N/A	1	#N/A		Gm3460	0	1	0	1
Fam18b	#N/A	1	#N/A		Wnk1	0	1	0	1
Hnrnpd	#N/A	1	#N/A		4930429B21Rik	0	1	0	1
Hapln4	#N/A	1	#N/A		Acaca	0	1	0	1
B230217C12Rik	#N/A	1	#N/A		Cbs	0	1	0	1
Abhd5	#N/A	1	#N/A		BC034902	0	1	0	1
Mknk2	#N/A	1	#N/A		Ndufa10	0	1	0	1
Ralbp1	#N/A	1	#N/A		Pold4	0	1	0	1
Sema6c	#N/A	1	#N/A		9930013L23Rik	0	1	0	1
Clptm1	#N/A	1	#N/A		Irs3	0	1	0	1
Ctns	#N/A	1	#N/A		Mgat1	0	1	0	1
Zfp259	#N/A	1	#N/A		Plxnb1	0	1	0	1
Csnk2a1	#N/A	1	#N/A		Stat5b	0	1	0	1
Aurkb	#N/A	1	#N/A		Zc3h13	0	1	0	1
Kif20a	#N/A	1	#N/A		Celf4	0	1	0	1
Map3k12	#N/A	1	#N/A		Gm10710	0	1	0	1
Zfand5	#N/A	1	#N/A		Dusp18	0	1	0	1
Exoc4	#N/A	1	#N/A		Gm20503	0	1	0	1
Poglut1	#N/A	1	#N/A		Rhbdl1	0	1	0	1
Prkd3	#N/A	1	#N/A		Cog6	0	1	0	1
Pcsk1n	#N/A	1	#N/A		Qsox2	0	1	0	1
A230046K03Rik	#N/A	1	#N/A		Ikzf4	0	1	0	1
Asnsd1	#N/A	1	#N/A		Gpatch2	0	1	0	1
Lgals8	#N/A	1	#N/A		Magt1	0	1	0	1
Rundc3b	#N/A	1	#N/A		Jph2	0	1	0	1
BC018242	#N/A	1	#N/A		Aldh3b2	0	1	0	1
Trrap	#N/A	1	#N/A		Gprasp1	0	1	0	1
Zc3h11a	#N/A	1	#N/A		Rnf222	0	1	0	1
B630019K06Rik	#N/A	1	#N/A		Atp1a2	0	1	0	1
Zbtb16	#N/A	1	#N/A		Trim72	0	1	0	1
Ndufb4	#N/A	1	#N/A		Nlrc4	0	1	0	1
Grm1	#N/A	1	#N/A		Gm9573	0	1	0	1
Dhfr	#N/A	1	#N/A		BC051628	0	1	0	1
Dyrk1a	#N/A	1	#N/A		Ubl3	0	1	0	1
Vps54	#N/A	1	#N/A		Zfp708	0	1	0	1
Gabra3	#N/A	1	#N/A		Tspyl3	0	1	0	1
Ighmbp2	#N/A	1	#N/A		Stac2	0	1	0	1
Tm7sf3	#N/A	1	#N/A		Aif1l	0	1	0	1
Ptcd3	#N/A	1	#N/A		Ifit1	0	1	0	1
Zfp92	#N/A	1	#N/A		D17H6S56E-5	0	1	0	1
Camk2a	#N/A	1	#N/A		Zdhhc14	0	1	0	1
Sec63	#N/A	1	#N/A		Fam63a	0	1	0	1
B230216G23Rik	#N/A	1	#N/A		Eif3b	0	1	0	1
Mbtd1	#N/A	1	#N/A		Arhgap25	0	1	0	1
Irf2bp1	#N/A	1	#N/A		Trp53rk	0	1	0	1
Chchd4	#N/A	1	#N/A		Fam196b	0	1	0	1
Onecut3	#N/A	1	#N/A		Zfp952	0	1	0	1
Tprkb	#N/A	1	#N/A		Gmpr	0	1	0	1
Prpf4b	#N/A	1	#N/A		Zfp879	0	1	0	1
Pou4f1	#N/A	1	#N/A		Slc22a5	0	1	0	1
Elmod2	#N/A	1	#N/A		Papln	0	1	0	1
Grin1	#N/A	1	#N/A		Tnnc2	0	1	0	1
Ptrf	#N/A	1	#N/A		Elavl1	0	1	0	1
Ola1	#N/A	1	#N/A		Bap1	0	1	0	1
Xpo4	#N/A	1	#N/A		Ganab	0	1	0	1
Dr1	#N/A	1	#N/A		Ophn1	0	1	0	1
Sprr2a1	#N/A	1	#N/A		Txnrd3	0	1	0	1
Emid1	#N/A	1	#N/A		Gm3159	0	1	0	1
1110032A03Rik	#N/A	1	#N/A		Fam49b	0	1	0	1
Chrnd	#N/A	1	#N/A		1110051M20Rik	0	1	0	1
Slc30a6	#N/A	1	#N/A		Vasp	0	1	0	1
H47	#N/A	1	#N/A		Mfn1	0	1	0	1
Lrtm1	#N/A	1	#N/A		Pprc1	0	1	0	1
Nr2f2	#N/A	1	#N/A		Ddx6	0	1	0	1
Fbxo40	#N/A	1	#N/A		Nde1	0	1	0	1
Plekhn1	#N/A	1	#N/A		Fam65c	0	1	0	1
Pigq	#N/A	1	#N/A		Purb	0	1	0	1
Ccdc32	#N/A	1	#N/A		Lox	0	1	0	1
Enpp4	#N/A	1	#N/A		Rnf150	0	1	0	1
Mll2	#N/A	1	#N/A		Large	0	1	0	1
Cab39l	#N/A	1	#N/A		Tmem26	0	1	0	1
Rbm25	#N/A	1	#N/A		Otud7b	0	1	0	1
Cyp2d22	#N/A	1	#N/A		Cacnb2	0	1	0	1
Far2	#N/A	1	#N/A		Psmc3ip	0	1	0	1
Rchy1	#N/A	1	#N/A		Cdc40	0	1	0	1
Chaf1a	#N/A	1	#N/A		Acvr1	0	1	0	1
Csrnp3	#N/A	1	#N/A		Bcorl1	0	1	0	1
Zdhhc20	#N/A	1	#N/A		Spint2	0	1	0	1
Fgl2	#N/A	1	#N/A		Fads1	0	1	0	1
Kif14	#N/A	1	#N/A		Sh2d5	0	1	0	1
Ppcdc	#N/A	1	#N/A		Tnip2	0	1	0	1
Pla2g4a	#N/A	1	#N/A		Fam18b	0	1	0	1
Ripply3	#N/A	1	#N/A		Hnrnpd	0	1	0	1
Ugt1a7c	#N/A	1	#N/A		Hapln4	0	1	0	1
Aspg	#N/A	1	#N/A		B230217C12Rik	0	1	0	1
Egfr	#N/A	1	#N/A		Abhd5	0	1	0	1
Gpr133	#N/A	1	#N/A		Mknk2	0	1	0	1
Sprr2d	#N/A	1	#N/A		Ralbp1	0	1	0	1
Gnaz	#N/A	1	#N/A		Sema6c	0	1	0	1
Rbm39	#N/A	1	#N/A		Clptm1	0	1	0	1
Sp5	#N/A	1	#N/A		Ctns	0	1	0	1
Dagla	#N/A	1	#N/A		Zfp259	0	1	0	1
Gm14685	#N/A	1	#N/A		Csnk2a1	0	1	0	1
1700037C18Rik	#N/A	1	#N/A		Aurkb	0	1	0	1
C030006K11Rik	#N/A	1	#N/A		Kif20a	0	1	0	1
Kansl3	#N/A	1	#N/A		Map3k12	0	1	0	1
AC148991.1	#N/A	1	#N/A		Zfand5	0	1	0	1
MARCH5	#N/A	1	#N/A		Exoc4	0	1	0	1
Atp13a2	#N/A	1	#N/A		Poglut1	0	1	0	1
Dcun1d1	#N/A	1	#N/A		Prkd3	0	1	0	1
Fmnl3	#N/A	1	#N/A		Pcsk1n	0	1	0	1
Btf3	#N/A	1	#N/A		A230046K03Rik	0	1	0	1
Cbfb	#N/A	1	#N/A		Asnsd1	0	1	0	1
Slc6a9	#N/A	1	#N/A		Lgals8	0	1	0	1
BC053393	#N/A	1	#N/A		Rundc3b	0	1	0	1
5730494M16Rik	#N/A	1	#N/A		BC018242	0	1	0	1
Ctdsp1	#N/A	1	#N/A		Trrap	0	1	0	1
Zfp280c	#N/A	1	#N/A		Zc3h11a	0	1	0	1
Arfip2	#N/A	1	#N/A		B630019K06Rik	0	1	0	1
Stra8	#N/A	1	#N/A		Zbtb16	0	1	0	1
Ankrd10	#N/A	1	#N/A		Ndufb4	0	1	0	1
Enam	#N/A	1	#N/A		Grm1	0	1	0	1
Clca5	#N/A	1	#N/A		Dhfr	0	1	0	1
Akr1e1	#N/A	1	1		Dyrk1a	0	1	0	1
Nipal1	#N/A	1	#N/A		Vps54	0	1	0	1
Pet112l	#N/A	1	#N/A		Gabra3	0	1	0	1
Gm10305	#N/A	1	#N/A		Ighmbp2	0	1	0	1
Bin3	#N/A	1	#N/A		Tm7sf3	0	1	0	1
Grik3	#N/A	1	#N/A		Ptcd3	0	1	0	1
Trib1	#N/A	1	#N/A		Zfp92	0	1	0	1
Aldh1a7	#N/A	1	#N/A		Camk2a	0	1	0	1
Ptgir	#N/A	1	#N/A		Sec63	0	1	0	1
Asxl3	#N/A	1	#N/A		B230216G23Rik	0	1	0	1
Rfpl4	#N/A	1	#N/A		Mbtd1	0	1	0	1
Copz1	#N/A	1	#N/A		Irf2bp1	0	1	0	1
Slain2	#N/A	1	#N/A		Chchd4	0	1	0	1
Kel	#N/A	1	#N/A		Onecut3	0	1	0	1
Hrct1	#N/A	1	#N/A		Tprkb	0	1	0	1
Fam178a	#N/A	1	#N/A		Prpf4b	0	1	0	1
Pmp2	#N/A	1	#N/A		Pou4f1	0	1	0	1
Gpr45	#N/A	1	#N/A		Elmod2	0	1	0	1
6330406I15Rik	#N/A	1	#N/A		Grin1	0	1	0	1
Ift27	#N/A	1	#N/A		Ptrf	0	1	0	1
Prdx3	#N/A	1	#N/A		Ola1	0	1	0	1
Pcdhb19	#N/A	1	#N/A		Xpo4	0	1	0	1
Fam69a	#N/A	1	#N/A		Dr1	0	1	0	1
Ptpn11	#N/A	1	#N/A		Sprr2a1	0	1	0	1
Hspa1a	#N/A	1	#N/A		Emid1	0	1	0	1
Fndc3a	#N/A	1	#N/A		1110032A03Rik	0	1	0	1
Ppard	#N/A	1	#N/A		Chrnd	0	1	0	1
Fam132b	#N/A	1	#N/A		Slc30a6	0	1	0	1
Efr3a	#N/A	1	#N/A		H47	0	1	0	1
Nhedc2	#N/A	1	#N/A		Lrtm1	0	1	0	1
Gja4	#N/A	1	#N/A		Nr2f2	0	1	0	1
Apoa5	#N/A	1	#N/A		Fbxo40	0	1	0	1
Stk4	#N/A	1	#N/A		Plekhn1	0	1	0	1
BC007180	#N/A	1	#N/A		Pigq	0	1	0	1
Pea15a	#N/A	1	#N/A		Ccdc32	0	1	0	1
Zc3h4	#N/A	1	#N/A		Enpp4	0	1	0	1
Slc27a1	#N/A	1	#N/A		Mll2	0	1	0	1
Mier1	#N/A	1	#N/A		Cab39l	0	1	0	1
Pls1	#N/A	1	#N/A		Rbm25	0	1	0	1
Ints10	#N/A	1	#N/A		Cyp2d22	0	1	0	1
D18Ertd653e	#N/A	1	#N/A		Far2	0	1	0	1
Cyb561	#N/A	1	#N/A		Rchy1	0	1	0	1
Ppp2r2c	#N/A	1	#N/A		Chaf1a	0	1	0	1
5830473C10Rik	#N/A	1	#N/A		Csrnp3	0	1	0	1
Glra1	#N/A	1	#N/A		Zdhhc20	0	1	0	1
Ikbke	#N/A	1	#N/A		Fgl2	0	1	0	1
Phlda3	#N/A	1	#N/A		Kif14	0	1	0	1
Ttc21b	#N/A	1	#N/A		Ppcdc	0	1	0	1
Itga10	#N/A	1	#N/A		Pla2g4a	0	1	0	1
S100a16	#N/A	1	#N/A		Ripply3	0	1	0	1
Poc1b	#N/A	1	#N/A		Ugt1a7c	0	1	0	1
Inpp5d	#N/A	1	#N/A		Aspg	0	1	0	1
Prkag2	#N/A	1	#N/A		Egfr	0	1	0	1
Gm5607	#N/A	1	#N/A		Gpr133	0	1	0	1
Usp28	#N/A	1	#N/A		Sprr2d	0	1	0	1
4933427I04Rik	#N/A	1	#N/A		Gnaz	0	1	0	1
Msmp	#N/A	1	#N/A		Rbm39	0	1	0	1
Mpl	#N/A	1	#N/A		Sp5	0	1	0	1
Tbk1	#N/A	1	#N/A		Dagla	0	1	0	1
Trim56	#N/A	1	#N/A		Gm14685	0	1	0	1
Anln	#N/A	1	#N/A		1700037C18Rik	0	1	0	1
Srsf6	#N/A	1	#N/A		C030006K11Rik	0	1	0	1
Prss27	#N/A	1	#N/A		Kansl3	0	1	0	1
Gm6483	#N/A	1	#N/A		AC148991.1	0	1	0	1
Rhbdf2	#N/A	1	#N/A		MARCH5	0	1	0	1
Hist2h4	#N/A	1	#N/A		Atp13a2	0	1	0	1
Ddhd2	#N/A	1	#N/A		Dcun1d1	0	1	0	1
Sh3pxd2b	#N/A	1	#N/A		Fmnl3	0	1	0	1
Bub3	#N/A	1	#N/A		Btf3	0	1	0	1
Epb4.1l5	#N/A	1	#N/A		Cbfb	0	1	0	1
Lipe	#N/A	1	#N/A		Slc6a9	0	1	0	1
Foxn2	#N/A	1	#N/A		BC053393	0	1	0	1
Dtna	#N/A	1	#N/A		5730494M16Rik	0	1	0	1
Zfp462	#N/A	1	#N/A		Ctdsp1	0	1	0	1
Taok3	#N/A	1	#N/A		Zfp280c	0	1	0	1
Nmt2	#N/A	1	#N/A		Arfip2	0	1	0	1
3110082I17Rik	#N/A	1	#N/A		Stra8	0	1	0	1
Susd4	#N/A	1	#N/A		Ankrd10	0	1	0	1
Bloc1s2	#N/A	1	#N/A		Enam	0	1	0	1
Ap3m2	#N/A	1	#N/A		Clca5	0	1	0	1
Ifng	#N/A	1	#N/A		Nipal1	0	1	0	1
Ahr	#N/A	1	#N/A		Pet112l	0	1	0	1
Itfg2	#N/A	1	#N/A		Gm10305	0	1	0	1
A4gnt	#N/A	1	#N/A		Bin3	0	1	0	1
Nlgn1	#N/A	1	#N/A		Grik3	0	1	0	1
Iqcc	#N/A	1	#N/A		Trib1	0	1	0	1
Slc46a3	#N/A	1	#N/A		Aldh1a7	0	1	0	1
Lamtor3	#N/A	1	#N/A		Ptgir	0	1	0	1
Secisbp2	#N/A	1	#N/A		Asxl3	0	1	0	1
Gm10654	#N/A	1	#N/A		Rfpl4	0	1	0	1
Defb15	#N/A	1	#N/A		Copz1	0	1	0	1
Olfr536	#N/A	1	#N/A		Slain2	0	1	0	1
Odz1	#N/A	1	#N/A		Kel	0	1	0	1
Lpp	#N/A	1	#N/A		Hrct1	0	1	0	1
[truncated: 6,687 more rows]
