# Supplementary material for: Regulation of IGF1R by MicroRNA-15b Contributes to the Anticancer Effects of Calorie Restriction in a Murine C3-TAg Model of Triple-Negative Breast Cancer
Source: Cancers (Basel). 2023 Aug 29;15(17):4320. doi: 10.3390/cancers15174320 (PMC10486801; doi:10.3390/cancers15174320)
Supplement: Supplementary file 1 [file cancers-15-04320-s001.zip › SupplementaryExcelFile-3_hsa-mmu_miR15b_mirTarbase-validation_XBM.xlsx]

## Sheet: miRTarbaseGargetGenes
miRTarbase TagetGenes	duplicates removed	miRTarbase TagetGenes
IGF1R		IGF1R
RECK		RECK
SIRT4		SIRT4
TRIM31		TRIM31
CCND3		CCND3
CCNE1		CCNE1
CCNE1		BCL2
RECK		CCND1
BCL2		VEGFA
BCL2		EIF4A1
BCL2		AXIN2
CCND1		IFNG
VEGFA		PURA
EIF4A1		CHEK1
AXIN2		FOXO1
IFNG		SMURF1
PURA		PPM1D
CHEK1		WEE1
FOXO1		FUT2
SMURF1		KDR
PPM1D		HNF1A
WEE1		AKT3
FUT2		AGO2
KDR		TRIM29
HNF1A		INSR
AKT3		SOCS3
AGO2		TGFB1
TRIM29		TBR1
INSR		SMAD2
CCND3		BAX
SOCS3		RAB1A
TGFB1		MMP9
TBR1		TRIM14
SMAD2		MTSS1
BAX		PEBP4
RAB1A		OIP5
MMP9		Arl2
TRIM14		Dedd
MTSS1		Bcl2l2
PEBP4
OIP5
Arl2
Dedd
Bcl2l2

## Sheet: CommonTargetsHsa-mmur
has-miR-15b-3p-5p	mmu-miR15-5p-3p	Common targets		Common targets A->Z
DESI1	Ubfd1	UBFD1		A1CF
BTRC	Rasgef1b	RASGEF1B		A4GNT
SLC9A6	Arl2	ARL2		AACS
SHOC2	Ano3	ANO3		AADAT
GRM7	Cd2ap	CD2AP		AAGAB
SALL4	Dll1	DLL1		AAK1
JPH3	Slc20a2	SLC20A2		AANAT
USP42	Spsb4	SPSB4		AARD
OOEP	Gm12886	#N/A		AARS
LRIG2	D2hgdh	D2HGDH		AARS2
E2F3	Nxph1	NXPH1		AASDHPPT
WNT3A	C1ql3	C1QL3		AATK
MYO5A	Tgif2	TGIF2		ABCA1
TGFBR3	App	APP		ABCA12
CD47	Atxn7l3b	ATXN7L3B		ABCA3
MED26	Mknk1	MKNK1		ABCA5
GSTCD	Tram1	TRAM1		ABCB10
ETNK1	Mfap3l	MFAP3L		ABCB11
HTR4	Tmem167	#N/A		ABCB7
SOBP	Fut9	FUT9		ABCC10
CYP2S1	Ccdc90b	CCDC90B		ABCC3
ARHGAP20	Man1a	#N/A		ABCC5
NFATC3	Lpin3	LPIN3		ABCC9
EYA1	Erlec1	ERLEC1		ABCD2
SMURF2	Gm3696	#N/A		ABCD3
MIB1	Snx3	SNX3		ABCD4
ISM2	4930555G01Rik	#N/A		ABCF1
RGMA	Gm14743	#N/A		ABCF3
POLR3F	Dynlt1b	#N/A		ABCG1
PRDM11	Ube2a	UBE2A		ABCG4
OTUD4	Ncbp2	NCBP2		ABHD10
PPIF	Bpifb9a	#N/A		ABHD13
ATP7A	Bpifb9b	#N/A		ABHD2
KCNU1	Cyp2j9	#N/A		ABHD4
IST1	Rps6ka6	RPS6KA6		ABHD5
DENND6A	Naa11	#N/A		ABI1
RAPGEFL1	Mtf2	MTF2		ABI2
PLPP3	Il2rg	#N/A		ABI3
SENP5	Dbr1	#N/A		ABL1
ORC4	Cript	#N/A		ABL2
DPP8	Mrps17	MRPS17		ABLIM1
ADORA2A	Frat2	#N/A		ABLIM3
SYDE1	Gmfb	GMFB		ABP1
DPH5	Far1	FAR1		ABR
NXPH1	Ncf1	NCF1		ABRA
SOGA1	Syt13	SYT13		ABTB2
KLC1	Fpgt	FPGT		ACACA
EIF2B2	Dimt1	DIMT1		ACACB
CASC1	Spink11	#N/A		ACAD8
TEAD1	Topors	TOPORS		ACAD9
EYS	Setmar	#N/A		ACADM
C5orf30	Ssbp2	SSBP2		ACADSB
TOPORS	Klf13	KLF13		ACAP2
CEP44	Ces2g	#N/A		ACAP3
SPOCK3	Sec11c	SEC11C		ACBD3
ME1	Snapc1	SNAPC1		ACBD5
PDZK1	Fam149b	#N/A		ACCN2
TMEM200B	Tmem47	TMEM47		ACE
PABPC5	Fam149a	FAM149A		ACER2
GLMN	Cdh12	CDH12		ACER3
CROT	Gimap1	GIMAP1		ACOT1
PRB3	Sec16b	SEC16B		ACOT11
URI1	BC052040	#N/A		ACOT7
NUP160	Spink8	SPINK8		ACOX1
CLSTN2	Dock7	DOCK7		ACOX3
CDK5RAP2	Dynlt1f	#N/A		ACOXL
PRB1	Gm11559	#N/A		ACP1
NEURL1B	Hpgd	HPGD		ACPP
RNFT2	Prr9	#N/A		ACSBG1
CISD2	Gys2	#N/A		ACSF3
SH3TC2	Upb1	UPB1		ACSL1
PCDHGA11	Sec22a	SEC22A		ACSL4
MLLT3	Krt13	KRT13		ACSL6
ABI1	Bmi1	BMI1		ACSM5
CCL20	Wdsub1	WDSUB1		ACSS1
KLF2	Il2	IL2		ACTN4
MACROD2	Bst1	BST1		ACTR1A
GLRX5	4922502D21Rik	#N/A		ACTR2
PAXIP1	C1d	C1D		ACTR3
SYT6	Zfp945	#N/A		ACVR1
EML1	C1galt1c1	#N/A		ACVR1B
MPP6	Tyr	TYR		ACVR1C
GABPB1	Ypel2	YPEL2		ACVR2A
MORN2	Gtf2h2	GTF2H2		ACVR2B
LPGAT1	Lhfpl1	LHFPL1		ACVRL1
SSB	Nubpl	NUBPL		ADAL
FAS	Pdpn	PDPN		ADAM10
NID2	Aen	AEN		ADAM11
ZNF19	Dynlt1a	#N/A		ADAM12
HUWE1	Abhd10	ABHD10		ADAM19
CEP70	Naf1	NAF1		ADAM22
FGF11	Glrx2	#N/A		ADAM7
OAZ1	Kcns1	KCNS1		ADAM9
DHCR24	Ntrk2	NTRK2		ADAMTS1
AFF1	Rac2	RAC2		ADAMTS12
TMPRSS11B	Rsbn1l	RSBN1L		ADAMTS15
BBOF1	Fam53a	FAM53A		ADAMTS18
CTDSPL2	Tbpl2	TBPL2		ADAMTS19
TMEM59	Sncg	SNCG		ADAMTS2
GRIN2A	Hnrnph2	HNRNPH2		ADAMTS3
MAN1A1	Pex12	PEX12		ADAMTS4
ITGB6	Dnaja1	DNAJA1		ADAMTS5
NIT2	Ube2g1	UBE2G1		ADAMTSL1
HIKESHI	Ubxn8	UBXN8		ADAMTSL3
PHC3	D1Ertd622e	#N/A		ADAP1
IL2	Gss	GSS		ADAR
GIN1	Pappa	PAPPA		ADARB1
KRTAP9-9	Plxna4	PLXNA4		ADARB2
METTL4	Akt3	AKT3		ADAT1
IL5RA	Cpeb2	CPEB2		ADAT2
RAD51B	Mapkap1	MAPKAP1		ADCY1
SEMA6A	Syde2	SYDE2		ADCY5
GALNT3	Luzp1	LUZP1		ADCY7
GPATCH2	Ahcyl2	AHCYL2		ADCYAP1
FZD4	Tnrc6b	TNRC6B		ADCYAP1R1
PGM2	Unc80	UNC80		ADD1
ZNF527	Kdsr	KDSR		ADD2
FAM111A	Phf19	PHF19		ADD3
TMPRSS2	Dcaf7	DCAF7		ADGRD1
KLF6	Pacsin2	PACSIN2		ADGRL1
DDHD1	N4bp1	N4BP1		ADIPOR2
FREM2	Kcnj2	KCNJ2		ADNP
DMXL1	Ccnd2	CCND2		ADO
GJC1	Btrc	BTRC		ADORA1
DENND4C	Kif5c	KIF5C		ADORA2A
DUSP18	Arih1	ARIH1		ADORA2B
UBASH3B	Ccne1	CCNE1		ADRA1A
WSCD2	Actr2	ACTR2		ADRA1B
TSPAN12	Tll1	TLL1		ADRA2A
ADAR	Apln	APLN		ADRB2
NCAM2	Zbtb39	ZBTB39		ADRBK1
LRRIQ4	Nup50	NUP50		ADRBK2
MECOM	Ube4b	UBE4B		AEBP2
GALNT1	Usp31	USP31		AEN
POLK	Prkar2a	PRKAR2A		AFAP1
DCP2	Cdk17	CDK17		AFAP1L1
GJA1	Cyp26b1	CYP26B1		AFF1
NSUN4	Dnajc16	DNAJC16		AFF3
ZNF831	Kl	KL		AFF4
ITCH	Ywhah	YWHAH		AFTPH
NRBF2	Abtb2	ABTB2		AGAP1
PAPPA	Zfp367	#N/A		AGBL2
FGF2	Crebrf	CREBRF		AGBL5
TNRC6B	Cpd	CPD		AGK
PTPN4	Cnot6l	CNOT6L		AGL
UBE2Q1	Spryd3	SPRYD3		AGO1
ANKUB1	Sema3a	SEMA3A		AGO3
FBXO21	Pth	PTH		AGO4
CCNE1	Smad7	SMAD7		AGPAT1
ATG14	Il7r	IL7R		AGPAT3
KIF1B	Srpr	SRPR		AGPAT5
LUZP1	Erlin2	ERLIN2		AGPAT6
SLC13A3	Ippk	IPPK		AGPHD1
ARIH1	Mfn2	MFN2		AGPS
MGAT4A	Zcchc3	ZCCHC3		AGRN
EPHB2	Dclk1	DCLK1		AGTRAP
SPRYD3	Hmga1	HMGA1		AHCTF1
CASK	Bicd1	BICD1		AHCY
NUP50	Higd1a	HIGD1A		AHCYL1
CYB561A3	Wnt7a	WNT7A		AHCYL2
ZBTB46	Crebl2	CREBL2		AHI1
FGF7	Kif1b	KIF1B		AHR
RECK	Reck	RECK		AHRR
PLAG1	Chd2	CHD2		AHSA2
AXIN2	Nup210	NUP210		AICDA
SYNJ1	Fermt2	FERMT2		AIDA
ABL2	Setd3	SETD3		AIF1L
CACNA1E	Cops7b	COPS7B		AIFM1
KCNJ2	Krtap26-1	KRTAP26-1		AIM1
C2orf42	Eya1	EYA1		AIPL1
UBE2V1	Trp53inp2	#N/A		AJAP1
SREK1	Slit2	SLIT2		AK1
TBL1XR1	Pwwp2b	PWWP2B		AK4
MTMR3	Casr	CASR		AK5
TLK1	Cdc25a	CDC25A		AKAP1
SLC11A2	Mybl1	MYBL1		AKAP11
MOB3B	Eif3a	EIF3A		AKAP12
ZBTB44	Fbxw7	FBXW7		AKAP13
APLN	Nfatc3	NFATC3		AKAP2
AKT3	Wnt3a	WNT3A		AKAP5
IPO7	Tlk1	TLK1		AKAP6
RASGEF1B	Lats1	LATS1		AKAP7
ATG9A	Ncs1	NCS1		AKAP9
CPEB2	Kif23	KIF23		AKIRIN1
AHCYL2	Pafah1b1	PAFAH1B1		AKIRIN2
MYB	Kif5b	KIF5B		AKNA
CCND2	Zbtb44	ZBTB44		AKR1D1
KIF5C	Ddx3x	DDX3X		AKT2
UBN2	Med1	MED1		AKT3
UBE4B	Tgfbr3	TGFBR3		ALCAM
MAMSTR	Nuak2	NUAK2		ALDH1A1
RNF144B	Cpsf7	CPSF7		ALDH1L1
CDCA4	Amotl1	AMOTL1		ALDH2
KDSR	Cacna2d1	CACNA2D1		ALDH3A2
KIF23	Dync1li2	DYNC1LI2		ALDH3B2
PPM1E	Plcxd2	PLCXD2		ALDH5A1
LURAP1L	Zfp622	#N/A		ALDH6A1
DMPK	Atxn2	ATXN2		ALDH7A1
RAB11FIP2	Sall4	SALL4		ALDH8A1
TMEM100	Socs6	SOCS6		ALDH9A1
RASSF8	Zbtb34	ZBTB34		ALDOA
FBXW7	Tab3	TAB3		ALG10B
DNAJB4	Axin2	AXIN2		ALG2
WEE1	Armcx6	#N/A		ALG6
STOX2	Ash1l	ASH1L		ALKBH1
CYP26B1	Entpd7	ENTPD7		ALKBH5
PLPP1	Atp1b4	ATP1B4		ALOX12
ZNF691	Dixdc1	DIXDC1		ALS2
ARMH4	Fmn2	FMN2		ALS2CL
CFAP45	Sez6l	SEZ6L		ALX1
SEMA6D	Ell	ELL		ALX4
PCMT1	Caprin1	CAPRIN1		ALYREF
EDA	Map2k1	MAP2K1		AMACR
KLHL2	Kif21a	KIF21A		AMBRA1
PAFAH1B1	Usp42	USP42		AMD1
PTPN3	Klhl2	KLHL2		AMER1
CASR	Mgat4a	MGAT4A		AMFR
MYLK	Ghr	GHR		AMIGO1
CCDC6	Krtap11-1	KRTAP11-1		AMIGO3
NAPG	Polr3f	POLR3F		AMMECR1
ZNF367	Usp14	USP14		AMOT
ZMAT3	Myt1l	MYT1L		AMOTL1
STXBP5	Atp7a	ATP7A		AMOTL2
UBFD1	Ret	RET		AMPD2
CHAC1	1700037H04Rik	#N/A		AMPD3
HIPK2	Sesn1	SESN1		AMPH
UBE4A	Cdca4	CDCA4		AMZ1
CEP55	Znrf2	ZNRF2		ANAPC1
MKX	Nos1	NOS1		ANAPC11
TNFSF13B	Arfgap2	ARFGAP2		ANAPC16
VEGFA	Plekhh1	PLEKHH1		ANAPC7
SLC25A37	Omg	OMG		ANGEL1
ZBTB34	Tbpl1	TBPL1		ANGPT1
KIF5B	Mex3c	MEX3C		ANGPTL4
SETD3	Lrrc32	LRRC32		ANGPTL7
PAFAH1B2	Plekhm3	PLEKHM3		ANK1
MAP2K1	Slc39a10	SLC39A10		ANK2
SMURF1	Rad23b	RAD23B		ANKDD1B
GABARAPL1	Trank1	TRANK1		ANKFY1
USP25	Sel1l3	SEL1L3		ANKIB1
STXBP3	Nlrx1	NLRX1		ANKRD10
FGFR1	Fgf7	FGF7		ANKRD13B
MYBL1	Cdk5r1	CDK5R1		ANKRD13D
GPATCH8	Arhgap12	ARHGAP12		ANKRD17
STRADB	Ccdc6	CCDC6		ANKRD24
RNF217	Prdm4	PRDM4		ANKRD27
LRRN3	Gpr63	GPR63		ANKRD29
ZFHX4	Vegfa	VEGFA		ANKRD33B
ZNF622	Pnpla6	PNPLA6		ANKRD34B
PTPRR	Dcp1a	DCP1A		ANKRD34C
P3H2	Chek1	CHEK1		ANKRD40
SRPRA	Rnf144b	RNF144B		ANKRD46
PLXNA4	Rab11fip1	RAB11FIP1		ANKRD50
WNK3	Rab10	RAB10		ANKRD52
PPP1R11	Klc1	KLC1		ANKRD6
LATS1	Btg2	BTG2		ANKRD9
DDX3X	Wwp1	WWP1		ANKS1B
DCP1A	Pnp2	#N/A		ANKS6
CHEK1	Acvr2a	ACVR2A		ANKUB1
GALNT13	Rarb	RARB		ANLN
ACTR2	Cdc37l1	CDC37L1		ANO3
GHR	1700025G04Rik	#N/A		ANO5
BTAF1	Fbxo21	FBXO21		ANO6
AVL9	Sall1	SALL1		ANP32E
FBXL20	Kbtbd2	KBTBD2		ANTXR1
DIXDC1	Son	SON		ANTXR2
SEPTIN2	Sec14l1	SEC14L1		AOC3
MFN2	Cpeb3	CPEB3		AP1B1
CHD2	Nrn1	NRN1		AP1G1
ZNRF2	Plxnc1	PLXNC1		AP1S1
SEL1L3	Zfp449	#N/A		AP1S2
FOXK1	Arhgdia	ARHGDIA		AP2A1
SYT3	Ankrd13b	ANKRD13B		AP2A2
HSPG2	Pam	PAM		AP2B1
SUCO	Pnoc	PNOC		AP3B1
GATAD2A	Gpatch8	GPATCH8		AP3B2
AMOTL1	Cmpk1	CMPK1		AP3D1
RBPJ	Stradb	STRADB		AP3M1
TMEM245	Onecut2	ONECUT2		AP3M2
RPS6KA3	Xpo7	XPO7		AP3S2
PLXNC1	Spred1	SPRED1		AP4B1
KIF21A	E2f3	E2F3		AP5M1
ZMYM2	Grm7	GRM7		APBA1
CACUL1	Eda	EDA		APC2
PIAS2	Pou2f1	POU2F1		APCDD1
ACVR2A	Wipi2	WIPI2		APH1B
TBP	G0s2	G0S2		API5
STK33	Zmym2	ZMYM2		APITD1
SLIT2	Islr	ISLR		APLF
XPO7	Ptprr	PTPRR		APLN
SMAD7	Phip	PHIP		APLNR
YTHDC1	Adamts3	ADAMTS3		APLP2
SLC12A2	Tuba4a	TUBA4A		APOA5
COP1	Angel1	ANGEL1		APOBEC2
KCNK10	Atf6	ATF6		APOC3
ASH1L	Spag7	SPAG7		APOL6
RAD23B	Col12a1	COL12A1		APOLD1
SIRT4	Tbl1xr1	TBL1XR1		APP
TMEM178B	Rnf10	RNF10		APPBP2
RNF10	Rab9b	RAB9B		APPL1
IFT74	Sema6d	SEMA6D		APTX
PTH	Ptpn3	PTPN3		AQP11
G2E3	Sgk1	SGK1		AQP2
ATXN7L2	Clock	CLOCK		AQP4
LITAF	Slc4a7	SLC4A7		AQP8
TRABD2B	Itpr1	ITPR1		AR
RETREG2	Rnf217	RNF217		ARAP2
DLL1	Usp25	USP25		ARC
NHLRC2	Ccnjl	CCNJL		ARCN1
NAA25	Tacc1	TACC1		AREL1
LAMP3	Cc2d1b	CC2D1B		ARF3
TMEM183A	Raf1	RAF1		ARF4
CDC25A	Rbm6	RBM6		ARF6
MEOX2	Ppp1r11	PPP1R11		ARFGAP1
CPEB3	Idh3a	IDH3A		ARFGAP2
MEX3C	Rictor	RICTOR		ARFGAP3
PCDH17	Pappa2	PAPPA2		ARFGEF1
ATXN7L1	Ppp2r1b	PPP2R1B		ARFGEF2
SIK1	Epha7	EPHA7		ARFIP2
SALL1	Peli3	PELI3		ARHGAP1
CC2D1B	Rreb1	RREB1		ARHGAP12
TMCC1	Ythdc1	YTHDC1		ARHGAP19
ZNRF3	Rasef	RASEF		ARHGAP20
CLOCK	Hephl1	HEPHL1		ARHGAP25
KRTAP4-6	Pik3r1	PIK3R1		ARHGAP26
CDC42SE2	Seh1l	SEH1L		ARHGAP27
PPM1A	Colq	COLQ		ARHGAP28
NOS1	Wbp11	WBP11		ARHGAP32
LRRK1	Phf20	PHF20		ARHGAP42
RPS6KA6	Nufip2	NUFIP2		ARHGAP44
LARGE2	Bcl2l2	BCL2L2		ARHGAP5
RARB	Slc13a3	SLC13A3		ARHGAP6
ZC3H13	Cntnap1	CNTNAP1		ARHGDIA
CSDE1	Sec61a1	SEC61A1		ARHGEF10
WIPI2	Smurf1	SMURF1		ARHGEF12
TFCP2L1	Lhx3	LHX3		ARHGEF17
CDK5R1	SEPTIN2	SEPTIN2		ARHGEF18
CACNA2D1	Usp12	USP12		ARHGEF2
FAM133B	Lrp6	LRP6		ARHGEF3
UBQLNL	Pdxk	PDXK		ARHGEF37
AK4	Lrig1	LRIG1		ARHGEF4
ABHD2	Cbfa2t3	CBFA2T3		ARHGEF6
C1orf21	Htr4	HTR4		ARHGEF7
ADGRL1	Bace1	BACE1		ARID1B
USP31	Sox6	SOX6		ARID3A
SEMA3A	Capn6	CAPN6		ARID3B
LRIG1	Akap11	AKAP11		ARID3C
DENND1B	Atp2b2	ATP2B2		ARID4B
RAB9B	Fam45a	FAM45A		ARID5B
AMOT	Zswim3	ZSWIM3		ARIH1
NR2C2	Satb2	SATB2		ARIH2
ELL	Scoc	SCOC		ARL1
C12orf76	Abhd13	ABHD13		ARL13B
BAG4	Mob3b	MOB3B		ARL15
ZSCAN31	Chpt1	CHPT1		ARL2
PDZD8	Sik1	SIK1		ARL3
ARFGAP2	Adrb2	ADRB2		ARL4A
CDK17	Col4a3bp	COL4A3BP		ARL4D
ROCK2	Shoc2	SHOC2		ARL5A
PNPLA6	Capns1	#N/A		ARL5B
ATXN1L	Traf3	TRAF3		ARL8B
ISLR	Ppp6c	PPP6C		ARMC1
SIK1B	Slc6a11	SLC6A11		ARMC10
SKI	Tmcc1	TMCC1		ARMC6
MNT	Fasn	FASN		ARMC8
CBX6	Kif1c	KIF1C		ARMC9
TAB3	Bmpr1a	BMPR1A		ARMCX1
PARVA	B4galt1	B4GALT1		ARMCX2
MKNK1	Ttll6	#N/A		ARMCX3
CMPK1	Med26	MED26		ARMH4
COL12A1	Myb	MYB		ARNT2
ANKS1A	Atg14	ATG14		ARPC1B
BCL11B	Ubn2	UBN2		ARPC5
ARHGAP32	Lrig2	LRIG2		ARPC5L
TMEM189-UBE2V1	Capza2	CAPZA2		ARPP21
FAM91A1	Rere	RERE		ARRB1
SEMA5B	Chac1	CHAC1		ARRDC3
PIP4P2	Ccnt2	CCNT2		ARRDC4
CHPT1	Aff4	AFF4		ARSB
PCDH9	Igf2r	IGF2R		ARSI
TCAIM	Helz	HELZ		ARSJ
TMEM268	Rfc1	#N/A		ARVCF
RASEF	Bcl2	BCL2		ARX
RREB1	Ppm1e	PPM1E		ASAH2
CAPRIN1	Slc25a37	SLC25A37		ASAP1
CEP85L	Nav1	NAV1		ASAP2
RBM6	Avl9	AVL9		ASAP3
EXOC3L2	B3gnt6	B3GNT6		ASB1
CDC37L1	Nynrin	NYNRIN		ASB11
NRP2	Usp9x	USP9X		ASB15
SCOC	Slitrk6	SLITRK6		ASB6
HERC6	Gcc2	GCC2		ASCC3
GNAT1	Tfap2a	TFAP2A		ASF1B
CPD	Rspo3	RSPO3		ASH1L
CXCR5	Hoxa10	HOXA10		ASH2L
PDIA6	Clspn	CLSPN		ASL
RBBP6	Tmem135	TMEM135		ASNSD1
PIK3R1	6430571L13Rik	#N/A		ASPG
USP15	Pex13	PEX13		ASPH
ADRB2	Anks1	#N/A		ASPN
HIGD1A	Csrnp1	CSRNP1		ASPRV1
QKI	Ankrd46	ANKRD46		ASRGL1
DMTF1	Sec24a	SEC24A		ASTN1
BZW1	Nudt4	NUDT4		ASXL1
SMIM13	Fstl1	FSTL1		ASXL2
GLS2	Kctd8	KCTD8		ASXL3
KCNG4	1810013L24Rik	#N/A		ATAD1
HMGA1	Reln	RELN		ATCAY
MYO5B	Iars	IARS		ATE1
TENM2	Cdk12	CDK12		ATF6
PDE3B	Ppm1d	PPM1D		ATF7IP
ATXN7L3	Hectd1	HECTD1		ATF7IP2
IKBKB	Cobll1	COBLL1		ATG13
CHUK	Cldn12	CLDN12		ATG14
WWC1	Nrbp1	NRBP1		ATG2B
MCU	Ski	SKI		ATG4B
RUNDC3B	Mmd	MMD		ATG5
UNC5D	Dsel	DSEL		ATG7
HEPHL1	Il10ra	IL10RA		ATG9A
SLC4A4	Ezh1	EZH1		ATG9B
HECTD1	Slc25a22	SLC25A22		ATHL1
SNX16	Zfhx3	ZFHX3		ATL2
VPS4A	Fam135a	FAM135A		ATL3
IVNS1ABP	Plagl1	PLAGL1		ATMIN
MASP1	Atxn7l3	ATXN7L3		ATOH1
NAV1	Tmem87b	TMEM87B		ATOH8
MTFR1L	Plxna2	PLXNA2		ATP10B
SLC6A11	Pskh1	PSKH1		ATP11A
RELN	Fam151b	FAM151B		ATP11C
DEPDC4	Mkks	MKKS		ATP13A2
ANXA11	Zfp300	#N/A		ATP13A3
RFK	Kcnq5	KCNQ5		ATP1A2
KPNA3	Pla2g15	PLA2G15		ATP1B4
ST8SIA3	Etnk1	ETNK1		ATP2A2
TARBP2	Acsl4	ACSL4		ATP2B2
GALNT7	Cbx6	CBX6		ATP2B4
LGR5	Cbx4	CBX4		ATP2C1
MYEF2	Phc3	PHC3		ATP5G1
YRDC	Tbp	TBP		ATP5S
ARHGAP12	Klc4	KLC4		ATP6AP2
SLC39A10	2810459M11Rik	#N/A		ATP6V0A2
KIF3B	Nudt7	NUDT7		ATP6V0B
SYPL1	Fam196a	FAM196A		ATP6V1A
OGT	Atxn1l	ATXN1L		ATP6V1B2
UNC13A	Erc2	ERC2		ATP6V1C1
YWHAH	Mob4	MOB4		ATP6V1G1
SLC35G1	Ncapg2	NCAPG2		ATP6V1G2
PIP4P1	Zyx	ZYX		ATP7A
SPAG7	Ube2q1	UBE2Q1		ATP7B
IARS	Mlycd	MLYCD		ATP8A1
CDK8	Slc4a8	SLC4A8		ATP8B2
TUBA4A	Kcnn4	KCNN4		ATP8B4
RSPO3	Fbln5	#N/A		ATP9B
COPS7B	Hus1	HUS1		ATPBD4
NF1	E2f7	E2F7		ATRN
KCNN4	Pdia6	PDIA6		ATRNL1
SON	Otud4	OTUD4		ATRX
NOB1	Penk	PENK		ATXN1
WBP11	Gpr153	GPR153		ATXN1L
DENND2C	A830010M20Rik	#N/A		ATXN2
NUFIP2	Gpd1l	#N/A		ATXN3
RAB9A	Man2a2	MAN2A2		ATXN7
BTG2	Kpna1	KPNA1		ATXN7L2
ZNHIT6	Zfp275	#N/A		ATXN7L3
RICTOR	Wnt4	WNT4		ATXN7L3B
CD80	Chic1	CHIC1		AURKA
PDK4	Ubr3	UBR3		AURKAIP1
FAM110C	Dll4	DLL4		AURKB
LRP2	Extl3	EXTL3		AUTS2
ACOX1	Fshb	FSHB		AVEN
GCC2	Atp13a3	ATP13A3		AVL9
MAN2A2	Osbpl7	OSBPL7		AXIN2
GPN1	Esrra	ESRRA		AXL
RUNX1T1	Pias2	PIAS2		B3GALT2
TRAM1	Vps33b	VPS33B		B3GALT5
SNRPB2	Mtmr3	MTMR3		B3GALTL
OTX1	C1qtnf2	C1QTNF2		B3GAT1
PELI2	Rab11fip2	RAB11FIP2		B3GAT2
TMEM199	Dennd1b	DENND1B		B3GNT2
MAP3K9	Sall3	SALL3		B3GNT3
ELAC1	Bcl7a	BCL7A		B3GNT5
ANKRD46	Zbtb43	ZBTB43		B3GNT6
MOV10	Ddx58	DDX58		B3GNT7
CREBRF	Crtc3	CRTC3		B4GALNT1
ELMOD1	Pnrc2	PNRC2		B4GALNT3
RBM24	Ihh	IHH		B4GALT1
ZC2HC1A	Pom121	POM121		B4GALT2
NSG1	Pfas	PFAS		B4GALT4
NCS1	Pbx3	PBX3		B4GALT5
ACVR2B	Cbx5	CBX5		B4GALT7
SAV1	Map3k4	MAP3K4		BACE1
RIMKLB	Naa15	NAA15		BACE2
ZDHHC15	Ankrd33b	ANKRD33B		BACH1
ZCCHC2	Il31ra	#N/A		BACH2
SEH1L	Zfp423	#N/A		BAG4
SNTB2	Stxbp1	STXBP1		BAG5
BCL2L2	B430306N03Rik	#N/A		BAHD1
CCDC88C	Zmat3	ZMAT3		BAI1
RAB30	Ido2	IDO2		BAIAP2L1
DENND4A	Chd6	CHD6		BAMBI
DYNC1LI2	Cul2	CUL2		BANP
ABCF3	Ell2	ELL2		BAP1
ZBTB20	Slc9a6	SLC9A6		BARHL1
LAMC1	Rgp1	RGP1		BARX2
ARMCX2	Tsc22d2	TSC22D2		BASP1
PPP6R3	Gna12	GNA12		BAZ1A
NSMF	Sh3gl2	SH3GL2		BAZ2A
HMBOX1	Nf1	NF1		BBC3
KCTD8	Lamc1	LAMC1		BBS1
ZNF548	Serbp1	SERBP1		BBS2
PPT2	Marveld2	MARVELD2		BBS7
ATF6	Otx1	OTX1		BBX
CARM1	Acox1	ACOX1		BCAP31
IHH	Insr	INSR		BCAS2
GOLGA1	Aqp11	AQP11		BCAT1
UTP25	Cdc27	CDC27		BCAT2
AGO1	Ocrl	OCRL		BCKDK
EPC1	Tfap2d	TFAP2D		BCL11B
CHIC1	Plxna1	PLXNA1		BCL2
SLC2A14	Dolpp1	DOLPP1		BCL2L1
AMMECR1	Btaf1	BTAF1		BCL2L10
LYPLA2	Tspyl2	TSPYL2		BCL2L11
AREL1	Icmt	ICMT		BCL2L13
HOXA10	Npbwr1	#N/A		BCL2L2
SOX6	Mnt	MNT		BCL7A
LDLRAD2	Slc24a3	SLC24A3		BCL7B
VTI1B	Rsbn1	RSBN1		BCL9
FAM122B	Ovol1	OVOL1		BCLAF1
CCDC83	Tmprss3	TMPRSS3		BCORL1
LOC100130451	Peg10	PEG10		BCR
FAM135A	Siah1a	#N/A		BDNF
TMEM74B	Fbxo33	FBXO33		BDP1
SYT4	Stox2	STOX2		BECN1
STXBP1	Ankib1	ANKIB1		BEND4
IGF1R	Klf14	#N/A		BEND6
PLRG1	Ttll5	TTLL5		BET1L
IGF2R	Adcy5	ADCY5		BFAR
MYRIP	Pcdh17	PCDH17		BGLAP
ACSL4	Smg7	SMG7		BGN
CDC27	Adh5	#N/A		BHLHE22
UROS	Napb	NAPB		BHLHE40
WNT4	Tmem150c	#N/A		BHLHE41
ZNF275	Zfp518b	#N/A		BHMT2
RSBN1	Zfp46	#N/A		BICC1
BMPR1A	Lrrfip2	LRRFIP2		BICD1
CDHR1	Sdf2	SDF2		BICD2
IL7R	Sema5b	SEMA5B		BID
FAM89A	Mxd1	MXD1		BIN1
RTN4	Sema3d	SEMA3D		BIN3
MAP7	Prr11	PRR11		BIRC5
TGIF2	Tatdn3	TATDN3		BIVM
RAD50	Sidt2	SIDT2		BLCAP
MBNL2	Pdzd8	PDZD8		BLK
FGF9	Mthfd1l	MTHFD1L		BLOC1S2
CD3E	Vamp8	VAMP8		BLOC1S6
DLEU7	Tmc7	TMC7		BLZF1
TMEM135	Dct	#N/A		BMF
EPB41L4B	Kif3b	KIF3B		BMI1
SH3GL2	Frrs1	#N/A		BMP2K
ANLN	Strbp	STRBP		BMP6
SUZ12	Rassf4	RASSF4		BMPER
FNTA	Llgl2	LLGL2		BMPR1A
HECTD4	Otud6b	#N/A		BMPR1B
RIF1	Otub2	OTUB2		BMX
RORA	Itpripl2	ITPRIPL2		BNIP2
CCNJL	Tmem33	TMEM33		BNIP3
SEMA3D	Abcg4	ABCG4		BNIP3L
ELL2	Enah	ENAH		BORCS6
PRKAR2A	Ficd	FICD		BPIFA1
MYT1L	Sobp	SOBP		BPTF
KIF5A	Tep1	TEP1		BRAP
SAMD10	Vezt	VEZT		BRD1
TTC14	Zfp609	#N/A		BRD3
BCL7A	Zfp773	#N/A		BRD4
CNTNAP1	Tasp1	TASP1		BRD7
CPSF7	Hpcal4	HPCAL4		BRD8
PTCH1	Usp33	#N/A		BRDT
EML6	Slc2a3	SLC2A3		BRI3
PID1	Ddx3y	DDX3Y		BRI3BP
DNAJA2	Myadm	MYADM		BRIP1
LCOR	Chrna3	CHRNA3		BRMS1L
PHACTR2	Ssrp1	SSRP1		BROX
SLC35B2	Herc3	#N/A		BRPF3
BCAP29	Ywhaq	YWHAQ		BRS3
HSPE1-MOB4	Ube2v1	UBE2V1		BRSK1
MDN1	Tmtc1	TMTC1		BRSK2
PSKH1	Deptor	DEPTOR		BRWD3
LHX3	Relt	RELT		BSN
USP9X	Slc22a15	SLC22A15		BSND
NISCH	Ccny	#N/A		BSPRY
ERC2	Wdtc1	WDTC1		BST1
ZNF423	Dnajc1	#N/A		BTAF1
SUSD6	Crim1	CRIM1		BTBD1
CUL2	Egln2	EGLN2		BTBD2
YAP1	Eif2b2	EIF2B2		BTBD3
GNAI3	Ppp2r5c	PPP2R5C		BTBD9
KLHL18	Acsl1	ACSL1		BTF3
LOC390877	Cdc42se2	CDC42SE2		BTF3L4
HMGA2	Wfs1	WFS1		BTG1
PLXNA2	Fam110c	FAM110C		BTG2
SLC1A2	Ttc12	TTC12		BTLA
ADAMTSL3	Repin1	REPIN1		BTN1A1
MAPRE1	Adamts5	ADAMTS5		BTN2A2
C2orf72	AU040320	#N/A		BTRC
RAB10	Zcchc2	ZCCHC2		BUB1
GNAQ	Nf2	NF2		BUB1B
MIGA1	Nlrp10	NLRP10		BUB3
SCAI	St8sia6	#N/A		C1D
CBFA2T3	Atg4b	ATG4B		C1GALT1
OSCP1	Wap	#N/A		C1QL3
CAMSAP1	Ccnd1	CCND1		C1QTNF1
KIF1C	Exoc8	EXOC8		C1QTNF2
LYNX1	Sh3bgrl2	SH3BGRL2		C1QTNF5
PTAR1	Zc3h6	ZC3H6		C1QTNF6
RIC1	Mamld1	MAMLD1		C2CD2
MMD	Slc22a23	SLC22A23		C2CD2L
CCDC85C	Mlf2	#N/A		C2CD4C
SATB2	Klhl18	KLHL18		C8A
ZSWIM3	Ddx19b	DDX19B		CAB39
PDIK1L	Csde1	CSDE1		CAB39L
CREBL2	Mapk8	MAPK8		CABLES1
RAPH1	En2	EN2		CABLES2
GLRX	Gatad2a	GATAD2A		CABP1
TRMT9B	Ankfy1	ANKFY1		CABP5
SLC6A4	Uspl1	USPL1		CABP7
CALU	Furin	FURIN		CABYR
SLC39A9	Card10	CARD10		CACHD1
TOX3	Rgs8	RGS8		CACNA1A
CLDN2	Baz2a	BAZ2A		CACNA1C
ESRRA	Tk2	TK2		CACNA1D
TFAP2D	Sptlc1	SPTLC1		CACNA1E
USP12	Spry4	SPRY4		CACNA1I
FAT4	Dram2	DRAM2		CACNA2D1
SNRK	Rngtt	RNGTT		CACNA2D2
IRAK2	Esrrg	ESRRG		CACNA2D4
NOTCH2	Snx11	SNX11		CACNB1
CARD10	Arcn1	ARCN1		CACNB2
BOLA3	Bag5	BAG5		CACNB4
KCNQ5	Elmo1	ELMO1		CACNG4
ZNF705E	Ank2	ANK2		CACUL1
C16orf72	Smurf2	SMURF2		CAD
FKBP1A	Zmym4	ZMYM4		CADM2
PDCD1	Sepsecs	SEPSECS		CADM3
YOD1	Rora	RORA		CADPS
DNAJC16	Sft2d3	SFT2D3		CADPS2
SLC13A1	Zer1	ZER1		CALB1
ZNF117	Pde3b	PDE3B		CALB2
PSAT1	Ube2g2	#N/A		CALCR
PPFIA2	Nsg1	NSG1		CALCRL
KLHDC8B	Pcdhac1	PCDHAC1		CALD1
NLRX1	Sms	#N/A		CALHM2
KPNA1	Rab4b	RAB4B		CALM1
E2F7	Lats2	LATS2		CALML4
GOLT1B	Arhgap20	ARHGAP20		CALR
NF2	Ppfia2	PPFIA2		CALU
CCNT2	Chd5	CHD5		CAMK1D
MINDY2	Vti1b	VTI1B		CAMK2A
DLL4	Hs3st3b1	HS3ST3B1		CAMK2B
HPSE2	Irak2	IRAK2		CAMK2D
ASNSD1	Gfm2	GFM2		CAMK2G
RTN3	Syde1	SYDE1		CAMK2N1
CLCN3	Ssr1	SSR1		CAMK4
PCDHA8	Crtac1	CRTAC1		CAMKK1
LY9	Cnih2	CNIH2		CAMKK2
RNF43	Mylk4	MYLK4		CAMKV
YWHAQ	Rtn4	RTN4		CAMSAP1
ABTB2	Fmo2	FMO2		CAMSAP2
PCDHAC2	Pld3	#N/A		CAND1
PCDHA13	Rtn3	RTN3		CANT1
NAA15	Synj1	SYNJ1		CAP1
ENTPD1	Sos1	SOS1		CAPN10
FGF18	Calcrl	CALCRL		CAPN5
TLR1	Nsun4	NSUN4		CAPN6
PCDHA10	Arl3	ARL3		CAPRIN1
SPRTN	Ppp2r1a	PPP2R1A		CAPZA1
LATS2	Gnai3	GNAI3		CAPZA2
TSPYL2	Golga1	GOLGA1		CAPZB
PCDHA6	Xpr1	XPR1		CARD10
PCDHA11	Frmpd1	FRMPD1		CARD14
PCDHA3	Hoxc8	HOXC8		CARD6
NUCKS1	Arhgef10	ARHGEF10		CARHSP1
CRIM1	Shcbp1	SHCBP1		CARM1
ELAC2	Bpifa5	#N/A		CARS
PRTG	Eif4e1b	#N/A		CASC4
PCDHA4	Fosl1	FOSL1		CASK
SCUBE3	Sypl	#N/A		CASKIN1
PCDHA1	Ptp4a3	#N/A		CASP2
DCAF8	Tlr4	TLR4		CASP7
PCDHA7	Gga3	GGA3		CASP9
ALDH1A3	Fry	FRY		CASQ1
PCDHA2	Pofut1	POFUT1		CASQ2
WDTC1	Baiap2l1	BAIAP2L1		CASR
DEF8	Csn1s2a	#N/A		CAST
WWP1	Armc8	ARMC8		CASZ1
TRIM35	Inpp5j	INPP5J		CATSPER4
PCDHA12	Dcaf17	DCAF17		CAV1
ENTPD7	Chd9	CHD9		CAV2
ZDHHC23	Cdc42	CDC42		CAV3
MTMR4	Btla	BTLA		CBFA2T2
ATP1B4	Tspan5	TSPAN5		CBFA2T3
LRRFIP2	Psca	PSCA		CBFB
ACSS2	Arf3	ARF3		CBLL1
XDH	Gpn1	GPN1		CBLN1
DOLPP1	Cds2	CDS2		CBLN2
DEPDC5	Arhgef37	ARHGEF37		CBLN3
FAM160B1	Pi15	PI15		CBR3
TACC1	Nt5dc3	NT5DC3		CBR4
PNISR	Lsm11	LSM11		CBS
ZNF704	Clu	CLU		CBX2
ETFRF1	Plrg1	PLRG1		CBX3
PWWP2B	Fam189a1	FAM189A1		CBX4
SOS2	Cnksr2	CNKSR2		CBX5
SRSF11	Nrp2	NRP2		CBX6
TFPI2	Arpp21	ARPP21		CBX7
CREG1	4933412E24Rik	#N/A		CBX8
EN2	Gne	GNE		CC2D1B
ATG4B	Gnpnat1	GNPNAT1		CCBL2
TCIM	Hdhd2	HDHD2		CCDC109A
MARCH4	Rps19bp1	#N/A		CCDC115
ZNF705A	Kif21b	KIF21B		CCDC117
PPM1D	Crk	CRK		CCDC127
IP6K1	Hgf	HGF		CCDC134
PHKA1	Scn8a	SCN8A		CCDC137
MMS19	Htt	HTT		CCDC141
CASZ1	Kpna3	KPNA3		CCDC146
KL	Lrp2	LRP2		CCDC148
EMC4	Tnfaip8l3	TNFAIP8L3		CCDC149
ANKRD33B	Gabbr1	GABBR1		CCDC160
RAB11FIP1	Fsd1	FSD1		CCDC19
HPCAL4	Ehhadh	EHHADH		CCDC21
ESPN	Pisd	PISD		CCDC28A
NCBP3	Bptf	BPTF		CCDC3
MAPK9	Fchsd2	FCHSD2		CCDC36
INSYN2	Pthlh	PTHLH		CCDC38
RBM20	Camsap1	CAMSAP1		CCDC47
ZDHHC16	Zfp362	#N/A		CCDC50
RNF41	Zfp760	#N/A		CCDC58
PANK1	Mov10	MOV10		CCDC6
AFF4	Btg1	BTG1		CCDC62
ESRRG	Cdk6	CDK6		CCDC64
ADAMTS5	Fzd3	#N/A		CCDC65
ABCB5	Kcnf1	#N/A		CCDC67
ARHGAP5	Vapb	VAPB		CCDC75
TMEM43	Atoh1	ATOH1		CCDC77
TMEM255A	Lrrn3	LRRN3		CCDC84
ZNF705D	Pafah1b2	PAFAH1B2		CCDC85A
FZD6	Bag4	BAG4		CCDC86
MTHFR	Mrps25	MRPS25		CCDC90B
NPAS3	Hoxa3	HOXA3		CCDC91
ABCC5	Slc12a2	SLC12A2		CCDC93
MAP3K7	Dyrk1b	DYRK1B		CCDC97
PDK3	Has2	HAS2		CCDC99
PRKG1	Ip6k1	IP6K1		CCL20
MFAP5	Rorb	RORB		CCL22
NOL4L	St8sia3	ST8SIA3		CCL24
FURIN	Tbc1d24	TBC1D24		CCL28
TVP23C	Dync1i1	DYNC1I1		CCL5
RNF183	Grm3	GRM3		CCN4
ZBTB33	Atp6v1g2	ATP6V1G2		CCNB1IP1
FAT3	Pcdhb20	#N/A		CCNC
COL4A3BP	Gcat	#N/A		CCND1
MAP3K21	Nkd1	NKD1		CCND2
PARD6B	Wasl	WASL		CCND3
IRS1	Xcr1	XCR1		CCNE1
SEC61A1	Gpd2	GPD2		CCNF
PAQR3	Snrk	SNRK		CCNG1
DCAF7	Map1lc3b	MAP1LC3B		CCNG2
PARP12	Kif2a	KIF2A		CCNJ
SPRY4	Ogfod1	OGFOD1		CCNJL
CDV3	Itgav	ITGAV		CCNL2
CHORDC1	Tob2	TOB2		CCNO
PACRG	Wnt2b	WNT2B		CCNT1
TXNDC17	Rbm43	RBM43		CCNT2
DRAM1	Nol6	NOL6		CCNYL1
CARNMT1	Rapgef1	RAPGEF1		CCR10
LIPE	Cd28	CD28		CCR2
RUBCNL	Peli2	PELI2		CCR7
SINHCAF	Cdkl3	#N/A		CCRL1
C5orf63	Kcnv1	KCNV1		CD109
ELK4	Hspa4l	HSPA4L		CD160
PANK2	Hspg2	HSPG2		CD164
FAM189B	Dach1	DACH1		CD19
ANK2	Adamtsl3	ADAMTSL3		CD200R1
PLSCR4	Cacna1e	CACNA1E		CD22
TPD52L3	Sec22c	SEC22C		CD274
HAS2	Cdc42ep2	CDC42EP2		CD276
LRP1B	Dnase2b	#N/A		CD28
ADAMTSL1	Zfyve1	ZFYVE1		CD2AP
SCAF11	Swap70	SWAP70		CD2BP2
FRY	Ciapin1	CIAPIN1		CD300LF
PDLIM5	Pcsk5	PCSK5		CD320
BTLA	Ccnj	CCNJ		CD36
PEX12	Rprd2	RPRD2		CD3E
ADCY5	Cdk8	CDK8		CD4
SPSB4	Ranbp3	RANBP3		CD40
APP	Zdhhc21	ZDHHC21		CD44
GRK3	Rab3c	RAB3C		CD47
PLBD2	Zfp704	#N/A		CD6
ZFYVE1	Gabra1	GABRA1		CD83
FRMPD1	Degs2	#N/A		CD84
WAPL	Rap2c	RAP2C		CD86
PCDHA9	Zfp941	#N/A		CD8A
OCRL	Rab40c	RAB40C		CD93
HSPA8	Gls2	GLS2		CD97
NTRK2	Cdc14b	CDC14B		CD99L2
CLSPN	Stub1	STUB1		CDA
RIMS3	Fam133b	FAM133B		CDC14A
CCNJ	AI593442	#N/A		CDC14B
EFCAB5	Ahi1	AHI1		CDC23
FDFT1	1700030J22Rik	#N/A		CDC25A
COPS7A	Cpxm2	CPXM2		CDC25B
KMT2A	Tmtc2	TMTC2		CDC27
CDC23	Abcf3	ABCF3		CDC37
ERLIN2	Krtap1-5	KRTAP1-5		CDC37L1
NAPEPLD	Cacna1i	CACNA1I		CDC40
METTL8	Rock2	ROCK2		CDC42
TPM2	Dvl1	DVL1		CDC42BPB
TNFAIP8L3	Pdik1l	PDIK1L		CDC42EP2
DLGAP1	Nr2c2	NR2C2		CDC42EP4
DEPTOR	Fam171a1	FAM171A1		CDC42SE1
DACH1	Stk38l	STK38L		CDC42SE2
RAB4B	Adap1	ADAP1		CDC7
ZBTB10	Glud1	GLUD1		CDC73
LRRC7	Filip1	FILIP1		CDCA4
KCNAB1	Map3k3	MAP3K3		CDCA5
SRPK1	Prkca	PRKCA		CDCA7L
ZBTB43	Srp14	SRP14		CDCP1
RNF125	Parvb	PARVB		CDH1
SGCA	Ildr2	ILDR2		CDH11
CDC42EP2	Svop	SVOP		CDH12
BDNF	Dph3	DPH3		CDH13
RBMS1	Fat3	FAT3		CDH15
NAT8L	Pdap1	PDAP1		CDH2
FCHSD2	Kcnip2	KCNIP2		CDH22
PCBP4	Fgfr1	FGFR1		CDH26
DCUN1D1	Fkbp1a	FKBP1A		CDH4
ZNF267	Mmp1a	#N/A		CDH8
SNIP1	Wdr92	WDR92		CDIPT
ZNF177	Tet3	TET3		CDK12
CNNM2	Zfp874a	#N/A		CDK14
TASP1	Mapk8ip2	MAPK8IP2		CDK17
GEN1	Lingo4	LINGO4		CDK19
IPO9	Appl1	APPL1		CDK2
COL24A1	Fam160b2	FAM160B2		CDK20
KY	Dhdh	#N/A		CDK5R1
LYPLAL1	Mapkapk3	MAPKAPK3		CDK5R2
CDS2	Smc5	#N/A		CDK5RAP2
NFS1	Mcat	MCAT		CDK6
ODAPH	Sf1	SF1		CDK7
MED14OS	Metap1	METAP1		CDK8
GATAD2B	Mink1	MINK1		CDKL1
SLC38A4	Ptprb	PTPRB		CDKL2
C8orf58	Aoc3	AOC3		CDKL4
SKIL	Dnaja2	DNAJA2		CDKN2B
ASB1	Serpinb8	SERPINB8		CDR2
TBCK	Nrarp	NRARP		CDS1
FCRL2	Fam126a	FAM126A		CDS2
RAB23	Tmem87a	TMEM87A		CDSN
CXorf40B	Ubl5	UBL5		CDT1
UBE2J1	Tle4	TLE4		CDV3
PDPR	Slc7a1	SLC7A1		CDX1
ABCG4	Fbxl17	FBXL17		CDX2
HOXC8	Adipor2	ADIPOR2		CDYL
SEC14L4	Bpifa6	#N/A		CEACAM19
RAB35	Pitpna	PITPNA		CEBPG
CD40	Polr2h	POLR2H		CEBPZ
FAM189A1	Trim35	TRIM35		CECR2
NIM1K	4930402H24Rik	#N/A		CECR6
CMTM4	Mtif3	#N/A		CELF1
UBE3C	Slc36a1	SLC36A1		CELF2
TARBP1	Galnt1	GALNT1		CELF3
ESRP1	Scp2	#N/A		CELF4
RYBP	Rnf8	RNF8		CELSR1
UBAC1	Pdcd4	PDCD4		CENPB
ZBTB7A	Chrna10	CHRNA10		CENPH
GNA12	Fchsd1	FCHSD1		CENPN
FOSL1	Atp6v1a	ATP6V1A		CEP152
TSC1	Nacc2	NACC2		CEP164
ANKRD13B	Sipa1l2	SIPA1L2		CEP350
SAMD4A	Zbtb42	ZBTB42		CEP68
AP2B1	Rnf125	RNF125		CEP72
AQP11	Rapgefl1	RAPGEFL1		CEP76
RDH13	Cab39	CAB39		CEP97
ASTN1	Fkrp	FKRP		CERCAM
RNF138	Cd200r1	CD200R1		CERK
BACE1	Zpbp	#N/A		CETN1
ZER1	Hsd17b7	#N/A		CFAP45
TMEM143	Lhx6	LHX6		CFH
BMX	Usp2	USP2		CFL1
RHPN2	Syt3	SYT3		CFL2
CYB561D1	Btnl2	#N/A		CFLAR
PPIL1	Arid1b	ARID1B		CGGBP1
ITPR1	Sorcs2	SORCS2		CGN
TAOK1	Smarcd2	SMARCD2		CHAC1
NHSL1	Tmem173	#N/A		CHCHD4
CCDC18	Rlim	RLIM		CHCHD5
LGI2	Phka1	PHKA1		CHD2
VWA8	Taf5	TAF5		CHD3
SMPD1	Lcor	LCOR		CHD5
PLEKHA5	Calu	CALU		CHD6
SLITRK6	Sowahb	SOWAHB		CHD8
RBSN	Mapk9	MAPK9		CHD9
PDCD4	Zfx	ZFX		CHEK1
PHIP	Lpin2	LPIN2		CHFR
LAMTOR4	Irs4	IRS4		CHGA
CYB561	Rassf5	RASSF5		CHGB
HARS2	Lrrc15	LRRC15		CHIC1
PPP1R2	Nat8l	NAT8L		CHID1
RAP2C	Sec14l4	SEC14L4		CHKA
CRACR2B	Elmod1	ELMOD1		CHL1
ELAVL4	Xrcc2	XRCC2		CHM
TMPRSS15	Gse1	GSE1		CHMP1A
GRB2	Smad5	SMAD5		CHMP5
PSMD7	Dpm1	DPM1		CHMP6
SLC4A8	Prom2	#N/A		CHMP7
GABRA1	Eif1a	#N/A		CHORDC1
CCNYL1	Fosl2	FOSL2		CHPF
CLU	Herpud2	HERPUD2		CHPT1
ATP4B	Prorsd1	#N/A		CHRDL1
CCDC28A	Zc3h12c	ZC3H12C		CHRM2
VSIR	Mamstr	MAMSTR		CHRNA10
BTN1A1	Tmem104	TMEM104		CHRNA2
ZNF436	Pim1	PIM1		CHRNA3
UMOD	Nfia	NFIA		CHRNA4
C8orf86	Slc12a1	SLC12A1		CHRNA6
TATDN3	Cep350	CEP350		CHRNB2
MIEF2	Dpy19l3	DPY19L3		CHRNB3
BRK1	Zfp831	#N/A		CHST10
TTC39A	Svip	SVIP		CHST11
ELMO2	Tnfsf9	TNFSF9		CHST14
FSTL4	Ak4	AK4		CHST15
PTCD3	Zbtb10	ZBTB10		CHST2
HIPK3	Fbxl2	FBXL2		CHST3
NFRKB	Tlr1	TLR1		CHST5
FCHSD1	Slc19a2	SLC19A2		CHSY1
PGM2L1	Dpp9	DPP9		CIAO1
ARRDC4	Fadd	FADD		CIAPIN1
ITGA10	Zfp651	#N/A		CIC
MYLK4	Cpne1	CPNE1		CIDEB
PLAGL1	Pacsin3	PACSIN3		CIITA
SSRP1	Vat1	VAT1		CINP
RAD9A	Cldn4	CLDN4		CISD2
RAB3IP	Rbbp6	RBBP6		CKAP5
NFE2L1	Cd19	CD19		CLASRP
GABRP	Madd	MADD		CLCC1
UBE2B	Armcx2	ARMCX2		CLCN3
CDC14A	Crem	CREM		CLCN5
THRB	Bhlhe41	BHLHE41		CLCN6
GLUD1	Setd1b	SETD1B		CLCNKA
IRF2BP2	Crisp2	#N/A		CLDN1
AP5B1	Cyp2u1	CYP2U1		CLDN12
USP14	Vgll1	VGLL1		CLDN18
PLEKHH1	Egln3	EGLN3		CLDN2
SYNDIG1	Irf2bp2	IRF2BP2		CLDN4
PTPRM	Pgm2l1	PGM2L1		CLDN6
NECAP1	Ephb2	EPHB2		CLEC12B
DTNA	Pik3c2b	PIK3C2B		CLEC14A
KLF7	Serpinb12	#N/A		CLEC16A
NACC2	Bmx	BMX		CLEC1A
ZNF362	Klc2	KLC2		CLIC4
EPHA1	Phf3	PHF3		CLIC5
C15orf40	Ccdc134	CCDC134		CLINT1
PPIL4	Slc2a13	SLC2A13		CLIP2
RPS6KB1	Derl2	DERL2		CLIP4
GRPR	Acsl6	ACSL6		CLK3
VEGFD	Mtus2	#N/A		CLMN
SNX29	Dcun1d4	DCUN1D4		CLMP
SLC4A7	Trim68	TRIM68		CLN5
GRM1	Suz12	SUZ12		CLN8
CSMD1	Fam160b1	FAM160B1		CLNS1A
ESYT3	Kcna1	KCNA1		CLOCK
SIDT1	Ptprm	PTPRM		CLPB
ISOC1	Tmem183a	TMEM183A		CLSPN
C11orf24	Asf1b	ASF1B		CLSTN2
ASB7	Ppp1r16b	PPP1R16B		CLTB
SARM1	Lims1	LIMS1		CLTC
KCNMA1	Wdr47	WDR47		CLU
NRARP	Fnta	FNTA		CLUH
DSEL	Hcn1	HCN1		CLVS1
CADM1	Matn1	MATN1		CMAH
DCN	Gm2663	#N/A		CMPK1
VCL	Rnf111	RNF111		CMPK2
MEAK7	Ttpal	TTPAL		CMTM4
TRIM37	Usp49	USP49		CMTM6
CXorf40A	Tsc22d1	TSC22D1		CNGB1
RNF111	Lrp4	LRP4		CNGB3
HS3ST5	Shisa3	#N/A		CNIH
SCN2A	Zfp54	#N/A		CNIH2
ZC3H11A	Arhgef12	ARHGEF12		CNKSR2
XPR1	Ccnd3	CCND3		CNN1
MTAP	Kcnab1	KCNAB1		CNNM1
RAB40A	Myo5b	MYO5B		CNNM3
CWC15	C2cd2l	C2CD2L		CNOT6
BACH2	Srprb	SRPRB		CNOT6L
TNIK	Tmpo	TMPO		CNOT7
SSU72	Cxcl10	CXCL10		CNOT8
SGPL1	Gcnt7	#N/A		CNPPD1
TLE4	Anapc11	ANAPC11		CNPY1
RANBP3	Rfx2	#N/A		CNPY3
EYA4	Vbp1	VBP1		CNR2
VAMP1	Arhgap26	ARHGAP26		CNST
POM121	Ptgs2	PTGS2		CNTN1
PTPN14	Colec10	COLEC10		CNTN2
LHPP	Plekhf2	PLEKHF2		CNTNAP1
PITPNA	Calcr	CALCR		CNTNAP2
PLEKHB2	Dmtf1	DMTF1		COBL
PKDCC	Wdr82	WDR82		COBLL1
PDAP1	Gpr174	GPR174		COG6
CDC42	Sdad1	#N/A		COG8
RELT	Fam71f2	FAM71F2		COL11A1
ELP1	Ankrd40	ANKRD40		COL12A1
SLC9B2	Cacnb1	CACNB1		COL14A1
TTPAL	Gtpbp4	GTPBP4		COL15A1
MYO1C	Sox5	SOX5		COL19A1
THUMPD1	Ubox5	UBOX5		COL1A1
CXCR3	Slc38a2	#N/A		COL22A1
PLPP6	Lypla2	LYPLA2		COL23A1
PAFAH2	Bsn	BSN		COL24A1
EFNB2	Dram1	DRAM1		COL4A1
RNMT	Pex5	PEX5		COL4A3
M6PR	Lyzl4	LYZL4		COL4A3BP
SVEP1	Syt5	#N/A		COL4A4
GHSR	Rnf138	RNF138		COL4A5
IGSF23	Fam170b	#N/A		COL4A6
CAPN6	Zfp592	#N/A		COL5A1
KCTD1	Foxk1	FOXK1		COL6A6
TAF5	Gcnt3	GCNT3		COL7A1
LCP1	Lin28b	LIN28B		COL8A2
ANOS1	Arhgap32	ARHGAP32		COLEC10
ZDHHC21	Zdhhc3	ZDHHC3		COLQ
RAB3D	Gm12888	#N/A		COMMD2
PIAS1	Ppfia4	PPFIA4		COMMD6
GRAMD2B	Dpy19l4	DPY19L4		COMMD7
TBC1D16	Phf21a	PHF21A		COMMD8
ZNF662	Ccdc141	CCDC141		COMMD9
USP38	Olfm3	OLFM3		COMTD1
DEDD	Riok3	RIOK3		COPG2
MAMLD1	Mapk1ip1l	MAPK1IP1L		COPS2
CAB39	Specc1	SPECC1		COPS7B
BCL9L	B4galt7	B4GALT7		COPZ1
ZNF697	Siah1b	#N/A		COQ10B
GLT1D1	Gab2	GAB2		COQ2
RNF213	Fuk	FUK		COQ4
AP5Z1	Cox11	#N/A		COQ5
SLC45A2	Abhd2	ABHD2		COQ7
PURA	Mmp19	MMP19		CORO1C
PALM2-AKAP2	Ubtd1	UBTD1		CORO7
PPP2R1A	Ttpa	TTPA		COX10
CHD6	Slc6a4	SLC6A4		COX15
ARMC8	Shank3	SHANK3		COX16
AKAP2	Lyrm7	#N/A		COX4NB
RASSF5	Zkscan1	ZKSCAN1		COX6B2
PPP6C	Dcaf5	DCAF5		CP
PAGR1	Polr3a	POLR3A		CPA4
TRAF6	Dusp3	DUSP3		CPD
PTGFR	Mapk3	MAPK3		CPE
CNNM3	Kank1	KANK1		CPEB1
MFAP3L	Gpr62	#N/A		CPEB2
AK9	Runx1t1	RUNX1T1		CPEB3
DYNLT3	Fam3c	#N/A		CPLX1
VAMP8	Dedd	DEDD		CPLX2
TMEM33	Dctn5	DCTN5		CPLX3
SCN4B	Dmc1	DMC1		CPLX4
PRR15L	Usp32	USP32		CPM
PEX5	Mtch2	MTCH2		CPN2
SELENOS	Ptpn14	PTPN14		CPNE1
USP32	Zhx1	ZHX1		CPNE3
SH3BP2	Ube4a	UBE4A		CPNE4
FAM174B	Brpf3	BRPF3		CPPED1
CCDC81	Litaf	LITAF		CPS1
ADGRD1	Ap3b1	AP3B1		CPSF2
ABI2	Zfp532	#N/A		CPSF4
HOXA3	Tbx21	#N/A		CPSF6
NSMCE3	Bhlha9	#N/A		CPSF7
SOX5	Acbd3	ACBD3		CPT1A
SELENOI	Copg2	COPG2		CPXM2
DNAJA4	Mgat4b	MGAT4B		CRAMP1L
CPNE1	Aatk	AATK		CRB2
AHNAK2	Bach2	BACH2		CRCP
CTDSPL	Dynlt3	DYNLT3		CREB1
DNAJC5	Nfatc2	NFATC2		CREB3L1
REEP1	Hhip	HHIP		CREB3L2
CA8	Tardbp	TARDBP		CREB5
ESS2	Trim59	TRIM59		CREBL2
SYT10	Anks1b	ANKS1B		CREBRF
FBXO22	Ralgapa1	RALGAPA1		CREBZF
AEBP2	Rad21	RAD21		CREG2
SMIM21	Tmem41b	TMEM41B		CRELD1
TPM3	Sftpa1	#N/A		CREM
PARM1	Npnt	NPNT		CRH
ZBTB9	Cngb1	CNGB1		CRHR1
CLCN5	Hspa1l	#N/A		CRIM1
LRCH1	Tmem251	TMEM251		CRIP3
THSD4	MARCH1	MARCH1		CRISPLD2
HTR1B	Mcemp1	#N/A		CRK
CHRNB2	Nup160	NUP160		CRKL
ARHGEF12	Sh3kbp1	SH3KBP1		CRNKL1
PRR11	Homez	HOMEZ		CROT
LRP10	Nudt18	#N/A		CRTAC1
AMMECR1L	Bbs7	BBS7		CRTC1
SPEN	Clec2h	#N/A		CRTC3
GABRE	Klhl14	KLHL14		CRY2
B3GNT2	Neurl1b	NEURL1B		CRYBG3
GORASP1	Me1	ME1		CSDC2
FSD1	Trhr	#N/A		CSDE1
ADAP1	Nox4	NOX4		CSF1
TECPR2	Hist1h2bq	#N/A		CSF2
FGFR4	Zfp654	#N/A		CSMD1
DENR	Arhgap27	ARHGAP27		CSMD3
MBTPS2	Lrch1	LRCH1		CSN3
NEXMIF	Dnajb14	DNAJB14		CSNK1D
ZDHHC14	4933409G03Rik	#N/A		CSNK1G1
FLCN	Hecw1	HECW1		CSNK2A1
ZNF699	Kcnc2	KCNC2		CSPP1
SLC9A8	Stk32b	STK32B		CSRNP1
GNPDA2	Ttn	TTN		CSRNP2
MRPS2	Sephs1	SEPHS1		CSRNP3
MTMR11	Zfp759	#N/A		CSRP2BP
SNRNP48	Igsf10	IGSF10		CST3
CNTN3	Chrdl1	CHRDL1		CST6
AP1S3	Zxdb	ZXDB		CSTA
SBNO1	Crnkl1	CRNKL1		CSTB
DCAF10	Krtap19-3	#N/A		CTBS
DAZAP2	Gria2	GRIA2		CTCF
ZNF609	Zfp329	#N/A		CTDP1
C11orf53	Dgke	DGKE		CTDSP1
DNAJA1	Fzd4	FZD4		CTDSP2
LMAN2L	Hif1a	HIF1A		CTDSPL
MCFD2	Hipk3	HIPK3		CTDSPL2
ZNF81	Slc9a3r1	SLC9A3R1		CTGF
MOCS3	Atxn1	ATXN1		CTIF
NYNRIN	Dynlt1c	#N/A		CTNNA2
BRWD1	Huwe1	HUWE1		CTNNAL1
MACC1	Thrap3	THRAP3		CTNNBIP1
TXN2	Mdga2	MDGA2		CTNNBL1
ZC3H12C	Ttc38	TTC38		CTNND1
ZNF497	Tpk1	TPK1		CTNS
WNT2B	Abi1	ABI1		CTPS
VTCN1	Dpp4	DPP4		CTSA
TUBGCP2	Utp6	UTP6		CTSB
MYCL	Sema6a	SEMA6A		CTSD
GDPD1	Mtmr4	MTMR4		CTTNBP2NL
PHF21A	Taf1	#N/A		CUEDC1
SLC7A2	Arrdc3	ARRDC3		CUL2
FBXO10	Crot	CROT		CUL4B
UBAP1	Fam49a	FAM49A		CUX2
PYM1	Lgr4	LGR4		CWC25
TRAF3	Osm	OSM		CX3CL1
EIF1AX	Pcdhb14	#N/A		CX3CR1
PDCD11	Scn11a	SCN11A		CXADR
GCNT3	Rab3gap2	RAB3GAP2		CXCL10
TUFT1	Zfp870	#N/A		CXCL12
ITPRIPL2	Rps6kb1	RPS6KB1		CXCL2
RLIM	Itch	ITCH		CXCL5
HIRA	Sbk3	#N/A		CXCL9
PSMF1	Opa1	OPA1		CXCR5
UBE2K	Lyrm2	LYRM2		CXCR6
CNN1	Zfc3h1	ZFC3H1		CXXC5
TBRG1	Unc5d	UNC5D		CYB561
LRRTM2	Antxr2	ANTXR2		CYB561A3
ADNP2	Med15	MED15		CYB561D1
PEAK1	Dner	DNER		CYB5B
CHD9	Ipcef1	IPCEF1		CYB5R3
LYZL4	Clstn2	CLSTN2		CYB5RL
DICER1	Rc3h1	RC3H1		CYBB
XPO4	Fmr1	FMR1		CYBRD1
FAM161A	Rnpc3	RNPC3		CYCS
PIGB	Ccnh	#N/A		CYFIP2
TP53INP1	Taok1	TAOK1		CYHR1
IFFO2	Npc1l1	NPC1L1		CYLD
PTEN	Hs3st5	HS3ST5		CYP1A1
WDR47	Casp8ap2	#N/A		CYP1B1
SMYD5	Zfp62	ZFP62		CYP24A1
C14orf180	Dpy19l2	#N/A		CYP26B1
MCRIP1	Fat1	FAT1		CYP2U1
C11orf68	Bfar	BFAR		CYP39A1
FAM84B	Ids	IDS		CYP4B1
KARS	Lamp3	LAMP3		CYSLTR1
ZNF224	Ncl	NCL		CYTH2
PXMP4	Negr1	NEGR1		CYTH4
DUSP9	Bub1	BUB1		CYTIP
SEC22C	Xkr4	XKR4		CYYR1
ALDH6A1	Zbtb26	#N/A		D2HGDH
CSF1	Shprh	SHPRH		DAAM2
CLASP1	Scn9a	SCN9A		DAB1
ANKRD13D	Cts6	#N/A		DAB2IP
RRAGA	Epgn	EPGN		DACH1
KHNYN	Vcan	VCAN		DACH2
PMM1	Trnt1	#N/A		DAG1
SENP2	F5	F5		DAGLA
MMP19	Larp1	LARP1		DAND5
DYRK2	Tm9sf2	TM9SF2		DAPK3
PCNX1	Ms4a2	MS4A2		DAPP1
SNRPA1	Kcnj15	KCNJ15		DARS2
TRPC1	Ermn	ERMN		DBNDD2
RGS5	Nsun6	#N/A		DCAF10
OTUD6A	Pdzk1	PDZK1		DCAF12
TBC1D13	Slc22a14	SLC22A14		DCAF12L1
NPY2R	Lrrc58	LRRC58		DCAF17
FAM122C	Agpat5	AGPAT5		DCAF4
KATNA1	Nrcam	#N/A		DCAF5
HHAT	Oas1a	#N/A		DCAF7
TRIM33	Tmem200b	TMEM200B		DCAF8
DFFB	Spcs1	SPCS1		DCBLD2
COBL	Gbp10	#N/A		DCC
LYN	Sun1	SUN1		DCLK1
ANKRD27	Pramel1	#N/A		DCLK2
OGN	Hmgcl	HMGCL		DCLK3
CNGB1	Nupl1	NUPL1		DCP1A
CCL28	Matn3	MATN3		DCP2
NALCN	Oas1g	#N/A		DCTN4
CYP7A1	AI429214	#N/A		DCTN5
TRIM38	Slc7a11	SLC7A11		DCUN1D1
COPS8	Usp47	USP47		DCUN1D3
PRB2	Rab11fip4	RAB11FIP4		DCUN1D4
RAD21	Syncrip	SYNCRIP		DCX
LACTB2	Utp14b	#N/A		DCXR
TMEM251	Rsf1	RSF1		DDA1
CLCC1	Gbp6	GBP6		DDAH1
REPS1	Pla2g4e	PLA2G4E		DDHD1
TUBB6	Snx18	SNX18		DDHD2
PLXDC2	Ankub1	ANKUB1		DDI2
NPNT	Gbp4	GBP4		DDIT4L
MOSMO	Impg2	IMPG2		DDR2
CHL1	Bambi	BAMBI		DDX17
TXNDC9	Mapre1	MAPRE1		DDX19B
LSM8	Tspan12	TSPAN12		DDX26B
ZNF407	Zfp418	#N/A		DDX3X
CSMD3	Kitl	#N/A		DDX3Y
COL4A4	Wfdc15b	#N/A		DDX43
NAV2	Lrch3	LRCH3		DDX46
GPC6	Sar1b	SAR1B		DDX49
ENPEP	Strn3	STRN3		DDX51
LYPD6	Lrguk	LRGUK		DDX54
WWC2	Tslp	TSLP		DDX55
TMEM47	Gpr15	GPR15		DDX58
CCSER1	Guf1	GUF1		DDX6
STYX	Prlr	PRLR		DEAF1
FASLG	Arc	ARC		DECR1
PTPN2	Wtap	WTAP		DECR2
C1orf112	Als2cl	ALS2CL		DEDD
ZNF138	Rgs2	RGS2		DEF8
NETO1	Six4	SIX4		DEK
SDHC	Gm5464	#N/A		DENND1A
RANBP17	Itm2a	ITM2A		DENND1B
ATXN1	Npr3	NPR3		DENND2C
SLITRK2	Rimklb	RIMKLB		DENND3
TOM1L1	Xlr	#N/A		DENND4B
AFTPH	Sfpq	SFPQ		DENND5A
SLC26A7	Sfmbt2	SFMBT2		DENND5B
EIF4A1	Chst3	CHST3		DENND6A
NSMCE4A	Pradc1	#N/A		DENR
ZNF730	Ahctf1	AHCTF1		DEPDC5
ZMYM1	Hcrtr2	#N/A		DEPTOR
PCSK5	Lmbr1	LMBR1		DERL1
DBF4	Abca12	ABCA12		DERL2
SLCO4C1	Kalrn	KALRN		DESI1
THRAP3	Tcf7l2	TCF7L2		DGAT2
PI15	Naip1	#N/A		DGCR14
HECW1	1110025L11Rik	#N/A		DGCR2
SOX9	Atp5s	ATP5S		DGCR8
ERO1B	Akr1e1	#N/A		DGKB
NCMAP	Lrrc4	LRRC4		DGKD
TBCE	Ttc3	#N/A		DGKE
SEMA3C	Gm9603	#N/A		DGKQ
CWF19L2	St6gal1	ST6GAL1		DHCR24
INPP4B	Smarca1	SMARCA1		DHDDS
ADAMTS19	BC030336	#N/A		DHFR
COX15	Pmm1	PMM1		DHRS3
MBNL3	Cdc73	CDC73		DHTKD1
RERG	Gm3099	#N/A		DHX33
GPR161	Mff	MFF		DHX35
NUP58	Ccdc146	CCDC146		DHX57
CXADR	Hfe	HFE		DIAPH1
TIMP2	Elovl7	ELOVL7		DICER1
ANKS1B	Gm16434	#N/A		DIDO1
RAB14	Gm8356	#N/A		DIEXF
LARP1B	Gm3542	#N/A		DIMT1
ZNF28	Efcab2	EFCAB2		DIO2
HIF1A	BC023829	#N/A		DIO3
CHERP	Fbxl12	#N/A		DIP2B
CNPY1	Lsm1	#N/A		DIRAS1
CLIC4	Pkib	PKIB		DIRAS2
MRPS10	Zbtb1	ZBTB1		DIRC2
AIDA	Apoa2	#N/A		DISC1
KIDINS220	Gm9602	#N/A		DISP2
ZNF391	Ston1	STON1		DIXDC1
C9orf72	Pid1	PID1		DKK2
PPM1B	Gm9776	#N/A		DKK3
ATG5	Il18r1	IL18R1		DLAT
SEPHS1	Cr2	#N/A		DLC1
SPATA17	Il21	IL21		DLEU7
FAM204A	Gm6676	#N/A		DLG3
DNAJC15	Rab14	RAB14		DLG5
KMO	Rnf152	RNF152		DLL1
RPL22	Slc25a46	SLC25A46		DLL4
GUCY1A1	Aim2	#N/A		DLST
LOC100132813	Hoxa6	#N/A		DLX1
ASCC3	Fgf1	FGF1		DMC1
SLC8A1	Clec14a	CLEC14A		DMD
HFE	Slc30a8	SLC30A8		DMGDH
SPRED2	Psmd5	PSMD5		DMPK
TSBP1	Keg1	#N/A		DMRTA1
PDCD6IP	Rnf149	RNF149		DMRTA2
ZNF791	Vmn1r11	#N/A		DMTF1
ZNF780B	Smok2a	#N/A		DMXL1
NOX4	9230109A22Rik	#N/A		DMXL2
RC3H1	Lipt2	LIPT2		DNA2
TMEM87A	Btc	#N/A		DNAJA1
DIMT1	AI317395	#N/A		DNAJA2
OXR1	Rgs17	#N/A		DNAJA3
FAT1	Gm16223	#N/A		DNAJA4
TTC33	Cdkl1	CDKL1		DNAJB12
GALM	Rgs20	RGS20		DNAJB14
RAPGEF2	2610305D13Rik	#N/A		DNAJB2
PRKD1	Fam115e	#N/A		DNAJB5
PHF14	Gpr82	GPR82		DNAJB6
MEGF9	Crygb	#N/A		DNAJC10
UBXN8	3110001I22Rik	#N/A		DNAJC11
TNKS	Syce1l	#N/A		DNAJC12
CALHM5	Obp1b	#N/A		DNAJC13
ZNF143	9130409I23Rik	#N/A		DNAJC14
CIAO2A	Gpm6a	GPM6A		DNAJC16
LARP1	Cyp4b1	CYP4B1		DNAJC18
PLPBP	Gm10742	#N/A		DNAJC25
FAM13A	Lmbrd2	LMBRD2		DNAJC27
SCN9A	Csn1s1	#N/A		DNAJC3
MPL	Azgp1	#N/A		DNAJC5
CASP7	Carhsp1	CARHSP1		DNAJC5G
F5	Tcf7l1	TCF7L1		DNAJC6
DRAM2	Wfdc16	#N/A		DNAJC8
C4orf33	Atp6ap2	ATP6AP2		DNAJC9
DGKE	Fbxw2	FBXW2		DNASE1L1
FER	4921511H03Rik	#N/A		DNASE1L2
PNMA8A	Gbp9	#N/A		DNASE1L3
DDHD2	Asb11	ASB11		DNER
POMGNT2	Tal2	TAL2		DNLZ
EFHC2	Il1f8	IL1F8		DNM1
EREG	Olfr354	#N/A		DNM1L
GABRG1	C1ra	#N/A		DNMT3B
PKIA	Gdap1	GDAP1		DNPEP
MERTK	Rfx3	RFX3		DOC2A
SHTN1	Nectin1	NECTIN1		DOCK1
RNF7	Tmem74b	TMEM74B		DOCK2
EXOC6	Wee1	WEE1		DOCK3
CMTM6	Adgrl1	ADGRL1		DOCK5
NUDCD1	Trabd2b	TRABD2B		DOCK7
ST6GAL1	Cacul1	CACUL1		DOK4
SLC16A7	Pip4p2	PIP4P2		DOLPP1
SLC1A1	Nol4l	NOL4L		DOPEY1
SCARB2	Sptbn2	SPTBN2		DOT1L
RRM2B	Phactr2	PHACTR2		DPF2
NOS2	Usp15	USP15		DPF3
NEK7	Abl2	ABL2		DPH2
SLC22A10	Gbp2b	#N/A		DPH3
ALG9	Zfhx4	ZFHX4		DPM1
CLINT1	Fgf9	FGF9		DPP4
MICU2	Plpp1	PLPP1		DPP9
CCPG1	Rubcnl	RUBCNL		DPPA4
SPICE1	Akap7	AKAP7		DPT
SEC14L1	Suco	SUCO		DPY19L1
BMPER	Kcnk10	KCNK10		DPY19L3
RAP2B	Prrc2c	PRRC2C		DPY19L4
PLSCR1	Lurap1l	LURAP1L		DPYD
MXD1	Cfap45	CFAP45		DPYSL2
DSE	Ist1	IST1		DPYSL4
TRIM67	Garem1	GAREM1		DPYSL5
RAB22A	Jarid2	JARID2		DR1
GPR15	Gm5460	#N/A		DRAM1
KALRN	Qk	#N/A		DRAM2
KCNE5	Pip4p1	PIP4P1		DRD1
LIN7C	Prmt6	#N/A		DRD2
ST6GALNAC3	Ago4	AGO4		DRD5
TENM1	Tenm2	TENM2		DRG2
LRRC58	Armh4	ARMH4		DRP2
XKR4	Zfp809	#N/A		DSC3
GRIA2	Aar2	#N/A		DSCR3
STK17B	Ccdc85b	#N/A		DSE
ST8SIA4	Wnk3	WNK3		DSEL
OXNAD1	Ccr2	CCR2		DSG2
UFM1	Ago1	AGO1		DSG3
PACSIN2	Smim13	SMIM13		DSTYK
DCTN4	Slc4a4	SLC4A4		DTNA
AICDA	Ints6l	#N/A		DTWD2
ABI3BP	Rubcn	#N/A		DTX3L
DAB2	Tcaim	TCAIM		DTX4
DTD2	Selenoi	SELENOI		DUOX2
ERMN	Nfe2l1	NFE2L1		DUS4L
SMIM10L1	Desi1	DESI1		DUSP10
NOC3L	Acvr2b	ACVR2B		DUSP11
NID1	Drd1	DRD1		DUSP14
B3GALNT2	Hectd4	HECTD4		DUSP18
C2CD2	Adgrl2	#N/A		DUSP2
PARP8	Tmem178b	TMEM178B		DUSP26
FCRL1	Rad9a	RAD9A		DUSP28
DHTKD1	Stxbp3	STXBP3		DUSP3
GCN1	Ptpn4	PTPN4		DUSP5
FAM129A	Kmt2a	KMT2A		DUSP6
MYO16	Slc7a2	SLC7A2		DUSP9
TCF7L1	Sdhaf4	#N/A		DVL1
GAP43	Jade2	#N/A		DYDC2
RAB11FIP4	Kdm8	#N/A		DYNC1I1
ZNF829	Tmem121b	TMEM121B		DYNC1LI2
ABL1	Fam91a1	FAM91A1		DYNLL2
UGT2B10	Vtcn1	VTCN1		DYNLT3
ZC4H2	Kdm5c	#N/A		DYRK1A
PDHA1	Nebl	NEBL		DYRK1B
CD96	Esp36	#N/A		DYSF
ANKFY1	Elmsan1	ELMSAN1		DZIP1
DNM3	Stxbp5	STXBP5		DZIP1L
AIFM1	Rfx5	RFX5		DZIP3
ILF2	Ube3a	UBE3A		E2F3
RAB29	Fam243	#N/A		E2F5
IFNA7	Piezo1	PIEZO1		E2F7
IL20RA	Zfp442	#N/A		EARS2
SLC38A1	Snx27	SNX27		EBF2
EPB41L2	Ogfod3	OGFOD3		EBF3
DHX8	Dido1	DIDO1		EBI3
RBKS	Knop1	#N/A		EBNA1BP2
CARHSP1	Zswim5	ZSWIM5		EBPL
RCOR3	Fam217b	#N/A		ECE2
PRPF38A	Synrg	SYNRG		ECHDC1
EML5	Ptprj	PTPRJ		ECHDC3
PCDH10	Soga1	SOGA1		ECHS1
CRTAC1	Slc35g1	SLC35G1		ECSCR
NAALADL2	Fam122a	FAM122A		EDA
DCBLD2	Dynap	#N/A		EDAR
GRK6	Zc2hc1a	ZC2HC1A		EDARADD
NFX1	Pcdh9	PCDH9		EDC3
GPC1	Pomk	#N/A		EDEM1
TTC23	Amer1	AMER1		EDN2
GBAS	Pcdha10	PCDHA10		EDNRA
RHOH	Pcdha11	PCDHA11		EDNRB
C18orf62	Pcdha2	PCDHA2		EEA1
KIAA1644	Pcdha6	PCDHA6		EEF2K
WASH5P	Pcdha9	PCDHA9		EEFSEC
PPP2R2D	Pcdha7	PCDHA7		EFCAB1
AQP2	Pcdha3	PCDHA3		EFCAB2
FOXA2	Pcdha4	PCDHA4		EFNA2
CTSC	Pcdha1	PCDHA1		EFNA4
ADAMTS4	Rffl	RFFL		EFNA5
LMX1A	Igsf9b	IGSF9B		EFNB1
CHST11	Pcdha12	PCDHA12		EFNB2
RASSF1	Pcdha5	PCDHA5		EFNB3
JAM3	Pcdhac2	PCDHAC2		EFR3A
KRTAP5-11	Scn2a	SCN2A		EFR3B
MTR	Ncbp3	NCBP3		EGFR
TFRC	Nexmif	NEXMIF		EGLN1
C12orf34	Pnisr	PNISR		EGLN2
SP6	Smim20	SMIM20		EGLN3
DPH3	Epb41l4b	EPB41L4B		EHD1
PHF8	Raph1	RAPH1		EHD2
CAPN7	Rtl5	#N/A		EHF
EXOC3	Plpp3	PLPP3		EHHADH
CHST2	Cnppd1	CNPPD1		EHMT1
FEZF1	Nsmf	NSMF		EID2B
RCHY1	Ago3	AGO3		EIF1AD
EHMT1	Tmem245	TMEM245		EIF1AX
MCM9	Rad51d	RAD51D		EIF1B
CSGALNACT2	Cox6b2	COX6B2		EIF2AK2
PPIC	Sinhcaf	SINHCAF		EIF2B2
ENTPD8	Tenm3	#N/A		EIF2B5
HSPA14	Mief1	#N/A		EIF2C1
HIST1H2AB	Hmga1b	#N/A		EIF2C2
FAM181B	Fnbp1l	FNBP1L		EIF2C4
GDF11	Lyrm9	#N/A		EIF2S1
BBS2	Diaph1	DIAPH1		EIF2S2
GOLGA8G	Slc9b2	SLC9B2		EIF3A
FLJ41309	Cast	CAST		EIF3B
CPZ	Ndor1	NDOR1		EIF3G
TRAF3IP2	Zfp882	#N/A		EIF3J
C7orf50	Dnajb2	DNAJB2		EIF4A1
ADAMDEC1	Fam219b	FAM219B		EIF4B
LEPRE1	Dmtn	#N/A		EIF4E
CXCL13	Borcs6	BORCS6		EIF4E2
USP28	Igf1r	IGF1R		EIF4EBP1
RDH8	Mmp1b	#N/A		EIF4EBP2
LRRC49	Cluh	CLUH		EIF4EBP3
LPPR1	Ptchd1	PTCHD1		EIF4G1
FMO3	Smim12	#N/A		EIF4G2
HOXC9	Sowahc	SOWAHC		EIF4H
GCN1L1	Bloc1s6	BLOC1S6		EIF5
ENDOU	Cnot9	#N/A		EIF5A2
GLO1	Lonrf3	LONRF3		EIF5B
LPHN3	Yae1d1	#N/A		ELAC1
IFNA8	Tmem14a	TMEM14A		ELAVL1
OR2C3	Mecp2	MECP2		ELF3
MARCH8	Mrm2	#N/A		ELF4
HOMER1	Ppp6r3	PPP6R3		ELF5
IL26	Ccn4	CCN4		ELFN2
C20orf197	Wapl	WAPL		ELK3
COLGALT1	Slc18b1	SLC18B1		ELL
LARGE	Tex46	#N/A		ELL2
EHHADH	Efcab12	#N/A		ELL3
CNGB3	Clns1a	CLNS1A		ELMO1
ZBED5	Cadps2	CADPS2		ELMOD1
THAP9	Rassf10	#N/A		ELMSAN1
PTPN22	Krtap28-13	#N/A		ELOVL2
MTRF1L	Adgrd1	ADGRD1		ELOVL5
COQ4	Cyb561a3	CYB561A3		ELOVL6
C17orf42	Snurf	SNURF		ELOVL7
MLANA	Tigd5	TIGD5		ELP4
VPS45	Rgs6	RGS6		ELTD1
PGM5P2	L3mbtl4	L3MBTL4		EMID1
COMMD3-BMI1	Dctd	#N/A		EML1
CCT3	Map7	MAP7		EML4
FASN	Nutm2	#N/A		EML6
UNC80	Tango6	TANGO6		EMP1
PHF19	Zfp607a	#N/A		EMP2
GAREM1	Arel1	AREL1		EMX1
ARL2	Peak1	PEAK1		EN2
DCLK1	Zfp994	#N/A		ENAH
GPR63	Zfp119a	#N/A		ENAM
SCN8A	Tigar	#N/A		ENC1
PISD	Cphx3	#N/A		ENDOD1
SPRED1	Cphx1	#N/A		ENDOU
ANO3	Dennd6a	DENND6A		ENG
ARL3	Cphx2	#N/A		ENKUR
TFAP2A	Syne3	#N/A		ENOX1
HTR2A	Tmf1	TMF1		ENPP1
CNOT6L	Tnik	TNIK		ENPP4
RFX3	Ttc14	TTC14		ENPP6
SEC24A	Ndnf	#N/A		ENTPD1
CBX2	H2afb3	#N/A		ENTPD3
CBX4	Nelfa	NELFA		ENTPD4
TRANK1	LOC100861615	#N/A		ENTPD5
ATXN2	Coq7	COQ7		ENTPD6
ARHGDIA	4930426D05Rik	#N/A		ENTPD7
PPP2R1B	Ptbp3	PTBP3		ENY2
OMG	Hist1h2br	#N/A		EOGT
CCND1	Naaladl2	NAALADL2		EOMES
SOCS6	P2ry10b	#N/A		EPAS1
HSPA4L	Shtn1	SHTN1		EPB41L4B
CD2AP	Mcu	MCU		EPDR1
KANK1	Tcaf3	#N/A		EPGN
SYDE2	Adam30	#N/A		EPHA1
VPS33B	Mosmo	MOSMO		EPHA3
SUMO3	Ccn2	#N/A		EPHA5
ADAMTS3	Shroom4	SHROOM4		EPHA6
AGO4	Clmp	CLMP		EPHA7
KRTAP11-1	Zfp811	#N/A		EPHA8
SLC20A2	Lrp8	LRP8		EPHB1
ZFHX3	Hacd2	#N/A		EPHB2
TLL1	Dcaf1	#N/A		EPM2A
EZH1	Cul4b	CUL4B		EPM2AIP1
SPTLC1	Stxbp5l	STXBP5L		EPN2
ELMSAN1	Clec4a2	#N/A		EPN3
JARID2	Tmem80	TMEM80		EPS8
SYNRG	Pbrm1	PBRM1		EPS8L2
TMC7	Mindy2	MINDY2		EPSTI1
ILDR2	Pcnx4	#N/A		EPT1
CSRNP1	Shcbp1l	SHCBP1L		EPX
PAG1	Zwint	ZWINT		ERAL1
SERBP1	Orc3	ORC3		ERBB2IP
SGK1	Clmn	CLMN		ERBB3
MAP3K13	Eif2c2	EIF2C2		ERBB4
PRRC2C	Nmt1	NMT1		ERC1
DRD1	Hic2	HIC2		ERC2
WNT7A	Thsd4	THSD4		ERCC2
LRP6	Rab22a	RAB22A		ERCC6
FAM81A	Ppp1r7	PPP1R7		EREG
MOB4	Glis2	GLIS2		ERF
SPTBN2	Rad51c	RAD51C		ERG
CLUH	Myo1d	MYO1D		ERGIC1
USP44	Igf2bp1	IGF2BP1		ERGIC2
SIPA1L2	Arnt2	ARNT2		ERI1
SSR1	Igfbp4	#N/A		ERLEC1
CUX1	Mafg	MAFG		ERLIN1
PEX13	Ptpn1	PTPN1		ERLIN2
DDX3Y	Tmem170b	TMEM170B		ERMN
USP3	6330403A02Rik	#N/A		ERMP1
DPY19L4	Pitpnm3	PITPNM3		ERN1
SESN1	Tmem164	TMEM164		ERO1LB
RBM12	Ttyh3	TTYH3		ERRFI1
SSTR3	Socs4	SOCS4		ESM1
CAPZA2	Ehd2	EHD2		ESPN
PLEKHA1	Acvr1b	ACVR1B		ESPNL
PTPRD	Megf8	#N/A		ESR1
FLT3	Cdk19	CDK19		ESRP2
GGA3	Rab1b	RAB1B		ESRRA
EXT2	Slc6a6	SLC6A6		ESRRB
CLDN12	1110054O05Rik	#N/A		ESRRG
ATXN7L3B	Lif	LIF		ESYT2
NRBP1	Gm10642	#N/A		ETF1
CMC4	Ppm1h	PPM1H		ETNK1
COBLL1	Nploc4	NPLOC4		ETNK2
ADAMTS6	Pnmal2	PNMAL2		ETS1
ARPP19	Ak1	AK1		ETV1
SLC2A3	Ddi2	DDI2		ETV3
ST7L	Tor1b	TOR1B		ETV4
C1QL3	Minos1	MINOS1		ETV6
ATG13	Kcnh7	#N/A		EVC
G0S2	Golga2	GOLGA2		EVI5
TMEM154	Brd3	BRD3		EVX1
SESTD1	Fndc8	FNDC8		EXOC2
UBR3	Yipf2	YIPF2		EXOC3
SIAH1	Tbcel	#N/A		EXOC4
ENAH	Eya3	EYA3		EXOC6B
KBTBD2	Ikzf2	IKZF2		EXOC7
EIF3A	Mitf	MITF		EXOC8
SLC15A4	Zfp664	#N/A		EXOSC1
BCL2	Cdk5rap2	CDK5RAP2		EXOSC10
RTF1	Akt1	#N/A		EXT1
UHMK1	Banp	BANP		EXTL2
NEDD9	Hip1	HIP1		EXTL3
RAB40AL	D17Wsu92e	#N/A		EYA1
CCND3	Tmem235	TMEM235		EYA3
MXD3	Cds1	CDS1		EYA4
PCDHAC1	Wfdc13	#N/A		EZH1
PCDHA5	Spata13	#N/A		F11R
TTC1	Ctif	CTIF		F13A1
TRIP11	Fem1a	FEM1A		F2R
PPP2R5C	Spast	SPAST		F2RL2
ZNF264	Sbk1	#N/A		F3
SLC35A4	Camk1d	CAMK1D		F5
PIEZO1	Zfp174	#N/A		FA2H
SLC25A22	Reps2	REPS2		FADD
SLC30A8	C530028O21Rik	#N/A		FADS1
PFKFB4	Rapgef6	RAPGEF6		FADS6
GLYATL3	Ncan	NCAN		FAF1
TSPAN5	Lysmd1	LYSMD1		FAF2
SLC24A3	Runx1	RUNX1		FAHD2A
VSX1	Prph2	PRPH2		FAIM
RAB40B	Nhsl2	NHSL2		FAIM2
USP49	Pla2g2f	PLA2G2F		FAM101B
DYNC1I1	Yars	YARS		FAM102B
OTUD5	Zfand3	ZFAND3		FAM107A
LRRC27	Kcne1l	KCNE1L		FAM107B
SLITRK1	Arfgap1	ARFGAP1		FAM109A
BORCS6	Gm6756	#N/A		FAM109B
MIPOL1	Efnb3	EFNB3		FAM110B
NDP	AB041806	#N/A		FAM110C
PHF20	Wwc2	WWC2		FAM115A
HSPA1B	Tcf4	TCF4		FAM115C
PPM1K	Hs1bp3	HS1BP3		FAM116A
GRB10	Mxd4	MXD4		FAM117B
ZNF559-ZNF177	Prpsap1	PRPSAP1		FAM118A
CRKL	Coro1c	CORO1C		FAM119B
YIF1B	Gins2	GINS2		FAM120C
TTC25	Trnp1	#N/A		FAM122A
SIDT2	Pbx1	PBX1		FAM122B
DHRS7	Hmx1	HMX1		FAM123B
ATP5MC3	Sike1	SIKE1		FAM123C
ODF2L	Stc1	STC1		FAM124A
CD28	Ace	ACE		FAM125B
DNAJC24	Ggta1	GGTA1		FAM126A
KCNIP1	Barhl1	BARHL1		FAM126B
MAP2K3	AC140673.1	#N/A		FAM131A
AP1S2	Atoh8	ATOH8		FAM131B
KLHL15	Ucn2	#N/A		FAM132B
KCNC2	Strn	STRN		FAM133B
FRYL	Kcnt1	KCNT1		FAM134A
TBC1D9	Abi2	ABI2		FAM134C
TUBA1A	Mfng	MFNG		FAM135A
WASL	Asph	ASPH		FAM135B
SH2D2A	Fam101b	FAM101B		FAM13A
FBXO33	Nrxn2	NRXN2		FAM149A
LHFPL4	Plk1	#N/A		FAM151B
PPM1H	Rxrb	#N/A		FAM154B
ANKIB1	Hcfc2	HCFC2		FAM160A1
BVES	Sntb2	SNTB2		FAM160B1
SLC16A6	Rab3gap1	RAB3GAP1		FAM160B2
ACTR1A	Zfp334	#N/A		FAM163A
ZBTB2	Igfbp5	IGFBP5		FAM163B
BACE2	Dgcr14	DGCR14		FAM164A
MAFK	Tet1	TET1		FAM164B
VSTM2A	Cggbp1	CGGBP1		FAM167A
COMT	Ckm	#N/A		FAM168A
STX1A	Ppfia3	PPFIA3		FAM168B
MICAL2	Zfp827	#N/A		FAM171A1
RAB3B	Limk1	LIMK1		FAM171A2
NMD3	Fgf14	FGF14		FAM172A
BPIFA1	Ctsa	CTSA		FAM173B
LHFPL5	Tradd	#N/A		FAM175B
C6orf222	Nek6	NEK6		FAM178A
MYADM	Gm16515	#N/A		FAM179B
UBL3	Pccb	PCCB		FAM185A
PIK3C2A	Cd160	CD160		FAM188B
MTSS1	Ptger1	#N/A		FAM189A1
SLC22A17	Sec14l2	SEC14L2		FAM189A2
GSG1	Stac	STAC		FAM18A
SNCG	Kcnk3	KCNK3		FAM18B
IL17RE	Ehmt1	EHMT1		FAM195B
CABLES2	Bet1l	BET1L		FAM196A
ALOX12	Vasn	#N/A		FAM196B
MLLT6	6330439K17Rik	#N/A		FAM198A
SRP72	BC025446	#N/A		FAM199X
GOLGA4	Os9	OS9		FAM19A1
BHLHE41	Capzb	CAPZB		FAM19A3
PSME3	Tmco3	TMCO3		FAM19A5
KRTAP4-4	Fkbp5	FKBP5		FAM20B
SEPTIN11	Dnajc8	DNAJC8		FAM20C
KLC4	Cep120	#N/A		FAM219B
RPRD1B	Arhgef7	ARHGEF7		FAM32A
SZRD1	Esrrb	ESRRB		FAM33A
GDI2	D17H6S53E	#N/A		FAM38A
ADAM10	6330409N04Rik	#N/A		FAM40A
PRKAA1	Golm1	GOLM1		FAM45A
SWAP70	Zfp191	#N/A		FAM46B
ANP32E	Ttc39b	TTC39B		FAM46C
FRS2	Rab3d	RAB3D		FAM49A
TTC38	Eif4g1	EIF4G1		FAM53A
EPB41L1	Caskin1	CASKIN1		FAM53B
KCNJ11	Zfp91	ZFP91		FAM53C
SLC38A7	Hvcn1	#N/A		FAM54B
PIM1	Fuca2	FUCA2		FAM55C
ANKRD11	Top3a	TOP3A		FAM57B
IDH3A	Suv420h2	SUV420H2		FAM59A
ONECUT2	4932411E22Rik	#N/A		FAM59B
C1orf226	Lat2	#N/A		FAM5B
SELENOO	Rfwd3	RFWD3		FAM60A
UVSSA	Lrrc8a	LRRC8A		FAM63A
SPEG	2900026A02Rik	#N/A		FAM63B
TPRG1L	Rap1gap	RAP1GAP		FAM64A
ABHD13	Ppp2r2d	PPP2R2D		FAM65B
RGPD6	Vprbp	VPRBP		FAM65C
NSD2	Agbl2	AGBL2		FAM69A
GTPBP1	Psmb11	#N/A		FAM69C
HAPLN4	Polq	POLQ		FAM70A
TM7SF3	Galntl2	GALNTL2		FAM71F2
ZHX1	Sipa1l3	SIPA1L3		FAM73B
OGFOD3	Vamp3	VAMP3		FAM76A
CHMP5	Zbtb8os	ZBTB8OS		FAM78A
MED23	SEPTIN11	SEPTIN11		FAM78B
DYNLT1	Exo1	#N/A		FAM83G
SPINK8	Wbscr17	WBSCR17		FAM84A
PDE8A	Zfp689	#N/A		FAM84B
P3H1	4932442E05Rik	#N/A		FAM89B
KLHL36	Zfp593	#N/A		FAM91A1
CDKN2AIP	Slc43a2	SLC43A2		FANCC
KLF13	Utp15	UTP15		FANCM
LRRC40	Cpsf3l	#N/A		FAR1
GABRB2	Ube2o	UBE2O		FAR2
FAM92A	Rell2	#N/A		FARP1
TLN1	Gm9966	#N/A		FARP2
SAMD12	Trip10	TRIP10		FASN
IGF2BP2	Gdf5	#N/A		FASTKD1
BPTF	Tmem9	TMEM9		FASTKD2
CEP126	Fzd2	#N/A		FAT1
COMMD10	Kctd3	KCTD3		FAT3
CLMP	Tmem209	TMEM209		FAT4
ZNF568	Vamp2	VAMP2		FATE1
COA5	Mpzl3	MPZL3		FBF1
SHPRH	Asap2	ASAP2		FBLIM1
SNN	Mpzl1	MPZL1		FBLN1
ZNF561	1700001K19Rik	#N/A		FBN1
SRSF10	Myh8	#N/A		FBN2
CCDC89	Gm1337	#N/A		FBXL17
RFC5	Lrrc10	LRRC10		FBXL18
TRIP12	Srpk3	#N/A		FBXL2
SLC4A1AP	Erg	ERG		FBXL20
FAM110B	Tyk2	#N/A		FBXL21
KLF3	Mpeg1	MPEG1		FBXO10
IL21	Tln1	TLN1		FBXO2
GPATCH2L	Msx1	#N/A		FBXO21
CP	Rbbp5	RBBP5		FBXO27
SLC25A17	Lrrc49	LRRC49		FBXO28
TM9SF2	Fam20c	FAM20C		FBXO30
DMXL2	Tmem72	TMEM72		FBXO31
FAM155B	2010109I03Rik	#N/A		FBXO32
EXPH5	9830001H06Rik	#N/A		FBXO33
FMN1	Stc2	#N/A		FBXO40
ATP11A	Icosl	#N/A		FBXO41
C12orf66	Gm3739	#N/A		FBXO42
MMP24	Spaca7	#N/A		FBXO44
BLOC1S4	Bglap	BGLAP		FBXO7
RDH11	Fam123c	FAM123C		FBXO8
PHTF2	Mmp11	MMP11		FBXO9
LYSMD3	Ralgapa2	RALGAPA2		FBXW11
TIMM9	Pla2g10	#N/A		FBXW2
DPYSL5	Mtf1	#N/A		FBXW7
PDGFD	Six1	SIX1		FBXW8
ARPP21	Cga	#N/A		FCHO2
MAP3K7IP3	Luc7l	LUC7L		FCHSD1
HEXA	Gfap	GFAP		FCHSD2
DMRT2	Man2c1	#N/A		FEM1A
GPRASP1	Aqp8	AQP8		FEM1B
ENPP4	Wscd1	WSCD1		FEM1C
ARCN1	Phactr1	PHACTR1		FER
IHPK1	Grhl2	GRHL2		FERMT1
NUP35	Pax6	PAX6		FERMT2
ECHDC1	Pde8a	PDE8A		FEZ2
IHPK3	Fam164c	#N/A		FEZF1
FOXP2	BC017158	#N/A		FGD4
CGNL1	Clec2l	#N/A		FGD6
CLIP4	Vps41	VPS41		FGF1
ARHGEF9	Pom121l2	#N/A		FGF13
C17orf63	Taf9	#N/A		FGF14
DUSP28	Ppme1	PPME1		FGF20
ATPAF1	Spag5	#N/A		FGF23
RD3	Exoc7	EXOC7		FGF7
GPX1	Gm4450	#N/A		FGF9
DUSP10	Gm3460	#N/A		FGFR1
SOS1	Wnk1	#N/A		FGFR1OP
DCC	4930429B21Rik	#N/A		FGL2
FAM120AOS	Acaca	ACACA		FHDC1
SURF4	Cbs	CBS		FHL1
LOC541469	BC034902	#N/A		FHL2
C14orf83	Ndufa10	NDUFA10		FIBCD1
PRKCZ	Pold4	POLD4		FIBIN
ZNF589	9930013L23Rik	#N/A		FICD
C17orf62	Irs3	#N/A		FIG4
TIFAB	Mgat1	#N/A		FIGF
ITGB5	Plxnb1	PLXNB1		FIGN
MYOM3	Stat5b	STAT5B		FILIP1
C10orf72	Zc3h13	ZC3H13		FITM2
FBXO44	Celf4	CELF4		FKBP1A
TSGA13	Gm10710	#N/A		FKBP1B
PKNOX1	Dusp18	DUSP18		FKBP5
TRIP10	Gm20503	#N/A		FKRP
TP53TG3C	Rhbdl1	RHBDL1		FKTN
VAMP7	Cog6	COG6		FLNB
SLC16A1	Qsox2	QSOX2		FLOT2
ZNF207	Ikzf4	IKZF4		FLRT2
MANBAL	Gpatch2	GPATCH2		FLRT3
FKBP5	Magt1	#N/A		FLT1
B3GAT1	Jph2	JPH2		FLT4
SLC6A14	Aldh3b2	ALDH3B2		FMN2
IKZF4	Gprasp1	GPRASP1		FMNL3
KIAA0513	Rnf222	RNF222		FMO2
SEC31B	Atp1a2	ATP1A2		FMO3
ADD1	Trim72	TRIM72		FMO4
C10orf4	Nlrc4	#N/A		FMOD
CBARA1	Gm9573	#N/A		FMR1
ANO6	BC051628	#N/A		FN3KRP
TMED9	Ubl3	UBL3		FNBP1
ARHGAP24	Zfp708	#N/A		FNBP1L
ST3GAL3	Tspyl3	#N/A		FNDC3A
SLC5A3	Stac2	STAC2		FNDC3B
N4BP3	Aif1l	AIF1L		FNDC4
MAPT	Ifit1	IFIT1		FNDC7
ZNF434	D17H6S56E-5	#N/A		FNDC8
B3GALT6	Zdhhc14	ZDHHC14		FNIP1
RPS9	Fam63a	FAM63A		FNIP2
HIC2	Eif3b	EIF3B		FNTA
SPIN1	Arhgap25	ARHGAP25		FNTB
CERS3	Trp53rk	#N/A		FOSB
SGCD	Fam196b	FAM196B		FOSL1
TADA3	Zfp952	#N/A		FOSL2
LOC153364	Gmpr	GMPR		FOXA3
PREPL	Zfp879	#N/A		FOXI2
PIP5K1B	Slc22a5	SLC22A5		FOXJ3
PLCXD2	Papln	PAPLN		FOXK1
TNFAIP8L1	Tnnc2	#N/A		FOXK2
OPTN	Elavl1	ELAVL1		FOXL2
ATXN7	Bap1	BAP1		FOXM1
TMED7	Ganab	GANAB		FOXN2
MTCH2	Ophn1	OPHN1		FOXN4
MEIS2	Txnrd3	TXNRD3		FOXO1
GPBP1	Gm3159	#N/A		FOXP2
TMEM200A	Fam49b	#N/A		FOXR1
DEFB132	1110051M20Rik	#N/A		FOXRED1
TRIM32	Vasp	VASP		FOXRED2
ZZZ3	Mfn1	MFN1		FPGT
CDH18	Pprc1	PPRC1		FRK
LEF1	Ddx6	DDX6		FRMD4A
AMD1	Nde1	NDE1		FRMD5
BRSK2	Fam65c	FAM65C		FRMD8
C9orf164	Purb	PURB		FRMPD1
FXYD6	Lox	LOX		FRMPD4
C8orf83	Rnf150	RNF150		FRY
RAD52	Large	LARGE		FRYL
TACC2	Tmem26	TMEM26		FRZB
TPR	Otud7b	OTUD7B		FSD1
RAN	Cacnb2	CACNB2		FSD1L
LCE1E	Psmc3ip	#N/A		FSD2
AZIN1	Cdc40	CDC40		FSHB
GNG2	Acvr1	ACVR1		FSTL1
TAGLN2	Bcorl1	BCORL1		FSTL3
IL24	Spint2	SPINT2		FSTL5
MAML3	Fads1	FADS1		FTO
CD93	Sh2d5	SH2D5		FTSJD1
MSRB3	Tnip2	TNIP2		FTSJD2
MTFR1	Fam18b	FAM18B		FUBP1
TRIM7	Hnrnpd	HNRNPD		FUCA1
EVI1	Hapln4	HAPLN4		FUCA2
CCM2	B230217C12Rik	#N/A		FUK
SLC39A14	Abhd5	ABHD5		FUNDC2
TBC1D5	Mknk2	MKNK2		FURIN
CLDN18	Ralbp1	RALBP1		FUT1
PPP1R3B	Sema6c	#N/A		FUT10
CPA6	Clptm1	#N/A		FUT11
KRTAP1-5	Ctns	CTNS		FUT4
CEACAM19	Zfp259	#N/A		FUT9
GHITM	Csnk2a1	CSNK2A1		FXC1
SLC45A4	Aurkb	AURKB		FXR2
TP53TG3D	Kif20a	KIF20A		FYCO1
RAB39B	Map3k12	MAP3K12		FYN
UTP14C	Zfand5	ZFAND5		FZD1
KIAA1217	Exoc4	EXOC4		FZD10
ETS1	Poglut1	#N/A		FZD4
TST	Prkd3	PRKD3		FZD5
RNASE4	Pcsk1n	#N/A		FZD7
GIPC1	A230046K03Rik	#N/A		FZR1
EMB	Asnsd1	ASNSD1		G0S2
NMNAT3	Lgals8	LGALS8		G3BP1
PACSIN3	Rundc3b	RUNDC3B		G3BP2
VGLL4	BC018242	#N/A		G6PC
PSMB2	Trrap	#N/A		G6PC2
LUZP6	Zc3h11a	ZC3H11A		GAB1
GOPC	B630019K06Rik	#N/A		GAB2
GJA9	Zbtb16	ZBTB16		GABBR1
ENTPD5	Ndufb4	NDUFB4		GABBR2
HLA-DRB1	Grm1	GRM1		GABPA
SYT13	Dhfr	DHFR		GABPB1
ANKZF1	Dyrk1a	DYRK1A		GABPB2
SEC16A	Vps54	VPS54		GABRA1
LAPTM4A	Gabra3	GABRA3		GABRA3
C12orf73	Ighmbp2	IGHMBP2		GABRA4
ZNF300	Tm7sf3	TM7SF3		GABRB2
THRA	Ptcd3	PTCD3		GABRE
GSR	Zfp92	#N/A		GABRG3
ZNF283	Camk2a	CAMK2A		GABRR2
C1orf144	Sec63	SEC63		GAD2
MEF2C	B230216G23Rik	#N/A		GADD45G
EVA1A	Mbtd1	MBTD1		GADL1
TMEM69	Irf2bp1	IRF2BP1		GAK
COL10A1	Chchd4	CHCHD4		GAL3ST3
MZF1	Onecut3	ONECUT3		GALC
GARNL3	Tprkb	#N/A		GALM
CCL1	Prpf4b	PRPF4B		GALNT1
C3orf26	Pou4f1	POU4F1		GALNT10
ZNF567	Elmod2	#N/A		GALNT11
ZBTB25	Grin1	GRIN1		GALNT13
ASH2L	Ptrf	PTRF		GALNT2
TNIP3	Ola1	OLA1		GALNT4
ERCC1	Xpo4	XPO4		GALNT5
TMEM167A	Dr1	DR1		GALNT7
STX7	Sprr2a1	#N/A		GALNTL2
SERPINB5	Emid1	EMID1		GALR1
TMEM165	1110032A03Rik	#N/A		GANAB
AVPI1	Chrnd	#N/A		GANC
RPAIN	Slc30a6	SLC30A6		GAREM1
ING1	H47	#N/A		GAS2L3
FRMD5	Lrtm1	#N/A		GAS7
THAP7	Nr2f2	NR2F2		GATA6
SLC35C2	Fbxo40	FBXO40		GATAD1
ZNF75D	Plekhn1	#N/A		GATAD2A
CSNK1G2	Pigq	PIGQ		GBF1
C11orf34	Ccdc32	#N/A		GBP4
TULP4	Enpp4	ENPP4		GBP6
FCGR3B	Mll2	MLL2		GBP7
NOL5A	Cab39l	CAB39L		GCC2
MINPP1	Rbm25	RBM25		GCET2
NOTCH2NL	Cyp2d22	#N/A		GCFC1
FAM70A	Far2	FAR2		GCGR
SLC9A7	Rchy1	RCHY1		GCK
BDNF-AS	Chaf1a	#N/A		GCLC
FLJ36070	Csrnp3	CSRNP3		GCLM
SEPTIN6	Zdhhc20	ZDHHC20		GCM1
LONP1	Fgl2	FGL2		GCNT2
C8orf4	Kif14	#N/A		GCNT3
LYRM5	Ppcdc	#N/A		GCNT4
SNAP25	Pla2g4a	#N/A		GDA
NDNL2	Ripply3	#N/A		GDAP1
TMEM55A	Ugt1a7c	#N/A		GDAP1L1
CRYZL1	Aspg	ASPG		GDF2
RFWD2	Egfr	EGFR		GDF9
TMEM55B	Gpr133	GPR133		GDNF
C20orf39	Sprr2d	#N/A		GDPD2
EIF4B	Gnaz	GNAZ		GET4
MYCBP2	Rbm39	#N/A		GFAP
ZCCHC5	Sp5	SP5		GFI1
SRPR	Dagla	DAGLA		GFM1
C3orf27	Gm14685	#N/A		GFM2
SLC41A2	1700037C18Rik	#N/A		GFOD1
PPT1	C030006K11Rik	#N/A		GFOD2
FAM73A	Kansl3	KANSL3		GFPT1
PRKAR1A	AC148991.1	#N/A		GFPT2
SLN	MARCH5	MARCH5		GFRA1
GORASP2	Atp13a2	ATP13A2		GFRA3
CCDC19	Dcun1d1	DCUN1D1		GGA1
C20orf46	Fmnl3	FMNL3		GGA2
C14orf129	Btf3	BTF3		GGA3
MBD1	Cbfb	CBFB		GGCT
ACSBG2	Slc6a9	SLC6A9		GGH
NEK10	BC053393	#N/A		GGNBP2
DDI1	5730494M16Rik	#N/A		GGPS1
LMO7	Ctdsp1	CTDSP1		GGT6
TMEM70	Zfp280c	#N/A		GGTA1
TDGF1P3	Arfip2	ARFIP2		GHITM
THYN1	Stra8	#N/A		GHR
CIDEB	Ankrd10	ANKRD10		GIGYF1
FAM134A	Enam	ENAM		GIGYF2
ACSBG1	Clca5	#N/A		GIMAP1
ZC3H6	Nipal1	NIPAL1		GIMAP4
TMEM217	Pet112l	#N/A		GIMAP5
ALAD	Gm10305	#N/A		GINS2
KIAA0895	Bin3	BIN3		GIT1
SOCS5	Grik3	GRIK3		GIT2
BEST3	Trib1	TRIB1		GJA4
ANKRD29	Aldh1a7	#N/A		GJC2
KRT20	Ptgir	PTGIR		GLB1
FUBP1	Asxl3	ASXL3		GLB1L2
ICOS	Rfpl4	#N/A		GLCCI1
C9orf150	Copz1	COPZ1		GLCE
C9orf3	Slain2	SLAIN2		GLDN
JPH1	Kel	#N/A		GLE1
FGF13	Hrct1	HRCT1		GLG1
[truncated: 12,385 more rows]

## Sheet: miRTarbase_validation
Common targets	miRTarbase masterlist	Val. Targets from masterlist		Validated Targets		mTOR-IGFR pathway			mTOR-IGF gene
A1CF	IGF1R	IGF1R		AKT3		AKT1	#N/A		ATG13
A4GNT	RECK	RECK		ARL2		AKT1S1	#N/A		BNIP3
AACS	SIRT4	SIRT4		AXIN2		ATG13	ATG13		CCNE1
AADAT	TRIM31	#N/A		BCL2		BNIP3	BNIP3		CDK2
AAGAB	CCND3	CCND3		BCL2L2		BRAF	#N/A		CRK
AAK1	CCNE1	CCNE1		CCND1		CCNE1	CCNE1		CRKL
AANAT	BCL2	BCL2		CCND3		CDK2	CDK2		CYCS
AARD	CCND1	CCND1		CCNE1		CLIP1	#N/A		DEPTOR
AARS	VEGFA	VEGFA		CHEK1		CYCS	CYCS		EIF4A1
AARS2	EIF4A1	EIF4A1		DEDD		DDIT4	#N/A		EIF4B
AASDHPPT	AXIN2	AXIN2		EIF4A1		DEPTOR	DEPTOR		EIF4E
AATK	IFNG	#N/A		FOXO1		EEF2	#N/A		EIF4EBP1
ABCA1	PURA	PURA		HNF1A		EIF4A1	EIF4A1		FBXW11
ABCA12	CHEK1	CHEK1		IGF1R		EIF4B	EIF4B		GRB2
ABCA3	FOXO1	FOXO1		INSR		EIF4E	EIF4E		IGF1R
ABCA5	SMURF1	SMURF1		KDR		EIF4EBP1	EIF4EBP1		IKBKB
ABCB10	PPM1D	PPM1D		MTSS1		FBXW11	FBXW11		IRS1
ABCB11	WEE1	WEE1		PPM1D		HRAS	#N/A		MAP2K1
ABCB7	FUT2	#N/A		PURA		IKBKB	IKBKB		MAP2K2
ABCC10	KDR	KDR		RECK		IRS1	IRS1		MAPK3
ABCC3	HNF1A	HNF1A		SIRT4		MAP2K1	MAP2K1		MAPKAP1
ABCC5	AKT3	AKT3		SMAD2		MAP2K2	MAP2K2		MLST8
ABCC9	AGO2	#N/A		SMURF1		MAPK1	#N/A		MTOR
ABCD2	TRIM29	TRIM29		TRIM29		MAPK3	MAPK3		NRAS
ABCD3	INSR	INSR		VEGFA		MAPKAP1	MAPKAP1		PDCD4
ABCD4	SOCS3	#N/A		WEE1		MLST8	MLST8		PDPK1
ABCF1	TGFB1	#N/A		#N/A		MTOR	MTOR		PIK3CA
ABCF3	TBR1	#N/A		#N/A		NRAS	NRAS		PIK3R1
ABCG1	SMAD2	SMAD2		#N/A		PDCD4	PDCD4		PLD1
ABCG4	BAX	#N/A		#N/A		PDPK1	PDPK1		PML
ABHD10	RAB1A	#N/A		#N/A		PLD1	PLD1		POLDIP3
ABHD13	MMP9	#N/A		#N/A		PLD2	#N/A		PPARGC1A
ABHD2	TRIM14	#N/A		#N/A		PML	PML		PRKCA
ABHD4	MTSS1	MTSS1		#N/A		POLDIP3	POLDIP3		PTPN1
ABHD5	PEBP4	#N/A		#N/A		PPARGC1A	PPARGC1A		PTPN11
ABI1	OIP5	#N/A		#N/A		PRKCA	PRKCA		PXN
ABI2	Arl2	ARL2		#N/A		PRR5	#N/A		RAF1
ABI3	Dedd	DEDD		#N/A		PXN	PXN		RB1CC1
ABL1	Bcl2l2	BCL2L2		#N/A		RAC1	#N/A		RICTOR
ABL2		#N/A		#N/A		RAF1	RAF1		RPS6KB1
ABLIM1		#N/A		#N/A		RB1CC1	RB1CC1		RPTOR
ABLIM3		#N/A		#N/A		RHEB	#N/A		RRAGC
ABP1		#N/A		#N/A		RHOA	#N/A		RRAGD
ABR		#N/A		#N/A		RICTOR	RICTOR		SGK1
ABRA		#N/A		#N/A		RPS6KA1	#N/A		SOS1
ABTB2		#N/A		#N/A		RPS6KB1	RPS6KB1		TSC1
ACACA		#N/A		#N/A		RPTOR	RPTOR		ULK1
ACACB		#N/A		#N/A		RRAGA	#N/A		YWHAB
ACAD8		#N/A		#N/A		RRAGB	#N/A		YWHAE
ACAD9		#N/A		#N/A		RRAGC	RRAGC		YWHAG
ACADM		#N/A		#N/A		RRAGD	RRAGD		YWHAH
ACADSB		#N/A		#N/A		RRN3	#N/A		YWHAQ
ACAP2		#N/A		#N/A		SFN	#N/A		#N/A
ACAP3		#N/A		#N/A		SGK1	SGK1		#N/A
ACBD3		#N/A		#N/A		SREBF1	#N/A		#N/A
ACBD5		#N/A		#N/A		SSPO	#N/A		#N/A
ACCN2		#N/A		#N/A		TSC1	TSC1		#N/A
ACE		#N/A		#N/A		TSC2	#N/A		#N/A
ACER2		#N/A		#N/A		ULK1	ULK1		#N/A
ACER3		#N/A		#N/A		ULK2	#N/A		#N/A
ACOT1		#N/A		#N/A		YWHAB	YWHAB		#N/A
ACOT11		#N/A		#N/A		YWHAE	YWHAE		#N/A
ACOT7		#N/A		#N/A		YWHAG	YWHAG		#N/A
ACOX1		#N/A		#N/A		YWHAH	YWHAH		#N/A
ACOX3		#N/A		#N/A		YWHAQ	YWHAQ		#N/A
ACOXL		#N/A		#N/A		YWHAZ	#N/A		#N/A
ACP1		#N/A		#N/A		YY1	#N/A		#N/A
ACPP		#N/A		#N/A		BAD	#N/A		#N/A
ACSBG1		#N/A		#N/A		BCAR1	#N/A		#N/A
ACSF3		#N/A		#N/A		CRK	CRK		#N/A
ACSL1		#N/A		#N/A		CRKL	CRKL		#N/A
ACSL4		#N/A		#N/A		GNB2L1	#N/A		#N/A
ACSL6		#N/A		#N/A		GRB10	#N/A		#N/A
ACSM5		#N/A		#N/A		GRB2	GRB2		#N/A
ACSS1		#N/A		#N/A		IGF1R	IGF1R		#N/A
ACTN4		#N/A		#N/A		IRS2	#N/A		#N/A
ACTR1A		#N/A		#N/A		NCK2	#N/A		#N/A
ACTR2		#N/A		#N/A		PIK3CA	PIK3CA		#N/A
ACTR3		#N/A		#N/A		PIK3R1	PIK3R1		#N/A
ACVR1		#N/A		#N/A		PRKCD	#N/A		#N/A
ACVR1B		#N/A		#N/A		PRKCZ	#N/A		#N/A
ACVR1C		#N/A		#N/A		PRKD1	#N/A		#N/A
ACVR2A		#N/A		#N/A		PTPN1	PTPN1		#N/A
ACVR2B		#N/A		#N/A		PTPN11	PTPN11		#N/A
ACVRL1		#N/A		#N/A		SHC1	#N/A		#N/A
ADAL		#N/A		#N/A		SOS1	SOS1		#N/A
ADAM10		#N/A		#N/A
ADAM11		#N/A		#N/A
ADAM12		#N/A		#N/A
ADAM19		#N/A		#N/A
ADAM22		#N/A		#N/A
ADAM7		#N/A		#N/A
ADAM9		#N/A		#N/A
ADAMTS1		#N/A		#N/A
ADAMTS12		#N/A		#N/A
ADAMTS15		#N/A		#N/A
ADAMTS18		#N/A		#N/A
ADAMTS19		#N/A		#N/A
ADAMTS2		#N/A		#N/A
ADAMTS3		#N/A		#N/A
ADAMTS4		#N/A		#N/A
ADAMTS5		#N/A		#N/A
ADAMTSL1		#N/A		#N/A
ADAMTSL3		#N/A		#N/A
ADAP1		#N/A		#N/A
ADAR		#N/A		#N/A
ADARB1		#N/A		#N/A
ADARB2		#N/A		#N/A
ADAT1		#N/A		#N/A
ADAT2		#N/A		#N/A
ADCY1		#N/A		#N/A
ADCY5		#N/A		#N/A
ADCY7		#N/A		#N/A
ADCYAP1		#N/A		#N/A
ADCYAP1R1		#N/A		#N/A
ADD1		#N/A		#N/A
ADD2		#N/A		#N/A
ADD3		#N/A		#N/A
ADGRD1		#N/A		#N/A
ADGRL1		#N/A		#N/A
ADIPOR2		#N/A		#N/A
ADNP		#N/A		#N/A
ADO		#N/A		#N/A
ADORA1		#N/A		#N/A
ADORA2A		#N/A		#N/A
ADORA2B		#N/A		#N/A
ADRA1A		#N/A		#N/A
ADRA1B		#N/A		#N/A
ADRA2A		#N/A		#N/A
ADRB2		#N/A		#N/A
ADRBK1		#N/A		#N/A
ADRBK2		#N/A		#N/A
AEBP2		#N/A		#N/A
AEN		#N/A		#N/A
AFAP1		#N/A		#N/A
AFAP1L1		#N/A		#N/A
AFF1		#N/A		#N/A
AFF3		#N/A		#N/A
AFF4		#N/A		#N/A
AFTPH		#N/A		#N/A
AGAP1		#N/A		#N/A
AGBL2		#N/A		#N/A
AGBL5		#N/A		#N/A
AGK		#N/A		#N/A
AGL		#N/A		#N/A
AGO1		#N/A		#N/A
AGO3		#N/A		#N/A
AGO4		#N/A		#N/A
AGPAT1		#N/A		#N/A
AGPAT3		#N/A		#N/A
AGPAT5		#N/A		#N/A
AGPAT6		#N/A		#N/A
AGPHD1		#N/A		#N/A
AGPS		#N/A		#N/A
AGRN		#N/A		#N/A
AGTRAP		#N/A		#N/A
AHCTF1		#N/A		#N/A
AHCY		#N/A		#N/A
AHCYL1		#N/A		#N/A
AHCYL2		#N/A		#N/A
AHI1		#N/A		#N/A
AHR		#N/A		#N/A
AHRR		#N/A		#N/A
AHSA2		#N/A		#N/A
AICDA		#N/A		#N/A
AIDA		#N/A		#N/A
AIF1L		#N/A		#N/A
AIFM1		#N/A		#N/A
AIM1		#N/A		#N/A
AIPL1		#N/A		#N/A
AJAP1		#N/A		#N/A
AK1		#N/A		#N/A
AK4		#N/A		#N/A
AK5		#N/A		#N/A
AKAP1		#N/A		#N/A
AKAP11		#N/A		#N/A
AKAP12		#N/A		#N/A
AKAP13		#N/A		#N/A
AKAP2		#N/A		#N/A
AKAP5		#N/A		#N/A
AKAP6		#N/A		#N/A
AKAP7		#N/A		#N/A
AKAP9		#N/A		#N/A
AKIRIN1		#N/A		#N/A
AKIRIN2		#N/A		#N/A
AKNA		#N/A		#N/A
AKR1D1		#N/A		#N/A
AKT2		#N/A		#N/A
AKT3		#N/A		#N/A
ALCAM		#N/A		#N/A
ALDH1A1		#N/A		#N/A
ALDH1L1		#N/A		#N/A
ALDH2		#N/A		#N/A
ALDH3A2		#N/A		#N/A
ALDH3B2		#N/A		#N/A
ALDH5A1		#N/A		#N/A
ALDH6A1		#N/A		#N/A
ALDH7A1		#N/A		#N/A
ALDH8A1		#N/A		#N/A
ALDH9A1		#N/A		#N/A
ALDOA		#N/A		#N/A
ALG10B		#N/A		#N/A
ALG2		#N/A		#N/A
ALG6		#N/A		#N/A
ALKBH1		#N/A		#N/A
ALKBH5		#N/A		#N/A
ALOX12		#N/A		#N/A
ALS2		#N/A		#N/A
ALS2CL		#N/A		#N/A
ALX1		#N/A		#N/A
ALX4		#N/A		#N/A
ALYREF		#N/A		#N/A
AMACR		#N/A		#N/A
AMBRA1		#N/A		#N/A
AMD1		#N/A		#N/A
AMER1		#N/A		#N/A
AMFR		#N/A		#N/A
AMIGO1		#N/A		#N/A
AMIGO3		#N/A		#N/A
AMMECR1		#N/A		#N/A
AMOT		#N/A		#N/A
AMOTL1		#N/A		#N/A
AMOTL2		#N/A		#N/A
AMPD2		#N/A		#N/A
AMPD3		#N/A		#N/A
AMPH		#N/A		#N/A
AMZ1		#N/A		#N/A
ANAPC1		#N/A		#N/A
ANAPC11		#N/A		#N/A
ANAPC16		#N/A		#N/A
ANAPC7		#N/A		#N/A
ANGEL1		#N/A		#N/A
ANGPT1		#N/A		#N/A
ANGPTL4		#N/A		#N/A
ANGPTL7		#N/A		#N/A
ANK1		#N/A		#N/A
ANK2		#N/A		#N/A
ANKDD1B		#N/A		#N/A
ANKFY1		#N/A		#N/A
ANKIB1		#N/A		#N/A
ANKRD10		#N/A		#N/A
ANKRD13B		#N/A		#N/A
ANKRD13D		#N/A		#N/A
ANKRD17		#N/A		#N/A
ANKRD24		#N/A		#N/A
ANKRD27		#N/A		#N/A
ANKRD29		#N/A		#N/A
ANKRD33B		#N/A		#N/A
ANKRD34B		#N/A		#N/A
ANKRD34C		#N/A		#N/A
ANKRD40		#N/A		#N/A
ANKRD46		#N/A		#N/A
ANKRD50		#N/A		#N/A
ANKRD52		#N/A		#N/A
ANKRD6		#N/A		#N/A
ANKRD9		#N/A		#N/A
ANKS1B		#N/A		#N/A
ANKS6		#N/A		#N/A
ANKUB1		#N/A		#N/A
ANLN		#N/A		#N/A
ANO3		#N/A		#N/A
ANO5		#N/A		#N/A
ANO6		#N/A		#N/A
ANP32E		#N/A		#N/A
ANTXR1		#N/A		#N/A
ANTXR2		#N/A		#N/A
AOC3		#N/A		#N/A
AP1B1		#N/A		#N/A
AP1G1		#N/A		#N/A
AP1S1		#N/A		#N/A
AP1S2		#N/A		#N/A
AP2A1		#N/A		#N/A
AP2A2		#N/A		#N/A
AP2B1		#N/A		#N/A
AP3B1		#N/A		#N/A
AP3B2		#N/A		#N/A
AP3D1		#N/A		#N/A
AP3M1		#N/A		#N/A
AP3M2		#N/A		#N/A
AP3S2		#N/A		#N/A
AP4B1		#N/A		#N/A
AP5M1		#N/A		#N/A
APBA1		#N/A		#N/A
APC2		#N/A		#N/A
APCDD1		#N/A		#N/A
APH1B		#N/A		#N/A
API5		#N/A		#N/A
APITD1		#N/A		#N/A
APLF		#N/A		#N/A
APLN		#N/A		#N/A
APLNR		#N/A		#N/A
APLP2		#N/A		#N/A
APOA5		#N/A		#N/A
APOBEC2		#N/A		#N/A
APOC3		#N/A		#N/A
APOL6		#N/A		#N/A
APOLD1		#N/A		#N/A
APP		#N/A		#N/A
APPBP2		#N/A		#N/A
APPL1		#N/A		#N/A
APTX		#N/A		#N/A
AQP11		#N/A		#N/A
AQP2		#N/A		#N/A
AQP4		#N/A		#N/A
AQP8		#N/A		#N/A
AR		#N/A		#N/A
ARAP2		#N/A		#N/A
ARC		#N/A		#N/A
ARCN1		#N/A		#N/A
AREL1		#N/A		#N/A
ARF3		#N/A		#N/A
ARF4		#N/A		#N/A
ARF6		#N/A		#N/A
ARFGAP1		#N/A		#N/A
ARFGAP2		#N/A		#N/A
ARFGAP3		#N/A		#N/A
ARFGEF1		#N/A		#N/A
ARFGEF2		#N/A		#N/A
ARFIP2		#N/A		#N/A
ARHGAP1		#N/A		#N/A
ARHGAP12		#N/A		#N/A
ARHGAP19		#N/A		#N/A
ARHGAP20		#N/A		#N/A
ARHGAP25		#N/A		#N/A
ARHGAP26		#N/A		#N/A
ARHGAP27		#N/A		#N/A
ARHGAP28		#N/A		#N/A
ARHGAP32		#N/A		#N/A
ARHGAP42		#N/A		#N/A
ARHGAP44		#N/A		#N/A
ARHGAP5		#N/A		#N/A
ARHGAP6		#N/A		#N/A
ARHGDIA		#N/A		#N/A
ARHGEF10		#N/A		#N/A
ARHGEF12		#N/A		#N/A
ARHGEF17		#N/A		#N/A
ARHGEF18		#N/A		#N/A
ARHGEF2		#N/A		#N/A
ARHGEF3		#N/A		#N/A
ARHGEF37		#N/A		#N/A
ARHGEF4		#N/A		#N/A
ARHGEF6		#N/A		#N/A
ARHGEF7		#N/A		#N/A
ARID1B		#N/A		#N/A
ARID3A		#N/A		#N/A
ARID3B		#N/A		#N/A
ARID3C		#N/A		#N/A
ARID4B		#N/A		#N/A
ARID5B		#N/A		#N/A
ARIH1		#N/A		#N/A
ARIH2		#N/A		#N/A
ARL1		#N/A		#N/A
ARL13B		#N/A		#N/A
ARL15		#N/A		#N/A
ARL2		#N/A		#N/A
ARL3		#N/A		#N/A
ARL4A		#N/A		#N/A
ARL4D		#N/A		#N/A
ARL5A		#N/A		#N/A
ARL5B		#N/A		#N/A
ARL8B		#N/A		#N/A
ARMC1		#N/A		#N/A
ARMC10		#N/A		#N/A
ARMC6		#N/A		#N/A
ARMC8		#N/A		#N/A
ARMC9		#N/A		#N/A
ARMCX1		#N/A		#N/A
ARMCX2		#N/A		#N/A
ARMCX3		#N/A		#N/A
ARMH4		#N/A		#N/A
ARNT2		#N/A		#N/A
ARPC1B		#N/A		#N/A
ARPC5		#N/A		#N/A
ARPC5L		#N/A		#N/A
ARPP21		#N/A		#N/A
ARRB1		#N/A		#N/A
ARRDC3		#N/A		#N/A
ARRDC4		#N/A		#N/A
ARSB		#N/A		#N/A
ARSI		#N/A		#N/A
ARSJ		#N/A		#N/A
ARVCF		#N/A		#N/A
ARX		#N/A		#N/A
ASAH2		#N/A		#N/A
ASAP1		#N/A		#N/A
ASAP2		#N/A		#N/A
ASAP3		#N/A		#N/A
ASB1		#N/A		#N/A
ASB11		#N/A		#N/A
ASB15		#N/A		#N/A
ASB6		#N/A		#N/A
ASCC3		#N/A		#N/A
ASF1B		#N/A		#N/A
ASH1L		#N/A		#N/A
ASH2L		#N/A		#N/A
ASL		#N/A		#N/A
ASNSD1		#N/A		#N/A
ASPG		#N/A		#N/A
ASPH		#N/A		#N/A
ASPN		#N/A		#N/A
ASPRV1		#N/A		#N/A
ASRGL1		#N/A		#N/A
ASTN1		#N/A		#N/A
ASXL1		#N/A		#N/A
ASXL2		#N/A		#N/A
ASXL3		#N/A		#N/A
ATAD1		#N/A		#N/A
ATCAY		#N/A		#N/A
ATE1		#N/A		#N/A
ATF6		#N/A		#N/A
ATF7IP		#N/A		#N/A
ATF7IP2		#N/A		#N/A
ATG13		#N/A		#N/A
ATG14		#N/A		#N/A
ATG2B		#N/A		#N/A
ATG4B		#N/A		#N/A
ATG5		#N/A		#N/A
ATG7		#N/A		#N/A
ATG9A		#N/A		#N/A
ATG9B		#N/A		#N/A
ATHL1		#N/A		#N/A
ATL2		#N/A		#N/A
ATL3		#N/A		#N/A
ATMIN		#N/A		#N/A
ATOH1		#N/A		#N/A
ATOH8		#N/A		#N/A
ATP10B		#N/A		#N/A
ATP11A		#N/A		#N/A
ATP11C		#N/A		#N/A
ATP13A2		#N/A		#N/A
ATP13A3		#N/A		#N/A
ATP1A2		#N/A		#N/A
ATP1B4		#N/A		#N/A
ATP2A2		#N/A		#N/A
ATP2B2		#N/A		#N/A
ATP2B4		#N/A		#N/A
ATP2C1		#N/A		#N/A
ATP5G1		#N/A		#N/A
ATP5S		#N/A		#N/A
ATP6AP2		#N/A		#N/A
ATP6V0A2		#N/A		#N/A
ATP6V0B		#N/A		#N/A
ATP6V1A		#N/A		#N/A
ATP6V1B2		#N/A		#N/A
ATP6V1C1		#N/A		#N/A
ATP6V1G1		#N/A		#N/A
ATP6V1G2		#N/A		#N/A
ATP7A		#N/A		#N/A
ATP7B		#N/A		#N/A
ATP8A1		#N/A		#N/A
ATP8B2		#N/A		#N/A
ATP8B4		#N/A		#N/A
ATP9B		#N/A		#N/A
ATPBD4		#N/A		#N/A
ATRN		#N/A		#N/A
ATRNL1		#N/A		#N/A
ATRX		#N/A		#N/A
ATXN1		#N/A		#N/A
ATXN1L		#N/A		#N/A
ATXN2		#N/A		#N/A
ATXN3		#N/A		#N/A
ATXN7		#N/A		#N/A
ATXN7L2		#N/A		#N/A
ATXN7L3		#N/A		#N/A
ATXN7L3B		#N/A		#N/A
AURKA		#N/A		#N/A
AURKAIP1		#N/A		#N/A
AURKB		#N/A		#N/A
AUTS2		#N/A		#N/A
AVEN		#N/A		#N/A
AVL9		#N/A		#N/A
AXIN2		#N/A		#N/A
AXL		#N/A		#N/A
B3GALT2		#N/A		#N/A
B3GALT5		#N/A		#N/A
B3GALTL		#N/A		#N/A
B3GAT1		#N/A		#N/A
B3GAT2		#N/A		#N/A
B3GNT2		#N/A		#N/A
B3GNT3		#N/A		#N/A
B3GNT5		#N/A		#N/A
B3GNT6		#N/A		#N/A
B3GNT7		#N/A		#N/A
B4GALNT1		#N/A		#N/A
B4GALNT3		#N/A		#N/A
B4GALT1		#N/A		#N/A
B4GALT2		#N/A		#N/A
B4GALT4		#N/A		#N/A
B4GALT5		#N/A		#N/A
B4GALT7		#N/A		#N/A
BACE1		#N/A		#N/A
BACE2		#N/A		#N/A
BACH1		#N/A		#N/A
BACH2		#N/A		#N/A
BAG4		#N/A		#N/A
BAG5		#N/A		#N/A
BAHD1		#N/A		#N/A
BAI1		#N/A		#N/A
BAIAP2L1		#N/A		#N/A
BAMBI		#N/A		#N/A
BANP		#N/A		#N/A
BAP1		#N/A		#N/A
BARHL1		#N/A		#N/A
BARX2		#N/A		#N/A
BASP1		#N/A		#N/A
BAZ1A		#N/A		#N/A
BAZ2A		#N/A		#N/A
BBC3		#N/A		#N/A
BBS1		#N/A		#N/A
BBS2		#N/A		#N/A
BBS7		#N/A		#N/A
BBX		#N/A		#N/A
BCAP31		#N/A		#N/A
BCAS2		#N/A		#N/A
BCAT1		#N/A		#N/A
BCAT2		#N/A		#N/A
BCKDK		#N/A		#N/A
BCL11B		#N/A		#N/A
BCL2		#N/A		#N/A
BCL2L1		#N/A		#N/A
BCL2L10		#N/A		#N/A
BCL2L11		#N/A		#N/A
BCL2L13		#N/A		#N/A
BCL2L2		#N/A		#N/A
BCL7A		#N/A		#N/A
BCL7B		#N/A		#N/A
BCL9		#N/A		#N/A
BCLAF1		#N/A		#N/A
BCORL1		#N/A		#N/A
BCR		#N/A		#N/A
BDNF		#N/A		#N/A
BDP1		#N/A		#N/A
BECN1		#N/A		#N/A
BEND4		#N/A		#N/A
BEND6		#N/A		#N/A
BET1L		#N/A		#N/A	536
BFAR		#N/A		#N/A
BGLAP		#N/A		#N/A
BGN		#N/A		#N/A
BHLHE22		#N/A		#N/A
BHLHE40		#N/A		#N/A
BHLHE41		#N/A		#N/A
BHMT2		#N/A		#N/A
BICC1		#N/A		#N/A
BICD1		#N/A		#N/A
BICD2		#N/A		#N/A
BID		#N/A		#N/A
BIN1		#N/A		#N/A
BIN3		#N/A		#N/A
BIRC5		#N/A		#N/A
BIVM		#N/A		#N/A
BLCAP		#N/A		#N/A
BLK		#N/A		#N/A
BLOC1S2		#N/A		#N/A
BLOC1S6		#N/A		#N/A
BLZF1		#N/A		#N/A
BMF		#N/A		#N/A
BMI1		#N/A		#N/A
BMP2K		#N/A		#N/A
BMP6		#N/A		#N/A
BMPER		#N/A		#N/A
BMPR1A		#N/A		#N/A
BMPR1B		#N/A		#N/A
BMX		#N/A		#N/A
BNIP2		#N/A		#N/A
BNIP3		#N/A		#N/A
BNIP3L		#N/A		#N/A
BORCS6		#N/A		#N/A
BPIFA1		#N/A		#N/A
BPTF		#N/A		#N/A
BRAP		#N/A		#N/A
BRD1		#N/A		#N/A
BRD3		#N/A		#N/A
BRD4		#N/A		#N/A
BRD7		#N/A		#N/A
BRD8		#N/A		#N/A
BRDT		#N/A		#N/A
BRI3		#N/A		#N/A
BRI3BP		#N/A		#N/A
BRIP1		#N/A		#N/A
BRMS1L		#N/A		#N/A
BROX		#N/A		#N/A
BRPF3		#N/A		#N/A
BRS3		#N/A		#N/A
BRSK1		#N/A		#N/A
BRSK2		#N/A		#N/A
BRWD3		#N/A		#N/A
BSN		#N/A		#N/A
BSND		#N/A		#N/A
BSPRY		#N/A		#N/A
BST1		#N/A		#N/A
BTAF1		#N/A		#N/A
BTBD1		#N/A		#N/A
BTBD2		#N/A		#N/A
BTBD3		#N/A		#N/A
BTBD9		#N/A		#N/A
BTF3		#N/A		#N/A
BTF3L4		#N/A		#N/A
BTG1		#N/A		#N/A
BTG2		#N/A		#N/A
BTLA		#N/A		#N/A
BTN1A1		#N/A		#N/A
BTN2A2		#N/A		#N/A
BTRC		#N/A		#N/A
BUB1		#N/A		#N/A
BUB1B		#N/A		#N/A
BUB3		#N/A		#N/A
C1D		#N/A		#N/A
C1GALT1		#N/A		#N/A
C1QL3		#N/A		#N/A
C1QTNF1		#N/A		#N/A
C1QTNF2		#N/A		#N/A
C1QTNF5		#N/A		#N/A
C1QTNF6		#N/A		#N/A
C2CD2		#N/A		#N/A
C2CD2L		#N/A		#N/A
C2CD4C		#N/A		#N/A
C8A		#N/A		#N/A
CAB39		#N/A		#N/A
CAB39L		#N/A		#N/A
CABLES1		#N/A		#N/A
CABLES2		#N/A		#N/A
CABP1		#N/A		#N/A
CABP5		#N/A		#N/A
CABP7		#N/A		#N/A
CABYR		#N/A		#N/A
CACHD1		#N/A		#N/A
CACNA1A		#N/A		#N/A
CACNA1C		#N/A		#N/A
CACNA1D		#N/A		#N/A
CACNA1E		#N/A		#N/A
CACNA1I		#N/A		#N/A
CACNA2D1		#N/A		#N/A
CACNA2D2		#N/A		#N/A
CACNA2D4		#N/A		#N/A
CACNB1		#N/A		#N/A
CACNB2		#N/A		#N/A
CACNB4		#N/A		#N/A
CACNG4		#N/A		#N/A
CACUL1		#N/A		#N/A
CAD		#N/A		#N/A
CADM2		#N/A		#N/A
CADM3		#N/A		#N/A
CADPS		#N/A		#N/A
CADPS2		#N/A		#N/A
CALB1		#N/A		#N/A
CALB2		#N/A		#N/A
CALCR		#N/A		#N/A
CALCRL		#N/A		#N/A
CALD1		#N/A		#N/A
CALHM2		#N/A		#N/A
CALM1		#N/A		#N/A
CALML4		#N/A		#N/A
CALR		#N/A		#N/A
CALU		#N/A		#N/A
CAMK1D		#N/A		#N/A
CAMK2A		#N/A		#N/A
CAMK2B		#N/A		#N/A
CAMK2D		#N/A		#N/A
CAMK2G		#N/A		#N/A
CAMK2N1		#N/A		#N/A
CAMK4		#N/A		#N/A
CAMKK1		#N/A		#N/A
CAMKK2		#N/A		#N/A
CAMKV		#N/A		#N/A
CAMSAP1		#N/A		#N/A
CAMSAP2		#N/A		#N/A
CAND1		#N/A		#N/A
CANT1		#N/A		#N/A
CAP1		#N/A		#N/A
CAPN10		#N/A		#N/A
CAPN5		#N/A		#N/A
CAPN6		#N/A		#N/A
CAPRIN1		#N/A		#N/A
CAPZA1		#N/A		#N/A
CAPZA2		#N/A		#N/A
CAPZB		#N/A		#N/A
CARD10		#N/A		#N/A
CARD14		#N/A		#N/A
CARD6		#N/A		#N/A
CARHSP1		#N/A		#N/A
CARM1		#N/A		#N/A
CARS		#N/A		#N/A
CASC4		#N/A		#N/A
CASK		#N/A		#N/A
CASKIN1		#N/A		#N/A
CASP2		#N/A		#N/A
CASP7		#N/A		#N/A
CASP9		#N/A		#N/A
CASQ1		#N/A		#N/A
CASQ2		#N/A		#N/A
CASR		#N/A		#N/A
CAST		#N/A		#N/A
CASZ1		#N/A		#N/A
CATSPER4		#N/A		#N/A
CAV1		#N/A		#N/A
CAV2		#N/A		#N/A
CAV3		#N/A		#N/A
CBFA2T2		#N/A		#N/A
CBFA2T3		#N/A		#N/A
CBFB		#N/A		#N/A
CBLL1		#N/A		#N/A
CBLN1		#N/A		#N/A
CBLN2		#N/A		#N/A
CBLN3		#N/A		#N/A
CBR3		#N/A		#N/A
CBR4		#N/A		#N/A
CBS		#N/A		#N/A
CBX2		#N/A		#N/A
CBX3		#N/A		#N/A
CBX4		#N/A		#N/A
CBX5		#N/A		#N/A
CBX6		#N/A		#N/A
CBX7		#N/A		#N/A
CBX8		#N/A		#N/A
CC2D1B		#N/A		#N/A
CCBL2		#N/A		#N/A
CCDC109A		#N/A		#N/A
CCDC115		#N/A		#N/A
CCDC117		#N/A		#N/A
CCDC127		#N/A		#N/A
CCDC134		#N/A		#N/A
CCDC137		#N/A		#N/A
CCDC141		#N/A		#N/A
CCDC146		#N/A		#N/A
CCDC148		#N/A		#N/A
CCDC149		#N/A		#N/A
CCDC160		#N/A		#N/A
CCDC19		#N/A		#N/A
CCDC21		#N/A		#N/A
CCDC28A		#N/A		#N/A
CCDC3		#N/A		#N/A
CCDC36		#N/A		#N/A
CCDC38		#N/A		#N/A
CCDC47		#N/A		#N/A
CCDC50		#N/A		#N/A
CCDC58		#N/A		#N/A
CCDC6		#N/A		#N/A
CCDC62		#N/A		#N/A
CCDC64		#N/A		#N/A
CCDC65		#N/A		#N/A
CCDC67		#N/A		#N/A
CCDC75		#N/A		#N/A
CCDC77		#N/A		#N/A
CCDC84		#N/A		#N/A
CCDC85A		#N/A		#N/A
CCDC86		#N/A		#N/A
CCDC90B		#N/A		#N/A
CCDC91		#N/A		#N/A
CCDC93		#N/A		#N/A
CCDC97		#N/A		#N/A
CCDC99		#N/A		#N/A
CCL20		#N/A		#N/A
CCL22		#N/A		#N/A
CCL24		#N/A		#N/A
CCL28		#N/A		#N/A
CCL5		#N/A		#N/A
CCN4		#N/A		#N/A
CCNB1IP1		#N/A		#N/A
CCNC		#N/A		#N/A
CCND1		#N/A		#N/A
CCND2		#N/A		#N/A
CCND3		#N/A		#N/A
CCNE1		#N/A		#N/A
CCNF		#N/A		#N/A
CCNG1		#N/A		#N/A
CCNG2		#N/A		#N/A
CCNJ		#N/A		#N/A
CCNJL		#N/A		#N/A
CCNL2		#N/A		#N/A
CCNO		#N/A		#N/A
CCNT1		#N/A		#N/A
CCNT2		#N/A		#N/A
CCNYL1		#N/A		#N/A
CCR10		#N/A		#N/A
CCR2		#N/A		#N/A
CCR7		#N/A		#N/A
CCRL1		#N/A		#N/A
CD109		#N/A		#N/A
CD160		#N/A		#N/A
CD164		#N/A		#N/A
CD19		#N/A		#N/A
CD200R1		#N/A		#N/A
CD22		#N/A		#N/A
CD274		#N/A		#N/A
CD276		#N/A		#N/A
CD28		#N/A		#N/A
CD2AP		#N/A		#N/A
CD2BP2		#N/A		#N/A
CD300LF		#N/A		#N/A
CD320		#N/A		#N/A
CD36		#N/A		#N/A
CD3E		#N/A		#N/A
CD4		#N/A		#N/A
CD40		#N/A		#N/A
CD44		#N/A		#N/A
CD47		#N/A		#N/A
CD6		#N/A		#N/A
CD83		#N/A		#N/A
CD84		#N/A		#N/A
CD86		#N/A		#N/A
CD8A		#N/A		#N/A
CD93		#N/A		#N/A
CD97		#N/A		#N/A
CD99L2		#N/A		#N/A
CDA		#N/A		#N/A
CDC14A		#N/A		#N/A
CDC14B		#N/A		#N/A
CDC23		#N/A		#N/A
CDC25A		#N/A		#N/A
CDC25B		#N/A		#N/A
CDC27		#N/A		#N/A
CDC37		#N/A		#N/A
CDC37L1		#N/A		#N/A
CDC40		#N/A		#N/A
CDC42		#N/A		#N/A
CDC42BPB		#N/A		#N/A
CDC42EP2		#N/A		#N/A
CDC42EP4		#N/A		#N/A
CDC42SE1		#N/A		#N/A
CDC42SE2		#N/A		#N/A
CDC7		#N/A		#N/A
CDC73		#N/A		#N/A
CDCA4		#N/A		#N/A
CDCA5		#N/A		#N/A
CDCA7L		#N/A		#N/A
CDCP1		#N/A		#N/A
CDH1		#N/A		#N/A
CDH11		#N/A		#N/A
CDH12		#N/A		#N/A
CDH13		#N/A		#N/A
CDH15		#N/A		#N/A
CDH2		#N/A		#N/A
CDH22		#N/A		#N/A
CDH26		#N/A		#N/A
CDH4		#N/A		#N/A
CDH8		#N/A		#N/A
CDIPT		#N/A		#N/A
CDK12		#N/A		#N/A
CDK14		#N/A		#N/A
CDK17		#N/A		#N/A
CDK19		#N/A		#N/A
CDK2		#N/A		#N/A
CDK20		#N/A		#N/A
CDK5R1		#N/A		#N/A
CDK5R2		#N/A		#N/A
CDK5RAP2		#N/A		#N/A
CDK6		#N/A		#N/A
CDK7		#N/A		#N/A
CDK8		#N/A		#N/A
CDKL1		#N/A		#N/A
CDKL2		#N/A		#N/A
CDKL4		#N/A		#N/A
CDKN2B		#N/A		#N/A
CDR2		#N/A		#N/A
CDS1		#N/A		#N/A
CDS2		#N/A		#N/A
CDSN		#N/A		#N/A
CDT1		#N/A		#N/A
CDV3		#N/A		#N/A
CDX1		#N/A		#N/A
CDX2		#N/A		#N/A
CDYL		#N/A		#N/A
CEACAM19		#N/A		#N/A
CEBPG		#N/A		#N/A
CEBPZ		#N/A		#N/A
CECR2		#N/A		#N/A
CECR6		#N/A		#N/A
CELF1		#N/A		#N/A
CELF2		#N/A		#N/A
CELF3		#N/A		#N/A
CELF4		#N/A		#N/A
CELSR1		#N/A		#N/A
CENPB		#N/A		#N/A
CENPH		#N/A		#N/A
CENPN		#N/A		#N/A
CEP152		#N/A		#N/A
CEP164		#N/A		#N/A
CEP350		#N/A		#N/A
CEP68		#N/A		#N/A
CEP72		#N/A		#N/A
CEP76		#N/A		#N/A
CEP97		#N/A		#N/A
CERCAM		#N/A		#N/A
CERK		#N/A		#N/A
CETN1		#N/A		#N/A
CFAP45		#N/A		#N/A
CFH		#N/A		#N/A
CFL1		#N/A		#N/A
CFL2		#N/A		#N/A
CFLAR		#N/A		#N/A
CGGBP1		#N/A		#N/A
CGN		#N/A		#N/A
CHAC1		#N/A		#N/A
CHCHD4		#N/A		#N/A
CHCHD5		#N/A		#N/A
CHD2		#N/A		#N/A
CHD3		#N/A		#N/A
CHD5		#N/A		#N/A
CHD6		#N/A		#N/A
CHD8		#N/A		#N/A
CHD9		#N/A		#N/A
CHEK1		#N/A		#N/A
CHFR		#N/A		#N/A
CHGA		#N/A		#N/A
CHGB		#N/A		#N/A
CHIC1		#N/A		#N/A
CHID1		#N/A		#N/A
CHKA		#N/A		#N/A
CHL1		#N/A		#N/A
CHM		#N/A		#N/A
CHMP1A		#N/A		#N/A
CHMP5		#N/A		#N/A
CHMP6		#N/A		#N/A
CHMP7		#N/A		#N/A
CHORDC1		#N/A		#N/A
CHPF		#N/A		#N/A
CHPT1		#N/A		#N/A
CHRDL1		#N/A		#N/A
CHRM2		#N/A		#N/A
CHRNA10		#N/A		#N/A
CHRNA2		#N/A		#N/A
CHRNA3		#N/A		#N/A
CHRNA4		#N/A		#N/A
CHRNA6		#N/A		#N/A
CHRNB2		#N/A		#N/A
CHRNB3		#N/A		#N/A
CHST10		#N/A		#N/A
CHST11		#N/A		#N/A
CHST14		#N/A		#N/A
CHST15		#N/A		#N/A
CHST2		#N/A		#N/A
CHST3		#N/A		#N/A
CHST5		#N/A		#N/A
CHSY1		#N/A		#N/A
CIAO1		#N/A		#N/A
CIAPIN1		#N/A		#N/A
CIC		#N/A		#N/A
CIDEB		#N/A		#N/A
CIITA		#N/A		#N/A
CINP		#N/A		#N/A
CISD2		#N/A		#N/A
CKAP5		#N/A		#N/A
CLASRP		#N/A		#N/A
CLCC1		#N/A		#N/A
CLCN3		#N/A		#N/A
CLCN5		#N/A		#N/A
CLCN6		#N/A		#N/A
CLCNKA		#N/A		#N/A
CLDN1		#N/A		#N/A
CLDN12		#N/A		#N/A
CLDN18		#N/A		#N/A
CLDN2		#N/A		#N/A
CLDN4		#N/A		#N/A
CLDN6		#N/A		#N/A
CLEC12B		#N/A		#N/A
CLEC14A		#N/A		#N/A
CLEC16A		#N/A		#N/A
CLEC1A		#N/A		#N/A
CLIC4		#N/A		#N/A
CLIC5		#N/A		#N/A
CLINT1		#N/A		#N/A
CLIP2		#N/A		#N/A
CLIP4		#N/A		#N/A
CLK3		#N/A		#N/A
CLMN		#N/A		#N/A
CLMP		#N/A		#N/A
CLN5		#N/A		#N/A
CLN8		#N/A		#N/A
CLNS1A		#N/A		#N/A
CLOCK		#N/A		#N/A
CLPB		#N/A		#N/A
CLSPN		#N/A		#N/A
CLSTN2		#N/A		#N/A
CLTB		#N/A		#N/A
CLTC		#N/A		#N/A
CLU		#N/A		#N/A
CLUH		#N/A		#N/A
CLVS1		#N/A		#N/A
CMAH		#N/A		#N/A
CMPK1		#N/A		#N/A
CMPK2		#N/A		#N/A
CMTM4		#N/A		#N/A
CMTM6		#N/A		#N/A
CNGB1		#N/A		#N/A
CNGB3		#N/A		#N/A
CNIH		#N/A		#N/A
CNIH2		#N/A		#N/A
CNKSR2		#N/A		#N/A
CNN1		#N/A		#N/A
CNNM1		#N/A		#N/A
CNNM3		#N/A		#N/A
CNOT6		#N/A		#N/A
CNOT6L		#N/A		#N/A
CNOT7		#N/A		#N/A
CNOT8		#N/A		#N/A
CNPPD1		#N/A		#N/A
CNPY1		#N/A		#N/A
CNPY3		#N/A		#N/A
CNR2		#N/A		#N/A
CNST		#N/A		#N/A
CNTN1		#N/A		#N/A
CNTN2		#N/A		#N/A
CNTNAP1		#N/A		#N/A
CNTNAP2		#N/A		#N/A
COBL		#N/A		#N/A
COBLL1		#N/A		#N/A
COG6		#N/A		#N/A
COG8		#N/A		#N/A
COL11A1		#N/A		#N/A
COL12A1		#N/A		#N/A
COL14A1		#N/A		#N/A
COL15A1		#N/A		#N/A
COL19A1		#N/A		#N/A
COL1A1		#N/A		#N/A
COL22A1		#N/A		#N/A
COL23A1		#N/A		#N/A
COL24A1		#N/A		#N/A
COL4A1		#N/A		#N/A
COL4A3		#N/A		#N/A
COL4A3BP		#N/A		#N/A
COL4A4		#N/A		#N/A
COL4A5		#N/A		#N/A
COL4A6		#N/A		#N/A
COL5A1		#N/A		#N/A
COL6A6		#N/A		#N/A
COL7A1		#N/A		#N/A
COL8A2		#N/A		#N/A
COLEC10		#N/A		#N/A
COLQ		#N/A		#N/A
COMMD2		#N/A		#N/A
COMMD6		#N/A		#N/A
COMMD7		#N/A		#N/A
COMMD8		#N/A		#N/A
COMMD9		#N/A		#N/A
COMTD1		#N/A		#N/A
COPG2		#N/A		#N/A
COPS2		#N/A		#N/A
COPS7B		#N/A		#N/A
COPZ1		#N/A		#N/A
COQ10B		#N/A		#N/A
COQ2		#N/A		#N/A
COQ4		#N/A		#N/A
COQ5		#N/A		#N/A
COQ7		#N/A		#N/A
CORO1C		#N/A		#N/A
CORO7		#N/A		#N/A
COX10		#N/A		#N/A
COX15		#N/A		#N/A
COX16		#N/A		#N/A
COX4NB		#N/A		#N/A
COX6B2		#N/A		#N/A
CP		#N/A		#N/A
CPA4		#N/A		#N/A
CPD		#N/A		#N/A
CPE		#N/A		#N/A
CPEB1		#N/A		#N/A
CPEB2		#N/A		#N/A
CPEB3		#N/A		#N/A
CPLX1		#N/A		#N/A
CPLX2		#N/A		#N/A
CPLX3		#N/A		#N/A
CPLX4		#N/A		#N/A
CPM		#N/A		#N/A
CPN2		#N/A		#N/A
CPNE1		#N/A		#N/A
CPNE3		#N/A		#N/A
CPNE4		#N/A		#N/A
CPPED1		#N/A		#N/A
CPS1		#N/A		#N/A
CPSF2		#N/A		#N/A
CPSF4		#N/A		#N/A
CPSF6		#N/A		#N/A
CPSF7		#N/A		#N/A
CPT1A		#N/A		#N/A
CPXM2		#N/A		#N/A
CRAMP1L		#N/A		#N/A
CRB2		#N/A		#N/A
CRCP		#N/A		#N/A
CREB1		#N/A		#N/A
CREB3L1		#N/A		#N/A
CREB3L2		#N/A		#N/A
CREB5		#N/A		#N/A
CREBL2		#N/A		#N/A
CREBRF		#N/A		#N/A
CREBZF		#N/A		#N/A
CREG2		#N/A		#N/A
CRELD1		#N/A		#N/A
CREM		#N/A		#N/A
CRH		#N/A		#N/A
CRHR1		#N/A		#N/A
CRIM1		#N/A		#N/A
CRIP3		#N/A		#N/A
CRISPLD2		#N/A		#N/A
CRK		#N/A		#N/A
CRKL		#N/A		#N/A
CRNKL1		#N/A		#N/A
CROT		#N/A		#N/A
CRTAC1		#N/A		#N/A
CRTC1		#N/A		#N/A
CRTC3		#N/A		#N/A
CRY2		#N/A		#N/A
CRYBG3		#N/A		#N/A
CSDC2		#N/A		#N/A
CSDE1		#N/A		#N/A
CSF1		#N/A		#N/A
CSF2		#N/A		#N/A
CSMD1		#N/A		#N/A
CSMD3		#N/A		#N/A
CSN3		#N/A		#N/A
CSNK1D		#N/A		#N/A
CSNK1G1		#N/A		#N/A
CSNK2A1		#N/A		#N/A
CSPP1		#N/A		#N/A
CSRNP1		#N/A		#N/A
CSRNP2		#N/A		#N/A
CSRNP3		#N/A		#N/A
CSRP2BP		#N/A		#N/A
CST3		#N/A		#N/A
CST6		#N/A		#N/A
CSTA		#N/A		#N/A
CSTB		#N/A		#N/A
CTBS		#N/A		#N/A
CTCF		#N/A		#N/A
CTDP1		#N/A		#N/A
CTDSP1		#N/A		#N/A
CTDSP2		#N/A		#N/A
CTDSPL		#N/A		#N/A
CTDSPL2		#N/A		#N/A
CTGF		#N/A		#N/A
CTIF		#N/A		#N/A
CTNNA2		#N/A		#N/A
CTNNAL1		#N/A		#N/A
CTNNBIP1		#N/A		#N/A
CTNNBL1		#N/A		#N/A
CTNND1		#N/A		#N/A
CTNS		#N/A		#N/A
CTPS		#N/A		#N/A
CTSA		#N/A		#N/A
CTSB		#N/A		#N/A
CTSD		#N/A		#N/A
CTTNBP2NL		#N/A		#N/A
CUEDC1		#N/A		#N/A
CUL2		#N/A		#N/A
CUL4B		#N/A		#N/A
CUX2		#N/A		#N/A
CWC25		#N/A		#N/A
CX3CL1		#N/A		#N/A
CX3CR1		#N/A		#N/A
CXADR		#N/A		#N/A
CXCL10		#N/A		#N/A
CXCL12		#N/A		#N/A
CXCL2		#N/A		#N/A
CXCL5		#N/A		#N/A
CXCL9		#N/A		#N/A
CXCR5		#N/A		#N/A
CXCR6		#N/A		#N/A
CXXC5		#N/A		#N/A
CYB561		#N/A		#N/A
CYB561A3		#N/A		#N/A
CYB561D1		#N/A		#N/A
CYB5B		#N/A		#N/A
CYB5R3		#N/A		#N/A
CYB5RL		#N/A		#N/A
CYBB		#N/A		#N/A
CYBRD1		#N/A		#N/A
CYCS		#N/A		#N/A
CYFIP2		#N/A		#N/A
CYHR1		#N/A		#N/A
CYLD		#N/A		#N/A
CYP1A1		#N/A		#N/A
CYP1B1		#N/A		#N/A
CYP24A1		#N/A		#N/A
CYP26B1		#N/A		#N/A
CYP2U1		#N/A		#N/A
CYP39A1		#N/A		#N/A
CYP4B1		#N/A		#N/A
CYSLTR1		#N/A		#N/A
CYTH2		#N/A		#N/A
CYTH4		#N/A		#N/A
CYTIP		#N/A		#N/A
CYYR1		#N/A		#N/A
D2HGDH		#N/A		#N/A
DAAM2		#N/A		#N/A
DAB1		#N/A		#N/A
DAB2IP		#N/A		#N/A
DACH1		#N/A		#N/A
DACH2		#N/A		#N/A
DAG1		#N/A		#N/A
DAGLA		#N/A		#N/A
DAND5		#N/A		#N/A
DAPK3		#N/A		#N/A
DAPP1		#N/A		#N/A
DARS2		#N/A		#N/A
DBNDD2		#N/A		#N/A
DCAF10		#N/A		#N/A
DCAF12		#N/A		#N/A
DCAF12L1		#N/A		#N/A
DCAF17		#N/A		#N/A
DCAF4		#N/A		#N/A
DCAF5		#N/A		#N/A
DCAF7		#N/A		#N/A
DCAF8		#N/A		#N/A
DCBLD2		#N/A		#N/A
DCC		#N/A		#N/A
DCLK1		#N/A		#N/A
DCLK2		#N/A		#N/A
DCLK3		#N/A		#N/A
DCP1A		#N/A		#N/A
DCP2		#N/A		#N/A
DCTN4		#N/A		#N/A
DCTN5		#N/A		#N/A
DCUN1D1		#N/A		#N/A
DCUN1D3		#N/A		#N/A
DCUN1D4		#N/A		#N/A
DCX		#N/A		#N/A
DCXR		#N/A		#N/A
DDA1		#N/A		#N/A
DDAH1		#N/A		#N/A
DDHD1		#N/A		#N/A
DDHD2		#N/A		#N/A
DDI2		#N/A		#N/A
DDIT4L		#N/A		#N/A
DDR2		#N/A		#N/A
DDX17		#N/A		#N/A
DDX19B		#N/A		#N/A
DDX26B		#N/A		#N/A
DDX3X		#N/A		#N/A
DDX3Y		#N/A		#N/A
DDX43		#N/A		#N/A
DDX46		#N/A		#N/A
DDX49		#N/A		#N/A
DDX51		#N/A		#N/A
DDX54		#N/A		#N/A
DDX55		#N/A		#N/A
DDX58		#N/A		#N/A
DDX6		#N/A		#N/A
DEAF1		#N/A		#N/A
DECR1		#N/A		#N/A
DECR2		#N/A		#N/A
DEDD		#N/A		#N/A
DEF8		#N/A		#N/A
DEK		#N/A		#N/A
DENND1A		#N/A		#N/A
DENND1B		#N/A		#N/A
DENND2C		#N/A		#N/A
DENND3		#N/A		#N/A
DENND4B		#N/A		#N/A
DENND5A		#N/A		#N/A
DENND5B		#N/A		#N/A
DENND6A		#N/A		#N/A
DENR		#N/A		#N/A
DEPDC5		#N/A		#N/A
DEPTOR		#N/A		#N/A
DERL1		#N/A		#N/A
DERL2		#N/A		#N/A
DESI1		#N/A		#N/A
DGAT2		#N/A		#N/A
DGCR14		#N/A		#N/A
DGCR2		#N/A		#N/A
DGCR8		#N/A		#N/A
DGKB		#N/A		#N/A
DGKD		#N/A		#N/A
DGKE		#N/A		#N/A
DGKQ		#N/A		#N/A
DHCR24		#N/A		#N/A
DHDDS		#N/A		#N/A
DHFR		#N/A		#N/A
DHRS3		#N/A		#N/A
DHTKD1		#N/A		#N/A
DHX33		#N/A		#N/A
DHX35		#N/A		#N/A
DHX57		#N/A		#N/A
DIAPH1		#N/A		#N/A
DICER1		#N/A		#N/A
DIDO1		#N/A		#N/A
DIEXF		#N/A		#N/A
DIMT1		#N/A		#N/A
DIO2		#N/A		#N/A
DIO3		#N/A		#N/A
DIP2B		#N/A		#N/A
DIRAS1		#N/A		#N/A
DIRAS2		#N/A		#N/A
DIRC2		#N/A		#N/A
DISC1		#N/A		#N/A
DISP2		#N/A		#N/A
DIXDC1		#N/A		#N/A
DKK2		#N/A		#N/A
DKK3		#N/A		#N/A
DLAT		#N/A		#N/A
DLC1		#N/A		#N/A
DLEU7		#N/A		#N/A
DLG3		#N/A		#N/A
DLG5		#N/A		#N/A
DLL1		#N/A		#N/A
DLL4		#N/A		#N/A
DLST		#N/A		#N/A
DLX1		#N/A		#N/A
DMC1		#N/A		#N/A
DMD		#N/A		#N/A
DMGDH		#N/A		#N/A
DMPK		#N/A		#N/A
DMRTA1		#N/A		#N/A
DMRTA2		#N/A		#N/A
DMTF1		#N/A		#N/A
DMXL1		#N/A		#N/A
DMXL2		#N/A		#N/A
DNA2		#N/A		#N/A
DNAJA1		#N/A		#N/A
DNAJA2		#N/A		#N/A
DNAJA3		#N/A		#N/A
DNAJA4		#N/A		#N/A
DNAJB12		#N/A		#N/A
DNAJB14		#N/A		#N/A
DNAJB2		#N/A		#N/A
DNAJB5		#N/A		#N/A
DNAJB6		#N/A		#N/A
DNAJC10		#N/A		#N/A
DNAJC11		#N/A		#N/A
DNAJC12		#N/A		#N/A
DNAJC13		#N/A		#N/A
DNAJC14		#N/A		#N/A
DNAJC16		#N/A		#N/A
DNAJC18		#N/A		#N/A
DNAJC25		#N/A		#N/A
DNAJC27		#N/A		#N/A
DNAJC3		#N/A		#N/A
DNAJC5		#N/A		#N/A
DNAJC5G		#N/A		#N/A
DNAJC6		#N/A		#N/A
DNAJC8		#N/A		#N/A
DNAJC9		#N/A		#N/A
DNASE1L1		#N/A		#N/A
DNASE1L2		#N/A		#N/A
DNASE1L3		#N/A		#N/A
DNER		#N/A		#N/A
DNLZ		#N/A		#N/A
DNM1		#N/A		#N/A
DNM1L		#N/A		#N/A
DNMT3B		#N/A		#N/A
DNPEP		#N/A		#N/A
DOC2A		#N/A		#N/A
DOCK1		#N/A		#N/A
DOCK2		#N/A		#N/A
DOCK3		#N/A		#N/A
DOCK5		#N/A		#N/A
DOCK7		#N/A		#N/A
DOK4		#N/A		#N/A
DOLPP1		#N/A		#N/A
DOPEY1		#N/A		#N/A
DOT1L		#N/A		#N/A
DPF2		#N/A		#N/A
DPF3		#N/A		#N/A
DPH2		#N/A		#N/A
DPH3		#N/A		#N/A
DPM1		#N/A		#N/A
DPP4		#N/A		#N/A
DPP9		#N/A		#N/A
DPPA4		#N/A		#N/A
DPT		#N/A		#N/A
DPY19L1		#N/A		#N/A
DPY19L3		#N/A		#N/A
DPY19L4		#N/A		#N/A
DPYD		#N/A		#N/A
DPYSL2		#N/A		#N/A
DPYSL4		#N/A		#N/A
DPYSL5		#N/A		#N/A
DR1		#N/A		#N/A
DRAM1		#N/A		#N/A
DRAM2		#N/A		#N/A
DRD1		#N/A		#N/A
DRD2		#N/A		#N/A
DRD5		#N/A		#N/A
DRG2		#N/A		#N/A
DRP2		#N/A		#N/A
DSC3		#N/A		#N/A
DSCR3		#N/A		#N/A
DSE		#N/A		#N/A
DSEL		#N/A		#N/A
DSG2		#N/A		#N/A
DSG3		#N/A		#N/A
DSTYK		#N/A		#N/A
DTNA		#N/A		#N/A
DTWD2		#N/A		#N/A
DTX3L		#N/A		#N/A
DTX4		#N/A		#N/A
DUOX2		#N/A		#N/A
DUS4L		#N/A		#N/A
DUSP10		#N/A		#N/A
DUSP11		#N/A		#N/A
DUSP14		#N/A		#N/A
DUSP18		#N/A		#N/A
DUSP2		#N/A		#N/A
DUSP26		#N/A		#N/A
DUSP28		#N/A		#N/A
DUSP3		#N/A		#N/A
DUSP5		#N/A		#N/A
DUSP6		#N/A		#N/A
DUSP9		#N/A		#N/A
DVL1		#N/A		#N/A
DYDC2		#N/A		#N/A
DYNC1I1		#N/A		#N/A
DYNC1LI2		#N/A		#N/A
DYNLL2		#N/A		#N/A
DYNLT3		#N/A		#N/A
DYRK1A		#N/A		#N/A
DYRK1B		#N/A		#N/A
DYSF		#N/A		#N/A
DZIP1		#N/A		#N/A
DZIP1L		#N/A		#N/A
DZIP3		#N/A		#N/A
E2F3		#N/A		#N/A
E2F5		#N/A		#N/A
E2F7		#N/A		#N/A
EARS2		#N/A		#N/A
EBF2		#N/A		#N/A
EBF3		#N/A		#N/A
EBI3		#N/A		#N/A
EBNA1BP2		#N/A		#N/A
EBPL		#N/A		#N/A
ECE2		#N/A		#N/A
ECHDC1		#N/A		#N/A
ECHDC3		#N/A		#N/A
ECHS1		#N/A		#N/A
ECSCR		#N/A		#N/A
EDA		#N/A		#N/A
EDAR		#N/A		#N/A
EDARADD		#N/A		#N/A
EDC3		#N/A		#N/A
EDEM1		#N/A		#N/A
EDN2		#N/A		#N/A
EDNRA		#N/A		#N/A
EDNRB		#N/A		#N/A
EEA1		#N/A		#N/A
EEF2K		#N/A		#N/A
EEFSEC		#N/A		#N/A
EFCAB1		#N/A		#N/A
EFCAB2		#N/A		#N/A
EFNA2		#N/A		#N/A
EFNA4		#N/A		#N/A
EFNA5		#N/A		#N/A
EFNB1		#N/A		#N/A
EFNB2		#N/A		#N/A
EFNB3		#N/A		#N/A
EFR3A		#N/A		#N/A
EFR3B		#N/A		#N/A
EGFR		#N/A		#N/A
EGLN1		#N/A		#N/A
EGLN2		#N/A		#N/A
EGLN3		#N/A		#N/A
EHD1		#N/A		#N/A
EHD2		#N/A		#N/A
EHF		#N/A		#N/A
EHHADH		#N/A		#N/A
EHMT1		#N/A		#N/A
EID2B		#N/A		#N/A
EIF1AD		#N/A		#N/A
EIF1AX		#N/A		#N/A
EIF1B		#N/A		#N/A
EIF2AK2		#N/A		#N/A
EIF2B2		#N/A		#N/A
EIF2B5		#N/A		#N/A
EIF2C1		#N/A		#N/A
EIF2C2		#N/A		#N/A
EIF2C4		#N/A		#N/A
EIF2S1		#N/A		#N/A
EIF2S2		#N/A		#N/A
EIF3A		#N/A		#N/A
EIF3B		#N/A		#N/A
EIF3G		#N/A		#N/A
EIF3J		#N/A		#N/A
EIF4A1		#N/A		#N/A
EIF4B		#N/A		#N/A
EIF4E		#N/A		#N/A
EIF4E2		#N/A		#N/A
EIF4EBP1		#N/A		#N/A
EIF4EBP2		#N/A		#N/A
EIF4EBP3		#N/A		#N/A
EIF4G1		#N/A		#N/A
EIF4G2		#N/A		#N/A
EIF4H		#N/A		#N/A
EIF5		#N/A		#N/A
EIF5A2		#N/A		#N/A
EIF5B		#N/A		#N/A
ELAC1		#N/A		#N/A
ELAVL1		#N/A		#N/A
ELF3		#N/A		#N/A
ELF4		#N/A		#N/A
ELF5		#N/A		#N/A
ELFN2		#N/A		#N/A
ELK3		#N/A		#N/A
ELL		#N/A		#N/A
ELL2		#N/A		#N/A
ELL3		#N/A		#N/A
ELMO1		#N/A		#N/A
ELMOD1		#N/A		#N/A
ELMSAN1		#N/A		#N/A
ELOVL2		#N/A		#N/A
ELOVL5		#N/A		#N/A
ELOVL6		#N/A		#N/A
ELOVL7		#N/A		#N/A
ELP4		#N/A		#N/A
ELTD1		#N/A		#N/A
EMID1		#N/A		#N/A
EML1		#N/A		#N/A
EML4		#N/A		#N/A
EML6		#N/A		#N/A
EMP1		#N/A		#N/A
EMP2		#N/A		#N/A
EMX1		#N/A		#N/A
EN2		#N/A		#N/A
ENAH		#N/A		#N/A
ENAM		#N/A		#N/A
ENC1		#N/A		#N/A
ENDOD1		#N/A		#N/A
ENDOU		#N/A		#N/A
ENG		#N/A		#N/A
ENKUR		#N/A		#N/A
ENOX1		#N/A		#N/A
ENPP1		#N/A		#N/A
ENPP4		#N/A		#N/A
ENPP6		#N/A		#N/A
ENTPD1		#N/A		#N/A
ENTPD3		#N/A		#N/A
ENTPD4		#N/A		#N/A
ENTPD5		#N/A		#N/A
ENTPD6		#N/A		#N/A
ENTPD7		#N/A		#N/A
ENY2		#N/A		#N/A
EOGT		#N/A		#N/A
EOMES		#N/A		#N/A
EPAS1		#N/A		#N/A
EPB41L4B		#N/A		#N/A
EPDR1		#N/A		#N/A
EPGN		#N/A		#N/A
EPHA1		#N/A		#N/A
EPHA3		#N/A		#N/A
EPHA5		#N/A		#N/A
EPHA6		#N/A		#N/A
EPHA7		#N/A		#N/A
EPHA8		#N/A		#N/A
EPHB1		#N/A		#N/A
EPHB2		#N/A		#N/A
EPM2A		#N/A		#N/A
EPM2AIP1		#N/A		#N/A
EPN2		#N/A		#N/A
EPN3		#N/A		#N/A
EPS8		#N/A		#N/A
EPS8L2		#N/A		#N/A
EPSTI1		#N/A		#N/A
EPT1		#N/A		#N/A
EPX		#N/A		#N/A
ERAL1		#N/A		#N/A
ERBB2IP		#N/A		#N/A
ERBB3		#N/A		#N/A
ERBB4		#N/A		#N/A
ERC1		#N/A		#N/A
ERC2		#N/A		#N/A
ERCC2		#N/A		#N/A
ERCC6		#N/A		#N/A
EREG		#N/A		#N/A
ERF		#N/A		#N/A
ERG		#N/A		#N/A
ERGIC1		#N/A		#N/A
ERGIC2		#N/A		#N/A
ERI1		#N/A		#N/A
ERLEC1		#N/A		#N/A
ERLIN1		#N/A		#N/A
ERLIN2		#N/A		#N/A
ERMN		#N/A		#N/A
ERMP1		#N/A		#N/A
ERN1		#N/A		#N/A
ERO1LB		#N/A		#N/A
ERRFI1		#N/A		#N/A
ESM1		#N/A		#N/A
ESPN		#N/A		#N/A
ESPNL		#N/A		#N/A
ESR1		#N/A		#N/A
ESRP2		#N/A		#N/A
ESRRA		#N/A		#N/A
ESRRB		#N/A		#N/A
ESRRG		#N/A		#N/A
ESYT2		#N/A		#N/A
ETF1		#N/A		#N/A
ETNK1		#N/A		#N/A
ETNK2		#N/A		#N/A
ETS1		#N/A		#N/A
ETV1		#N/A		#N/A
ETV3		#N/A		#N/A
ETV4		#N/A		#N/A
ETV6		#N/A		#N/A
EVC		#N/A		#N/A
EVI5		#N/A		#N/A
EVX1		#N/A		#N/A
EXOC2		#N/A		#N/A
EXOC3		#N/A		#N/A
EXOC4		#N/A		#N/A
EXOC6B		#N/A		#N/A
EXOC7		#N/A		#N/A
EXOC8		#N/A		#N/A
EXOSC1		#N/A		#N/A
EXOSC10		#N/A		#N/A
EXT1		#N/A		#N/A
EXTL2		#N/A		#N/A
EXTL3		#N/A		#N/A
EYA1		#N/A		#N/A
EYA3		#N/A		#N/A
EYA4		#N/A		#N/A
EZH1		#N/A		#N/A
F11R		#N/A		#N/A
F13A1		#N/A		#N/A
F2R		#N/A		#N/A
F2RL2		#N/A		#N/A
F3		#N/A		#N/A
F5		#N/A		#N/A
FA2H		#N/A		#N/A
FADD		#N/A		#N/A
FADS1		#N/A		#N/A
FADS6		#N/A		#N/A
FAF1		#N/A		#N/A
FAF2		#N/A		#N/A
FAHD2A		#N/A		#N/A
FAIM		#N/A		#N/A
FAIM2		#N/A		#N/A
FAM101B		#N/A		#N/A
FAM102B		#N/A		#N/A
FAM107A		#N/A		#N/A
FAM107B		#N/A		#N/A
FAM109A		#N/A		#N/A
FAM109B		#N/A		#N/A
FAM110B		#N/A		#N/A
FAM110C		#N/A		#N/A
FAM115A		#N/A		#N/A
FAM115C		#N/A		#N/A
FAM116A		#N/A		#N/A
FAM117B		#N/A		#N/A
FAM118A		#N/A		#N/A
FAM119B		#N/A		#N/A
FAM120C		#N/A		#N/A
FAM122A		#N/A		#N/A
FAM122B		#N/A		#N/A
FAM123B		#N/A		#N/A
FAM123C		#N/A		#N/A
FAM124A		#N/A		#N/A
FAM125B		#N/A		#N/A
FAM126A		#N/A		#N/A
FAM126B		#N/A		#N/A
FAM131A		#N/A		#N/A
FAM131B		#N/A		#N/A
FAM132B		#N/A		#N/A
FAM133B		#N/A		#N/A
FAM134A		#N/A		#N/A
FAM134C		#N/A		#N/A
FAM135A		#N/A		#N/A
FAM135B		#N/A		#N/A
FAM13A		#N/A		#N/A
FAM149A		#N/A		#N/A
FAM151B		#N/A		#N/A
FAM154B		#N/A		#N/A
FAM160A1		#N/A		#N/A
FAM160B1		#N/A		#N/A
FAM160B2		#N/A		#N/A
FAM163A		#N/A		#N/A
FAM163B		#N/A		#N/A
FAM164A		#N/A		#N/A
FAM164B		#N/A		#N/A
FAM167A		#N/A		#N/A
FAM168A		#N/A		#N/A
FAM168B		#N/A		#N/A
FAM171A1		#N/A		#N/A
FAM171A2		#N/A		#N/A
FAM172A		#N/A		#N/A
FAM173B		#N/A		#N/A
FAM175B		#N/A		#N/A
FAM178A		#N/A		#N/A
FAM179B		#N/A		#N/A
FAM185A		#N/A		#N/A
FAM188B		#N/A		#N/A
FAM189A1		#N/A		#N/A
FAM189A2		#N/A		#N/A
FAM18A		#N/A		#N/A
FAM18B		#N/A		#N/A
FAM195B		#N/A		#N/A
FAM196A		#N/A		#N/A
FAM196B		#N/A		#N/A
FAM198A		#N/A		#N/A
FAM199X		#N/A		#N/A
FAM19A1		#N/A		#N/A
FAM19A3		#N/A		#N/A
FAM19A5		#N/A		#N/A
FAM20B		#N/A		#N/A
FAM20C		#N/A		#N/A
FAM219B		#N/A		#N/A
FAM32A		#N/A		#N/A
FAM33A		#N/A		#N/A
FAM38A		#N/A		#N/A
FAM40A		#N/A		#N/A
FAM45A		#N/A		#N/A
FAM46B		#N/A		#N/A
FAM46C		#N/A		#N/A
FAM49A		#N/A		#N/A
FAM53A		#N/A		#N/A
FAM53B		#N/A		#N/A
FAM53C		#N/A		#N/A
FAM54B		#N/A		#N/A
FAM55C		#N/A		#N/A
FAM57B		#N/A		#N/A
FAM59A		#N/A		#N/A
FAM59B		#N/A		#N/A
FAM5B		#N/A		#N/A
FAM60A		#N/A		#N/A
FAM63A		#N/A		#N/A
FAM63B		#N/A		#N/A
FAM64A		#N/A		#N/A
FAM65B		#N/A		#N/A
FAM65C		#N/A		#N/A
FAM69A		#N/A		#N/A
FAM69C		#N/A		#N/A
FAM70A		#N/A		#N/A
FAM71F2		#N/A		#N/A
FAM73B		#N/A		#N/A
FAM76A		#N/A		#N/A
FAM78A		#N/A		#N/A
FAM78B		#N/A		#N/A
FAM83G		#N/A		#N/A
FAM84A		#N/A		#N/A
FAM84B		#N/A		#N/A
FAM89B		#N/A		#N/A
FAM91A1		#N/A		#N/A
FANCC		#N/A		#N/A
FANCM		#N/A		#N/A
FAR1		#N/A		#N/A
FAR2		#N/A		#N/A
FARP1		#N/A		#N/A
FARP2		#N/A		#N/A
FASN		#N/A		#N/A
FASTKD1		#N/A		#N/A
FASTKD2		#N/A		#N/A
FAT1		#N/A		#N/A
FAT3		#N/A		#N/A
FAT4		#N/A		#N/A
FATE1		#N/A		#N/A
FBF1		#N/A		#N/A
FBLIM1		#N/A		#N/A
FBLN1		#N/A		#N/A
FBN1		#N/A		#N/A
FBN2		#N/A		#N/A
FBXL17		#N/A		#N/A
FBXL18		#N/A		#N/A
FBXL2		#N/A		#N/A
FBXL20		#N/A		#N/A
FBXL21		#N/A		#N/A
FBXO10		#N/A		#N/A
FBXO2		#N/A		#N/A
FBXO21		#N/A		#N/A
FBXO27		#N/A		#N/A
FBXO28		#N/A		#N/A
FBXO30		#N/A		#N/A
FBXO31		#N/A		#N/A
FBXO32		#N/A		#N/A
FBXO33		#N/A		#N/A
FBXO40		#N/A		#N/A
FBXO41		#N/A		#N/A
FBXO42		#N/A		#N/A
FBXO44		#N/A		#N/A
FBXO7		#N/A		#N/A
FBXO8		#N/A		#N/A
FBXO9		#N/A		#N/A
FBXW11		#N/A		#N/A
FBXW2		#N/A		#N/A
FBXW7		#N/A		#N/A
FBXW8		#N/A		#N/A
FCHO2		#N/A		#N/A
FCHSD1		#N/A		#N/A
FCHSD2		#N/A		#N/A
FEM1A		#N/A		#N/A
FEM1B		#N/A		#N/A
FEM1C		#N/A		#N/A
FER		#N/A		#N/A
FERMT1		#N/A		#N/A
FERMT2		#N/A		#N/A
FEZ2		#N/A		#N/A
FEZF1		#N/A		#N/A
FGD4		#N/A		#N/A
FGD6		#N/A		#N/A
FGF1		#N/A		#N/A
FGF13		#N/A		#N/A
FGF14		#N/A		#N/A
FGF20		#N/A		#N/A
FGF23		#N/A		#N/A
FGF7		#N/A		#N/A
FGF9		#N/A		#N/A
FGFR1		#N/A		#N/A
FGFR1OP		#N/A		#N/A
FGL2		#N/A		#N/A
FHDC1		#N/A		#N/A
FHL1		#N/A		#N/A
FHL2		#N/A		#N/A
FIBCD1		#N/A		#N/A
FIBIN		#N/A		#N/A
FICD		#N/A		#N/A
FIG4		#N/A		#N/A
FIGF		#N/A		#N/A
FIGN		#N/A		#N/A
FILIP1		#N/A		#N/A
FITM2		#N/A		#N/A
FKBP1A		#N/A		#N/A
FKBP1B		#N/A		#N/A
FKBP5		#N/A		#N/A
FKRP		#N/A		#N/A
FKTN		#N/A		#N/A
FLNB		#N/A		#N/A
FLOT2		#N/A		#N/A
FLRT2		#N/A		#N/A
FLRT3		#N/A		#N/A
FLT1		#N/A		#N/A
FLT4		#N/A		#N/A
FMN2		#N/A		#N/A
FMNL3		#N/A		#N/A
FMO2		#N/A		#N/A
FMO3		#N/A		#N/A
FMO4		#N/A		#N/A
FMOD		#N/A		#N/A
FMR1		#N/A		#N/A
FN3KRP		#N/A		#N/A
FNBP1		#N/A		#N/A
FNBP1L		#N/A		#N/A
FNDC3A		#N/A		#N/A
FNDC3B		#N/A		#N/A
FNDC4		#N/A		#N/A
FNDC7		#N/A		#N/A
FNDC8		#N/A		#N/A
FNIP1		#N/A		#N/A
FNIP2		#N/A		#N/A
FNTA		#N/A		#N/A
FNTB		#N/A		#N/A
FOSB		#N/A		#N/A
FOSL1		#N/A		#N/A
FOSL2		#N/A		#N/A
FOXA3		#N/A		#N/A
FOXI2		#N/A		#N/A
FOXJ3		#N/A		#N/A
FOXK1		#N/A		#N/A
FOXK2		#N/A		#N/A
FOXL2		#N/A		#N/A
FOXM1		#N/A		#N/A
FOXN2		#N/A		#N/A
FOXN4		#N/A		#N/A
FOXO1		#N/A		#N/A
FOXP2		#N/A		#N/A
FOXR1		#N/A		#N/A
FOXRED1		#N/A		#N/A
FOXRED2		#N/A		#N/A
FPGT		#N/A		#N/A
FRK		#N/A		#N/A
FRMD4A		#N/A		#N/A
FRMD5		#N/A		#N/A
FRMD8		#N/A		#N/A
FRMPD1		#N/A		#N/A
FRMPD4		#N/A		#N/A
FRY		#N/A		#N/A
FRYL		#N/A		#N/A
FRZB		#N/A		#N/A
FSD1		#N/A		#N/A
FSD1L		#N/A		#N/A
FSD2		#N/A		#N/A
FSHB		#N/A		#N/A
FSTL1		#N/A		#N/A
FSTL3		#N/A		#N/A
FSTL5		#N/A		#N/A
FTO		#N/A		#N/A
FTSJD1		#N/A		#N/A
FTSJD2		#N/A		#N/A
FUBP1		#N/A		#N/A
FUCA1		#N/A		#N/A
FUCA2		#N/A		#N/A
FUK		#N/A		#N/A
FUNDC2		#N/A		#N/A
FURIN		#N/A		#N/A
FUT1		#N/A		#N/A
FUT10		#N/A		#N/A
FUT11		#N/A		#N/A
FUT4		#N/A		#N/A
FUT9		#N/A		#N/A
FXC1		#N/A		#N/A
FXR2		#N/A		#N/A
FYCO1		#N/A		#N/A
FYN		#N/A		#N/A
FZD1		#N/A		#N/A
FZD10		#N/A		#N/A
FZD4		#N/A		#N/A
FZD5		#N/A		#N/A
FZD7		#N/A		#N/A
FZR1		#N/A		#N/A
G0S2		#N/A		#N/A
G3BP1		#N/A		#N/A
G3BP2		#N/A		#N/A
G6PC		#N/A		#N/A
G6PC2		#N/A		#N/A
GAB1		#N/A		#N/A
GAB2		#N/A		#N/A
GABBR1		#N/A		#N/A
GABBR2		#N/A		#N/A
GABPA		#N/A		#N/A
GABPB1		#N/A		#N/A
GABPB2		#N/A		#N/A
GABRA1		#N/A		#N/A
GABRA3		#N/A		#N/A
GABRA4		#N/A		#N/A
GABRB2		#N/A		#N/A
GABRE		#N/A		#N/A
GABRG3		#N/A		#N/A
GABRR2		#N/A		#N/A
GAD2		#N/A		#N/A
GADD45G		#N/A		#N/A
GADL1		#N/A		#N/A
GAK		#N/A		#N/A
GAL3ST3		#N/A		#N/A
GALC		#N/A		#N/A
GALM		#N/A		#N/A
GALNT1		#N/A		#N/A
GALNT10		#N/A		#N/A
GALNT11		#N/A		#N/A
GALNT13		#N/A		#N/A
GALNT2		#N/A		#N/A
GALNT4		#N/A		#N/A
GALNT5		#N/A		#N/A
GALNT7		#N/A		#N/A
GALNTL2		#N/A		#N/A
GALR1		#N/A		#N/A
GANAB		#N/A		#N/A
GANC		#N/A		#N/A
GAREM1		#N/A		#N/A
GAS2L3		#N/A		#N/A
GAS7		#N/A		#N/A
GATA6		#N/A		#N/A
GATAD1		#N/A		#N/A
GATAD2A		#N/A		#N/A
GBF1		#N/A		#N/A
GBP4		#N/A		#N/A
GBP6		#N/A		#N/A
GBP7		#N/A		#N/A
GCC2		#N/A		#N/A
GCET2		#N/A		#N/A
GCFC1		#N/A		#N/A
GCGR		#N/A		#N/A
GCK		#N/A		#N/A
GCLC		#N/A		#N/A
GCLM		#N/A		#N/A
GCM1		#N/A		#N/A
GCNT2		#N/A		#N/A
GCNT3		#N/A		#N/A
GCNT4		#N/A		#N/A
GDA		#N/A		#N/A
GDAP1		#N/A		#N/A
GDAP1L1		#N/A		#N/A
GDF2		#N/A		#N/A
GDF9		#N/A		#N/A
GDNF		#N/A		#N/A
GDPD2		#N/A		#N/A
GET4		#N/A		#N/A
GFAP		#N/A		#N/A
GFI1		#N/A		#N/A
GFM1		#N/A		#N/A
GFM2		#N/A		#N/A
GFOD1		#N/A		#N/A
GFOD2		#N/A		#N/A
GFPT1		#N/A		#N/A
GFPT2		#N/A		#N/A
GFRA1		#N/A		#N/A
GFRA3		#N/A		#N/A
GGA1		#N/A		#N/A
GGA2		#N/A		#N/A
GGA3		#N/A		#N/A
GGCT		#N/A		#N/A
GGH		#N/A		#N/A
GGNBP2		#N/A		#N/A
GGPS1		#N/A		#N/A
GGT6		#N/A		#N/A
GGTA1		#N/A		#N/A
GHITM		#N/A		#N/A
GHR		#N/A		#N/A
GIGYF1		#N/A		#N/A
GIGYF2		#N/A		#N/A
GIMAP1		#N/A		#N/A
GIMAP4		#N/A		#N/A
GIMAP5		#N/A		#N/A
GINS2		#N/A		#N/A
GIT1		#N/A		#N/A
GIT2		#N/A		#N/A
GJA4		#N/A		#N/A
GJC2		#N/A		#N/A
GLB1		#N/A		#N/A
GLB1L2		#N/A		#N/A
GLCCI1		#N/A		#N/A
GLCE		#N/A		#N/A
GLDN		#N/A		#N/A
GLE1		#N/A		#N/A
GLG1		#N/A		#N/A
[truncated: 3,925 more rows]

## Sheet: Genes_mTOR pahway
Gene			Dataset	PID Pathways
AKT1	v-akt murine thymoma viral oncogene homolog 1		Category	structural or functional annotations
AKT1S1	AKT1 substrate 1 (proline-rich)		Type	pathway
ATG13	autophagy related 13		Description	mTOR signaling pathway regulates cellular processes such as translation, ribosome biogenesis, cell growth and autophagy and is regulated or responds to growth factors, energy metabolites and/or levels of nutrients. (Pathway Ontology, PW_0000180)
BNIP3	BCL2/adenovirus E1B 19kDa interacting protein 3
BRAF	B-Raf proto-oncogene, serine/threonine kinase		https://maayanlab.cloud/Harmonizome/gene_set/mTOR+signaling+pathway/PID+Pathways
CCNE1	cyclin E1
CDK2	cyclin-dependent kinase 2
CLIP1	CAP-GLY domain containing linker protein 1
CYCS	cytochrome c, somatic
DDIT4	DNA-damage-inducible transcript 4
DEPTOR	DEP domain containing MTOR-interacting protein
EEF2	eukaryotic translation elongation factor 2
EIF4A1	eukaryotic translation initiation factor 4A1
EIF4B	eukaryotic translation initiation factor 4B
EIF4E	eukaryotic translation initiation factor 4E
EIF4EBP1	eukaryotic translation initiation factor 4E binding protein 1
FBXW11	F-box and WD repeat domain containing 11
HRAS	Harvey rat sarcoma viral oncogene homolog
IKBKB	inhibitor of kappa light polypeptide gene enhancer in B-cells, kinase beta
IRS1	insulin receptor substrate 1
MAP2K1	mitogen-activated protein kinase kinase 1
MAP2K2	mitogen-activated protein kinase kinase 2
MAPK1	mitogen-activated protein kinase 1
MAPK3	mitogen-activated protein kinase 3
MAPKAP1	mitogen-activated protein kinase associated protein 1
MLST8	MTOR associated protein, LST8 homolog (S. cerevisiae)
MTOR	mechanistic target of rapamycin (serine/threonine kinase)
NRAS	neuroblastoma RAS viral (v-ras) oncogene homolog
PDCD4	programmed cell death 4 (neoplastic transformation inhibitor)
PDPK1	3-phosphoinositide dependent protein kinase 1
PLD1	phospholipase D1, phosphatidylcholine-specific
PLD2	phospholipase D2
PML	promyelocytic leukemia
POLDIP3	polymerase (DNA-directed), delta interacting protein 3
PPARGC1A	peroxisome proliferator-activated receptor gamma, coactivator 1 alpha
PRKCA	protein kinase C, alpha
PRR5	proline rich 5 (renal)
PXN	paxillin
RAC1	ras-related C3 botulinum toxin substrate 1 (rho family, small GTP binding protein Rac1)
RAF1	Raf-1 proto-oncogene, serine/threonine kinase
RB1CC1	RB1-inducible coiled-coil 1
RHEB	Ras homolog enriched in brain
RHOA	ras homolog family member A
RICTOR	RPTOR independent companion of MTOR, complex 2
RPS6KA1	ribosomal protein S6 kinase, 90kDa, polypeptide 1
RPS6KB1	ribosomal protein S6 kinase, 70kDa, polypeptide 1
RPTOR	regulatory associated protein of MTOR, complex 1
RRAGA	Ras-related GTP binding A
RRAGB	Ras-related GTP binding B
RRAGC	Ras-related GTP binding C
RRAGD	Ras-related GTP binding D
RRN3	RRN3 RNA polymerase I transcription factor homolog (S. cerevisiae)
SFN	stratifin
SGK1	serum/glucocorticoid regulated kinase 1
SREBF1	sterol regulatory element binding transcription factor 1
SSPO	SCO-spondin
TSC1	tuberous sclerosis 1
TSC2	tuberous sclerosis 2
ULK1	unc-51 like autophagy activating kinase 1
ULK2	unc-51 like autophagy activating kinase 2
YWHAB	tyrosine 3-monooxygenase/tryptophan 5-monooxygenase activation protein, beta
YWHAE	tyrosine 3-monooxygenase/tryptophan 5-monooxygenase activation protein, epsilon
YWHAG	tyrosine 3-monooxygenase/tryptophan 5-monooxygenase activation protein, gamma
YWHAH	tyrosine 3-monooxygenase/tryptophan 5-monooxygenase activation protein, eta
YWHAQ	tyrosine 3-monooxygenase/tryptophan 5-monooxygenase activation protein, theta
YWHAZ	tyrosine 3-monooxygenase/tryptophan 5-monooxygenase activation protein, zeta
YY1	YY1 transcription factor

## Sheet: Genes_IGF pathway
AKT1	v-akt murine thymoma viral oncogene homolog 1
BAD	BCL2-associated agonist of cell death
BCAR1	breast cancer anti-estrogen resistance 1
CRK	v-crk avian sarcoma virus CT10 oncogene homolog
CRKL	v-crk avian sarcoma virus CT10 oncogene homolog-like
GNB2L1	guanine nucleotide binding protein (G protein), beta polypeptide 2-like 1
GRB10	growth factor receptor-bound protein 10
GRB2	growth factor receptor-bound protein 2
HRAS	Harvey rat sarcoma viral oncogene homolog
IGF1R	insulin-like growth factor 1 receptor
IRS1	insulin receptor substrate 1
IRS2	insulin receptor substrate 2
NCK2	NCK adaptor protein 2
PDPK1	3-phosphoinositide dependent protein kinase 1
PIK3CA	phosphatidylinositol-4,5-bisphosphate 3-kinase, catalytic subunit alpha
PIK3R1	phosphoinositide-3-kinase, regulatory subunit 1 (alpha)
PRKCD	protein kinase C, delta
PRKCZ	protein kinase C, zeta
PRKD1	protein kinase D1
PTPN1	protein tyrosine phosphatase, non-receptor type 1
PTPN11	protein tyrosine phosphatase, non-receptor type 11
PXN	paxillin
RAF1	Raf-1 proto-oncogene, serine/threonine kinase
RPS6KB1	ribosomal protein S6 kinase, 70kDa, polypeptide 1
SHC1	SHC (Src homology 2 domain containing) transforming protein 1
SOS1	son of sevenless homolog 1 (Drosophila)
YWHAE	tyrosine 3-monooxygenase/tryptophan 5-monooxygenase activation protein, epsilon
YWHAZ	tyrosine 3-monooxygenase/tryptophan 5-monooxygenase activation protein, zeta
https://maayanlab.cloud/Harmonizome/gene_set/IGF1+pathway/PID+Pathways

## Sheet: mTOR-IGF pathwayCombined
mTOR-IGFR pathway		Gene	spaceRemoved	mTOR-IGFR pathway
AKT1		AKT1		AKT1
AKT1S1		AKT1S1		AKT1S1
ATG13		ATG13		ATG13
BNIP3		BNIP3		BNIP3
BRAF		BRAF		BRAF
CCNE1		CCNE1		CCNE1
CDK2		CDK2		CDK2
CLIP1		CLIP1		CLIP1
CYCS		CYCS		CYCS
DDIT4		DDIT4		DDIT4
DEPTOR		DEPTOR		DEPTOR
EEF2		EEF2		EEF2
EIF4A1		EIF4A1		EIF4A1
EIF4B		EIF4B		EIF4B
EIF4E		EIF4E		EIF4E
EIF4EBP1		EIF4EBP1		EIF4EBP1
FBXW11		FBXW11		FBXW11
HRAS		HRAS		HRAS
IKBKB		IKBKB		IKBKB
IRS1		IRS1		IRS1
MAP2K1		MAP2K1		MAP2K1
MAP2K2		MAP2K2		MAP2K2
MAPK1		MAPK1		MAPK1
MAPK3		MAPK3		MAPK3
MAPKAP1		MAPKAP1		MAPKAP1
MLST8		MLST8		MLST8
MTOR		MTOR		MTOR
NRAS		NRAS		NRAS
PDCD4		PDCD4		PDCD4
PDPK1		PDPK1		PDPK1
PLD1		PLD1		PLD1
PLD2		PLD2		PLD2
PML		PML		PML
POLDIP3		POLDIP3		POLDIP3
PPARGC1A		PPARGC1A		PPARGC1A
PRKCA		PRKCA		PRKCA
PRR5		PRR5		PRR5
PXN		PXN		PXN
RAC1		RAC1		RAC1
RAF1		RAF1		RAF1
RB1CC1		RB1CC1		RB1CC1
RHEB		RHEB		RHEB
RHOA		RHOA		RHOA
RICTOR		RICTOR		RICTOR
RPS6KA1		RPS6KA1		RPS6KA1
RPS6KB1		RPS6KB1		RPS6KB1
RPTOR		RPTOR		RPTOR
RRAGA		RRAGA		RRAGA
RRAGB		RRAGB		RRAGB
RRAGC		RRAGC		RRAGC
RRAGD		RRAGD		RRAGD
RRN3		RRN3		RRN3
SFN		SFN		SFN
SGK1		SGK1		SGK1
SREBF1		SREBF1		SREBF1
SSPO		SSPO		SSPO
TSC1		TSC1		TSC1
TSC2		TSC2		TSC2
ULK1		ULK1		ULK1
ULK2		ULK2		ULK2
YWHAB		YWHAB		YWHAB
YWHAE		YWHAE		YWHAE
YWHAG		YWHAG		YWHAG
YWHAH		YWHAH		YWHAH
YWHAQ		YWHAQ		YWHAQ
YWHAZ		YWHAZ		YWHAZ
YY1		YY1		YY1
AKT1		BAD		BAD
BAD		BCAR1		BCAR1
BCAR1		CRK		CRK
CRK		CRKL		CRKL
CRKL		GNB2L1		GNB2L1
GNB2L1		GRB10		GRB10
GRB10		GRB2		GRB2
GRB2		IGF1R		IGF1R
HRAS		IRS2		IRS2
IGF1R		NCK2		NCK2
IRS1		PIK3CA		PIK3CA
IRS2		PIK3R1		PIK3R1
NCK2		PRKCD		PRKCD
PDPK1		PRKCZ		PRKCZ
PIK3CA		PRKD1		PRKD1
PIK3R1		PTPN1		PTPN1
PRKCD		PTPN11		PTPN11
PRKCZ		SHC1		SHC1
PRKD1		SOS1		SOS1
PTPN1
PTPN11
PXN
RAF1
RPS6KB1
SHC1
SOS1
YWHAE
YWHAZ

## Sheet: Tarbase-mTOR gene
Validated Targets	mTOR-IGF gene	Common targets		Common targets
AKT3	ATG13	#N/A		CCNE1
ARL2	BNIP3	#N/A		EIF4A1
AXIN2	CCNE1	CCNE1		IGF1R
BCL2	CDK2	#N/A		#N/A
BCL2L2	CRK	#N/A		#N/A
CCND1	CRKL	#N/A		#N/A
CCND3	CYCS	#N/A		#N/A
CCNE1	DEPTOR	#N/A		#N/A
CHEK1	EIF4A1	EIF4A1		#N/A
DEDD	EIF4B	#N/A		#N/A
EIF4A1	EIF4E	#N/A		#N/A
FOXO1	EIF4EBP1	#N/A		#N/A
HNF1A	FBXW11	#N/A		#N/A
IGF1R	GRB2	#N/A		#N/A
INSR	IGF1R	IGF1R		#N/A
KDR	IKBKB	#N/A		#N/A
MTSS1	IRS1	#N/A		#N/A
PPM1D	MAP2K1	#N/A		#N/A
PURA	MAP2K2	#N/A		#N/A
RECK	MAPK3	#N/A		#N/A
SIRT4	MAPKAP1	#N/A		#N/A
SMAD2	MLST8	#N/A		#N/A
SMURF1	MTOR	#N/A		#N/A
TRIM29	NRAS	#N/A		#N/A
VEGFA	PDCD4	#N/A		#N/A
WEE1	PDPK1	#N/A		#N/A
	PIK3CA	#N/A		#N/A
	PIK3R1	#N/A		#N/A
	PLD1	#N/A		#N/A
	PML	#N/A		#N/A
	POLDIP3	#N/A		#N/A
	PPARGC1A	#N/A		#N/A
	PRKCA	#N/A		#N/A
	PTPN1	#N/A		#N/A
	PTPN11	#N/A		#N/A
	PXN	#N/A		#N/A
	RAF1	#N/A		#N/A
	RB1CC1	#N/A		#N/A
	RICTOR	#N/A		#N/A
	RPS6KB1	#N/A		#N/A
	RPTOR	#N/A		#N/A
	RRAGC	#N/A		#N/A
	RRAGD	#N/A		#N/A
	SGK1	#N/A		#N/A
	SOS1	#N/A		#N/A
	TSC1	#N/A		#N/A
	ULK1	#N/A		#N/A
	YWHAB	#N/A		#N/A
	YWHAE	#N/A		#N/A
	YWHAG	#N/A		#N/A
	YWHAH	#N/A		#N/A
	YWHAQ	#N/A		#N/A

## Sheet: hsa-15b-mTOR-IGFgenes
has-miR-15b-3p-5p	mTOR-IGFR pathway			gene
DESI1	AKT1	#N/A		ATG13
BTRC	AKT1S1	#N/A		BCAR1
SLC9A6	ATG13	ATG13		BNIP3
SHOC2	BNIP3	BNIP3		CCNE1
GRM7	BRAF	#N/A		CDK2
SALL4	CCNE1	CCNE1		CRK
JPH3	CDK2	CDK2		CRKL
USP42	CLIP1	#N/A		CYCS
OOEP	CYCS	CYCS		DDIT4
LRIG2	DDIT4	DDIT4		DEPTOR
E2F3	DEPTOR	DEPTOR		EIF4A1
WNT3A	EEF2	#N/A		EIF4B
MYO5A	EIF4A1	EIF4A1		EIF4E
TGFBR3	EIF4B	EIF4B		EIF4EBP1
CD47	EIF4E	EIF4E		FBXW11
MED26	EIF4EBP1	EIF4EBP1		GNB2L1
GSTCD	FBXW11	FBXW11		GRB10
ETNK1	HRAS	HRAS		GRB2
HTR4	IKBKB	IKBKB		HRAS
SOBP	IRS1	IRS1		IGF1R
CYP2S1	MAP2K1	MAP2K1		IKBKB
ARHGAP20	MAP2K2	MAP2K2		IRS1
NFATC3	MAPK1	MAPK1		IRS2
EYA1	MAPK3	MAPK3		MAP2K1
SMURF2	MAPKAP1	MAPKAP1		MAP2K2
MIB1	MLST8	MLST8		MAPK1
ISM2	MTOR	MTOR		MAPK3
RGMA	NRAS	NRAS		MAPKAP1
POLR3F	PDCD4	PDCD4		MLST8
PRDM11	PDPK1	PDPK1		MTOR
OTUD4	PLD1	PLD1		NRAS
PPIF	PLD2	PLD2		PDCD4
ATP7A	PML	PML		PDPK1
KCNU1	POLDIP3	POLDIP3		PIK3CA
IST1	PPARGC1A	PPARGC1A		PIK3R1
DENND6A	PRKCA	PRKCA		PLD1
RAPGEFL1	PRR5	PRR5		PLD2
PLPP3	PXN	PXN		PML
SENP5	RAC1	#N/A		POLDIP3
ORC4	RAF1	RAF1		PPARGC1A
DPP8	RB1CC1	RB1CC1		PRKCA
ADORA2A	RHEB	RHEB		PRKCD
SYDE1	RHOA	RHOA		PRKCZ
DPH5	RICTOR	RICTOR		PRKD1
NXPH1	RPS6KA1	#N/A		PRR5
SOGA1	RPS6KB1	RPS6KB1		PTPN1
KLC1	RPTOR	RPTOR		PTPN11
EIF2B2	RRAGA	RRAGA		PXN
CASC1	RRAGB	RRAGB		RAF1
TEAD1	RRAGC	RRAGC		RB1CC1
EYS	RRAGD	RRAGD		RHEB
C5orf30	RRN3	RRN3		RHOA
TOPORS	SFN	#N/A		RICTOR
CEP44	SGK1	SGK1		RPS6KB1
SPOCK3	SREBF1	SREBF1		RPTOR
ME1	SSPO	SSPO		RRAGA
PDZK1	TSC1	TSC1		RRAGB
TMEM200B	TSC2	#N/A		RRAGC
PABPC5	ULK1	ULK1		RRAGD
GLMN	ULK2	ULK2		RRN3
CROT	YWHAB	YWHAB		SGK1
PRB3	YWHAE	YWHAE		SHC1
URI1	YWHAG	YWHAG		SOS1
NUP160	YWHAH	YWHAH		SREBF1
CLSTN2	YWHAQ	YWHAQ		SSPO
CDK5RAP2	YWHAZ	YWHAZ		TSC1
PRB1	YY1	YY1		ULK1
NEURL1B	BAD	#N/A		ULK2
RNFT2	BCAR1	BCAR1		YWHAB
CISD2	CRK	CRK		YWHAE
SH3TC2	CRKL	CRKL		YWHAG
PCDHGA11	GNB2L1	GNB2L1		YWHAH
MLLT3	GRB10	GRB10		YWHAQ
ABI1	GRB2	GRB2		YWHAZ
CCL20	IGF1R	IGF1R		YY1
KLF2	IRS2	IRS2		#N/A
MACROD2	NCK2	#N/A		#N/A
GLRX5	PIK3CA	PIK3CA		#N/A
PAXIP1	PIK3R1	PIK3R1		#N/A
SYT6	PRKCD	PRKCD		#N/A
EML1	PRKCZ	PRKCZ		#N/A
MPP6	PRKD1	PRKD1		#N/A
GABPB1	PTPN1	PTPN1		#N/A
MORN2	PTPN11	PTPN11		#N/A
LPGAT1	SHC1	SHC1		#N/A
SSB	SOS1	SOS1		#N/A
FAS		#N/A		#N/A
NID2		#N/A		#N/A
ZNF19		#N/A		#N/A
HUWE1		#N/A		#N/A
CEP70		#N/A		#N/A
FGF11		#N/A		#N/A
OAZ1		#N/A		#N/A
DHCR24		#N/A		#N/A
AFF1		#N/A		#N/A
TMPRSS11B		#N/A		#N/A
BBOF1		#N/A		#N/A
CTDSPL2		#N/A		#N/A
TMEM59		#N/A		#N/A
GRIN2A		#N/A		#N/A
MAN1A1		#N/A		#N/A
ITGB6		#N/A		#N/A
NIT2		#N/A		#N/A
HIKESHI		#N/A		#N/A
PHC3		#N/A		#N/A
IL2		#N/A		#N/A
GIN1		#N/A		#N/A
KRTAP9-9		#N/A		#N/A
METTL4		#N/A		#N/A
IL5RA		#N/A		#N/A
RAD51B		#N/A		#N/A
SEMA6A		#N/A		#N/A
GALNT3		#N/A		#N/A
GPATCH2		#N/A		#N/A
FZD4		#N/A		#N/A
PGM2		#N/A		#N/A
ZNF527		#N/A		#N/A
FAM111A		#N/A		#N/A
TMPRSS2		#N/A		#N/A
KLF6		#N/A		#N/A
DDHD1		#N/A		#N/A
FREM2		#N/A		#N/A
DMXL1		#N/A		#N/A
GJC1		#N/A		#N/A
DENND4C		#N/A		#N/A
DUSP18		#N/A		#N/A
UBASH3B		#N/A		#N/A
WSCD2		#N/A		#N/A
TSPAN12		#N/A		#N/A
ADAR		#N/A		#N/A
NCAM2		#N/A		#N/A
LRRIQ4		#N/A		#N/A
MECOM		#N/A		#N/A
GALNT1		#N/A		#N/A
POLK		#N/A		#N/A
DCP2		#N/A		#N/A
GJA1		#N/A		#N/A
NSUN4		#N/A		#N/A
ZNF831		#N/A		#N/A
ITCH		#N/A		#N/A
NRBF2		#N/A		#N/A
PAPPA		#N/A		#N/A
FGF2		#N/A		#N/A
TNRC6B		#N/A		#N/A
PTPN4		#N/A		#N/A
UBE2Q1		#N/A		#N/A
ANKUB1		#N/A		#N/A
FBXO21		#N/A		#N/A
CCNE1		#N/A		#N/A
ATG14		#N/A		#N/A
KIF1B		#N/A		#N/A
LUZP1		#N/A		#N/A
SLC13A3		#N/A		#N/A
ARIH1		#N/A		#N/A
MGAT4A		#N/A		#N/A
EPHB2		#N/A		#N/A
SPRYD3		#N/A		#N/A
CASK		#N/A		#N/A
NUP50		#N/A		#N/A
CYB561A3		#N/A		#N/A
ZBTB46		#N/A		#N/A
FGF7		#N/A		#N/A
RECK		#N/A		#N/A
PLAG1		#N/A		#N/A
AXIN2		#N/A		#N/A
SYNJ1		#N/A		#N/A
ABL2		#N/A		#N/A
CACNA1E		#N/A		#N/A
KCNJ2		#N/A		#N/A
C2orf42		#N/A		#N/A
UBE2V1		#N/A		#N/A
SREK1		#N/A		#N/A
TBL1XR1		#N/A		#N/A
MTMR3		#N/A		#N/A
TLK1		#N/A		#N/A
SLC11A2		#N/A		#N/A
MOB3B		#N/A		#N/A
ZBTB44		#N/A		#N/A
APLN		#N/A		#N/A
AKT3		#N/A		#N/A
IPO7		#N/A		#N/A
RASGEF1B		#N/A		#N/A
ATG9A		#N/A		#N/A
CPEB2		#N/A		#N/A
AHCYL2		#N/A		#N/A
MYB		#N/A		#N/A
CCND2		#N/A		#N/A
KIF5C		#N/A		#N/A
UBN2		#N/A		#N/A
UBE4B		#N/A		#N/A
MAMSTR		#N/A		#N/A
RNF144B		#N/A		#N/A
CDCA4		#N/A		#N/A
KDSR		#N/A		#N/A
KIF23		#N/A		#N/A
PPM1E		#N/A		#N/A
LURAP1L		#N/A		#N/A
DMPK		#N/A		#N/A
RAB11FIP2		#N/A		#N/A
TMEM100		#N/A		#N/A
RASSF8		#N/A		#N/A
FBXW7		#N/A		#N/A
DNAJB4		#N/A		#N/A
WEE1		#N/A		#N/A
STOX2		#N/A		#N/A
CYP26B1		#N/A		#N/A
PLPP1		#N/A		#N/A
ZNF691		#N/A		#N/A
ARMH4		#N/A		#N/A
CFAP45		#N/A		#N/A
SEMA6D		#N/A		#N/A
PCMT1		#N/A		#N/A
EDA		#N/A		#N/A
KLHL2		#N/A		#N/A
PAFAH1B1		#N/A		#N/A
PTPN3		#N/A		#N/A
CASR		#N/A		#N/A
MYLK		#N/A		#N/A
CCDC6		#N/A		#N/A
NAPG		#N/A		#N/A
ZNF367		#N/A		#N/A
ZMAT3		#N/A		#N/A
STXBP5		#N/A		#N/A
UBFD1		#N/A		#N/A
CHAC1		#N/A		#N/A
HIPK2		#N/A		#N/A
UBE4A		#N/A		#N/A
CEP55		#N/A		#N/A
MKX		#N/A		#N/A
TNFSF13B		#N/A		#N/A
VEGFA		#N/A		#N/A
SLC25A37		#N/A		#N/A
ZBTB34		#N/A		#N/A
KIF5B		#N/A		#N/A
SETD3		#N/A		#N/A
PAFAH1B2		#N/A		#N/A
MAP2K1		#N/A		#N/A
SMURF1		#N/A		#N/A
GABARAPL1		#N/A		#N/A
USP25		#N/A		#N/A
STXBP3		#N/A		#N/A
FGFR1		#N/A		#N/A
MYBL1		#N/A		#N/A
GPATCH8		#N/A		#N/A
STRADB		#N/A		#N/A
RNF217		#N/A		#N/A
LRRN3		#N/A		#N/A
ZFHX4		#N/A		#N/A
ZNF622		#N/A		#N/A
PTPRR		#N/A		#N/A
P3H2		#N/A		#N/A
SRPRA		#N/A		#N/A
PLXNA4		#N/A		#N/A
WNK3		#N/A		#N/A
PPP1R11		#N/A		#N/A
LATS1		#N/A		#N/A
DDX3X		#N/A		#N/A
DCP1A		#N/A		#N/A
CHEK1		#N/A		#N/A
GALNT13		#N/A		#N/A
ACTR2		#N/A		#N/A
GHR		#N/A		#N/A
BTAF1		#N/A		#N/A
AVL9		#N/A		#N/A
FBXL20		#N/A		#N/A
DIXDC1		#N/A		#N/A
SEPTIN2		#N/A		#N/A
MFN2		#N/A		#N/A
CHD2		#N/A		#N/A
ZNRF2		#N/A		#N/A
SEL1L3		#N/A		#N/A
FOXK1		#N/A		#N/A
SYT3		#N/A		#N/A
HSPG2		#N/A		#N/A
SUCO		#N/A		#N/A
GATAD2A		#N/A		#N/A
AMOTL1		#N/A		#N/A
RBPJ		#N/A		#N/A
TMEM245		#N/A		#N/A
RPS6KA3		#N/A		#N/A
PLXNC1		#N/A		#N/A
KIF21A		#N/A		#N/A
ZMYM2		#N/A		#N/A
CACUL1		#N/A		#N/A
PIAS2		#N/A		#N/A
ACVR2A		#N/A		#N/A
TBP		#N/A		#N/A
STK33		#N/A		#N/A
SLIT2		#N/A		#N/A
XPO7		#N/A		#N/A
SMAD7		#N/A		#N/A
YTHDC1		#N/A		#N/A
SLC12A2		#N/A		#N/A
COP1		#N/A		#N/A
KCNK10		#N/A		#N/A
ASH1L		#N/A		#N/A
RAD23B		#N/A		#N/A
SIRT4		#N/A		#N/A
TMEM178B		#N/A		#N/A
RNF10		#N/A		#N/A
IFT74		#N/A		#N/A
PTH		#N/A		#N/A
G2E3		#N/A		#N/A
ATXN7L2		#N/A		#N/A
LITAF		#N/A		#N/A
TRABD2B		#N/A		#N/A
RETREG2		#N/A		#N/A
DLL1		#N/A		#N/A
NHLRC2		#N/A		#N/A
NAA25		#N/A		#N/A
LAMP3		#N/A		#N/A
TMEM183A		#N/A		#N/A
CDC25A		#N/A		#N/A
MEOX2		#N/A		#N/A
CPEB3		#N/A		#N/A
MEX3C		#N/A		#N/A
PCDH17		#N/A		#N/A
ATXN7L1		#N/A		#N/A
SIK1		#N/A		#N/A
SALL1		#N/A		#N/A
CC2D1B		#N/A		#N/A
TMCC1		#N/A		#N/A
ZNRF3		#N/A		#N/A
CLOCK		#N/A		#N/A
KRTAP4-6		#N/A		#N/A
CDC42SE2		#N/A		#N/A
PPM1A		#N/A		#N/A
NOS1		#N/A		#N/A
LRRK1		#N/A		#N/A
RPS6KA6		#N/A		#N/A
LARGE2		#N/A		#N/A
RARB		#N/A		#N/A
ZC3H13		#N/A		#N/A
CSDE1		#N/A		#N/A
WIPI2		#N/A		#N/A
TFCP2L1		#N/A		#N/A
CDK5R1		#N/A		#N/A
CACNA2D1		#N/A		#N/A
FAM133B		#N/A		#N/A
UBQLNL		#N/A		#N/A
AK4		#N/A		#N/A
ABHD2		#N/A		#N/A
C1orf21		#N/A		#N/A
ADGRL1		#N/A		#N/A
USP31		#N/A		#N/A
SEMA3A		#N/A		#N/A
LRIG1		#N/A		#N/A
DENND1B		#N/A		#N/A
RAB9B		#N/A		#N/A
AMOT		#N/A		#N/A
NR2C2		#N/A		#N/A
ELL		#N/A		#N/A
C12orf76		#N/A		#N/A
BAG4		#N/A		#N/A
ZSCAN31		#N/A		#N/A
PDZD8		#N/A		#N/A
ARFGAP2		#N/A		#N/A
CDK17		#N/A		#N/A
ROCK2		#N/A		#N/A
PNPLA6		#N/A		#N/A
ATXN1L		#N/A		#N/A
ISLR		#N/A		#N/A
SIK1B		#N/A		#N/A
SKI		#N/A		#N/A
MNT		#N/A		#N/A
CBX6		#N/A		#N/A
TAB3		#N/A		#N/A
PARVA		#N/A		#N/A
MKNK1		#N/A		#N/A
CMPK1		#N/A		#N/A
COL12A1		#N/A		#N/A
ANKS1A		#N/A		#N/A
BCL11B		#N/A		#N/A
ARHGAP32		#N/A		#N/A
TMEM189-UBE2V1		#N/A		#N/A
FAM91A1		#N/A		#N/A
SEMA5B		#N/A		#N/A
PIP4P2		#N/A		#N/A
CHPT1		#N/A		#N/A
PCDH9		#N/A		#N/A
TCAIM		#N/A		#N/A
TMEM268		#N/A		#N/A
RASEF		#N/A		#N/A
RREB1		#N/A		#N/A
CAPRIN1		#N/A		#N/A
CEP85L		#N/A		#N/A
RBM6		#N/A		#N/A
EXOC3L2		#N/A		#N/A
CDC37L1		#N/A		#N/A
NRP2		#N/A		#N/A
SCOC		#N/A		#N/A
HERC6		#N/A		#N/A
GNAT1		#N/A		#N/A
CPD		#N/A		#N/A
CXCR5		#N/A		#N/A
PDIA6		#N/A		#N/A
RBBP6		#N/A		#N/A
PIK3R1		#N/A		#N/A
USP15		#N/A		#N/A
ADRB2		#N/A		#N/A
HIGD1A		#N/A		#N/A
QKI		#N/A		#N/A
DMTF1		#N/A		#N/A
BZW1		#N/A		#N/A
SMIM13		#N/A		#N/A
GLS2		#N/A		#N/A
KCNG4		#N/A		#N/A
HMGA1		#N/A		#N/A
MYO5B		#N/A		#N/A
TENM2		#N/A		#N/A
PDE3B		#N/A		#N/A
ATXN7L3		#N/A		#N/A
IKBKB		#N/A		#N/A
CHUK		#N/A		#N/A
WWC1		#N/A		#N/A
MCU		#N/A		#N/A
RUNDC3B		#N/A		#N/A
UNC5D		#N/A		#N/A
HEPHL1		#N/A		#N/A
SLC4A4		#N/A		#N/A
HECTD1		#N/A		#N/A
SNX16		#N/A		#N/A
VPS4A		#N/A		#N/A
IVNS1ABP		#N/A		#N/A
MASP1		#N/A		#N/A
NAV1		#N/A		#N/A
MTFR1L		#N/A		#N/A
SLC6A11		#N/A		#N/A
RELN		#N/A		#N/A
DEPDC4		#N/A		#N/A
ANXA11		#N/A		#N/A
RFK		#N/A		#N/A
KPNA3		#N/A		#N/A
ST8SIA3		#N/A		#N/A
TARBP2		#N/A		#N/A
GALNT7		#N/A		#N/A
LGR5		#N/A		#N/A
MYEF2		#N/A		#N/A
YRDC		#N/A		#N/A
ARHGAP12		#N/A		#N/A
SLC39A10		#N/A		#N/A
KIF3B		#N/A		#N/A
SYPL1		#N/A		#N/A
OGT		#N/A		#N/A
UNC13A		#N/A		#N/A
YWHAH		#N/A		#N/A
SLC35G1		#N/A		#N/A
PIP4P1		#N/A		#N/A
SPAG7		#N/A		#N/A
IARS		#N/A		#N/A
CDK8		#N/A		#N/A
TUBA4A		#N/A		#N/A
RSPO3		#N/A		#N/A
COPS7B		#N/A		#N/A
NF1		#N/A		#N/A
KCNN4		#N/A		#N/A
SON		#N/A		#N/A
NOB1		#N/A		#N/A
WBP11		#N/A		#N/A
DENND2C		#N/A		#N/A
NUFIP2		#N/A		#N/A
RAB9A		#N/A		#N/A
BTG2		#N/A		#N/A
ZNHIT6		#N/A		#N/A
RICTOR		#N/A		#N/A
CD80		#N/A		#N/A
PDK4		#N/A		#N/A
FAM110C		#N/A		#N/A
LRP2		#N/A		#N/A
ACOX1		#N/A		#N/A
GCC2		#N/A		#N/A
MAN2A2		#N/A		#N/A
GPN1		#N/A		#N/A
RUNX1T1		#N/A		#N/A
TRAM1		#N/A		#N/A
SNRPB2		#N/A		#N/A
OTX1		#N/A		#N/A
PELI2		#N/A		#N/A
TMEM199		#N/A		#N/A
MAP3K9		#N/A		#N/A
ELAC1		#N/A		#N/A
ANKRD46		#N/A		#N/A
MOV10		#N/A		#N/A
CREBRF		#N/A		#N/A
ELMOD1		#N/A		#N/A
RBM24		#N/A		#N/A
ZC2HC1A		#N/A		#N/A
NSG1		#N/A		#N/A
NCS1		#N/A		#N/A
ACVR2B		#N/A		#N/A
SAV1		#N/A		#N/A
RIMKLB		#N/A		#N/A
ZDHHC15		#N/A		#N/A
ZCCHC2		#N/A		#N/A
SEH1L		#N/A		#N/A
SNTB2		#N/A		#N/A
BCL2L2		#N/A		#N/A
CCDC88C		#N/A		#N/A
RAB30		#N/A		#N/A
DENND4A		#N/A		#N/A
DYNC1LI2		#N/A		#N/A
ABCF3		#N/A		#N/A
ZBTB20		#N/A		#N/A
LAMC1		#N/A		#N/A
ARMCX2		#N/A		#N/A
PPP6R3		#N/A		#N/A
NSMF		#N/A		#N/A
HMBOX1		#N/A		#N/A
KCTD8		#N/A		#N/A
ZNF548		#N/A		#N/A
PPT2		#N/A		#N/A
ATF6		#N/A		#N/A
CARM1		#N/A		#N/A
IHH		#N/A		#N/A
GOLGA1		#N/A		#N/A
UTP25		#N/A		#N/A
AGO1		#N/A		#N/A
EPC1		#N/A		#N/A
CHIC1		#N/A		#N/A
SLC2A14		#N/A		#N/A
AMMECR1		#N/A		#N/A
LYPLA2		#N/A		#N/A
AREL1		#N/A		#N/A
HOXA10		#N/A		#N/A
SOX6		#N/A		#N/A
LDLRAD2		#N/A		#N/A
VTI1B		#N/A		#N/A
FAM122B		#N/A		#N/A
CCDC83		#N/A		#N/A
LOC100130451		#N/A		#N/A
FAM135A		#N/A		#N/A
TMEM74B		#N/A		#N/A
SYT4		#N/A		#N/A
STXBP1		#N/A		#N/A
IGF1R		#N/A		#N/A
PLRG1		#N/A		#N/A
IGF2R		#N/A		#N/A
MYRIP		#N/A		#N/A
ACSL4		#N/A		#N/A
CDC27		#N/A		#N/A
UROS		#N/A		#N/A
WNT4		#N/A		#N/A
ZNF275		#N/A		#N/A
RSBN1		#N/A		#N/A
BMPR1A		#N/A		#N/A
CDHR1		#N/A		#N/A
IL7R		#N/A		#N/A
FAM89A		#N/A		#N/A
RTN4		#N/A		#N/A
MAP7		#N/A		#N/A
TGIF2		#N/A		#N/A
RAD50		#N/A		#N/A
MBNL2		#N/A		#N/A
FGF9		#N/A		#N/A
CD3E		#N/A		#N/A
DLEU7		#N/A		#N/A
TMEM135		#N/A		#N/A
EPB41L4B		#N/A		#N/A
SH3GL2		#N/A		#N/A
ANLN		#N/A		#N/A
SUZ12		#N/A		#N/A
FNTA		#N/A		#N/A
HECTD4		#N/A		#N/A
RIF1		#N/A		#N/A
RORA		#N/A		#N/A
CCNJL		#N/A		#N/A
SEMA3D		#N/A		#N/A
ELL2		#N/A		#N/A
PRKAR2A		#N/A		#N/A
MYT1L		#N/A		#N/A
KIF5A		#N/A		#N/A
SAMD10		#N/A		#N/A
TTC14		#N/A		#N/A
BCL7A		#N/A		#N/A
CNTNAP1		#N/A		#N/A
CPSF7		#N/A		#N/A
PTCH1		#N/A		#N/A
EML6		#N/A		#N/A
PID1		#N/A		#N/A
DNAJA2		#N/A		#N/A
LCOR		#N/A		#N/A
PHACTR2		#N/A		#N/A
SLC35B2		#N/A		#N/A
BCAP29		#N/A		#N/A
HSPE1-MOB4		#N/A		#N/A
MDN1		#N/A		#N/A
PSKH1		#N/A		#N/A
LHX3		#N/A		#N/A
USP9X		#N/A		#N/A
NISCH		#N/A		#N/A
ERC2		#N/A		#N/A
ZNF423		#N/A		#N/A
SUSD6		#N/A		#N/A
CUL2		#N/A		#N/A
YAP1		#N/A		#N/A
GNAI3		#N/A		#N/A
KLHL18		#N/A		#N/A
LOC390877		#N/A		#N/A
HMGA2		#N/A		#N/A
PLXNA2		#N/A		#N/A
SLC1A2		#N/A		#N/A
ADAMTSL3		#N/A		#N/A
MAPRE1		#N/A		#N/A
C2orf72		#N/A		#N/A
RAB10		#N/A		#N/A
GNAQ		#N/A		#N/A
MIGA1		#N/A		#N/A
SCAI		#N/A		#N/A
CBFA2T3		#N/A		#N/A
OSCP1		#N/A		#N/A
CAMSAP1		#N/A		#N/A
KIF1C		#N/A		#N/A
LYNX1		#N/A		#N/A
PTAR1		#N/A		#N/A
RIC1		#N/A		#N/A
MMD		#N/A		#N/A
CCDC85C		#N/A		#N/A
SATB2		#N/A		#N/A
ZSWIM3		#N/A		#N/A
PDIK1L		#N/A		#N/A
CREBL2		#N/A		#N/A
RAPH1		#N/A		#N/A
GLRX		#N/A		#N/A
TRMT9B		#N/A		#N/A
SLC6A4		#N/A		#N/A
CALU		#N/A		#N/A
SLC39A9		#N/A		#N/A
TOX3		#N/A		#N/A
CLDN2		#N/A		#N/A
ESRRA		#N/A		#N/A
TFAP2D		#N/A		#N/A
USP12		#N/A		#N/A
FAT4		#N/A		#N/A
SNRK		#N/A		#N/A
IRAK2		#N/A		#N/A
NOTCH2		#N/A		#N/A
CARD10		#N/A		#N/A
BOLA3		#N/A		#N/A
KCNQ5		#N/A		#N/A
ZNF705E		#N/A		#N/A
C16orf72		#N/A		#N/A
FKBP1A		#N/A		#N/A
PDCD1		#N/A		#N/A
YOD1		#N/A		#N/A
DNAJC16		#N/A		#N/A
SLC13A1		#N/A		#N/A
ZNF117		#N/A		#N/A
PSAT1		#N/A		#N/A
PPFIA2		#N/A		#N/A
KLHDC8B		#N/A		#N/A
NLRX1		#N/A		#N/A
KPNA1		#N/A		#N/A
E2F7		#N/A		#N/A
GOLT1B		#N/A		#N/A
NF2		#N/A		#N/A
CCNT2		#N/A		#N/A
MINDY2		#N/A		#N/A
DLL4		#N/A		#N/A
HPSE2		#N/A		#N/A
ASNSD1		#N/A		#N/A
RTN3		#N/A		#N/A
CLCN3		#N/A		#N/A
PCDHA8		#N/A		#N/A
LY9		#N/A		#N/A
RNF43		#N/A		#N/A
YWHAQ		#N/A		#N/A
ABTB2		#N/A		#N/A
PCDHAC2		#N/A		#N/A
PCDHA13		#N/A		#N/A
NAA15		#N/A		#N/A
ENTPD1		#N/A		#N/A
FGF18		#N/A		#N/A
TLR1		#N/A		#N/A
PCDHA10		#N/A		#N/A
SPRTN		#N/A		#N/A
LATS2		#N/A		#N/A
TSPYL2		#N/A		#N/A
PCDHA6		#N/A		#N/A
PCDHA11		#N/A		#N/A
PCDHA3		#N/A		#N/A
NUCKS1		#N/A		#N/A
CRIM1		#N/A		#N/A
ELAC2		#N/A		#N/A
PRTG		#N/A		#N/A
PCDHA4		#N/A		#N/A
SCUBE3		#N/A		#N/A
PCDHA1		#N/A		#N/A
DCAF8		#N/A		#N/A
PCDHA7		#N/A		#N/A
ALDH1A3		#N/A		#N/A
PCDHA2		#N/A		#N/A
WDTC1		#N/A		#N/A
DEF8		#N/A		#N/A
WWP1		#N/A		#N/A
TRIM35		#N/A		#N/A
PCDHA12		#N/A		#N/A
ENTPD7		#N/A		#N/A
ZDHHC23		#N/A		#N/A
MTMR4		#N/A		#N/A
ATP1B4		#N/A		#N/A
LRRFIP2		#N/A		#N/A
ACSS2		#N/A		#N/A
XDH		#N/A		#N/A
DOLPP1		#N/A		#N/A
DEPDC5		#N/A		#N/A
FAM160B1		#N/A		#N/A
TACC1		#N/A		#N/A
PNISR		#N/A		#N/A
ZNF704		#N/A		#N/A
ETFRF1		#N/A		#N/A
PWWP2B		#N/A		#N/A
SOS2		#N/A		#N/A
SRSF11		#N/A		#N/A
TFPI2		#N/A		#N/A
CREG1		#N/A		#N/A
EN2		#N/A		#N/A
ATG4B		#N/A		#N/A
TCIM		#N/A		#N/A
MARCH4		#N/A		#N/A
ZNF705A		#N/A		#N/A
PPM1D		#N/A		#N/A
IP6K1		#N/A		#N/A
PHKA1		#N/A		#N/A
MMS19		#N/A		#N/A
CASZ1		#N/A		#N/A
KL		#N/A		#N/A
EMC4		#N/A		#N/A
ANKRD33B		#N/A		#N/A
RAB11FIP1		#N/A		#N/A
HPCAL4		#N/A		#N/A
ESPN		#N/A		#N/A
NCBP3		#N/A		#N/A
MAPK9		#N/A		#N/A
INSYN2		#N/A		#N/A
RBM20		#N/A		#N/A
ZDHHC16		#N/A		#N/A
RNF41		#N/A		#N/A
PANK1		#N/A		#N/A
AFF4		#N/A		#N/A
ESRRG		#N/A		#N/A
ADAMTS5		#N/A		#N/A
ABCB5		#N/A		#N/A
ARHGAP5		#N/A		#N/A
TMEM43		#N/A		#N/A
TMEM255A		#N/A		#N/A
ZNF705D		#N/A		#N/A
FZD6		#N/A		#N/A
MTHFR		#N/A		#N/A
NPAS3		#N/A		#N/A
ABCC5		#N/A		#N/A
MAP3K7		#N/A		#N/A
PDK3		#N/A		#N/A
PRKG1		#N/A		#N/A
MFAP5		#N/A		#N/A
NOL4L		#N/A		#N/A
FURIN		#N/A		#N/A
TVP23C		#N/A		#N/A
RNF183		#N/A		#N/A
ZBTB33		#N/A		#N/A
FAT3		#N/A		#N/A
COL4A3BP		#N/A		#N/A
MAP3K21		#N/A		#N/A
PARD6B		#N/A		#N/A
IRS1		#N/A		#N/A
SEC61A1		#N/A		#N/A
PAQR3		#N/A		#N/A
DCAF7		#N/A		#N/A
PARP12		#N/A		#N/A
SPRY4		#N/A		#N/A
CDV3		#N/A		#N/A
CHORDC1		#N/A		#N/A
PACRG		#N/A		#N/A
TXNDC17		#N/A		#N/A
DRAM1		#N/A		#N/A
CARNMT1		#N/A		#N/A
LIPE		#N/A		#N/A
RUBCNL		#N/A		#N/A
SINHCAF		#N/A		#N/A
C5orf63		#N/A		#N/A
ELK4		#N/A		#N/A
PANK2		#N/A		#N/A
FAM189B		#N/A		#N/A
ANK2		#N/A		#N/A
PLSCR4		#N/A		#N/A
TPD52L3		#N/A		#N/A
HAS2		#N/A		#N/A
LRP1B		#N/A		#N/A
ADAMTSL1		#N/A		#N/A
SCAF11		#N/A		#N/A
FRY		#N/A		#N/A
PDLIM5		#N/A		#N/A
BTLA		#N/A		#N/A
PEX12		#N/A		#N/A
ADCY5		#N/A		#N/A
SPSB4		#N/A		#N/A
APP		#N/A		#N/A
GRK3		#N/A		#N/A
PLBD2		#N/A		#N/A
ZFYVE1		#N/A		#N/A
FRMPD1		#N/A		#N/A
WAPL		#N/A		#N/A
PCDHA9		#N/A		#N/A
OCRL		#N/A		#N/A
HSPA8		#N/A		#N/A
NTRK2		#N/A		#N/A
CLSPN		#N/A		#N/A
RIMS3		#N/A		#N/A
CCNJ		#N/A		#N/A
EFCAB5		#N/A		#N/A
FDFT1		#N/A		#N/A
COPS7A		#N/A		#N/A
KMT2A		#N/A		#N/A
CDC23		#N/A		#N/A
ERLIN2		#N/A		#N/A
NAPEPLD		#N/A		#N/A
METTL8		#N/A		#N/A
TPM2		#N/A		#N/A
TNFAIP8L3		#N/A		#N/A
DLGAP1		#N/A		#N/A
DEPTOR		#N/A		#N/A
DACH1		#N/A		#N/A
RAB4B		#N/A		#N/A
ZBTB10		#N/A		#N/A
LRRC7		#N/A		#N/A
KCNAB1		#N/A		#N/A
SRPK1		#N/A		#N/A
ZBTB43		#N/A		#N/A
RNF125		#N/A		#N/A
SGCA		#N/A		#N/A
CDC42EP2		#N/A		#N/A
BDNF		#N/A		#N/A
RBMS1		#N/A		#N/A
NAT8L		#N/A		#N/A
FCHSD2		#N/A		#N/A
PCBP4		#N/A		#N/A
DCUN1D1		#N/A		#N/A
ZNF267		#N/A		#N/A
SNIP1		#N/A		#N/A
ZNF177		#N/A		#N/A
CNNM2		#N/A		#N/A
TASP1		#N/A		#N/A
GEN1		#N/A		#N/A
IPO9		#N/A		#N/A
COL24A1		#N/A		#N/A
KY		#N/A		#N/A
LYPLAL1		#N/A		#N/A
CDS2		#N/A		#N/A
NFS1		#N/A		#N/A
ODAPH		#N/A		#N/A
MED14OS		#N/A		#N/A
GATAD2B		#N/A		#N/A
SLC38A4		#N/A		#N/A
C8orf58		#N/A		#N/A
SKIL		#N/A		#N/A
ASB1		#N/A		#N/A
TBCK		#N/A		#N/A
FCRL2		#N/A		#N/A
RAB23		#N/A		#N/A
CXorf40B		#N/A		#N/A
UBE2J1		#N/A		#N/A
PDPR		#N/A		#N/A
ABCG4		#N/A		#N/A
HOXC8		#N/A		#N/A
SEC14L4		#N/A		#N/A
RAB35		#N/A		#N/A
CD40		#N/A		#N/A
FAM189A1		#N/A		#N/A
NIM1K		#N/A		#N/A
CMTM4		#N/A		#N/A
UBE3C		#N/A		#N/A
TARBP1		#N/A		#N/A
ESRP1		#N/A		#N/A
RYBP		#N/A		#N/A
UBAC1		#N/A		#N/A
ZBTB7A		#N/A		#N/A
GNA12		#N/A		#N/A
FOSL1		#N/A		#N/A
TSC1		#N/A		#N/A
ANKRD13B		#N/A		#N/A
SAMD4A		#N/A		#N/A
AP2B1		#N/A		#N/A
AQP11		#N/A		#N/A
RDH13		#N/A		#N/A
ASTN1		#N/A		#N/A
RNF138		#N/A		#N/A
BACE1		#N/A		#N/A
ZER1		#N/A		#N/A
TMEM143		#N/A		#N/A
BMX		#N/A		#N/A
RHPN2		#N/A		#N/A
CYB561D1		#N/A		#N/A
PPIL1		#N/A		#N/A
ITPR1		#N/A		#N/A
TAOK1		#N/A		#N/A
NHSL1		#N/A		#N/A
CCDC18		#N/A		#N/A
LGI2		#N/A		#N/A
VWA8		#N/A		#N/A
SMPD1		#N/A		#N/A
PLEKHA5		#N/A		#N/A
SLITRK6		#N/A		#N/A
RBSN		#N/A		#N/A
PDCD4		#N/A		#N/A
PHIP		#N/A		#N/A
LAMTOR4		#N/A		#N/A
CYB561		#N/A		#N/A
HARS2		#N/A		#N/A
PPP1R2		#N/A		#N/A
RAP2C		#N/A		#N/A
CRACR2B		#N/A		#N/A
ELAVL4		#N/A		#N/A
TMPRSS15		#N/A		#N/A
GRB2		#N/A		#N/A
PSMD7		#N/A		#N/A
SLC4A8		#N/A		#N/A
GABRA1		#N/A		#N/A
CCNYL1		#N/A		#N/A
CLU		#N/A		#N/A
ATP4B		#N/A		#N/A
CCDC28A		#N/A		#N/A
VSIR		#N/A		#N/A
BTN1A1		#N/A		#N/A
ZNF436		#N/A		#N/A
UMOD		#N/A		#N/A
C8orf86		#N/A		#N/A
TATDN3		#N/A		#N/A
MIEF2		#N/A		#N/A
BRK1		#N/A		#N/A
TTC39A		#N/A		#N/A
ELMO2		#N/A		#N/A
FSTL4		#N/A		#N/A
PTCD3		#N/A		#N/A
HIPK3		#N/A		#N/A
NFRKB		#N/A		#N/A
FCHSD1		#N/A		#N/A
PGM2L1		#N/A		#N/A
ARRDC4		#N/A		#N/A
ITGA10		#N/A		#N/A
MYLK4		#N/A		#N/A
PLAGL1		#N/A		#N/A
SSRP1		#N/A		#N/A
RAD9A		#N/A		#N/A
RAB3IP		#N/A		#N/A
NFE2L1		#N/A		#N/A
GABRP		#N/A		#N/A
UBE2B		#N/A		#N/A
CDC14A		#N/A		#N/A
THRB		#N/A		#N/A
GLUD1		#N/A		#N/A
IRF2BP2		#N/A		#N/A
AP5B1		#N/A		#N/A
USP14		#N/A		#N/A
PLEKHH1		#N/A		#N/A
SYNDIG1		#N/A		#N/A
PTPRM		#N/A		#N/A
NECAP1		#N/A		#N/A
DTNA		#N/A		#N/A
KLF7		#N/A		#N/A
NACC2		#N/A		#N/A
ZNF362		#N/A		#N/A
EPHA1		#N/A		#N/A
C15orf40		#N/A		#N/A
PPIL4		#N/A		#N/A
RPS6KB1		#N/A		#N/A
GRPR		#N/A		#N/A
VEGFD		#N/A		#N/A
SNX29		#N/A		#N/A
SLC4A7		#N/A		#N/A
GRM1		#N/A		#N/A
CSMD1		#N/A		#N/A
ESYT3		#N/A		#N/A
SIDT1		#N/A		#N/A
ISOC1		#N/A		#N/A
C11orf24		#N/A		#N/A
ASB7		#N/A		#N/A
SARM1		#N/A		#N/A
KCNMA1		#N/A		#N/A
NRARP		#N/A		#N/A
DSEL		#N/A		#N/A
CADM1		#N/A		#N/A
DCN		#N/A		#N/A
VCL		#N/A		#N/A
MEAK7		#N/A		#N/A
TRIM37		#N/A		#N/A
CXorf40A		#N/A		#N/A
RNF111		#N/A		#N/A
HS3ST5		#N/A		#N/A
SCN2A		#N/A		#N/A
ZC3H11A		#N/A		#N/A
XPR1		#N/A		#N/A
MTAP		#N/A		#N/A
RAB40A		#N/A		#N/A
CWC15		#N/A		#N/A
BACH2		#N/A		#N/A
TNIK		#N/A		#N/A
SSU72		#N/A		#N/A
SGPL1		#N/A		#N/A
TLE4		#N/A		#N/A
RANBP3		#N/A		#N/A
EYA4		#N/A		#N/A
VAMP1		#N/A		#N/A
POM121		#N/A		#N/A
PTPN14		#N/A		#N/A
LHPP		#N/A		#N/A
PITPNA		#N/A		#N/A
PLEKHB2		#N/A		#N/A
PKDCC		#N/A		#N/A
PDAP1		#N/A		#N/A
CDC42		#N/A		#N/A
RELT		#N/A		#N/A
ELP1		#N/A		#N/A
SLC9B2		#N/A		#N/A
TTPAL		#N/A		#N/A
MYO1C		#N/A		#N/A
THUMPD1		#N/A		#N/A
CXCR3		#N/A		#N/A
PLPP6		#N/A		#N/A
PAFAH2		#N/A		#N/A
EFNB2		#N/A		#N/A
RNMT		#N/A		#N/A
M6PR		#N/A		#N/A
SVEP1		#N/A		#N/A
GHSR		#N/A		#N/A
IGSF23		#N/A		#N/A
CAPN6		#N/A		#N/A
KCTD1		#N/A		#N/A
TAF5		#N/A		#N/A
LCP1		#N/A		#N/A
ANOS1		#N/A		#N/A
ZDHHC21		#N/A		#N/A
RAB3D		#N/A		#N/A
PIAS1		#N/A		#N/A
GRAMD2B		#N/A		#N/A
TBC1D16		#N/A		#N/A
ZNF662		#N/A		#N/A
USP38		#N/A		#N/A
DEDD		#N/A		#N/A
MAMLD1		#N/A		#N/A
CAB39		#N/A		#N/A
BCL9L		#N/A		#N/A
ZNF697		#N/A		#N/A
GLT1D1		#N/A		#N/A
RNF213		#N/A		#N/A
AP5Z1		#N/A		#N/A
SLC45A2		#N/A		#N/A
PURA		#N/A		#N/A
PALM2-AKAP2		#N/A		#N/A
PPP2R1A		#N/A		#N/A
CHD6		#N/A		#N/A
ARMC8		#N/A		#N/A
AKAP2		#N/A		#N/A
RASSF5		#N/A		#N/A
PPP6C		#N/A		#N/A
PAGR1		#N/A		#N/A
TRAF6		#N/A		#N/A
PTGFR		#N/A		#N/A
CNNM3		#N/A		#N/A
MFAP3L		#N/A		#N/A
AK9		#N/A		#N/A
DYNLT3		#N/A		#N/A
VAMP8		#N/A		#N/A
TMEM33		#N/A		#N/A
SCN4B		#N/A		#N/A
PRR15L		#N/A		#N/A
PEX5		#N/A		#N/A
SELENOS		#N/A		#N/A
USP32		#N/A		#N/A
SH3BP2		#N/A		#N/A
FAM174B		#N/A		#N/A
CCDC81		#N/A		#N/A
ADGRD1		#N/A		#N/A
ABI2		#N/A		#N/A
HOXA3		#N/A		#N/A
NSMCE3		#N/A		#N/A
SOX5		#N/A		#N/A
SELENOI		#N/A		#N/A
DNAJA4		#N/A		#N/A
CPNE1		#N/A		#N/A
AHNAK2		#N/A		#N/A
CTDSPL		#N/A		#N/A
DNAJC5		#N/A		#N/A
REEP1		#N/A		#N/A
CA8		#N/A		#N/A
ESS2		#N/A		#N/A
SYT10		#N/A		#N/A
FBXO22		#N/A		#N/A
AEBP2		#N/A		#N/A
SMIM21		#N/A		#N/A
TPM3		#N/A		#N/A
PARM1		#N/A		#N/A
ZBTB9		#N/A		#N/A
CLCN5		#N/A		#N/A
LRCH1		#N/A		#N/A
THSD4		#N/A		#N/A
HTR1B		#N/A		#N/A
CHRNB2		#N/A		#N/A
ARHGEF12		#N/A		#N/A
PRR11		#N/A		#N/A
LRP10		#N/A		#N/A
AMMECR1L		#N/A		#N/A
SPEN		#N/A		#N/A
GABRE		#N/A		#N/A
B3GNT2		#N/A		#N/A
GORASP1		#N/A		#N/A
FSD1		#N/A		#N/A
ADAP1		#N/A		#N/A
TECPR2		#N/A		#N/A
FGFR4		#N/A		#N/A
DENR		#N/A		#N/A
MBTPS2		#N/A		#N/A
NEXMIF		#N/A		#N/A
ZDHHC14		#N/A		#N/A
FLCN		#N/A		#N/A
ZNF699		#N/A		#N/A
SLC9A8		#N/A		#N/A
GNPDA2		#N/A		#N/A
MRPS2		#N/A		#N/A
MTMR11		#N/A		#N/A
SNRNP48		#N/A		#N/A
CNTN3		#N/A		#N/A
AP1S3		#N/A		#N/A
SBNO1		#N/A		#N/A
DCAF10		#N/A		#N/A
DAZAP2		#N/A		#N/A
ZNF609		#N/A		#N/A
C11orf53		#N/A		#N/A
DNAJA1		#N/A		#N/A
LMAN2L		#N/A		#N/A
MCFD2		#N/A		#N/A
ZNF81		#N/A		#N/A
MOCS3		#N/A		#N/A
NYNRIN		#N/A		#N/A
BRWD1		#N/A		#N/A
MACC1		#N/A		#N/A
TXN2		#N/A		#N/A
ZC3H12C		#N/A		#N/A
ZNF497		#N/A		#N/A
WNT2B		#N/A		#N/A
VTCN1		#N/A		#N/A
TUBGCP2		#N/A		#N/A
MYCL		#N/A		#N/A
GDPD1		#N/A		#N/A
PHF21A		#N/A		#N/A
SLC7A2		#N/A		#N/A
FBXO10		#N/A		#N/A
UBAP1		#N/A		#N/A
PYM1		#N/A		#N/A
TRAF3		#N/A		#N/A
EIF1AX		#N/A		#N/A
PDCD11		#N/A		#N/A
GCNT3		#N/A		#N/A
TUFT1		#N/A		#N/A
ITPRIPL2		#N/A		#N/A
RLIM		#N/A		#N/A
HIRA		#N/A		#N/A
PSMF1		#N/A		#N/A
UBE2K		#N/A		#N/A
CNN1		#N/A		#N/A
TBRG1		#N/A		#N/A
LRRTM2		#N/A		#N/A
ADNP2		#N/A		#N/A
PEAK1		#N/A		#N/A
CHD9		#N/A		#N/A
LYZL4		#N/A		#N/A
DICER1		#N/A		#N/A
XPO4		#N/A		#N/A
FAM161A		#N/A		#N/A
PIGB		#N/A		#N/A
TP53INP1		#N/A		#N/A
IFFO2		#N/A		#N/A
PTEN		#N/A		#N/A
WDR47		#N/A		#N/A
SMYD5		#N/A		#N/A
C14orf180		#N/A		#N/A
MCRIP1		#N/A		#N/A
C11orf68		#N/A		#N/A
FAM84B		#N/A		#N/A
KARS		#N/A		#N/A
ZNF224		#N/A		#N/A
PXMP4		#N/A		#N/A
DUSP9		#N/A		#N/A
SEC22C		#N/A		#N/A
ALDH6A1		#N/A		#N/A
CSF1		#N/A		#N/A
CLASP1		#N/A		#N/A
ANKRD13D		#N/A		#N/A
RRAGA		#N/A		#N/A
KHNYN		#N/A		#N/A
PMM1		#N/A		#N/A
SENP2		#N/A		#N/A
MMP19		#N/A		#N/A
DYRK2		#N/A		#N/A
PCNX1		#N/A		#N/A
SNRPA1		#N/A		#N/A
TRPC1		#N/A		#N/A
RGS5		#N/A		#N/A
OTUD6A		#N/A		#N/A
TBC1D13		#N/A		#N/A
NPY2R		#N/A		#N/A
FAM122C		#N/A		#N/A
KATNA1		#N/A		#N/A
HHAT		#N/A		#N/A
TRIM33		#N/A		#N/A
DFFB		#N/A		#N/A
COBL		#N/A		#N/A
LYN		#N/A		#N/A
ANKRD27		#N/A		#N/A
OGN		#N/A		#N/A
CNGB1		#N/A		#N/A
CCL28		#N/A		#N/A
NALCN		#N/A		#N/A
CYP7A1		#N/A		#N/A
TRIM38		#N/A		#N/A
COPS8		#N/A		#N/A
PRB2		#N/A		#N/A
RAD21		#N/A		#N/A
LACTB2		#N/A		#N/A
TMEM251		#N/A		#N/A
CLCC1		#N/A		#N/A
REPS1		#N/A		#N/A
TUBB6		#N/A		#N/A
PLXDC2		#N/A		#N/A
NPNT		#N/A		#N/A
MOSMO		#N/A		#N/A
CHL1		#N/A		#N/A
TXNDC9		#N/A		#N/A
LSM8		#N/A		#N/A
ZNF407		#N/A		#N/A
CSMD3		#N/A		#N/A
COL4A4		#N/A		#N/A
NAV2		#N/A		#N/A
GPC6		#N/A		#N/A
ENPEP		#N/A		#N/A
LYPD6		#N/A		#N/A
WWC2		#N/A		#N/A
TMEM47		#N/A		#N/A
CCSER1		#N/A		#N/A
STYX		#N/A		#N/A
FASLG		#N/A		#N/A
PTPN2		#N/A		#N/A
C1orf112		#N/A		#N/A
ZNF138		#N/A		#N/A
NETO1		#N/A		#N/A
SDHC		#N/A		#N/A
RANBP17		#N/A		#N/A
ATXN1		#N/A		#N/A
SLITRK2		#N/A		#N/A
TOM1L1		#N/A		#N/A
AFTPH		#N/A		#N/A
SLC26A7		#N/A		#N/A
EIF4A1		#N/A		#N/A
NSMCE4A		#N/A		#N/A
ZNF730		#N/A		#N/A
ZMYM1		#N/A		#N/A
PCSK5		#N/A		#N/A
DBF4		#N/A		#N/A
SLCO4C1		#N/A		#N/A
THRAP3		#N/A		#N/A
PI15		#N/A		#N/A
HECW1		#N/A		#N/A
SOX9		#N/A		#N/A
ERO1B		#N/A		#N/A
NCMAP		#N/A		#N/A
TBCE		#N/A		#N/A
SEMA3C		#N/A		#N/A
CWF19L2		#N/A		#N/A
INPP4B		#N/A		#N/A
ADAMTS19		#N/A		#N/A
COX15		#N/A		#N/A
MBNL3		#N/A		#N/A
RERG		#N/A		#N/A
GPR161		#N/A		#N/A
NUP58		#N/A		#N/A
CXADR		#N/A		#N/A
TIMP2		#N/A		#N/A
ANKS1B		#N/A		#N/A
RAB14		#N/A		#N/A
LARP1B		#N/A		#N/A
ZNF28		#N/A		#N/A
HIF1A		#N/A		#N/A
CHERP		#N/A		#N/A
CNPY1		#N/A		#N/A
CLIC4		#N/A		#N/A
MRPS10		#N/A		#N/A
AIDA		#N/A		#N/A
KIDINS220		#N/A		#N/A
ZNF391		#N/A		#N/A
C9orf72		#N/A		#N/A
PPM1B		#N/A		#N/A
ATG5		#N/A		#N/A
SEPHS1		#N/A		#N/A
SPATA17		#N/A		#N/A
FAM204A		#N/A		#N/A
DNAJC15		#N/A		#N/A
KMO		#N/A		#N/A
RPL22		#N/A		#N/A
GUCY1A1		#N/A		#N/A
LOC100132813		#N/A		#N/A
ASCC3		#N/A		#N/A
SLC8A1		#N/A		#N/A
HFE		#N/A		#N/A
SPRED2		#N/A		#N/A
TSBP1		#N/A		#N/A
PDCD6IP		#N/A		#N/A
ZNF791		#N/A		#N/A
ZNF780B		#N/A		#N/A
NOX4		#N/A		#N/A
RC3H1		#N/A		#N/A
TMEM87A		#N/A		#N/A
DIMT1		#N/A		#N/A
OXR1		#N/A		#N/A
FAT1		#N/A		#N/A
TTC33		#N/A		#N/A
GALM		#N/A		#N/A
RAPGEF2		#N/A		#N/A
PRKD1		#N/A		#N/A
PHF14		#N/A		#N/A
MEGF9		#N/A		#N/A
UBXN8		#N/A		#N/A
TNKS		#N/A		#N/A
CALHM5		#N/A		#N/A
ZNF143		#N/A		#N/A
CIAO2A		#N/A		#N/A
LARP1		#N/A		#N/A
PLPBP		#N/A		#N/A
FAM13A		#N/A		#N/A
SCN9A		#N/A		#N/A
MPL		#N/A		#N/A
CASP7		#N/A		#N/A
F5		#N/A		#N/A
DRAM2		#N/A		#N/A
C4orf33		#N/A		#N/A
DGKE		#N/A		#N/A
FER		#N/A		#N/A
PNMA8A		#N/A		#N/A
DDHD2		#N/A		#N/A
POMGNT2		#N/A		#N/A
EFHC2		#N/A		#N/A
EREG		#N/A		#N/A
GABRG1		#N/A		#N/A
PKIA		#N/A		#N/A
MERTK		#N/A		#N/A
SHTN1		#N/A		#N/A
RNF7		#N/A		#N/A
EXOC6		#N/A		#N/A
CMTM6		#N/A		#N/A
NUDCD1		#N/A		#N/A
ST6GAL1		#N/A		#N/A
SLC16A7		#N/A		#N/A
SLC1A1		#N/A		#N/A
SCARB2		#N/A		#N/A
RRM2B		#N/A		#N/A
NOS2		#N/A		#N/A
NEK7		#N/A		#N/A
SLC22A10		#N/A		#N/A
ALG9		#N/A		#N/A
CLINT1		#N/A		#N/A
MICU2		#N/A		#N/A
CCPG1		#N/A		#N/A
SPICE1		#N/A		#N/A
SEC14L1		#N/A		#N/A
BMPER		#N/A		#N/A
RAP2B		#N/A		#N/A
PLSCR1		#N/A		#N/A
MXD1		#N/A		#N/A
DSE		#N/A		#N/A
TRIM67		#N/A		#N/A
RAB22A		#N/A		#N/A
GPR15		#N/A		#N/A
KALRN		#N/A		#N/A
KCNE5		#N/A		#N/A
LIN7C		#N/A		#N/A
ST6GALNAC3		#N/A		#N/A
TENM1		#N/A		#N/A
LRRC58		#N/A		#N/A
XKR4		#N/A		#N/A
GRIA2		#N/A		#N/A
STK17B		#N/A		#N/A
ST8SIA4		#N/A		#N/A
OXNAD1		#N/A		#N/A
UFM1		#N/A		#N/A
PACSIN2		#N/A		#N/A
DCTN4		#N/A		#N/A
AICDA		#N/A		#N/A
ABI3BP		#N/A		#N/A
DAB2		#N/A		#N/A
DTD2		#N/A		#N/A
ERMN		#N/A		#N/A
SMIM10L1		#N/A		#N/A
NOC3L		#N/A		#N/A
NID1		#N/A		#N/A
B3GALNT2		#N/A		#N/A
C2CD2		#N/A		#N/A
PARP8		#N/A		#N/A
FCRL1		#N/A		#N/A
DHTKD1		#N/A		#N/A
GCN1		#N/A		#N/A
FAM129A		#N/A		#N/A
MYO16		#N/A		#N/A
TCF7L1		#N/A		#N/A
GAP43		#N/A		#N/A
RAB11FIP4		#N/A		#N/A
ZNF829		#N/A		#N/A
ABL1		#N/A		#N/A
UGT2B10		#N/A		#N/A
ZC4H2		#N/A		#N/A
PDHA1		#N/A		#N/A
CD96		#N/A		#N/A
ANKFY1		#N/A		#N/A
DNM3		#N/A		#N/A
AIFM1		#N/A		#N/A
ILF2		#N/A		#N/A
RAB29		#N/A		#N/A
IFNA7		#N/A		#N/A
IL20RA		#N/A		#N/A
SLC38A1		#N/A		#N/A
EPB41L2		#N/A		#N/A
DHX8		#N/A		#N/A
RBKS		#N/A		#N/A
CARHSP1		#N/A		#N/A
RCOR3		#N/A		#N/A
PRPF38A		#N/A		#N/A
EML5		#N/A		#N/A
PCDH10		#N/A		#N/A
CRTAC1		#N/A		#N/A
NAALADL2		#N/A		#N/A
DCBLD2		#N/A		#N/A
GRK6		#N/A		#N/A
NFX1		#N/A		#N/A
GPC1		#N/A		#N/A
TTC23		#N/A		#N/A
GBAS		#N/A		#N/A
RHOH		#N/A		#N/A
C18orf62		#N/A		#N/A
KIAA1644		#N/A		#N/A
WASH5P		#N/A		#N/A
PPP2R2D		#N/A		#N/A
AQP2		#N/A		#N/A
FOXA2		#N/A		#N/A
CTSC		#N/A		#N/A
ADAMTS4		#N/A		#N/A
LMX1A		#N/A		#N/A
CHST11		#N/A		#N/A
RASSF1		#N/A		#N/A
JAM3		#N/A		#N/A
KRTAP5-11		#N/A		#N/A
MTR		#N/A		#N/A
TFRC		#N/A		#N/A
C12orf34		#N/A		#N/A
SP6		#N/A		#N/A
DPH3		#N/A		#N/A
PHF8		#N/A		#N/A
CAPN7		#N/A		#N/A
EXOC3		#N/A		#N/A
CHST2		#N/A		#N/A
FEZF1		#N/A		#N/A
RCHY1		#N/A		#N/A
EHMT1		#N/A		#N/A
MCM9		#N/A		#N/A
CSGALNACT2		#N/A		#N/A
PPIC		#N/A		#N/A
ENTPD8		#N/A		#N/A
HSPA14		#N/A		#N/A
HIST1H2AB		#N/A		#N/A
FAM181B		#N/A		#N/A
GDF11		#N/A		#N/A
BBS2		#N/A		#N/A
GOLGA8G		#N/A		#N/A
FLJ41309		#N/A		#N/A
CPZ		#N/A		#N/A
TRAF3IP2		#N/A		#N/A
C7orf50		#N/A		#N/A
ADAMDEC1		#N/A		#N/A
LEPRE1		#N/A		#N/A
CXCL13		#N/A		#N/A
USP28		#N/A		#N/A
RDH8		#N/A		#N/A
LRRC49		#N/A		#N/A
LPPR1		#N/A		#N/A
FMO3		#N/A		#N/A
HOXC9		#N/A		#N/A
GCN1L1		#N/A		#N/A
ENDOU		#N/A		#N/A
GLO1		#N/A		#N/A
LPHN3		#N/A		#N/A
IFNA8		#N/A		#N/A
OR2C3		#N/A		#N/A
MARCH8		#N/A		#N/A
HOMER1		#N/A		#N/A
IL26		#N/A		#N/A
C20orf197		#N/A		#N/A
COLGALT1		#N/A		#N/A
LARGE		#N/A		#N/A
EHHADH		#N/A		#N/A
CNGB3		#N/A		#N/A
ZBED5		#N/A		#N/A
THAP9		#N/A		#N/A
PTPN22		#N/A		#N/A
MTRF1L		#N/A		#N/A
COQ4		#N/A		#N/A
C17orf42		#N/A		#N/A
MLANA		#N/A		#N/A
VPS45		#N/A		#N/A
PGM5P2		#N/A		#N/A
COMMD3-BMI1		#N/A		#N/A
CCT3		#N/A		#N/A
FASN		#N/A		#N/A
UNC80		#N/A		#N/A
PHF19		#N/A		#N/A
GAREM1		#N/A		#N/A
ARL2		#N/A		#N/A
DCLK1		#N/A		#N/A
GPR63		#N/A		#N/A
SCN8A		#N/A		#N/A
PISD		#N/A		#N/A
SPRED1		#N/A		#N/A
ANO3		#N/A		#N/A
ARL3		#N/A		#N/A
TFAP2A		#N/A		#N/A
HTR2A		#N/A		#N/A
CNOT6L		#N/A		#N/A
RFX3		#N/A		#N/A
SEC24A		#N/A		#N/A
CBX2		#N/A		#N/A
CBX4		#N/A		#N/A
TRANK1		#N/A		#N/A
ATXN2		#N/A		#N/A
ARHGDIA		#N/A		#N/A
PPP2R1B		#N/A		#N/A
OMG		#N/A		#N/A
CCND1		#N/A		#N/A
SOCS6		#N/A		#N/A
HSPA4L		#N/A		#N/A
CD2AP		#N/A		#N/A
KANK1		#N/A		#N/A
SYDE2		#N/A		#N/A
VPS33B		#N/A		#N/A
SUMO3		#N/A		#N/A
ADAMTS3		#N/A		#N/A
AGO4		#N/A		#N/A
KRTAP11-1		#N/A		#N/A
SLC20A2		#N/A		#N/A
ZFHX3		#N/A		#N/A
TLL1		#N/A		#N/A
EZH1		#N/A		#N/A
SPTLC1		#N/A		#N/A
ELMSAN1		#N/A		#N/A
JARID2		#N/A		#N/A
SYNRG		#N/A		#N/A
TMC7		#N/A		#N/A
ILDR2		#N/A		#N/A
CSRNP1		#N/A		#N/A
PAG1		#N/A		#N/A
SERBP1		#N/A		#N/A
SGK1		#N/A		#N/A
MAP3K13		#N/A		#N/A
PRRC2C		#N/A		#N/A
DRD1		#N/A		#N/A
WNT7A		#N/A		#N/A
LRP6		#N/A		#N/A
FAM81A		#N/A		#N/A
MOB4		#N/A		#N/A
SPTBN2		#N/A		#N/A
CLUH		#N/A		#N/A
USP44		#N/A		#N/A
SIPA1L2		#N/A		#N/A
SSR1		#N/A		#N/A
CUX1		#N/A		#N/A
PEX13		#N/A		#N/A
DDX3Y		#N/A		#N/A
USP3		#N/A		#N/A
DPY19L4		#N/A		#N/A
SESN1		#N/A		#N/A
RBM12		#N/A		#N/A
SSTR3		#N/A		#N/A
CAPZA2		#N/A		#N/A
PLEKHA1		#N/A		#N/A
PTPRD		#N/A		#N/A
FLT3		#N/A		#N/A
GGA3		#N/A		#N/A
EXT2		#N/A		#N/A
CLDN12		#N/A		#N/A
ATXN7L3B		#N/A		#N/A
NRBP1		#N/A		#N/A
CMC4		#N/A		#N/A
COBLL1		#N/A		#N/A
ADAMTS6		#N/A		#N/A
ARPP19		#N/A		#N/A
SLC2A3		#N/A		#N/A
ST7L		#N/A		#N/A
C1QL3		#N/A		#N/A
ATG13		#N/A		#N/A
G0S2		#N/A		#N/A
TMEM154		#N/A		#N/A
SESTD1		#N/A		#N/A
UBR3		#N/A		#N/A
SIAH1		#N/A		#N/A
ENAH		#N/A		#N/A
KBTBD2		#N/A		#N/A
EIF3A		#N/A		#N/A
SLC15A4		#N/A		#N/A
BCL2		#N/A		#N/A
RTF1		#N/A		#N/A
UHMK1		#N/A		#N/A
NEDD9		#N/A		#N/A
RAB40AL		#N/A		#N/A
CCND3		#N/A		#N/A
MXD3		#N/A		#N/A
PCDHAC1		#N/A		#N/A
PCDHA5		#N/A		#N/A
TTC1		#N/A		#N/A
TRIP11		#N/A		#N/A
PPP2R5C		#N/A		#N/A
ZNF264		#N/A		#N/A
SLC35A4		#N/A		#N/A
PIEZO1		#N/A		#N/A
SLC25A22		#N/A		#N/A
SLC30A8		#N/A		#N/A
PFKFB4		#N/A		#N/A
GLYATL3		#N/A		#N/A
TSPAN5		#N/A		#N/A
SLC24A3		#N/A		#N/A
VSX1		#N/A		#N/A
RAB40B		#N/A		#N/A
USP49		#N/A		#N/A
DYNC1I1		#N/A		#N/A
OTUD5		#N/A		#N/A
LRRC27		#N/A		#N/A
SLITRK1		#N/A		#N/A
BORCS6		#N/A		#N/A
MIPOL1		#N/A		#N/A
NDP		#N/A		#N/A
PHF20		#N/A		#N/A
HSPA1B		#N/A		#N/A
PPM1K		#N/A		#N/A
GRB10		#N/A		#N/A
ZNF559-ZNF177		#N/A		#N/A
CRKL		#N/A		#N/A
YIF1B		#N/A		#N/A
TTC25		#N/A		#N/A
SIDT2		#N/A		#N/A
DHRS7		#N/A		#N/A
ATP5MC3		#N/A		#N/A
ODF2L		#N/A		#N/A
CD28		#N/A		#N/A
DNAJC24		#N/A		#N/A
KCNIP1		#N/A		#N/A
MAP2K3		#N/A		#N/A
AP1S2		#N/A		#N/A
KLHL15		#N/A		#N/A
KCNC2		#N/A		#N/A
FRYL		#N/A		#N/A
TBC1D9		#N/A		#N/A
TUBA1A		#N/A		#N/A
WASL		#N/A		#N/A
SH2D2A		#N/A		#N/A
FBXO33		#N/A		#N/A
LHFPL4		#N/A		#N/A
PPM1H		#N/A		#N/A
ANKIB1		#N/A		#N/A
BVES		#N/A		#N/A
SLC16A6		#N/A		#N/A
ACTR1A		#N/A		#N/A
ZBTB2		#N/A		#N/A
BACE2		#N/A		#N/A
MAFK		#N/A		#N/A
VSTM2A		#N/A		#N/A
COMT		#N/A		#N/A
STX1A		#N/A		#N/A
MICAL2		#N/A		#N/A
RAB3B		#N/A		#N/A
NMD3		#N/A		#N/A
BPIFA1		#N/A		#N/A
LHFPL5		#N/A		#N/A
C6orf222		#N/A		#N/A
MYADM		#N/A		#N/A
UBL3		#N/A		#N/A
PIK3C2A		#N/A		#N/A
MTSS1		#N/A		#N/A
SLC22A17		#N/A		#N/A
GSG1		#N/A		#N/A
SNCG		#N/A		#N/A
IL17RE		#N/A		#N/A
CABLES2		#N/A		#N/A
ALOX12		#N/A		#N/A
MLLT6		#N/A		#N/A
SRP72		#N/A		#N/A
GOLGA4		#N/A		#N/A
BHLHE41		#N/A		#N/A
PSME3		#N/A		#N/A
KRTAP4-4		#N/A		#N/A
SEPTIN11		#N/A		#N/A
KLC4		#N/A		#N/A
RPRD1B		#N/A		#N/A
SZRD1		#N/A		#N/A
GDI2		#N/A		#N/A
ADAM10		#N/A		#N/A
PRKAA1		#N/A		#N/A
SWAP70		#N/A		#N/A
ANP32E		#N/A		#N/A
FRS2		#N/A		#N/A
TTC38		#N/A		#N/A
EPB41L1		#N/A		#N/A
KCNJ11		#N/A		#N/A
SLC38A7		#N/A		#N/A
PIM1		#N/A		#N/A
ANKRD11		#N/A		#N/A
IDH3A		#N/A		#N/A
ONECUT2		#N/A		#N/A
C1orf226		#N/A		#N/A
SELENOO		#N/A		#N/A
UVSSA		#N/A		#N/A
SPEG		#N/A		#N/A
TPRG1L		#N/A		#N/A
ABHD13		#N/A		#N/A
RGPD6		#N/A		#N/A
NSD2		#N/A		#N/A
GTPBP1		#N/A		#N/A
HAPLN4		#N/A		#N/A
TM7SF3		#N/A		#N/A
ZHX1		#N/A		#N/A
OGFOD3		#N/A		#N/A
CHMP5		#N/A		#N/A
MED23		#N/A		#N/A
DYNLT1		#N/A		#N/A
SPINK8		#N/A		#N/A
PDE8A		#N/A		#N/A
P3H1		#N/A		#N/A
KLHL36		#N/A		#N/A
CDKN2AIP		#N/A		#N/A
KLF13		#N/A		#N/A
LRRC40		#N/A		#N/A
GABRB2		#N/A		#N/A
FAM92A		#N/A		#N/A
TLN1		#N/A		#N/A
SAMD12		#N/A		#N/A
IGF2BP2		#N/A		#N/A
BPTF		#N/A		#N/A
CEP126		#N/A		#N/A
COMMD10		#N/A		#N/A
CLMP		#N/A		#N/A
ZNF568		#N/A		#N/A
COA5		#N/A		#N/A
SHPRH		#N/A		#N/A
SNN		#N/A		#N/A
ZNF561		#N/A		#N/A
SRSF10		#N/A		#N/A
CCDC89		#N/A		#N/A
RFC5		#N/A		#N/A
TRIP12		#N/A		#N/A
SLC4A1AP		#N/A		#N/A
FAM110B		#N/A		#N/A
KLF3		#N/A		#N/A
IL21		#N/A		#N/A
GPATCH2L		#N/A		#N/A
CP		#N/A		#N/A
SLC25A17		#N/A		#N/A
TM9SF2		#N/A		#N/A
DMXL2		#N/A		#N/A
FAM155B		#N/A		#N/A
EXPH5		#N/A		#N/A
FMN1		#N/A		#N/A
ATP11A		#N/A		#N/A
C12orf66		#N/A		#N/A
MMP24		#N/A		#N/A
BLOC1S4		#N/A		#N/A
RDH11		#N/A		#N/A
PHTF2		#N/A		#N/A
LYSMD3		#N/A		#N/A
TIMM9		#N/A		#N/A
DPYSL5		#N/A		#N/A
PDGFD		#N/A		#N/A
ARPP21		#N/A		#N/A
MAP3K7IP3		#N/A		#N/A
HEXA		#N/A		#N/A
DMRT2		#N/A		#N/A
GPRASP1		#N/A		#N/A
ENPP4		#N/A		#N/A
ARCN1		#N/A		#N/A
IHPK1		#N/A		#N/A
NUP35		#N/A		#N/A
ECHDC1		#N/A		#N/A
IHPK3		#N/A		#N/A
FOXP2		#N/A		#N/A
CGNL1		#N/A		#N/A
CLIP4		#N/A		#N/A
ARHGEF9		#N/A		#N/A
C17orf63		#N/A		#N/A
DUSP28		#N/A		#N/A
ATPAF1		#N/A		#N/A
RD3		#N/A		#N/A
GPX1		#N/A		#N/A
DUSP10		#N/A		#N/A
SOS1		#N/A		#N/A
DCC		#N/A		#N/A
FAM120AOS		#N/A		#N/A
SURF4		#N/A		#N/A
LOC541469		#N/A		#N/A
C14orf83		#N/A		#N/A
PRKCZ		#N/A		#N/A
ZNF589		#N/A		#N/A
C17orf62		#N/A		#N/A
TIFAB		#N/A		#N/A
ITGB5		#N/A		#N/A
MYOM3		#N/A		#N/A
C10orf72		#N/A		#N/A
FBXO44		#N/A		#N/A
TSGA13		#N/A		#N/A
PKNOX1		#N/A		#N/A
TRIP10		#N/A		#N/A
TP53TG3C		#N/A		#N/A
VAMP7		#N/A		#N/A
SLC16A1		#N/A		#N/A
ZNF207		#N/A		#N/A
MANBAL		#N/A		#N/A
FKBP5		#N/A		#N/A
B3GAT1		#N/A		#N/A
SLC6A14		#N/A		#N/A
IKZF4		#N/A		#N/A
KIAA0513		#N/A		#N/A
SEC31B		#N/A		#N/A
ADD1		#N/A		#N/A
C10orf4		#N/A		#N/A
CBARA1		#N/A		#N/A
ANO6		#N/A		#N/A
TMED9		#N/A		#N/A
ARHGAP24		#N/A		#N/A
ST3GAL3		#N/A		#N/A
SLC5A3		#N/A		#N/A
N4BP3		#N/A		#N/A
MAPT		#N/A		#N/A
ZNF434		#N/A		#N/A
B3GALT6		#N/A		#N/A
RPS9		#N/A		#N/A
HIC2		#N/A		#N/A
SPIN1		#N/A		#N/A
CERS3		#N/A		#N/A
SGCD		#N/A		#N/A
TADA3		#N/A		#N/A
LOC153364		#N/A		#N/A
PREPL		#N/A		#N/A
PIP5K1B		#N/A		#N/A
PLCXD2		#N/A		#N/A
TNFAIP8L1		#N/A		#N/A
OPTN		#N/A		#N/A
ATXN7		#N/A		#N/A
TMED7		#N/A		#N/A
MTCH2		#N/A		#N/A
MEIS2		#N/A		#N/A
GPBP1		#N/A		#N/A
TMEM200A		#N/A		#N/A
DEFB132		#N/A		#N/A
TRIM32		#N/A		#N/A
ZZZ3		#N/A		#N/A
CDH18		#N/A		#N/A
LEF1		#N/A		#N/A
AMD1		#N/A		#N/A
BRSK2		#N/A		#N/A
C9orf164		#N/A		#N/A
FXYD6		#N/A		#N/A
C8orf83		#N/A		#N/A
RAD52		#N/A		#N/A
TACC2		#N/A		#N/A
TPR		#N/A		#N/A
RAN		#N/A		#N/A
LCE1E		#N/A		#N/A
AZIN1		#N/A		#N/A
GNG2		#N/A		#N/A
TAGLN2		#N/A		#N/A
IL24		#N/A		#N/A
MAML3		#N/A		#N/A
CD93		#N/A		#N/A
MSRB3		#N/A		#N/A
MTFR1		#N/A		#N/A
TRIM7		#N/A		#N/A
EVI1		#N/A		#N/A
CCM2		#N/A		#N/A
SLC39A14		#N/A		#N/A
TBC1D5		#N/A		#N/A
CLDN18		#N/A		#N/A
PPP1R3B		#N/A		#N/A
CPA6		#N/A		#N/A
KRTAP1-5		#N/A		#N/A
CEACAM19		#N/A		#N/A
GHITM		#N/A		#N/A
SLC45A4		#N/A		#N/A
TP53TG3D		#N/A		#N/A
RAB39B		#N/A		#N/A
UTP14C		#N/A		#N/A
KIAA1217		#N/A		#N/A
ETS1		#N/A		#N/A
TST		#N/A		#N/A
RNASE4		#N/A		#N/A
GIPC1		#N/A		#N/A
EMB		#N/A		#N/A
NMNAT3		#N/A		#N/A
PACSIN3		#N/A		#N/A
VGLL4		#N/A		#N/A
PSMB2		#N/A		#N/A
LUZP6		#N/A		#N/A
GOPC		#N/A		#N/A
GJA9		#N/A		#N/A
ENTPD5		#N/A		#N/A
HLA-DRB1		#N/A		#N/A
SYT13		#N/A		#N/A
ANKZF1		#N/A		#N/A
SEC16A		#N/A		#N/A
LAPTM4A		#N/A		#N/A
C12orf73		#N/A		#N/A
ZNF300		#N/A		#N/A
THRA		#N/A		#N/A
GSR		#N/A		#N/A
ZNF283		#N/A		#N/A
C1orf144		#N/A		#N/A
MEF2C		#N/A		#N/A
EVA1A		#N/A		#N/A
TMEM69		#N/A		#N/A
COL10A1		#N/A		#N/A
MZF1		#N/A		#N/A
GARNL3		#N/A		#N/A
CCL1		#N/A		#N/A
C3orf26		#N/A		#N/A
ZNF567		#N/A		#N/A
ZBTB25		#N/A		#N/A
ASH2L		#N/A		#N/A
TNIP3		#N/A		#N/A
ERCC1		#N/A		#N/A
TMEM167A		#N/A		#N/A
STX7		#N/A		#N/A
SERPINB5		#N/A		#N/A
TMEM165		#N/A		#N/A
AVPI1		#N/A		#N/A
RPAIN		#N/A		#N/A
ING1		#N/A		#N/A
FRMD5		#N/A		#N/A
THAP7		#N/A		#N/A
SLC35C2		#N/A		#N/A
ZNF75D		#N/A		#N/A
CSNK1G2		#N/A		#N/A
C11orf34		#N/A		#N/A
TULP4		#N/A		#N/A
FCGR3B		#N/A		#N/A
NOL5A		#N/A		#N/A
MINPP1		#N/A		#N/A
NOTCH2NL		#N/A		#N/A
FAM70A		#N/A		#N/A
SLC9A7		#N/A		#N/A
BDNF-AS		#N/A		#N/A
FLJ36070		#N/A		#N/A
SEPTIN6		#N/A		#N/A
LONP1		#N/A		#N/A
C8orf4		#N/A		#N/A
LYRM5		#N/A		#N/A
SNAP25		#N/A		#N/A
NDNL2		#N/A		#N/A
TMEM55A		#N/A		#N/A
CRYZL1		#N/A		#N/A
RFWD2		#N/A		#N/A
TMEM55B		#N/A		#N/A
C20orf39		#N/A		#N/A
EIF4B		#N/A		#N/A
MYCBP2		#N/A		#N/A
ZCCHC5		#N/A		#N/A
SRPR		#N/A		#N/A
C3orf27		#N/A		#N/A
SLC41A2		#N/A		#N/A
PPT1		#N/A		#N/A
FAM73A		#N/A		#N/A
PRKAR1A		#N/A		#N/A
SLN		#N/A		#N/A
GORASP2		#N/A		#N/A
CCDC19		#N/A		#N/A
C20orf46		#N/A		#N/A
C14orf129		#N/A		#N/A
MBD1		#N/A		#N/A
ACSBG2		#N/A		#N/A
NEK10		#N/A		#N/A
DDI1		#N/A		#N/A
LMO7		#N/A		#N/A
TMEM70		#N/A		#N/A
TDGF1P3		#N/A		#N/A
THYN1		#N/A		#N/A
CIDEB		#N/A		#N/A
FAM134A		#N/A		#N/A
ACSBG1		#N/A		#N/A
ZC3H6		#N/A		#N/A
TMEM217		#N/A		#N/A
ALAD		#N/A		#N/A
KIAA0895		#N/A		#N/A
SOCS5		#N/A		#N/A
BEST3		#N/A		#N/A
ANKRD29		#N/A		#N/A
KRT20		#N/A		#N/A
FUBP1		#N/A		#N/A
ICOS		#N/A		#N/A
C9orf150		#N/A		#N/A
C9orf3		#N/A		#N/A
JPH1		#N/A		#N/A
FGF13		#N/A		#N/A
[truncated: 12,386 more rows]
